# Supplementary material for: An activin receptor-like kinase 1–governed monocytic lineage shapes an immunosuppressive landscape in breast cancer metastases
Source: J Clin Invest. 2025 Jan 14;135(5):e183086. doi: 10.1172/JCI183086 (PMC11870737; doi:10.1172/JCI183086)
Supplement: Supplemental table 1 [file jci-135-183086-s115.xlsx]

## Sheet: TCGA_GSEA_BRCA_up
NAME	GS<br> follow link to MSigDB	GS DETAILS	SIZE	ES	NES	NOM p-val	FDR q-val	FWER p-val	RANK AT MAX	LEADING EDGE
HALLMARK_EPITHELIAL_MESENCHYMAL_TRANSITION	HALLMARK_EPITHELIAL_MESENCHYMAL_TRANSITION	Details ...	196	0.74070466	2.6671126	0.0	0.0	0.0	3755	tags=67%, list=18%, signal=81%
HALLMARK_ALLOGRAFT_REJECTION	HALLMARK_ALLOGRAFT_REJECTION	Details ...	200	0.6673402	2.4010463	0.0	0.0	0.0	2639	tags=51%, list=13%, signal=58%
HALLMARK_COAGULATION	HALLMARK_COAGULATION	Details ...	136	0.6689273	2.30938	0.0	0.0	0.0	3950	tags=49%, list=19%, signal=61%
HALLMARK_TNFA_SIGNALING_VIA_NFKB	HALLMARK_TNFA_SIGNALING_VIA_NFKB	Details ...	198	0.6411663	2.3090534	0.0	0.0	0.0	4183	tags=53%, list=20%, signal=66%
HALLMARK_INFLAMMATORY_RESPONSE	HALLMARK_INFLAMMATORY_RESPONSE	Details ...	197	0.63529307	2.2871175	0.0	0.0	0.0	4739	tags=61%, list=23%, signal=79%
HALLMARK_KRAS_SIGNALING_UP	HALLMARK_KRAS_SIGNALING_UP	Details ...	195	0.625226	2.2467837	0.0	0.0	0.0	2970	tags=38%, list=15%, signal=45%
HALLMARK_COMPLEMENT	HALLMARK_COMPLEMENT	Details ...	195	0.6136525	2.208964	0.0	0.0	0.0	3730	tags=48%, list=18%, signal=58%
HALLMARK_INTERFERON_GAMMA_RESPONSE	HALLMARK_INTERFERON_GAMMA_RESPONSE	Details ...	197	0.60622156	2.1889088	0.0	0.0	0.0	4012	tags=48%, list=20%, signal=59%
HALLMARK_MYOGENESIS	HALLMARK_MYOGENESIS	Details ...	200	0.59602404	2.141723	0.0	0.0	0.0	4747	tags=46%, list=23%, signal=59%
HALLMARK_IL2_STAT5_SIGNALING	HALLMARK_IL2_STAT5_SIGNALING	Details ...	198	0.5852612	2.0976994	0.0	0.0	0.0	3509	tags=44%, list=17%, signal=53%
HALLMARK_IL6_JAK_STAT3_SIGNALING	HALLMARK_IL6_JAK_STAT3_SIGNALING	Details ...	86	0.6265916	2.0752194	0.0	0.0	0.0	5003	tags=62%, list=24%, signal=81%
HALLMARK_ANGIOGENESIS	HALLMARK_ANGIOGENESIS	Details ...	36	0.7020381	2.0636878	0.0	0.0	0.0	2505	tags=50%, list=12%, signal=57%
HALLMARK_APICAL_JUNCTION	HALLMARK_APICAL_JUNCTION	Details ...	200	0.5631353	2.0251434	0.0	0.0	0.0	3781	tags=40%, list=19%, signal=49%
HALLMARK_HYPOXIA	HALLMARK_HYPOXIA	Details ...	197	0.5007164	1.7941915	0.0	2.843849E-4	0.005	3302	tags=33%, list=16%, signal=39%
HALLMARK_APOPTOSIS	HALLMARK_APOPTOSIS	Details ...	159	0.50205374	1.7663984	0.0	3.636824E-4	0.007	3639	tags=38%, list=18%, signal=46%
HALLMARK_P53_PATHWAY	HALLMARK_P53_PATHWAY	Details ...	199	0.44045568	1.5709502	0.0	0.006029662	0.12	5227	tags=43%, list=26%, signal=58%
HALLMARK_XENOBIOTIC_METABOLISM	HALLMARK_XENOBIOTIC_METABOLISM	Details ...	198	0.4206765	1.5050361	0.0010537407	0.012344282	0.252	3481	tags=27%, list=17%, signal=32%
HALLMARK_INTERFERON_ALPHA_RESPONSE	HALLMARK_INTERFERON_ALPHA_RESPONSE	Details ...	94	0.46659032	1.5757698	0.0022935779	0.006164289	0.116	4799	tags=40%, list=23%, signal=53%
HALLMARK_ADIPOGENESIS	HALLMARK_ADIPOGENESIS		195	0.38838995	1.3876085	0.009483667	0.037489027	0.646	3481	tags=30%, list=17%, signal=36%
HALLMARK_UV_RESPONSE_DN	HALLMARK_UV_RESPONSE_DN		142	0.40667784	1.4065745	0.014428413	0.03223324	0.579	2985	tags=27%, list=15%, signal=31%
HALLMARK_TGF_BETA_SIGNALING	HALLMARK_TGF_BETA_SIGNALING	Details ...	54	0.47724652	1.4872458	0.02962963	0.014691031	0.303	4154	tags=41%, list=20%, signal=51%
HALLMARK_HEDGEHOG_SIGNALING	HALLMARK_HEDGEHOG_SIGNALING	Details ...	35	0.5003649	1.4544498	0.04377565	0.020533321	0.399	2745	tags=26%, list=13%, signal=30%
HALLMARK_WNT_BETA_CATENIN_SIGNALING	HALLMARK_WNT_BETA_CATENIN_SIGNALING		42	0.45884708	1.355809	0.0875817	0.05045238	0.777	5577	tags=48%, list=27%, signal=65%
HALLMARK_KRAS_SIGNALING_DN	HALLMARK_KRAS_SIGNALING_DN		193	0.3378132	1.2085028	0.10828026	0.17222562	1.0	5339	tags=27%, list=26%, signal=37%
HALLMARK_NOTCH_SIGNALING	HALLMARK_NOTCH_SIGNALING		32	0.4444174	1.2821331	0.13915417	0.10076061	0.967	4478	tags=38%, list=22%, signal=48%
HALLMARK_REACTIVE_OXIGEN_SPECIES_PATHWAY	HALLMARK_REACTIVE_OXIGEN_SPECIES_PATHWAY		47	0.41040295	1.2543601	0.14690721	0.11960823	0.989	4929	tags=45%, list=24%, signal=59%
HALLMARK_APICAL_SURFACE	HALLMARK_APICAL_SURFACE		44	0.4183484	1.2574183	0.16402116	0.120660834	0.985	3334	tags=27%, list=16%, signal=33%
HALLMARK_UV_RESPONSE_UP	HALLMARK_UV_RESPONSE_UP		155	0.31321225	1.0953763	0.28556034	0.35574928	1.0	3357	tags=26%, list=16%, signal=31%
HALLMARK_PANCREAS_BETA_CELLS	HALLMARK_PANCREAS_BETA_CELLS		40	0.37755552	1.1182922	0.29449424	0.32103038	1.0	1759	tags=10%, list=9%, signal=11%
HALLMARK_FATTY_ACID_METABOLISM	HALLMARK_FATTY_ACID_METABOLISM		157	0.27844647	0.98264384	0.5070883	0.6026431	1.0	3568	tags=20%, list=17%, signal=24%
HALLMARK_CHOLESTEROL_HOMEOSTASIS	HALLMARK_CHOLESTEROL_HOMEOSTASIS		73	0.30173388	0.97327316	0.52324194	0.6058489	1.0	3689	tags=26%, list=18%, signal=32%
HALLMARK_BILE_ACID_METABOLISM	HALLMARK_BILE_ACID_METABOLISM		112	0.26516166	0.91567117	0.65883666	0.7173801	1.0	5017	tags=28%, list=25%, signal=36%
HALLMARK_PEROXISOME	HALLMARK_PEROXISOME		102	0.23350137	0.79023284	0.86839145	0.92269623	1.0	3481	tags=22%, list=17%, signal=26%
HALLMARK_PI3K_AKT_MTOR_SIGNALING	HALLMARK_PI3K_AKT_MTOR_SIGNALING		105	0.22891657	0.7746373	0.87052023	0.88951033	1.0	5277	tags=35%, list=26%, signal=47%
HALLMARK_HEME_METABOLISM	HALLMARK_HEME_METABOLISM		195	0.21555343	0.77507937	0.9038055	0.9150816	1.0	4734	tags=25%, list=23%, signal=32%

## Sheet: TCGA_GSEA_BRCA_down
NAME	GS<br> follow link to MSigDB	GS DETAILS	SIZE	ES	NES	NOM p-val	FDR q-val	FWER p-val	RANK AT MAX	LEADING EDGE
HALLMARK_E2F_TARGETS	HALLMARK_E2F_TARGETS	Details ...	199	-0.69224054	-3.3023672	0.0	0.0	0.0	3740	tags=68%, list=18%, signal=82%
HALLMARK_G2M_CHECKPOINT	HALLMARK_G2M_CHECKPOINT	Details ...	199	-0.6500445	-3.0872548	0.0	0.0	0.0	4403	tags=72%, list=22%, signal=91%
HALLMARK_MYC_TARGETS_V1	HALLMARK_MYC_TARGETS_V1	Details ...	199	-0.60028857	-2.8793983	0.0	0.0	0.0	3247	tags=51%, list=16%, signal=60%
HALLMARK_MTORC1_SIGNALING	HALLMARK_MTORC1_SIGNALING	Details ...	198	-0.4409564	-2.10205	0.0	0.0	0.0	4837	tags=55%, list=24%, signal=71%
HALLMARK_MYC_TARGETS_V2	HALLMARK_MYC_TARGETS_V2	Details ...	58	-0.5124281	-2.0490398	0.0	0.0	0.0	5095	tags=59%, list=25%, signal=78%
HALLMARK_PROTEIN_SECRETION	HALLMARK_PROTEIN_SECRETION	Details ...	96	-0.4745014	-2.0240288	0.0	0.0	0.0	3721	tags=47%, list=18%, signal=57%
HALLMARK_UNFOLDED_PROTEIN_RESPONSE	HALLMARK_UNFOLDED_PROTEIN_RESPONSE	Details ...	110	-0.46245658	-2.0039408	0.0	0.0	0.0	4829	tags=53%, list=24%, signal=69%
HALLMARK_MITOTIC_SPINDLE	HALLMARK_MITOTIC_SPINDLE	Details ...	198	-0.35431314	-1.7303959	0.0	0.003776322	0.007	3530	tags=41%, list=17%, signal=50%
HALLMARK_SPERMATOGENESIS	HALLMARK_SPERMATOGENESIS	Details ...	133	-0.36301517	-1.6058953	0.0	0.007799579	0.02	2770	tags=26%, list=14%, signal=29%
HALLMARK_OXIDATIVE_PHOSPHORYLATION	HALLMARK_OXIDATIVE_PHOSPHORYLATION	Details ...	199	-0.29857314	-1.448541	0.0	0.02607861	0.079	4408	tags=33%, list=22%, signal=42%
HALLMARK_ESTROGEN_RESPONSE_EARLY	HALLMARK_ESTROGEN_RESPONSE_EARLY	Details ...	198	-0.2819941	-1.3708911	0.0	0.03974962	0.125	5744	tags=42%, list=28%, signal=58%
HALLMARK_DNA_REPAIR	HALLMARK_DNA_REPAIR	Details ...	143	-0.28400078	-1.2949979	0.0	0.064796716	0.222	2965	tags=27%, list=15%, signal=31%
HALLMARK_GLYCOLYSIS	HALLMARK_GLYCOLYSIS	Details ...	198	-0.24873795	-1.1738936	0.016129032	0.14747159	0.484	5201	tags=35%, list=25%, signal=47%
HALLMARK_ESTROGEN_RESPONSE_LATE	HALLMARK_ESTROGEN_RESPONSE_LATE	Details ...	199	-0.2394192	-1.1388144	0.04918033	0.17623805	0.575	5690	tags=42%, list=28%, signal=57%
HALLMARK_ANDROGEN_RESPONSE	HALLMARK_ANDROGEN_RESPONSE	Details ...	100	-0.21629936	-0.9342774	0.63414633	0.65193427	0.969	5147	tags=41%, list=25%, signal=55%
