# Supplementary material for: An activin receptor-like kinase 1–governed monocytic lineage shapes an immunosuppressive landscape in breast cancer metastases
Source: J Clin Invest. 2025 Jan 14;135(5):e183086. doi: 10.1172/JCI183086 (PMC11870737; doi:10.1172/JCI183086)
Supplement: Supplemental table 2 [file jci-135-183086-s116.xlsx]

## Sheet: Qiagen_RT2_profiler
Symbol		Well	AVG ΔCt (Ct(GOI) - Ave Ct (HKG))		2^-ΔCt		Fold Change	T-TEST	Fold Up- or Down-Regulation	Comments
			Test Sample	Control Sample	Test Sample	Control Sample	Test Sample /Control Sample	p value	Test Sample /Control Sample
Ada	Adenosine deaminase	A01	3.86441	5.43151	0.0686589	0.0231714	2.96309	N/A	2.96309	OKAY
Apc	Adenomatosis polyposis coli	A02	4.64351	5.11788	0.0400096	0.0287982	1.38931	N/A	1.38931	OKAY
Bad	BCL2-associated agonist of cell death	A03	6.25976	6.52445	0.0130504	0.0108629	1.20138	N/A	1.20138	OKAY
Bcl2	B-cell leukemia/lymphoma 2	A04	6.95931	7.51055	0.00803598	0.00548403	1.46534	N/A	1.46534	OKAY
Blm	Bloom syndrome, RecQ helicase-like	A05	4.79911	5.37565	0.035919	0.0240862	1.49127	N/A	1.49127	OKAY
Casp3	Caspase 3	A06	3.68766	3.91845	0.0776075	0.0661348	1.17347	N/A	1.17347	OKAY
Cblb	Casitas B-lineage lymphoma b	A07	3.67391	4.11731	0.0783507	0.0576189	1.35981	N/A	1.35981	OKAY
Ccnd3	Cyclin D3	A08	3.53521	3.95941	0.0862573	0.0642832	1.34183	N/A	1.34183	OKAY
Cd1d1	CD1d1 antigen	A09	8.77246	8.86211	0.00228679	0.00214901	1.06411	N/A	1.06411	OKAY
Cd2	CD2 antigen	A10	8.37931	9.09111	0.00300315	0.00183359	1.63785	N/A	1.63785	OKAY
Cd28	CD28 antigen	A11	12.8094	13.3618	0.000139315	9.49912e-05	1.46661	N/A	1.46661	B
Cd38	CD38 antigen	A12	6.71676	6.56035	0.00950722	0.0105959	0.897253	N/A	-1.11451	OKAY
Cd3d	CD3 antigen, delta polypeptide	B01	9.63406	12.2846	0.00125852	0.00020043	6.27908	N/A	6.27908	A
Cd3e	CD3 antigen, epsilon polypeptide	B02	7.34881	8.06708	0.00613462	0.00372878	1.64521	N/A	1.64521	OKAY
Cd3g	CD3 antigen, gamma polypeptide	B03	8.72896	9.61491	0.00235679	0.00127533	1.84799	N/A	1.84799	OKAY
Cd4	CD4 antigen	B04	10.4487	13.3242	0.000715525	9.74994e-05	7.33876	N/A	7.33876	A
Cd40	CD40 antigen	B05	10.3992	10.6969	0.000740527	0.000602432	1.22923	N/A	1.22923	OKAY
Cd40lg	CD40 ligand	B06	10.7178	13.727	0.00059379	7.37475e-05	8.05166	N/A	8.05166	B
Cd47	CD47 antigen (Rh-related antigen, integrin-associated signal transducer)	B07	4.21916	4.64521	0.0536916	0.0399624	1.34355	N/A	1.34355	OKAY
Cd48	CD48 antigen	B08	9.92896	10.3213	0.00102585	0.000781565	1.31256	N/A	1.31256	OKAY
Cd74	CD74 antigen (invariant polypeptide of major histocompatibility complex, class II antigen-associated)	B09	3.54906	3.90171	0.0854332	0.0669063	1.27691	N/A	1.27691	OKAY
Cd79a	CD79A antigen (immunoglobulin-associated alpha)	B10	8.40631	9.94008	0.00294746	0.00101798	2.89541	N/A	2.89541	OKAY
Cd81	CD81 antigen	B11	-0.10104	0.20588	1.07255	0.86701	1.23706	N/A	1.23706	OKAY
Cd8a	CD8 antigen, alpha chain	B12	8.20451	8.26288	0.00338997	0.00325556	1.04129	N/A	1.04129	OKAY
Cd8b1	CD8 antigen, beta chain 1	C01	13.6082	13.9311	8.00794e-05	6.40187e-05	1.25087	N/A	1.25087	B
Cdkn1a	Cyclin-dependent kinase inhibitor 1A (P21)	C02	3.25376	3.84505	0.104838	0.0695866	1.50659	N/A	1.50659	OKAY
Cr2	Complement receptor 2	C03	8.38106	10.0874	0.0029995	0.00091917	3.26327	N/A	3.26327	OKAY
Csf1	Colony stimulating factor 1 (macrophage)	C04	3.07071	3.59855	0.119021	0.0825524	1.44177	N/A	1.44177	OKAY
Csf2	Colony stimulating factor 2 (granulocyte-macrophage)	C05	12.1048	12.7278	0.000227033	0.00014742	1.54004	N/A	1.54004	B
Ctla4	Cytotoxic T-lymphocyte-associated protein 4	C06	15.5029	15.7877	2.15365e-05	1.76772e-05	1.21831	N/A	1.21831	B
Cxcl12	Chemokine (C-X-C motif) ligand 12	C07	2.46896	2.72148	0.180621	0.151619	1.19129	N/A	1.19129	OKAY
Cxcr4	Chemokine (C-X-C motif) receptor 4	C08	6.22116	6.08925	0.0134043	0.0146877	0.91262	N/A	-1.09575	OKAY
Cxcr5	Chemokine (C-X-C motif) receptor 5	C09	11.231	12.152	0.000416034	0.000219725	1.89343	N/A	1.89343	B
Dpp4	Dipeptidylpeptidase 4	C10	3.59506	3.81528	0.0827521	0.0710373	1.16491	N/A	1.16491	OKAY
Egr1	Early growth response 1	C11	0.83611	1.25241	0.560152	0.419745	1.3345	N/A	1.3345	OKAY
Flt3	FMS-like tyrosine kinase 3	C12	10.8199	11.7953	0.0005532	0.000281356	1.96619	N/A	1.96619	B
Foxp3	Forkhead box P3	D01	8.47041	8.62261	0.00281937	0.00253708	1.11127	N/A	1.11127	OKAY
H60a	Histocompatibility 60a	D02	10.7711	11.3039	0.000572253	0.000395542	1.44675	N/A	1.44675	B
Hsp90aa1	Heat shock protein 90, alpha (cytosolic), class A member 1	D03	0.56806	0.86238	0.674523	0.550044	1.22631	N/A	1.22631	OKAY
Icam1	Intercellular adhesion molecule 1	D04	8.49121	9.14121	0.00277902	0.00177101	1.56917	N/A	1.56917	OKAY
Icosl	Icos ligand	D05	6.27261	6.61291	0.0129347	0.0102168	1.26602	N/A	1.26602	OKAY
Ifng	Interferon gamma	D06	13.9327	15.6388	6.39516e-05	1.95996e-05	3.2629	N/A	3.2629	B
Il10	Interleukin 10	D07	10.4398	11.9484	0.000719978	0.000253023	2.84551	N/A	2.84551	A
Il11	Interleukin 11	D08	10.5334	11.8164	0.00067475	0.000277265	2.43359	N/A	2.43359	B
Il12b	Interleukin 12B	D09	14.1706	15.1258	5.42296e-05	2.79696e-05	1.93888	N/A	1.93888	B
Il15	Interleukin 15	D10	3.69206	4.02888	0.0773712	0.0612613	1.26297	N/A	1.26297	OKAY
Il18	Interleukin 18	D11	6.88221	7.45435	0.00847712	0.00570188	1.48672	N/A	1.48672	OKAY
Il1b	Interleukin 1 beta	D12	6.78871	7.64741	0.00904471	0.00498769	1.81341	N/A	1.81341	OKAY
Il27	Interleukin 27	E01	11.2576	11.2016	0.000408434	0.000424589	0.961952	N/A	-1.03955	B
Il2ra	Interleukin 2 receptor, alpha chain	E02	9.61316	9.67531	0.00127688	0.00122304	1.04402	N/A	1.04402	OKAY
Il4	Interleukin 4	E03	9.36186	10.7243	0.00151985	0.000591112	2.57116	N/A	2.57116	OKAY
Il6	Interleukin 6	E04	14.9283	15.4288	3.20735e-05	2.26707e-05	1.41476	N/A	1.41476	B
Il7	Interleukin 7	E05	8.26751	8.53811	0.00324513	0.00269012	1.20631	N/A	1.20631	OKAY
Irf4	Interferon regulatory factor 4	E06	14.5934	14.9323	4.04539e-05	3.19842e-05	1.26481	N/A	1.26481	B
Lag3	Lymphocyte-activation gene 3	E07	6.24741	7.00328	0.0131626	0.00779476	1.68865	N/A	1.68865	OKAY
Lck	Lymphocyte protein tyrosine kinase	E08	5.50741	5.99735	0.0219839	0.0156538	1.40438	N/A	1.40438	OKAY
Map3k7	Mitogen-activated protein kinase kinase kinase 7	E09	2.71931	3.19261	0.151847	0.109377	1.38828	N/A	1.38828	OKAY
Ms4a1	Membrane-spanning 4-domains, subfamily A, member 1	E10	10.4787	12.3947	0.000700824	0.000185699	3.77398	N/A	3.77398	A
Nck1	Non-catalytic region of tyrosine kinase adaptor protein 1	E11	4.04376	4.42261	0.0606327	0.0466295	1.30031	N/A	1.30031	OKAY
Nos2	Nitric oxide synthase 2, inducible	E12	9.33541	9.49261	0.00154797	0.00138816	1.11512	N/A	1.11512	OKAY
Nr3c1	Nuclear receptor subfamily 3, group C, member 1	F01	4.39711	4.74558	0.0474611	0.0372768	1.27321	N/A	1.27321	OKAY
Pdcd1lg2	Programmed cell death 1 ligand 2	F02	13.9866	15.0274	6.16043e-05	2.99439e-05	2.05733	N/A	2.05733	B
Pik3r1	Phosphatidylinositol 3-kinase, regulatory subunit, polypeptide 1 (p85 alpha)	F03	0.85366	0.90708	0.553379	0.533263	1.03772	N/A	1.03772	OKAY
Prkcd	Protein kinase C, delta	F04	2.52996	3.00791	0.173143	0.124316	1.39277	N/A	1.39277	OKAY
Prkcq	Protein kinase C, theta	F05	8.18226	9.23261	0.00344266	0.00166229	2.07104	N/A	2.07104	OKAY
Ptprc	Protein tyrosine phosphatase, receptor type, C	F06	6.07896	7.03535	0.0147928	0.00762342	1.94044	N/A	1.94044	OKAY
Rag1	Recombination activating gene 1	F07	15.5029	15.8685	2.15365e-05	1.67144e-05	1.28849	N/A	1.28849	C
Relb	Avian reticuloendotheliosis viral (v-rel) oncogene related B	F08	10.3719	10.4861	0.000754647	0.000697197	1.0824	N/A	1.0824	OKAY
Ripk2	Receptor (TNFRSF)-interacting serine-threonine kinase 2	F09	7.08206	7.19655	0.00738053	0.00681748	1.08259	N/A	1.08259	OKAY
Socs1	Suppressor of cytokine signaling 1	F10	6.71081	7.14641	0.00954652	0.00705855	1.35248	N/A	1.35248	OKAY
Spp1	Secreted phosphoprotein 1	F11	-1.91754	-1.96169	3.77778	3.89517	0.969863	N/A	-1.03107	OKAY
Tgfb1	Transforming growth factor, beta 1	F12	0.67976	1.39761	0.624269	0.379557	1.64473	N/A	1.64473	OKAY
Thy1	Thymus cell antigen 1, theta	G01	9.08916	8.56768	0.00183607	0.00263555	0.696657	N/A	-1.43543	OKAY
Tlr1	Toll-like receptor 1	G02	11.7691	11.7421	0.000286523	0.000291932	0.981473	N/A	-1.01888	B
Tlr4	Toll-like receptor 4	G03	3.40836	3.90265	0.0941849	0.0668631	1.40862	N/A	1.40862	OKAY
Tlr6	Toll-like receptor 6	G04	9.23166	9.62798	0.00166339	0.00126383	1.31615	N/A	1.31615	OKAY
Tnfrsf13b	Tumor necrosis factor receptor superfamily, member 13b	G05	9.51316	10.7585	0.00136853	0.000577238	2.37082	N/A	2.37082	OKAY
Tnfrsf13c	Tumor necrosis factor receptor superfamily, member 13c	G06	7.56321	8.95095	0.00528746	0.00202068	2.61668	N/A	2.61668	OKAY
Tnfsf13b	Tumor necrosis factor (ligand) superfamily, member 13b	G07	8.16531	8.57895	0.00348335	0.00261505	1.33204	N/A	1.33204	OKAY
Tnfsf14	Tumor necrosis factor (ligand) superfamily, member 14	G08	12.1949	13.2059	0.000213295	0.000105836	2.01534	N/A	2.01534	B
Traf6	Tnf receptor-associated factor 6	G09	7.17856	7.30105	0.006903	0.00634112	1.08861	N/A	1.08861	OKAY
Trp53	Transformation related protein 53	G10	2.16361	2.37641	0.223197	0.192588	1.15894	N/A	1.15894	OKAY
Vav1	Vav 1 oncogene	G11	6.95811	7.54491	0.00804267	0.00535494	1.50192	N/A	1.50192	OKAY
Was	Wiskott-Aldrich syndrome homolog (human)	G12	6.35266	6.84488	0.0122365	0.00869933	1.40661	N/A	1.40661	OKAY
Actb	Actin, beta	H01	-1.20229	-1.08335	2.30105	2.11896	1.08593	N/A	1.08593	OKAY
B2m	Beta-2 microglobulin	H02	1.33051	0.755113	0.397628	0.5925	0.671102	N/A	-1.49009	OKAY
Gapdh	Glyceraldehyde-3-phosphate dehydrogenase	H03	0.23731	0.148213	0.848326	0.902367	0.940111	N/A	-1.0637	OKAY
Gusb	Glucuronidase, beta	H04	2.44416	2.80248	0.183753	0.143341	1.28193	N/A	1.28193	OKAY
Hsp90ab1	Heat shock protein 90 alpha (cytosolic), class B member 1	H05	-2.80969	-2.62245	7.01134	6.15796	1.13858	N/A	1.13858	OKAY
