# Supplementary material for: An activin receptor-like kinase 1–governed monocytic lineage shapes an immunosuppressive landscape in breast cancer metastases
Source: J Clin Invest. 2025 Jan 14;135(5):e183086. doi: 10.1172/JCI183086 (PMC11870737; doi:10.1172/JCI183086)
Supplement: Supplemental table 3 [file jci-135-183086-s117.xlsx]

## Sheet: E0771_GO
pathway	pval	padj	ES	NES	nMoreExtreme	size	leadingEdge
GO_1_4_ALPHA_OLIGOGLUCAN_PHOSPHORYLASE_ACTIVITY	0.5407076606	0.84623519	-0.4804397	-0.9605506	3147	6	Pygm
GO_1_ACYL_2_LYSOPHOSPHATIDYLSERINE_ACYLHYDROLASE_ACTIVITY	0.1157004831	0.43697423	0.6004109	1.4035283	478	8	Plaat3, Lipc, Lipg, Abhd3
GO_1_ACYLGLYCEROL_3_PHOSPHATE_O_ACYLTRANSFERASE_ACTIVITY	0.6015037594	0.87834976	0.3183964	0.8910866	2239	15	Agpat3, Lpcat2
GO_1_ACYLGLYCEROPHOSPHOCHOLINE_O_ACYLTRANSFERASE_ACTIVITY	0.8478109798	0.97566901	-0.3635589	-0.6913519	4879	5	Taz, Lpcat4
GO_1_ALKYL_2_ACETYLGLYCEROPHOSPHOCHOLINE_ESTERASE_ACTIVITY	0.6721814771	0.91319820	-0.3926424	-0.8499290	3940	8	Lcat
GO_1_PHOSPHATIDYLINOSITOL_3_KINASE_ACTIVITY	0.0359940010	0.22702370	-0.6655287	-1.5343118	215	10	Pik3r3, Pik3c2b, Pik3c2a, Pik3ca, Atm
GO_1_PHOSPHATIDYLINOSITOL_3_KINASE_REGULATOR_ACTIVITY	0.4226638024	0.77405324	0.3631166	1.0162435	1573	15	Socs3, Sla2, Cish, Pik3r6, Socs1, Pik3r5, Pik3r1
GO_1_PHOSPHATIDYLINOSITOL_4_KINASE_ACTIVITY	0.9591467824	0.99747116	-0.3093349	-0.5494808	5305	4	Pi4kb
GO_1_PHOSPHATIDYLINOSITOL_4_PHOSPHATE_3_KINASE_ACTIVITY	0.2023445464	0.57689122	-0.6006026	-1.2559433	1190	7	Pik3c2b, Pik3c2a, Pik3ca
GO_1_PHOSPHATIDYLINOSITOL_4_PHOSPHATE_5_KINASE_ACTIVITY	0.2830417881	0.66551119	0.5245303	1.1729088	1164	7	Pip5k1c, Pip4k2a, Pip4k2b
GO_1_PHOSPHATIDYLINOSITOL_BINDING	0.1118715451	0.43121236	0.5004300	1.3772130	424	14	Scin, Snx10, Zfyve1, Snx9
GO_10_FORMYLTETRAHYDROFOLATE_METABOLIC_PROCESS	0.9829742877	0.99971963	-0.2628515	-0.4998444	5657	5	Mthfd2l
GO_11_CIS_RETINAL_BINDING	0.8830486202	0.98479901	0.3666024	0.6234711	4031	3	Rlbp1, Rho, Opn4
GO_14_3_3_PROTEIN_BINDING	0.0835820896	0.37169913	0.3965816	1.3436515	279	31	Zfp36, Sik1, Akt1, Tbc1d22a, Tmcc3, Ddit4, Rbm7, Zfp36l1, Rptor, Foxk1, Ripor2, Ksr1, Irs2
GO_2_ACYLGLYCEROL_O_ACYLTRANSFERASE_ACTIVITY	0.9425055928	0.99489797	0.2963741	0.5549109	4212	4	Dgat2, Awat2
GO_2_IRON_2_SULFUR_CLUSTER_BINDING	0.3318838329	0.70804763	-0.3947747	-1.1003152	2136	21	Glrx5, Aifm3, Ndufv2, Fdx1, Fdx2, Isca2
GO_2_OXOGLUTARATE_DEPENDENT_DIOXYGENASE_ACTIVITY	0.9279538905	0.99172132	0.1981195	0.7315723	2897	45	P4ha3, P3h2, Tet1, Phyh, Riox2, Fto, P3h1, Plod2, P4hb
GO_2_OXOGLUTARATE_METABOLIC_PROCESS	0.2645231019	0.64671261	0.4081742	1.1611054	978	16	Idh1, Phyh, Mrps36, Got2
GO_2FE_2S_CLUSTER_ASSEMBLY	0.0788742182	0.36013348	-0.7366979	-1.4009213	453	5	Bola2, Bola2
GO_3_5_CYCLIC_AMP_PHOSPHODIESTERASE_ACTIVITY	0.1784429179	0.54067728	-0.5201543	-1.2617774	1090	12	Pde1b, Pde3a, Pde7b, Pde7a, Pde4a, Pde2a, Pde4c
GO_3_5_CYCLIC_GMP_PHOSPHODIESTERASE_ACTIVITY	0.0287413280	0.19775910	-0.6582181	-1.5557084	173	11	Pde1b, Pde1a, Pde10a, Pde6g, Pde2a
GO_3_5_DNA_HELICASE_ACTIVITY	0.6950742768	0.92168106	-0.3097182	-0.8421157	4444	19	Actr5, Recql4, Recql5, Fancm, Blm, Dhx9
GO_3_5_EXODEOXYRIBONUCLEASE_ACTIVITY	0.7348024316	0.93644949	0.3058718	0.7897718	2900	11	Trex1, Exo5, Meiob
GO_3_5_EXONUCLEASE_ACTIVITY	0.1224576271	0.45073907	-0.3715844	-1.2593847	866	55	Pnldc1, Pan2, Eri2, Pole, Exosc5, Noct, Pan3, Trir, Polg, Dis3, Mre11a, Cnot1, Rad9a, Tatdn1, Pold1, Exosc2, Xrn2, Pnpt1, Cnot7, Exosc4, Cnot6l, Eri3
GO_3_BETA_HYDROXY_DELTA5_STEROID_DEHYDROGENASE_ACTIVITY	0.0740254052	0.34761087	0.8369837	1.4234364	337	3	Sdr42e1, Hsd3b7, Nsdhl
GO_3_CHLOROALLYL_ALDEHYDE_DEHYDROGENASE_ACTIVITY	0.1612440191	0.51510833	0.6305718	1.3430597	673	6	Aldh3a2, Aldh3a1, Aldh3b1
GO_3_HYDROXYACYL_COA_DEHYDRATASE_ACTIVITY	0.7604844541	0.94631217	-0.4453092	-0.7910160	4206	4	Hacd1
GO_3_HYDROXYACYL_COA_DEHYDROGENASE_ACTIVITY	0.7859457616	0.95565773	-0.3518958	-0.7617273	4607	8	H2-Ke6
GO_3_KETO_STEROL_REDUCTASE_ACTIVITY	0.2129753915	0.59001068	0.6825739	1.2780057	951	4	Cbr3, Dhrs11, Dhrs4, Hsd17b7
GO_3_OXO_ARACHIDOYL_COA_SYNTHASE_ACTIVITY	0.3656462585	0.73482750	0.4844760	1.0833428	1504	7	Elovl1, Elovl7, Elovl3, Elovl5, Elovl2
GO_3_PHOSPHOADENOSINE_5_PHOSPHOSULFATE_BINDING	0.1488459727	0.49758046	0.6798982	1.3572304	631	5	Enpp1, Chst12, Gal3st4
GO_3_PHOSPHOADENOSINE_5_PHOSPHOSULFATE_BIOSYNTHETIC_PROCESS	0.2830143541	0.66551119	0.5541090	1.1802012	1182	6	Papss1, Papss2, Slc26a2, Slc35b2
GO_3_PHOSPHOADENOSINE_5_PHOSPHOSULFATE_METABOLIC_PROCESS	0.4108092971	0.76535400	0.3429296	1.0329535	1466	20	Tpst1, Papss1, Papss2, Enpp1, Slc26a2
GO_3_UTR_MEDIATED_MRNA_DESTABILIZATION	0.3450245993	0.71773754	-0.4218460	-1.0986882	2173	16	Trim71, Dnd1, Plekhn1, Tardbp, Cpeb3, Hnrnpd, Rc3h1, Upf1
GO_3_UTR_MEDIATED_MRNA_STABILIZATION	0.9974740387	0.99971963	0.1559696	0.4776035	3553	21	Zfp36, Ybx3, Myd88, Tirap, Mapkapk2
GO_3M_COMPLEX	0.8599060014	0.97893927	-0.3878480	-0.6889459	4756	4	Obsl1, Cul7
GO_4_GALACTOSYL_N_ACETYLGLUCOSAMINIDE_3_ALPHA_L_FUCOSYLTRANSFERASE_ACTIVITY	0.1292159439	0.46322555	0.7966536	1.3548481	589	3	Fut7, Fut4, Fut9
GO_4_IRON_4_SULFUR_CLUSTER_BINDING	0.3782117163	0.74269039	-0.3273557	-1.0580759	2575	42	Dpyd, Rtel1, Rsad2, Ddx11, Pole, Ndufs7, Ercc2, Pola1, Isca2, Ciao3, Ireb2, Pold1, Iscu
GO_5_3_DNA_HELICASE_ACTIVITY	0.2137131162	0.59037663	-0.5713166	-1.2366941	1252	8	Ercc2, Pif1, Twnk
GO_5_3_EXODEOXYRIBONUCLEASE_ACTIVITY	0.6188405797	0.88841323	0.3697037	0.8642241	2561	8	Pld3, Exo5, Pld4
GO_5_3_EXONUCLEASE_ACTIVITY	0.2706802189	0.65165496	-0.4240866	-1.1530801	1730	19	Trir, Dcp2, Mre11a, Dxo, Exo1, Dclre1c, Exog, Polq, Xrn1, Xrn2
GO_5_DEOXYRIBOSE_5_PHOSPHATE_LYASE_ACTIVITY	0.5040037683	0.82605126	0.4841576	0.9664880	2139	5	Xrcc5, Hmga2
GO_5_PHOSPHORIBOSE_1_DIPHOSPHATE_METABOLIC_PROCESS	0.8367875648	0.97480244	0.3406245	0.6799635	3552	5	Pygl, Prpsap2
GO_5S_CLASS_RRNA_TRANSCRIPTION_BY_RNA_POLYMERASE_III	0.5261078667	0.83825940	-0.4854886	-0.9706448	3062	6	Gtf3c2, Gtf3c5, Gtf3c4, Gtf3c1
GO_5S_RRNA_BINDING	0.6271529889	0.89190123	0.3356645	0.8666975	2475	11	Eef2, Mdm2, Mrpl18, Rrs1, Rpl11, Rpf2
GO_7S_RNA_BINDING	0.5502888209	0.85160197	-0.4516180	-0.9443959	3238	7	Exosc2, Srp9, Srp14
GO_7SK_SNRNA_BINDING	0.4990619137	0.82251868	-0.4543871	-0.9835840	2925	8	Ccnt2, Ccnt1, Cdk9
GO_90S_PRERIBOSOME	0.9972793229	0.99971963	-0.1605019	-0.4793744	6597	28	Kri1, Nop9, Heatr1, Imp3, Bop1, Nop14, Wdr3, Bms1
GO_9PLUS0_NON_MOTILE_CILIUM	0.0011446013	0.02375973	-0.4260659	-1.6394178	8	122	Mak, 1700029J07Rik, Guca1b, Rgs9bp, Sptbn5, Atp8a2, Rp1, Abca4, Dhrs3, Grk1, Sag, Napepld, Guca1a, Kif17, Iqcb1, Tulp1, Rrh, Ttll4, Ift80, Tsga10ip, Spata7, Pcdhb16, Mertk, Opn3, Cdhr1, Ptgs1, Myo7a, Inha, Prom1, Pde6g, Sdccag8
GO_9PLUS2_MOTILE_CILIUM	0.1108496732	0.42975909	-0.3316895	-1.2429129	847	101	Spef2, Ttc25, Catsperd, Slc9b2, Cabcoco1, 4430402I18Rik, Cabyr, Gstm5, Odf2, Tctex1d4, Ak8, Dnah1, Saxo2, Slc26a6, Catsperz, Ddx6, Pmfbp1, Wdr66, Ift172, Dnajb13, Dnah11, Dnah2, Kif2a, Ccdc181, Vps13a, Ift81, Spa17
GO_A_BAND	0.0053014238	0.06591547	-0.5724705	-1.6979571	34	27	Mybpc3, Smtnl2, Cryab, Kctd6, Myl7, Hdac4, Fhl2, Dst, Obsl1, Aldoa
GO_ABSCISSION	0.6375598086	0.89576618	0.3980705	0.8478534	2664	6	Aurkb, Vps4a
GO_ACETATE_ESTER_TRANSPORT	0.4381655788	0.78358000	-0.5188186	-1.0372821	2550	6	Slc44a4
GO_ACETYL_COA_BIOSYNTHETIC_PROCESS	0.8605432652	0.97893927	0.2426381	0.7308609	3072	20	Mpc1, Pdp1, Mlycd, Acat1, Ppcs, Dlat, Gstz1
GO_ACETYL_COA_BIOSYNTHETIC_PROCESS_FROM_PYRUVATE	0.9441958410	0.99489797	0.2211435	0.6085999	3586	14	Mpc1, Pdp1, Dlat, Gstz1, Dld, Pdpr, Pdk3, Pdha1, Pdhb, Pdk1, Pdk2, Pdp2, Mpc2, Pdhx
GO_ACETYL_COA_C_ACYLTRANSFERASE_ACTIVITY	0.8442662779	0.97532784	0.3057179	0.6836196	3474	7	Scp2, Acat1
GO_ACETYL_COA_HYDROLASE_ACTIVITY	0.7502392344	0.94174248	0.3540255	0.7540416	3135	6	Acot10, Acot9, Nudt7
GO_ACETYL_COA_METABOLIC_PROCESS	0.9908396947	0.99971963	0.1693413	0.5914671	3244	35	Kynu, Aass, Mpc1, Pdp1, Mlycd, Acat1
GO_ACETYLCHOLINE_BINDING	0.0047047372	0.06101689	-0.7072898	-1.7495966	28	13	Chrnb1, Chrna7, Chrna7, Ache, Chrnb2
GO_ACETYLCHOLINE_GATED_CATION_SELECTIVE_CHANNEL_ACTIVITY	0.0162472125	0.13624124	-0.6339063	-1.6251452	101	15	Chrnb1, Chrna7, Chrnb2
GO_ACETYLCHOLINE_GATED_CHANNEL_COMPLEX	0.0041414463	0.05643916	-0.6845208	-1.7549056	25	15	Chrnb1, Chrna7, Chrna7, Chrnb2
GO_ACETYLCHOLINE_METABOLIC_PROCESS	0.0507953724	0.28120364	-0.8038844	-1.4279637	280	4	Ache, Slc44a4
GO_ACETYLCHOLINE_RECEPTOR_ACTIVITY	0.0045094076	0.05958312	-0.6253017	-1.7235212	28	20	Chrnb1, Anxa9, Chrna7, Chrna7, Chrnb2
GO_ACETYLCHOLINE_RECEPTOR_BINDING	0.4265955674	0.77533797	-0.4484897	-1.0339496	2559	10	Ric3, Rapsn
GO_ACETYLCHOLINE_RECEPTOR_INHIBITOR_ACTIVITY	0.5018841262	0.82468357	0.4851213	0.9684117	2130	5	Ly6e, Lypd1, Ly6g6d
GO_ACETYLESTERASE_ACTIVITY	0.4306487696	0.77720044	0.5558696	1.0407730	1924	4	Siae, Abhd3, Abhd2
GO_ACETYLGALACTOSAMINYLTRANSFERASE_ACTIVITY	0.0040663122	0.05551776	0.4716870	1.7298638	12	43	Galnt2, B3gnt9, B4galnt1, Galnt10, Csgalnact1, B3gnt3, B3galt4, B3galt5, Gbgt1, Galnt11, Galnt9, Galnt4, Galnt6, B3gnt2, B3gnt8, B4galnt2, Galnt3, B4galnt3
GO_ACETYLGLUCOSAMINYLTRANSFERASE_ACTIVITY	0.0455136541	0.26192296	0.3728393	1.3986365	139	48	Extl1, B3gnt9, Lfng, Gcnt4, B3gnt3, B3galt4, B3galt5, Mfng, Mgat2, Ext1, Pomgnt1, Extl3, B3gnt2, Mgat4b, B3gnt8, Pigh, Hexa, Mgat1, Mgat4a, B3gnt5, Hexb, Ext2
GO_ACETYLTRANSFERASE_ACTIVITY	0.0634216364	0.32158109	-0.3492929	-1.3110550	485	102	Lcat, Ogt, Kansl2, Nat10, Naa15, Ifnb1, Gcat, Naa80, Naa10, Nags, Esco1, Atat1, Atf2, Naa30, Taf1, Taf1, Lpcat4, Tada2a, Nat8l, Sat2, Nat9, Mcrs1, Brca2, Pafah1b3, Esco2, Ncoa3, Acaa2, Phf20, Supt3, Naa50, Ep300, Crat, Mogat2, Crebbp, Gtf3c4, Kat6a, Dbt, Taf10, Nat1, Wdr5, Clock
GO_ACID_AMINO_ACID_LIGASE_ACTIVITY	0.1672619972	0.52371789	-0.4512769	-1.2577982	1076	21	Carns1, Ttll3, Fpgs, Ttll4, Ttll7, Ttll13, Ttll9, Ttll11
GO_ACID_PHOSPHATASE_ACTIVITY	0.1768603466	0.53843128	-0.6142669	-1.2845173	1040	7	Acp5, Mdp1, Acp6, Acp2
GO_ACID_SECRETION	0.2852683217	0.66686063	-0.3601576	-1.1253277	1918	35	Ptger3, Abat, Abcb11, Sv2a, Stard10, Htr1b, Slc26a6, Oprl1, Tff2, Abcb4
GO_ACID_THIOL_LIGASE_ACTIVITY	0.5765931373	0.86421632	-0.3162010	-0.9202341	3763	25	Slc27a1, Slc27a4, Aasdh, Acsf3, Acsbg1, Acsm4, Acss3
GO_ACIDIC_AMINO_ACID_TRANSMEMBRANE_TRANSPORTER_ACTIVITY	0.3944683136	0.75331321	0.3706945	1.0374516	1468	15	Slc17a6, Slc7a11, Slc1a2
GO_ACIDIC_AMINO_ACID_TRANSPORT	0.5636740331	0.85654395	-0.2700690	-0.9449953	4080	66	Tspoap1, Atp1a2, Vamp2, Abat, Slc38a2, Slc38a7, Rab3a, Unc13b
GO_ACROSIN_BINDING	0.1042487954	0.41572763	0.8122149	1.3813129	475	3	Zp3, Zp3, Serpina5
GO_ACROSOMAL_MEMBRANE	0.1362586605	0.47515527	-0.4608609	-1.3014543	884	22	Acrbp, Tmem95, Cd46
GO_ACROSOMAL_VESICLE	0.2249736565	0.60580994	-0.3076833	-1.1416557	1707	95	Acrbp, Tmem95, Cd46, Adam15, Clk3, Rab3a, Morn2, Tbxa2r, Spink2, Vezt, Golga1, Tctex1d4, Pcsk4, Nudt1, Knl1, Lrguk, Cep131, Dpep3
GO_ACROSOMAL_VESICLE_EXOCYTOSIS	0.5268633805	0.83838023	-0.4439334	-0.9609555	3088	8	Rab3a, Unc13b
GO_ACROSOME_ASSEMBLY	0.2440882400	0.62826968	-0.4565045	-1.1889556	1537	16	Acrbp, Spink2, Knl1
GO_ACROSOME_REACTION	0.5108484214	0.82998809	-0.3139897	-0.9682025	3413	33	Plcd4, Rab3a, Cacna1h, Unc13b, Pcsk4
GO_ACTIN_BASED_CELL_PROJECTION	0.4869937047	0.81574391	-0.2430584	-0.9919921	4099	203	Actn2, Enah, Epha4, Dmd, Fzd3, Ceacam16, Fgd4, Muc20, Myo1h, Myo15, Dpep1, Myo6, Espn, Slc27a4, Vezt, Stard10, Itgav, Adcy6, Tek, Pdgfa, Aoc3, Nfasc, Myo1e, Homer2, Ppp1r9a, Myo7a, Fat1, Srcin1, Ephb1, Prom1, Myo1a, Rhoc, Palm, Dync1h1, Fmr1, Myo1b, Cdhr2, Jam3
GO_ACTIN_BINDING	0.2690710383	0.65048640	-0.2496684	-1.0766647	2461	401	Mybpc3, Actn2, Tnnc1, Enah, Sptbn5, Mypn, Tnni3, Dmd, Coro6, Tnnt2, Fgd4, Lrrc10, Myo1h, Myh7, Cacnb2, Tnni1, Plekhn1, Myo15, Klhl3, Pick1, Myo6, Clmn, Afdn, Dmtn, Coro7, Tulp1, Dstn, Myh10, Pdlim3, Myh7b, Ophn1, Espn, Klhl4, Vps16, Pdlim7, Dixdc1, Hdac6, Flna, Ctnnal1, Med28, Hook1, Myo9b, Prkn, Actr3b, Actr3b, Myrip, Camk2b, Dst, Myo9a, Mrtfa, Cobll1, Myo5c, Palld, Pfn2, Ssh3, Cnn1, Vash1, Myo1…
GO_ACTIN_CROSSLINK_FORMATION	0.3017196456	0.68201522	0.4186876	1.1288369	1157	13	Gas2, Aif1, Baiap2l2, Eps8
GO_ACTIN_CYTOSKELETON	0.6795508529	0.91608271	-0.2149840	-0.9347123	6293	463	Cdh2, Actn2, Tnnc1, Sptbn5, Apbb3, Tnni3, Tnnt2, Gdpd2, Smtnl2, Auts2, Myo1h, Cryab, Kansl2, Myh7, Rac3, Epha3, Tnni1, Cgnl1, Plekhn1, Nox4, Myo15, Catip, Kncn, Myo6, Rflnb, Myl7, Dmtn, Dstn, Myh10, Pdlim3, Myh7b, Ophn1, Espn, Ehbp1, Pdlim7, Amot, Hdac4, Flna, Prkcz, Med28, Zfp174, Myo9b, Actr3b, Actr3b, Fyb, Arhgef2, Rara, Myrip, Tek, Myo9a, Lad1, Lurap1, Rnd1, Myzap, Myo5c, Palld, Ahnak, Actb, …
GO_ACTIN_CYTOSKELETON_REORGANIZATION	0.9377679615	0.99353110	-0.1963914	-0.7403791	7217	105	Gdpd2, Auts2, Fgf7, Dmtn, Efs, Thsd7a, Ccl27a, Flna, S1pr2, Mink1, Tek, Rictor, Hras, Phpt1, Micall2, Fgf10, Stap1, Mdk, Insrr, Antxr1, Arhgdib, Pdlim4, Tnik, Bcar1, Mkln1, Tjp1, Cdk5, Hax1, Ptk2b, Fes, Ptk7, Nrp1, Parvb, Esam, Kit, Whamm, Nrk, Cd2ap
GO_ACTIN_DEPENDENT_ATPASE_ACTIVITY	0.0203233256	0.15834960	-0.5591414	-1.5789948	131	22	Myo1h, Myh7, Myo15, Myo6, Myh10, Myo5c, Myo1e, Myo7a, Myo1a, Myo1b
GO_ACTIN_FILAMENT	0.1855486173	0.55200807	0.2606617	1.1278113	415	109	Ackr2, Gas2, Dapk3, Gas7, Rcsd1, Was, Hcls1, Carmil1, Coro1b, Coro1a, Aif1, Hck, Lcp1, Cotl1, Pdlim1, Anxa1, Rac2, Pstpip2, Fyn, Pawr
GO_ACTIN_FILAMENT_BASED_MOVEMENT	0.0030249559	0.04546749	-0.3945507	-1.5329977	23	132	Cacna2d1, Mybpc3, Actn2, Rnf207, Tnnc1, Dsp, Cacna1d, Atp1a2, Tnni3, Dmd, Kcnh2, Tnnt2, Myo1h, Myh7, Cacnb2, Tnni1, Myo15, Myo6, Myh10, Flna, Myo9b, Cacna1g, Myo5c, Myo1e, Myo7a, Tpm3, Limch1, Tmod1, Des, Myo1a, Nup155, Hcn4, Myo1b, Pkp2, Kcnd3, Fgf13, Gata4, Rangrf, Kcne2, Atp2a2, Scn1a, Snta1, Gja5, Myl6, Myo1d
GO_ACTIN_FILAMENT_BASED_PROCESS	0.7225163500	0.93221600	-0.2102793	-0.9354694	6959	732	Cacna2d1, Mybpc3, Actn2, Rnf207, Tnnc1, Enah, Ppm1e, Dsp, Cacna1d, Ankrd1, Sptbn5, Atp1a2, Mypn, Tnni3, Dmd, Coro6, Cdk10, Kcnh2, Tnnt2, Gdpd2, Smtnl2, Auts2, Fgd4, Myo1h, Strip1, Myh7, Rac3, Cacnb2, Epha3, Tnni1, Kank3, Cgnl1, Plekhn1, Nox4, Myo15, Arhgap28, Catip, Pick1, Nisch, Myo6, Rflnb, Fgf7, Dmtn, Efs, Coro7, Prox1, Dstn, Myh10, Pdlim3, Thsd7a, Ophn1, Espn, Kank4, Ccl27a, Ehbp1, Pdlim7, Na…
GO_ACTIN_FILAMENT_BASED_TRANSPORT	0.0802919708	0.36323060	-0.4982354	-1.3886807	516	21	Myo1h, Myo15, Myo6, Myo5c, Myo1e, Myo7a, Myo1a, Myo1b, Myo1d, Wasl, Myo5a
GO_ACTIN_FILAMENT_BINDING	0.4445645646	0.78843168	-0.2494725	-1.0102736	3700	190	Actn2, Tnnc1, Tnni3, Coro6, Myo1h, Myh7, Cacnb2, Plekhn1, Myo15, Pick1, Myo6, Clmn, Afdn, Dmtn, Coro7, Tulp1, Dstn, Myh10, Myh7b, Espn, Vps16, Flna, Ctnnal1, Actr3b, Actr3b, Myo5c, Myo1e, Ppp1r9a, Myo7a, Ajuba, Tpm3, Gjb6, Tmod1, Map1s, Arpc5l, Nebl, Myo1a, Micall2, Egfr
GO_ACTIN_FILAMENT_BUNDLE	0.2271422714	0.60874402	-0.3269067	-1.1518510	1661	68	Cryab, Myh7, Nox4, Rflnb, Myh10, Pdlim3, Pdlim7, Prkcz, Tek, Palld, Tpm3, Limch1, Nebl, Pdlim5, Micall2, Trip6
GO_ACTIN_FILAMENT_BUNDLE_ORGANIZATION	0.6556701031	0.90322205	0.2073552	0.9420465	1271	149	Nedd9, Asap3, Was, Cx3cl1, Carmil1, Tesk1, Coro1b, Aif1, Tacstd2, Add2, Lcp1, Pdlim1, Sh3pxd2b, Baiap2l2, Limk1, Tmeff2, Pawr, Nf2, Tgfb3, Synpo, Slc9a1, F11r, Rgcc, Eps8, Arhgap6, Cdc42, Tnfaip1, Wasf2, Spire2, Dlc1, Actg1, Lpar1, Fam107a, Zyx, Tpm1, Fhdc1, Gpr65, Hsp90b1, Wnt11, Pxn, Spire1, Eln, Rhoa, Shtn1, Stmn1
GO_ACTIN_FILAMENT_DEPOLYMERIZATION	0.6889117043	0.91964977	0.2304616	0.8897724	2012	55	Scin, Carmil1, Ppp1r9b, Add2, F2rl1, Triobp, Spta1, Mical2, Lmod1, Eps8, Tmod3, Gsn, Capg, Flii
GO_ACTIN_FILAMENT_NETWORK_FORMATION	0.0812757202	0.36582749	0.5476975	1.4452692	315	12	Carmil1, Lcp1, Fhod3, Spire2, Spire1
GO_ACTIN_FILAMENT_ORGANIZATION	0.3359728507	0.71094470	0.2035795	1.0289013	296	397	Gas2, Scin, Icam1, Rhof, Nedd9, Pacsin1, Shroom3, Neb, Gas7, Asap3, Was, Hcls1, Cx3cl1, Ccr7, Carmil1, Tesk1, Nphs1, Nck2, Gmfg, Coro1b, Cdc42ep4, Coro1a, Aif1, Ppp1r9b, Hck, Tacstd2, Add2, Lcp1, Cotl1, Pdlim1, Sh3pxd2b, Prex1, Baiap2l2, Rhoh, Arpc1b, Arf1, F2rl1, Limk1, Jak2, Tmeff2, Rac2, Pstpip2, Myo1f, Pawr, Cap1, Arpin, Grb2, Triobp, Rhob, Nf2, Tgfb3, Emp2, Sh3kbp1, Myo1g, Slit2, Synpo, Slc9…
GO_ACTIN_FILAMENT_REORGANIZATION	0.3944342610	0.75331321	-0.4597532	-1.0599163	2366	10	Gdpd2, Dmtn, Efs
GO_ACTIN_FILAMENT_SEVERING	0.1418535531	0.48630748	0.4626862	1.3161718	524	16	Scin, Gmfg, Fmnl1, Gsn, Capg, Flii
GO_ACTIN_MEDIATED_CELL_CONTRACTION	0.0016964635	0.03074567	-0.4253746	-1.5966243	12	102	Cacna2d1, Mybpc3, Actn2, Rnf207, Tnnc1, Dsp, Cacna1d, Atp1a2, Tnni3, Dmd, Kcnh2, Tnnt2, Myh7, Cacnb2, Tnni1
GO_ACTIN_MODIFICATION	0.6808761187	0.91646609	0.4077380	0.8139372	2890	5	Trim32, Triobp, Setd3
GO_ACTIN_MONOMER_BINDING	0.7283174992	0.93361147	-0.2841435	-0.8204686	4752	24	Mrtfa, Cobll1, Pfn2, Pfn1, Nos3, Lmod3, Pfn4, Twf2, Myl3, Abl2, Myl2
GO_ACTIN_NUCLEATION	0.0741222367	0.34784423	0.3520665	1.3207112	227	48	Scin, Was, Gmfg, Coro1b, Coro1a, Arpc1b, Arf1, Arpin, Lmod1, Gsn, Arpc3, Wasf2, Spire2, Wasf1, Fmn1, Arpc2, Hip1r
GO_ACTIN_POLYMERIZATION_DEPENDENT_CELL_MOTILITY	0.3756371050	0.74038836	-0.5211354	-1.0897665	2210	7	Enah
GO_ACTIN_POLYMERIZATION_OR_DEPOLYMERIZATION	0.0688566014	0.33396470	0.2505535	1.1882808	108	203	Scin, Icam1, Gas7, Was, Hcls1, Ccr7, Carmil1, Nphs1, Nck2, Gmfg, Coro1b, Cdc42ep4, Coro1a, Aif1, Ppp1r9b, Hck, Add2, Cotl1, Prex1, Baiap2l2, Arpc1b, Arf1, F2rl1, Jak2, Pstpip2, Cap1, Arpin, Grb2, Triobp, Slit2, Washc3, Spta1, Mical2, Lmod1, Eps8, Fhod3, Arhgap6, Tmod3, Dbnl, Gsn, Arpc3, Wasf2, Capg, Flii, Fer, Spire2, Snx9, Wasf1, Ssh1, Fmn1, Arpc2, Fam107a, Hip1r, Tmsb4x, Tmsb4x
GO_ACTININ_BINDING	0.0176603774	0.14440416	-0.5228647	-1.5725934	116	29	Cacna1d, Mypn, Lrrc10, Pparg, Pdlim3, Pdlim7, Magi1, Rara, Palld, Prom1, Pdlim5, Micall2
GO_ACTION_POTENTIAL	0.0043334183	0.05782723	-0.3974033	-1.5258195	33	120	Cacna2d1, Rnf207, Dsp, Cacna1d, Atp1a2, Dmd, Scn7a, Kcnh2, Slc4a3, P2rx3, Cacnb2, Akap6, Slc8a1, Kcnip2, Cacna1h, Flna, Chrnb2, Cntnap1, Nrcam, Cacna1g, Cacnb3, Adra1a, Gpr88, Kcna2, Cd36, Kcnb1, Kcnd2, Nup155, Hcn4, Fmr1, Scn3a, Pkp2, Kcnd3, Fgf13, Rangrf, Kcne2, Atp2a2, Ank3, Scn1a, Gnaq, Snta1, Gja5, Gna14, Gba, Fkbp1b, Scn8a
GO_ACTIVATED_T_CELL_PROLIFERATION	0.0003093102	0.01615590	0.5842970	2.0872540	0	38	Il12rb1, Pdcd1lg2, Cd274, Crtam, Il2ra, Foxp3, Il23a, Il12b, Arg1, Btn2a2, Fyn, Il27ra, Ager, Prkar1a, Stat5b, Tnfsf9, Fadd, Igfbp2, Cd24a, Pycard, Il18, Casp3, Satb1
GO_ACTIVATING_TRANSCRIPTION_FACTOR_BINDING	0.9178250204	0.99079012	-0.2078068	-0.7381033	6734	72	Hoxd4, Bex2, Ldb1, Tbx3, Dgkq, Pparg, Bhlhe41, Hdac4
GO_ACTIVATION_INDUCED_CELL_DEATH_OF_T_CELLS	0.0956521739	0.39789471	0.6164314	1.4409779	395	8	Il2ra, Akt1, Fas, Fadd, Ripk3
GO_ACTIVATION_OF_ADENYLATE_CYCLASE_ACTIVITY	0.7612075472	0.94636788	-0.2688628	-0.8086449	5042	29	Adcy5, Calca, Adcy4
GO_ACTIVATION_OF_CYSTEINE_TYPE_ENDOPEPTIDASE_ACTIVITY	0.8166613571	0.96569731	-0.2908113	-0.7455527	5126	15	Perp, Nlrc4
GO_ACTIVATION_OF_CYSTEINE_TYPE_ENDOPEPTIDASE_ACTIVITY_INVOLVED_IN_APOPTOTIC_PROCESS	0.0027440220	0.04245180	0.3892325	1.6146402	6	82	S100a8, Lck, S100a9, Tnf, Fasl, Ctsh, Tnfsf10, Ift57, Cck, Tnfsf15, Cradd, Fas, Nlrp3, Jak2, Ripk1, Nod1, Bid, Casp8, Bcl2l13, Casp9, Eif2ak3, Nlrp1a, Bak1, Dlc1, Fadd, Pdcd6, Hip1, Hip1r, Xdh, Pycard, Mul1, Atp2a3
GO_ACTIVATION_OF_CYSTEINE_TYPE_ENDOPEPTIDASE_ACTIVITY_INVOLVED_IN_APOPTOTIC_PROCESS_BY_CYTOCHROME_C	0.4467930029	0.79014900	0.4491594	1.0043710	1838	7	Casp9, Bak1
GO_ACTIVATION_OF_GTPASE_ACTIVITY	0.3460580913	0.71905834	0.2462191	1.0442858	833	95	Nedd9, Ccr7, Tbc1d2, Tax1bp3, Adprh, Tbc1d22a, Sgsm1, Evi5l, Tbc1d9, Abr, Arhgef16, Wnt5a, Ndel1, Tbc1d9b, Sgsm2, Apc2, Tbc1d2b
GO_ACTIVATION_OF_IMMUNE_RESPONSE	0.0012180268	0.02465961	0.3992541	2.0160214	0	406	Itk, H2-Ab1, H2-Ab1, H2-Eb1, H2-Eb1, H2-Aa, H2-Aa, Psmb9, Cd3g, Thy1, Psmb10, Lck, Vav1, Fcgr3, Skap1, Cd3e, Il1b, Was, Ctla4, C8g, Psmb8, Clec4n, Cd3d, Fcgr2b, Ccr7, Foxp3, Fpr2, Clec4e, Zap70, Ubash3a, Nfkbid, Klrk1, Zbp1, Cd160, Xrcc5, Nr4a3, Themis, Fcgr4, Prkcb, Cd79a, Lax1, Cd247, Ripk2, Clec4d, C1qb, Cd226, Fcer1g, Cd22, A2m, Hck, Prkacb, Zc3h12a, Psme2, Pde4b, Plscr1, C1qc, Serping1, Masp…
GO_ACTIVATION_OF_INNATE_IMMUNE_RESPONSE	0.0123456790	0.11345571	0.3095176	1.3839311	24	134	Psmb9, Psmb10, Psmb8, Clec4n, Clec4e, Klrk1, Zbp1, Xrcc5, Clec4d, Fcer1g, Hck, Prkacb, Psme2, Ifi205, Ifi205, Ifi205, Psma2, Sting1, Psme1, Psmb2, Icam2, Fyn, Clec10a, Plcg2, Muc13, Psmf1, Psmd10, Hexim1, Fbxw11, Malt1, Tab2
GO_ACTIVATION_OF_JANUS_KINASE_ACTIVITY	0.1155567255	0.43691101	0.4982237	1.3711410	438	14	Ccl5, Il23a, Il12b, Jak2, Agt
GO_ACTIVATION_OF_JNKK_ACTIVITY	0.6392467790	0.89576618	-0.3714964	-0.8780374	3869	11	Map3k12, Ercc6, Map3k13, Tnik, Map3k11, Nrk
GO_ACTIVATION_OF_JUN_KINASE_ACTIVITY	0.2015479876	0.57550360	0.3242208	1.1656630	650	39	Tnfsf11, Cd40lg, Ccl19, Ripk2, Ripk1, Wnt5a, Mdfic, Dbnl, Map3k6, Pkn1, Map2k4, Trf, Map3k5, Ptpn1, Mul1, Ern1, Map4k1
GO_ACTIVATION_OF_MAPK_ACTIVITY	0.1772417410	0.53847486	0.2443105	1.1126955	337	153	Cd74, Tnfsf11, Il1b, Tnf, Shc2, Dusp9, Cd40lg, Nrg1, Ccl19, Adora2b, Ripk2, Cxcr4, Mapkapk3, Map2k1, Dusp6, Nod2, Ubb, Bmp2, Ripk1, Irak2, Nod1, Wnt5a, Itga1, Tgfb3, Cd81, Saa1, Kars, Agt, Prok2, Mdfic, Dbnl, Ubc, Tab2, Map3k6, Pbk, Pkn1, Tgfa, Map2k4, Lpar1, Trf, Cdk1
GO_ACTIVATION_OF_MAPKK_ACTIVITY	0.4828762257	0.81318693	-0.2936929	-0.9883417	3397	52	Map3k12, Egf, Ntrk1, Eif2ak2, Map3k20, Ercc6, Map3k13, Lamtor2, Egfr, Map3k2, Map3k15, Tnik, Taok2, Raf1, Rapgef1, Lamtor3, Map3k11, Grm1
GO_ACTIVATION_OF_MAPKKK_ACTIVITY	0.5246913580	0.83713759	0.3570290	0.9421313	2039	12	Tnf, Gadd45b, Gadd45a
GO_ACTIVATION_OF_NF_KAPPAB_INDUCING_KINASE_ACTIVITY	0.7808890998	0.95379296	-0.2936968	-0.7752792	4935	17	Card14, Tnfrsf10b, Tnfrsf10b
GO_ACTIVATION_OF_PHOSPHOLIPASE_C_ACTIVITY	0.1041104110	0.41562498	0.3821876	1.3051870	346	32	Itk, Cd86, S1pr4, Gna15, Ednra, Txk, Ntf5, Agt, Arhgap6, Adcyap1r1, Lpar1
GO_ACTIVATION_OF_PHOSPHOLIPASE_D_ACTIVITY	0.2071770335	0.58291158	0.6002862	1.2785544	865	6	Ccl5, Arl1, Arf4
GO_ACTIVATION_OF_PROTEIN_KINASE_A_ACTIVITY	0.6575146802	0.90471352	-0.3316253	-0.8637104	4142	16	Adcy5, Adcy4, Adcy6
GO_ACTIVATION_OF_PROTEIN_KINASE_ACTIVITY	0.7626811594	0.94708428	0.1875920	0.9299606	841	320	Cd74, Tnfsf11, Ccl5, Il1b, Tnf, Shc2, Dusp9, Cd40lg, Nrg1, Ccl19, Pink1, Gadd45b, Il23a, Adora2b, Grem1, Il12b, Cd86, Ripk2, Cxcr4, Mapkapk3, Pak4, Prkacb, Map2k1, Akt1, Pilrb2, Dusp6, Tnfsf15, Nod2, Slc11a1, Ubb, Bmp2, Gadd45a, Jak2, Prkar2b, Ripk1, Irak2, Map3k3, Nod1, Gprc5a, Adcy7, Wnt5a, Tlr3, Itga1, Prkar1a, Tgfb3, Tlr6, Emp2, Cd81, Saa1, Kars, Agt, Tgfbr2, Rgcc, Adcy3, Prok2, Mdfic, Dbnl, …
GO_ACTIVATION_OF_PROTEIN_KINASE_B_ACTIVITY	0.9110811216	0.99025306	-0.2265074	-0.6938469	6075	32	Fgf1, Igf1, Prkcz, Rictor, Gas6
GO_ACTIVATION_OF_PROTEIN_KINASE_C_ACTIVITY	0.4135657089	0.76738553	0.5243240	1.0466691	1755	5	Cd86, Phb
GO_ACTIVATION_OF_STORE_OPERATED_CALCIUM_CHANNEL_ACTIVITY	0.7070183702	0.92623729	0.3973060	0.7931126	3001	5	Plcg2, Stim2, Stim1
GO_ACTIVATION_OF_TRANSMEMBRANE_RECEPTOR_PROTEIN_TYROSINE_KINASE_ACTIVITY	0.5875040890	0.86953076	-0.3761275	-0.9124008	3591	12	Egf, Pdgfc, Dgkq
GO_ACTIVE_ION_TRANSMEMBRANE_TRANSPORTER_ACTIVITY	0.1311300640	0.46657392	-0.2899124	-1.1839946	1106	204	Slc22a7, Atp1a2, Slc2a13, Slc9a5, Slc10a6, Slc4a3, Slc4a9, Slc26a11, Slc28a2, Slc26a10, Slc12a3, Slc23a1, Atp1b2, Slc38a2, Slc8a1, Slc9a8, Slc9b2, Abcb11, Atp6v0e2, Slc18a2, Atp13a1, Slc5a5, Slc26a8, Atp7b, Slc8b1, Slc20a1, Slc26a6, Slc28a2b, Slc16a7, Slc12a7, Slc20a2, Slc22a4, Slc2a10, Clcn3, Slc22a3, Slc6a2, Atp6v1g2, Slc4a2, Slc18a1, Slc45a3, Atp6v0a1, Slc13a3, Slc36a2, Atp2a2, Slc5a3, Slc9a6,…
GO_ACTIVE_TRANSMEMBRANE_TRANSPORTER_ACTIVITY	0.1791162843	0.54200915	-0.2662458	-1.1274307	1584	310	Slc22a7, Atp1a2, Slc2a13, mt-Co3, Abca4, Slc9a5, Slc10a6, Slc4a3, Slc4a9, Slc26a11, Clcn6, Slc28a2, Abcc5, Slc26a10, Slc12a3, Slc23a1, Atp1b2, Slc38a4, Slc38a2, Slc16a2, Slc8a1, Slc9a8, Slc9b2, Abcb11, Slc47a1, Atp6v0e2, Slc18a2, Atp13a1, Slc5a5, Slc26a8, Slc16a12, Atp7b, Abca5, Slc8b1, Slc1a5, Slc22a18, Abca7, Cd320, Abcg8, Slc20a1, Slc26a6, Slc28a2b, Slc16a7, Slc12a7, Slc20a2, Mfsd2b, Slc22a4, …
GO_ACTIVIN_ACTIVATED_RECEPTOR_ACTIVITY	0.5188695211	0.83411291	-0.4312207	-0.9652833	3065	9	Acvr2b, Acvr2a, Bmpr2, Acvr1c, Acvrl1
GO_ACTIVIN_BINDING	0.6022637536	0.87888649	0.3228450	0.8884886	2287	14	Fst, Eng, Smurf1, Tgfbr2
GO_ACTIVIN_RECEPTOR_ACTIVITY_TYPE_I	0.7069145240	0.92623729	-0.4350365	-0.8272753	4068	5	Acvr1c, Acvrl1
GO_ACTIVIN_RECEPTOR_BINDING	0.9215257532	0.99079012	0.2718051	0.6077867	3792	7	Gdf9, Sav1
GO_ACTIVIN_RECEPTOR_COMPLEX	0.1726210924	0.53288323	-0.6399177	-1.2793974	1004	6	Acvr2b, Acvr2a, Acvr1c
GO_ACTIVIN_RECEPTOR_SIGNALING_PATHWAY	0.8949318317	0.98758317	-0.2291538	-0.7229456	6038	37	Foxh1, Acvr2b, Acvr2a, Fkbp1a, Tdgf1, Fstl3, Fgf10, Smad7, Zc3h3, Magi2, Bmpr2, Acvr1c
GO_ACTOMYOSIN	0.3430716724	0.71668716	-0.3017618	-1.0677068	2512	70	Myh7, Nox4, Myh10, Pdlim3, Pdlim7, Hdac4, Prkcz, Tek, Lurap1, Palld, Tpm3, Limch1, Nebl, Pdlim5, Micall2, Trip6
GO_ACTOMYOSIN_CONTRACTILE_RING_ORGANIZATION	0.7558613660	0.94420611	-0.3737850	-0.7816364	4448	7	Ect2, Rtkn, Racgap1, Kif23, Anln
GO_ACTOMYOSIN_STRUCTURE_ORGANIZATION	0.8521866602	0.97653719	-0.2063973	-0.8270326	6975	172	Actn2, Ppm1e, Ankrd1, Mypn, Tnnt2, Cgnl1, Nox4, Arhgap28, Prox1, Myh10, Sdc4, Arhgef15, Serpinf2, Lurap1, Pfn2, Cnn1, Ppp1r9a, Obsl1, Limch1, Tmod1, Nebl, Epb41l3, Rhoc, Trpm7, Apoa1, S100a10, Cnn2, Edn1, Pfn1, Rock2, Clasp2, Myoc, Casq1, Tsc1, Tjp1, Tmod4, Cit, Alms1, Ccdc88a, Wdr1, Tmod2, Ect2, Epb41l5, Ptk2b, Nrp1, Cav3, Lmod3, Sorbs1
GO_ACUTE_INFLAMMATORY_RESPONSE	0.0004178855	0.01615590	0.4557299	1.9378565	0	97	Pla2g2d, Tnfsf11, H2-T23, Il1a, Icam1, S100a8, Dnase1l3, Il1b, Tnf, Cd6, Ptgs2, Orm1, Fcgr2b, Ccr7, Creb3l3, Tnfsf4, Ass1, Fcer1g, Plscr1, Vnn1, Nlrp3, Trem1, Ogg1, Gata3, Hp, Hp, Saa1, Hfe, Pik3cg, Il6, Fut7
GO_ACUTE_INFLAMMATORY_RESPONSE_TO_ANTIGENIC_STIMULUS	0.0008554320	0.01991376	0.6394368	1.9780966	2	22	Pla2g2d, H2-T23, Icam1, Cd6, Fcgr2b, Ccr7, Fcer1g, Gata3, Fut7, Zp3, Park7
GO_ACUTE_PHASE_RESPONSE	0.0502653762	0.27921215	0.3844582	1.3950064	160	41	Tnfsf11, Il1a, Il1b, Tnf, Ptgs2, Orm1, Ass1, Plscr1, Hp, Saa1, Hfe, Il6, Stat3
GO_ACYL_CARNITINE_TRANSPORT	0.5479031092	0.85000233	-0.5437568	-0.9658914	3030	4	Slc25a47
GO_ACYL_COA_BINDING	0.7106956788	0.92798088	-0.2878658	-0.8312168	4637	24	Soat2, Naa80, Acbd6, Pank1, Gcdh
GO_ACYL_COA_DEHYDROGENASE_ACTIVITY	0.5627684176	0.85654395	-0.3940643	-0.9313770	3406	11	Ivd, Acad10, Gcdh
GO_ACYL_COA_LIGASE_ACTIVITY	0.5526849037	0.85258220	0.3564565	0.9203833	2181	11	Acsl5, Acsl1, Acsf2
GO_ACYL_COA_OXIDASE_ACTIVITY	0.4381655788	0.78358000	-0.5188794	-1.0374037	2550	6	Acoxl, Acaa1b, Acox1, Crat
GO_ACYLGLYCEROL_ACYL_CHAIN_REMODELING	0.7188995215	0.93098495	0.3667918	0.7812328	3004	6	Pnpla2, Dgat2
GO_ACYLGLYCEROL_HOMEOSTASIS	0.4968628623	0.82083361	0.2890637	0.9721229	1662	30	Nr1h4, Apoc2, C1qtnf3, Xbp1, Lipc, Apoe
GO_ACYLGLYCEROL_LIPASE_ACTIVITY	0.2170781893	0.59507002	0.4661696	1.2301324	843	12	Abhd16b, Abhd16a, Abhd6, Abhd3, Abhd2
GO_ACYLGLYCEROL_O_ACYLTRANSFERASE_ACTIVITY	0.7138056567	0.92905723	0.2766527	0.8333177	2548	20	Agpat3, Lpcat2
GO_ACYLGLYCEROL_TRANSPORT	0.3984092552	0.75628581	-0.6075644	-1.0792348	2203	4	Apoh, Cd36
GO_ADA2_GCN5_ADA3_TRANSCRIPTION_ACTIVATOR_COMPLEX	0.5539980886	0.85322590	-0.3660486	-0.9384385	3477	15	Yeats2, Ubap2l, Zzz3, Wdr5, Mbip, Sgf29, Pole4, Kat14, Map3k7
GO_ADAPTATION_OF_SIGNALING_PATHWAY	0.2168881939	0.59477013	-0.4443033	-1.2080490	1386	19	Sag, Htr1b, Aplnr, Apln, Adm, Dnm2, Necab2, Drd2
GO_ADAPTIVE_IMMUNE_RESPONSE	0.0010493179	0.02233883	0.5604632	2.8197444	0	372	Prf1, Il12rb1, Itk, H2-DMb2, Ifng, H2-Ab1, H2-Ab1, H2-DMa, Il27, H2-Eb1, H2-Eb1, Pdcd1lg2, H2-Aa, H2-Aa, Cd8a, Cd74, H2-Oa, Tarm1, H2-T23, Irf1, Cd8b1, Cd8b1, Cd3g, Tnfrsf14, Pdcd1, Lag3, Cd1d1, Icam1, Tbx21, Il18bp, Cd274, Rnf19b, Tap1, H2-M3, Skap1, Cd3e, Il1b, Tnf, Was, Ctla4, Cd6, C8g, Tnfaip3, Clec4n, Tap2, Cd3d, Fcgr2b, Xcl1, Foxp3, Lta, Irf4, Cd27, Zap70, Cd40lg, Nfkbid, Klrk1, Fcer2a, Cd1…
GO_ADAPTIVE_IMMUNE_RESPONSE_BASED_ON_SOMATIC_RECOMBINATION_OF_IMMUNE_RECEPTORS_BUILT_FROM_IMMUNOGLOBULIN_SUPERFAMILY_DOMAINS	0.0007163324	0.01825073	0.5017595	2.4190293	0	236	Prf1, Il12rb1, H2-Ab1, Il27, H2-Eb1, Cd8a, Cd74, H2-T23, Cd1d1, Icam1, Tbx21, Il18bp, Cd274, H2-M3, Il1b, Tnf, Was, C8g, Tnfaip3, Fcgr2b, Xcl1, Foxp3, Lta, Irf4, Cd27, Cd40lg, Nfkbid, Fcer2a, Tnfsf4, Stx7, Ccl19, Ctsh, Il23a, Pla2g4a, Il12b, Ripk2, C1qb, Cd226, Slamf6, Fcer1g, Tnfrsf1b, Havcr2, Zc3h12a, Ctsc, B2m, Sema4a, C1qc, Serping1, Arg1, Susd4, Cd28, Hlx, Trex1, Tnfrsf13c, Batf, C1rl, Slc11…
GO_ADAPTIVE_THERMOGENESIS	0.3750930290	0.74038836	-0.2645731	-1.0424735	3023	147	Ogt, Npr3, Appl2, Nova2, Prkab2, Gatm, Ppargc1a, Wnt10b, Lama4, Pdgfc, Grb10, Ip6k1, Cidea, Ache, Vegfa, Nova1, Acvr2b, Fabp4, Atf4, Ppargc1b, Kdm3a, Cd36, Prlr, Lnpep, Cebpb, Gadd45g, Dync1h1, Zfp516, Nr1d1, Epas1, Ehmt1, Hdac3, Ddit3, Flcn, Decr1
GO_ADENOHYPOPHYSIS_DEVELOPMENT	0.7242468416	0.93271072	0.3501473	0.7829686	2980	7	Bmp2, Ghrhr, Hes1
GO_ADENOSINE_DEAMINASE_ACTIVITY	0.0462007108	0.26429314	-0.6648065	-1.4881627	272	9	Adarb1, Adat3, Adal, Adar
GO_ADENOSINE_METABOLIC_PROCESS	0.6145933014	0.88668451	0.4069037	0.8666673	2568	6	Nt5e, Nt5c2
GO_ADENOSINE_RECEPTOR_BINDING	0.3011569053	0.68189685	-0.6510412	-1.1564639	1665	4	P2ry1, Usp4, Necab2
GO_ADENOSINE_TO_INOSINE_EDITING	0.1116207951	0.43068971	-0.6523472	-1.3641485	656	7	Adarb1, Adat3, Adar
GO_ADENYL_NUCLEOTIDE_BINDING	0.0005034233	0.01636039	-0.2775289	-1.2598836	4	1452	Nrbp2, Mak, Brsk1, Dmpk, Prkcg, Hipk4, Cnbd2, Atp1a2, Adcy5, Atp8a2, Ip6k2, Trmu, Abca4, Clk2, Epha4, Stard9, Smc5, Alpk2, Ckm, Cdk10, Grk1, Ulk3, Prkaa2, Mapk10, Map3k12, Bmpr1b, Rtel1, Dqx1, Bmx, Kif5a, Clcn6, Carns1, Myo1h, Fgfr3, Tars2, Adcy4, Epha10, Ankk1, Myh7, Pfkfb1, Cdc7, P2rx3, Clk1, Abcc5, Smarca1, Dclk2, Rps6kl1, Ddx60, Epha3, Ttll3, Oas2, N4bp2, Dtymk, Rps6kb2, Bbs12, Nat10, Myo15, …
GO_ADENYL_NUCLEOTIDE_EXCHANGE_FACTOR_ACTIVITY	0.9436760540	0.99489797	-0.2588181	-0.5966800	5662	10	Hspbp1, Pfn1, Bag2, Bag1
GO_ADENYLATE_CYCLASE_ACTIVATING_ADRENERGIC_RECEPTOR_SIGNALING_PATHWAY_INVOLVED_IN_HEART_PROCESS	0.5807852675	0.86560981	-0.4886558	-0.9292390	3342	5	Chga
GO_ADENYLATE_CYCLASE_ACTIVATING_DOPAMINE_RECEPTOR_SIGNALING_PATHWAY	0.3416821797	0.71570924	-0.4955933	-1.1093807	2018	9	Adcy5, Gnal
GO_ADENYLATE_CYCLASE_ACTIVATING_G_PROTEIN_COUPLED_RECEPTOR_SIGNALING_PATHWAY	0.1285274500	0.46199139	-0.3182173	-1.2150053	1001	115	Ucn2, Adm2, Ptger3, Adcy5, Chga, Ptgfr, Adgrg3, Calca, Adcy4, Gnal, Tbxa2r, S1pr2, Adcy6, Adgrg7, Adgrl3, Adra1a, Rxfp1, Oprl1, Aplp1, Adgre5, Adgrb2, Adgre1, Adgrg2, Lpar2, Calcrl, Lpar3, Adra2a, Adm, Abca1, Galr2, Adra1b, Calcb, Glp1r, Gnaq
GO_ADENYLATE_CYCLASE_ACTIVATOR_ACTIVITY	0.3000471032	0.68189685	0.5864814	1.1707495	1273	5	Calm3, Gnas, Calm2, Calm1
GO_ADENYLATE_CYCLASE_ACTIVITY	0.1648333051	0.52063978	-0.5753381	-1.2878886	973	9	Adcy5, Adcy4, Adcy6, Adcy10
GO_ADENYLATE_CYCLASE_BINDING	0.5382728165	0.84492330	-0.3912119	-0.9489921	3290	12	Adcy5, Akap6
GO_ADENYLATE_CYCLASE_INHIBITING_ADRENERGIC_RECEPTOR_SIGNALING_PATHWAY	0.9160625715	0.99079012	-0.4630215	-0.6797403	4801	2	Adra2a
GO_ADENYLATE_CYCLASE_INHIBITING_DOPAMINE_RECEPTOR_SIGNALING_PATHWAY	0.1426337735	0.48733394	-0.6890847	-1.3103790	820	5	Adcy5, Flna
GO_ADENYLATE_CYCLASE_INHIBITING_G_PROTEIN_COUPLED_ACETYLCHOLINE_RECEPTOR_SIGNALING_PATHWAY	0.8705053450	0.98196072	0.2968218	0.6637269	3582	7	Hrh4, Chrm1, Chrm5, Oprm1, Hrh3, Chrm4, Chrm3
GO_ADENYLATE_CYCLASE_INHIBITING_G_PROTEIN_COUPLED_GLUTAMATE_RECEPTOR_SIGNALING_PATHWAY	0.7081339713	0.92694894	0.3709211	0.7900277	2959	6	Grm4, Grm8, Grm6, Grm2, Grik3, Grm7
GO_ADENYLATE_CYCLASE_INHIBITING_G_PROTEIN_COUPLED_RECEPTOR_SIGNALING_PATHWAY	0.2383036936	0.62179811	-0.3238141	-1.1438820	1741	69	Npy1r, Adcy5, Npr3, Adcy4, Gabbr1, Gnal, Flna, Gnaz, Htr1b, Adcy6, P2ry1
GO_ADENYLATE_CYCLASE_INHIBITING_SEROTONIN_RECEPTOR_SIGNALING_PATHWAY	0.0627299485	0.31914213	-0.8438794	-1.3791172	340	3	Htr1b
GO_ADENYLATE_KINASE_ACTIVITY	0.6782873583	0.91608271	-0.3766317	-0.8430863	4007	9	Ak8, Ak1, Ak5
GO_ADENYLYLTRANSFERASE_ACTIVITY	0.3964179104	0.75407542	0.3032341	1.0273823	1327	31	Tent5c, Tent5b, Papss1, Papss2, Ficd, Kars, Gphn
GO_ADHERENS_JUNCTION	0.4715256331	0.80789439	-0.2515801	-0.9962972	3816	153	Cdh2, Plekha7, Alox8, Epha4, Arvcf, Afdn, Adam15, Pdlim3, Ajm1, Tmem47, Pdlim7, Efnb2, Magi1, Vezt, Stxbp6, Vegfa, Rnd1, Actb, Hmcn1, Anxa2, Myo1e, Ajuba, Pdlim5, Lin7c, Dchs1, Ssx2ip, Frmd4b, Shroom2, Pkp2, S100a11, Pdlim4, Pard3b, Ptprm, Tjp1, Smad7, Klhl24, Vcl, Ccdc85a, Tnk2, Cyth2, Epb41l5, Wtip, Pof1b, Sorbs1, Bmpr2
GO_ADHERENS_JUNCTION_ASSEMBLY	0.8663722604	0.98118387	-0.2876209	-0.6977036	5296	12	Actb, Jam3, Smad7, Vcl
GO_ADHERENS_JUNCTION_MAINTENANCE	0.3414634146	0.71555227	-0.5613109	-1.1222376	1987	6	Plekha7
GO_ADHERENS_JUNCTION_ORGANIZATION	0.0759739359	0.35256352	-0.3809693	-1.3231241	547	63	Cdh2, Plekha7, Dsp, Epha4, Bmp6, Afdn, Efnb2, Ptpn23, Vegfa
GO_ADHESION_OF_SYMBIONT_TO_HOST	0.2567132116	0.63969773	0.4181706	1.1703216	955	15	Icam1, Lrrc15, Cd81, Ltf
GO_ADHESION_OF_SYMBIONT_TO_HOST_CELL	0.1051954733	0.41837240	0.5294401	1.3970914	408	12	Icam1, Lrrc15, Cd81, Sftpd, Inhbb, Hsp90ab1, Nectin1
GO_ADIPONECTIN_ACTIVATED_SIGNALING_PATHWAY	0.0970098539	0.40128039	-0.6616878	-1.3836810	570	7	Slc27a1, Appl2
GO_ADIPOSE_TISSUE_DEVELOPMENT	0.0446456447	0.25951898	0.3889748	1.4113945	142	41	Plaat3, Nr1h4, Id2, Lrp5, Xbp1, Sh3pxd2b, Ubb, Umodl1, Arrdc3, Fto, Cdk4, Acat1, Sptlc2, Aacs, Dgat2, Csf1, Trpm4, Sorl1
GO_ADP_BINDING	0.1370596105	0.47709028	-0.4072037	-1.2723253	921	35	Myo6, Myh10, Atp5d, P2ry1, Pgk1, Myo9b, Msh2, Myo7a, Prkag2, Chordc1, Pkm, Abcg1, Lonp1
GO_ADP_BIOSYNTHETIC_PROCESS	0.7694579569	0.94997805	-0.4055765	-0.7712535	4428	5	Ak1, Ak5
GO_ADP_RIBOSE_DIPHOSPHATASE_ACTIVITY	0.6794649062	0.91608271	-0.4469949	-0.8500156	3910	5	Nudt5, Nudt14
GO_ADP_RIBOSYLATION_FACTOR_BINDING	0.6170902268	0.88818222	-0.4115653	-0.8908903	3617	8	Gga3, Gga1, Gga2
GO_ADRENAL_GLAND_DEVELOPMENT	0.9376873324	0.99353110	-0.2344667	-0.6274276	5943	18	Pbx1, Apoa1, Fstl3, Mdk, Insr
GO_ADRENERGIC_RECEPTOR_ACTIVITY	0.1374174987	0.47777264	-0.5902151	-1.3211905	811	9	Adra1a, Adra2a, Adra1b, Adrb1, Adrb3
GO_ADRENERGIC_RECEPTOR_BINDING	0.7062447494	0.92620413	0.2782766	0.8382093	2521	20	Slc9a3r1, Pde4d, Arrdc3, Gnas, Sav1, Dlg4
GO_ADRENERGIC_RECEPTOR_SIGNALING_PATHWAY	0.6991531948	0.92368703	-0.2980207	-0.8415994	4540	22	Chga, Adra1a, Adra2a, Lmbrd2, Adra1b, Adrb1, Drd2, Adrb3
GO_ADULT_BEHAVIOR	0.3392607646	0.71337080	-0.2757129	-1.0622164	2670	123	Efnb3, Atp1a2, Epha4, Chrnb1, Adam22, Abat, Prex2, Homer1, Ift80, Pcdh17, Chrnb2, Prkn, Hoxd9, Gbx1, Homer2, Tmod1, Uchl1, Septin5, Agrp, Sez6l, Chd7, Slitrk6, Dmbx1, Shank3, Ppara, Abhd12, Sdk1, Scn1a, Nrxn1, Tsc1, Gigyf2, Alk, Wdr47, Cdk5
GO_ADULT_FEEDING_BEHAVIOR	0.4947508749	0.81949230	-0.4266646	-0.9836337	2968	10	Ift80, Agrp, Dmbx1
GO_ADULT_HEART_DEVELOPMENT	0.0588040965	0.30678320	-0.6210942	-1.4679655	355	11	Myh7, Scube1, Myh10, Aplnr, Adra1a, Chd7, Mef2d
GO_ADULT_LOCOMOTORY_BEHAVIOR	0.4164158687	0.76958199	-0.2902443	-1.0252958	3043	69	Efnb3, Atp1a2, Epha4, Adam22, Prex2, Prkn, Hoxd9, Gbx1, Tmod1, Uchl1, Sez6l, Chd7, Slitrk6, Dmbx1, Abhd12, Scn1a, Tsc1, Gigyf2, Wdr47
GO_AEROBIC_ELECTRON_TRANSPORT_CHAIN	0.0572694194	0.30219498	-0.5513877	-1.4555127	361	17	mt-Co3, mt-Co1, Ndufa4, Cox8a, Cox5a, Cox4i1, Cox6c, Cox6b1
GO_AEROBIC_RESPIRATION	0.0425302826	0.25239423	-0.3767999	-1.3646170	315	81	mt-Co3, mt-Nd1, Uqcr10, Me3, Fahd1, mt-Co1, Atp5d, Ogdhl, Ndufs7, Ndufa4, Dhtkd1, Cox8a, Cox5a, Cox4i1, mt-Nd4, Ide, Cox6c, Sirt3, Cox6b1, Uqcrh, Uqcrh
GO_AGGREPHAGY	0.5570048309	0.85503588	0.3881817	0.9074186	2305	8	Atg5, Sqstm1, Hspb8, Bag3
GO_AGGRESOME	0.1170924574	0.43941219	0.3609145	1.2733791	384	36	Hspa1a, Hspa1a, Ubd, Hoxd3, Psap, Eef2, Fgr, Prkcq, Sqstm1
GO_AGGRESOME_ASSEMBLY	0.7588457575	0.94611228	-0.3894554	-0.7786442	4417	6	Hdac6, Prkn
GO_AGGRESSIVE_BEHAVIOR	0.0019323671	0.03383132	0.8151270	1.9054514	7	8	Penk, Crhbp, Gcnt4
GO_AGING	0.0049059689	0.06252780	0.2773221	1.3662577	5	287	Loxl2, Penk, Icam1, H2-M3, Dcn, Ecrg4, Ptgs2, Eno3, Gclm, Cx3cl1, Cdkn2b, Id2, Fos, Bcl2a1a, Itgb2, Arg2, Alox12, Cnp, Ass1, Eng, Jun, Hmga2, Krt14, Ppp1r9b, Tnfrsf1b, Map2k1, Ctsc, Akt1, Amfr, B2m, Eef2, Fbxo5, Serping1, Slc1a2, Arg1, Eef1e1, Fbxo4, Trex1, Kynu, Il15, Aldh3a1, Aurkb, Tbx2, Sod2, Kl, C1qa, Map3k3, Nr5a1, Pawr, Ogg1, Pde4d, Inpp5d, Ager, Cat, Ybx1, Casp9, Serpine1, Rwdd1, Grb2, Tg…
GO_AIM2_INFLAMMASOME_COMPLEX	0.2463495054	0.62992865	0.6206795	1.2390165	1045	5	Casp12, Casp1, Pycard, Casp4
GO_ALANINE_TRANSMEMBRANE_TRANSPORTER_ACTIVITY	0.7317631665	0.93466506	-0.3335361	-0.8090836	4473	12	Slc38a5, Slc38a7, Slc1a4, Slc36a2
GO_ALANINE_TRANSPORT	0.4112774769	0.76545325	-0.4068926	-1.0431503	2581	15	Slc38a2, Slc38a5, Slc38a7, Slc1a4, Slc36a2, Slc7a10
GO_ALCOHOL_BINDING	0.4690217391	0.80683076	-0.2793004	-0.9961086	3451	74	Adh7, Rbp4, Apoa2, Soat2, Osbpl6, Lrat, Apoa5, Prom1, Star, Apoa1, Crabp2, Cdipt, Osbpl7, Abcg1, Abca1, Syp, Trpc4
GO_ALCOHOL_BIOSYNTHETIC_PROCESS	0.9899065421	0.99971963	-0.1739173	-0.6836703	7943	144	Ip6k2, Clcn2, Prkaa2, Cyp27a1, Arv1, Fgf1, Bmp6, Hmgcs2, Dgkq, Ip6k1, Cacna1h, P2ry1, Apoa5, Impa2, Pdxp, Moxd1, Mvd, Fgf2, Apoa1, Apob, Abcg1, Npc1l1, Lbr, Spr, Gpam, Acaa2, Fdps, Ran, Gba, Por, Cyp51
GO_ALCOHOL_CATABOLIC_PROCESS	0.6897198960	0.91979078	-0.2626663	-0.8704741	4776	48	Adh7, Cyp46a1, Cyp27a1, Impa2, Inpp5e, Akr1b8, Synj1, Gk, Gpd2, Cel, Snx17
GO_ALCOHOL_DEHYDROGENASE_ACTIVITY_ZINC_DEPENDENT	0.0001717623	0.01615590	-0.9265571	-1.8524800	0	6	Adh7, Adh1, Adh1, Adh1
GO_ALCOHOL_DEHYDROGENASE_NAD_P_PLUS_ACTIVITY	0.0018615671	0.03279734	-0.7949097	-1.7793974	10	9	Adh7, Adh1, Adh1, Adh1
GO_ALCOHOL_DEHYDROGENASE_NADPPLUS_ACTIVITY	0.6220534726	0.88936232	-0.3372412	-0.8902244	3931	17	Dhrs3, Rdh8, Akr7a5, Akr1b8, Akr1b8
GO_ALCOHOL_METABOLIC_PROCESS	0.7191887676	0.93098495	-0.2142824	-0.9145648	6453	345	Adh7, Rbp4, Lcat, Vldlr, Gdpd3, Dpm1, Cyp46a1, Ip6k2, Clcn2, Cyp2d22, Dhrs3, Cyp1b1, Prkaa2, Cyp27a1, Rdh8, Apoa2, Plcd4, Arv1, Fgf1, Napepld, Bmp6, Igf1, Hmgcs2, Soat2, Chka, Dgkq, Adh1, Adh1, Adh1, Ip6k1, Cacna1h, Gnb3, P2ry1, Fmo5, Aldh1a3, Lrat, Coq2, Fdx1, Apoa5, Impa2, Plcg1, Pdxp, Sgpp2, Dysf, Inpp5e, Dpagt1, Moxd1, Gpd1, Rxra, Cyp2c65, Mvd, Star, Fgf2, Akr7a5, Akr1b8, Akr1b8, Apoa1
GO_ALDEHYDE_BIOSYNTHETIC_PROCESS	0.2104153147	0.58661119	-0.4936504	-1.2211249	1296	13	Clcn2, Bmp6, Cacna1h, Kdm3a
GO_ALDEHYDE_CATABOLIC_PROCESS	0.6258435391	0.89124130	0.3460746	0.8666757	2503	10	Akr1a1, Hagh, Park7, Aldh3b1
GO_ALDEHYDE_DEHYDROGENASE_NAD_P_PLUS_ACTIVITY	0.4808475958	0.81302781	0.3369856	0.9749362	1769	17	Aldh3a2, Aldh3a1, Aldh1l1, Aldh3b1, Aldh4a1, Aldh2
GO_ALDEHYDE_LYASE_ACTIVITY	0.5498625344	0.85149047	0.3668110	0.9186060	2199	10	Aldoc, Cyp17a1, Shmt1, Pdxdc1, Sgpl1
GO_ALDITOL_BIOSYNTHETIC_PROCESS	0.5171762281	0.83292377	-0.4889655	-0.9775963	3010	6	Pdxp, Pck2, Akr1b3, Lep
GO_ALDITOL_CATABOLIC_PROCESS	0.4890548992	0.81668601	-0.5286664	-1.0053239	2814	5	Gk, Gpd2, Sord, Gk5
GO_ALDITOL_METABOLIC_PROCESS	0.6121909501	0.88530433	-0.3265432	-0.9000520	3936	20	Coq2, Pdxp, Dysf, Gk, Gpd2, Pck2, Sord, Mogat2, Myof, Gk5, Akr1b3, Mogat1
GO_ALDITOL_NADPPLUS_1_OXIDOREDUCTASE_ACTIVITY	0.6791744841	0.91608271	-0.3899993	-0.8442077	3981	8	Akr7a5, Akr1b8, Akr1b8
GO_ALDITOL_PHOSPHATE_METABOLIC_PROCESS	0.2739888306	0.65444265	-0.5245790	-1.1742648	1618	9	Gpd1, Acp6, Gk, Gpd2, Gpam
GO_ALDO_KETO_REDUCTASE_NADP_ACTIVITY	0.4491147036	0.79231221	-0.3573672	-1.0091918	2916	22	Dhrs3, Kcnab3, Rdh8, Akr7a5, Akr7a5, Akr1b8, Akr1b8
GO_ALDOSTERONE_METABOLIC_PROCESS	0.0189541378	0.15096822	-0.7131515	-1.5963825	111	9	Clcn2, Bmp6, Cacna1h
GO_ALKALI_METAL_ION_BINDING	0.9168525008	0.99079012	-0.2530638	-0.6487795	5755	15	Atp1a2, Hdac4
GO_ALKALOID_METABOLIC_PROCESS	0.0687977762	0.33389884	-0.7461615	-1.4189175	395	5	Cyp2d22, Bche
GO_ALKANE_1_MONOOXYGENASE_ACTIVITY	0.6813087491	0.91663043	-0.4834024	-0.8586820	3768	4	Cyp4f15, Cyp4a12b, Cyp4f14, Cyp4f14
GO_ALPHA_1_3_FUCOSYLTRANSFERASE_ACTIVITY	0.0996231748	0.40701873	0.7183970	1.4340828	422	5	Fut10, Fut7, Fut4
GO_ALPHA_2A_ADRENERGIC_RECEPTOR_BINDING	0.2705003475	0.65154818	-0.6224579	-1.1836801	1556	5	Aplp1, Uchl1, Adrb1
GO_ALPHA_ACTININ_BINDING	0.0047729022	0.06139785	-0.6027450	-1.7021297	30	22	Cacna1d, Mypn, Lrrc10, Pparg, Pdlim3, Pdlim7, Magi1, Rara, Palld, Pdlim5
GO_ALPHA_ADRENERGIC_RECEPTOR_ACTIVITY	0.1264170388	0.45794893	-0.6692678	-1.3380776	735	6	Adra1a, Adra2a, Adra1b
GO_ALPHA_AMINO_ACID_BIOSYNTHETIC_PROCESS	0.7643109541	0.94775461	0.2191500	0.8592899	2162	60	Ggt1, Ass1, Mtap, Oat, Aass, Ilvbl, Enoph1, Noxred1, Bcat2, Got2, Park7, Plod2, Srr
GO_ALPHA_AMINO_ACID_CATABOLIC_PROCESS	0.6389620653	0.89576618	-0.2466816	-0.9153093	4850	95	Amt, Carns1, Ddah1, Hgd, Cdo1, Prodh, Hykk, Ivd, Gpt, Gcat, Ddah2, Ddo, Tdo2, Kyat1, Pipox, Hal
GO_ALPHA_AMINO_ACID_METABOLIC_PROCESS	0.7074372222	0.92643312	-0.2218404	-0.8976792	5887	188	Amt, Carns1, Ddah1, Hgd, Cdo1, Cth, Nox4, Prodh, Hykk, Dpep1, Fpgs, Ivd, Gpt, Gcat, Ddah2, Tst, Gnmt, Ddo, Accs, Pycr1, Tdo2, Kyat1, Sms, Nags, Sars, Pipox, Hal, Atf4, Gmps, Mthfd2l, Mthfr, Mccc1, Gcdh, Hoga1, Pycr2, Pfas
GO_ALPHA_AMYLASE_ACTIVITY_RELEASING_MALTOHEXAOSE	0.2463495054	0.62992865	0.6207014	1.2390603	1045	5	Amy1, Amy1, Amy1, Amy1, Amy1
GO_ALPHA_BETA_T_CELL_ACTIVATION	0.0004987531	0.01636039	0.6171734	2.7750013	0	139	Pla2g2d, Il12rb1, Itk, Ifng, Il27, Tarm1, H2-T23, Irf1, Tnfrsf14, Tbx21, Zfpm1, Cd274, Crtam, Runx3, Cd3e, Xcl1, Foxp3, Irf4, Zap70, Nfkbid, Cd160, Tnfsf4, Il21, Ccl19, Arg2, Psap, Cd83, Il23a, Il12b, Tcf7, Cd86, Ripk2, Prdm1, Zfp683, Slamf6, Zc3h12a, Sema4a, Cd28, Hlx, Batf, Il15, Anxa1, Nlrp3, Sash3, Gpr18, Ly9, Stoml2, Tox, Prkcq, Il12a, Ager, Gata3, Rasal3, Ctsl, Cd81, Sh3rf1, Hfe, Il6, Fut7,…
GO_ALPHA_BETA_T_CELL_ACTIVATION_INVOLVED_IN_IMMUNE_RESPONSE	0.0003572705	0.01615590	0.6054206	2.3744346	0	61	Il12rb1, Ifng, Il27, Tbx21, Zfpm1, Foxp3, Irf4, Nfkbid, Tnfsf4, Il21, Ccl19, Il23a, Il12b, Cd86, Ripk2, Slamf6, Zc3h12a, Sema4a, Hlx, Batf, Anxa1, Nlrp3, Ly9, Gata3, Il6, Zbtb7b, Stat3, Eomes, Malt1
GO_ALPHA_BETA_T_CELL_DIFFERENTIATION	0.0004251701	0.01627053	0.5970303	2.5546102	0	101	Pla2g2d, Il12rb1, Itk, Ifng, Il27, Irf1, Tbx21, Zfpm1, Runx3, Foxp3, Irf4, Zap70, Nfkbid, Tnfsf4, Il21, Ccl19, Psap, Cd83, Il23a, Il12b, Tcf7, Cd86, Ripk2, Prdm1, Zfp683, Slamf6, Zc3h12a, Sema4a, Hlx, Batf, Anxa1, Nlrp3, Sash3, Gpr18, Ly9, Tox, Gata3, Ctsl, Sh3rf1, Il6, Fut7, Tgfbr2, Zbtb7b, Stat3, Eomes, Ap3b1, Malt1
GO_ALPHA_BETA_T_CELL_PROLIFERATION	0.0003044140	0.01615590	0.7327828	2.5411681	0	34	H2-T23, Irf1, Tnfrsf14, Cd274, Cd3e, Xcl1, Zap70, Tnfsf4, Arg2, Il23a, Il12b, Ripk2, Cd28, Il15, Rasal3, Cd81, Sh3rf1, Tgfbr2, Zbtb7b, Twsg1, Ebi3, Ptpn22, Cd55, Il18, Dock2, Vsir
GO_ALPHA_BETA_T_CELL_RECEPTOR_COMPLEX	0.0030617051	0.04578288	0.8830364	1.7627402	12	5	Cd3g, Cd3e, Cd3d, Cd247, Ptpn6
GO_ALPHA_CATENIN_BINDING	0.0643226129	0.32356423	-0.6287999	-1.4496371	385	10	Cdh2, Ajuba, Pkp2, Vcl
GO_ALPHA_DNA_POLYMERASE_PRIMASE_COMPLEX	0.0936414177	0.39414113	-0.7232390	-1.3753275	538	5	Pola1, Pola2, Prim1, Prim2
GO_ALPHA_GLUCOSIDASE_ACTIVITY	0.6318181818	0.89370189	0.4002281	0.8524490	2640	6	Sis, Gaa, Mgam
GO_ALPHA_LINOLENIC_ACID_METABOLIC_PROCESS	0.1954142783	0.56563012	0.4657455	1.2557110	749	13	Abcd1, Scp2, Fads2, Acsl1, Elovl1, Hsd17b4, Elovl3
GO_ALPHA_N_ACETYLGALACTOSAMINIDE_ALPHA_2_6_SIALYLTRANSFERASE_ACTIVITY	0.8502392344	0.97653719	0.3178026	0.6768903	3553	6	St6galnac2, St6galnac5, St6galnac3, St6galnac4, St6galnac1, St6galnac6
GO_ALPHA_N_ACETYLNEURAMINATE_ALPHA_2_8_SIALYLTRANSFERASE_ACTIVITY	0.7610786671	0.94636788	-0.3882875	-0.7763092	4430	6	St8sia2
GO_ALPHA_TUBULIN_BINDING	0.1298778671	0.46426449	-0.4083407	-1.2816032	871	36	Ppargc1a, Tbce, Hdac6, Efhc1, Ttll7, Map11, Dysf, 1110017D15Rik, Slc6a2, Bex4, Fam110c, Setd2, Dnal1, Cav3, Taok1, Trim36, Trpv4, Ofd1, Washc1, Washc1
GO_ALTERNATIVE_MRNA_SPLICING_VIA_SPLICEOSOME	0.0008075370	0.01934811	-0.4601854	-1.6666057	5	81	Nova2, Srsf2, Srsf5, Rbm25, Srek1, Srsf6, Celf4, Ddx17, Rbm8a, Rbm5, Srrm4, Rbfox1, Srsf10, Nova1, Srsf9, Sfswap, Mbnl2, Fmr1, Mbnl1, Celf1, Ythdc1, Scnm1, Sf1, Puf60, Hnrnpm, Fxr2, Rbm15, Hnrnpu, Hnrnpl, Khdrbs3, Rbm17, Dhx9, Rbm10, Celf2, Rbmx, Srsf1, Tra2b, Celf6
GO_ALVEOLAR_LAMELLAR_BODY	0.2363945578	0.62088020	0.5488671	1.2273285	972	7	Ctsh, Napsa, Lamp3
GO_AMACRINE_CELL_DIFFERENTIATION	0.2923905490	0.67385886	-0.6125320	-1.1648046	1682	5	Dlx2, Dlx1
GO_AMEBOIDAL_TYPE_CELL_MIGRATION	0.3080260304	0.68757795	0.2058918	1.0370648	283	380	Ifng, Loxl2, Sema7a, Hmox1, Dcn, Tnf, Ptgs2, Sema4d, Rhoj, Enpp2, Itgb2, Sema4c, Ctsh, Stc1, Alox12, Rab25, Coro1b, Grem1, Jun, Rffl, Gna12, Atp5b, Tacstd2, Lrp5, Zc3h12a, Cer1, Akt1, Sema4a, Mmrn2, Gipc1, Gata2, Anxa6, Prr5l, Pdlim1, Sema6d, Apoe, Anxa1, Gadd45a, Cdh5, Sema3b, Map3k3, Folr1, Gpld1, Stat5a, Cap1, Wnt5a, Vegfc, Glipr2, Rhob, Fut1, Plcg2, Emp2, Wnt7a, Gata3, Slit2, Cdh13, Wdpcp, Se…
GO_AMELOGENESIS	0.8420641126	0.97525205	-0.2684466	-0.7298992	5384	19	Perp, Atf2, Ppara, Foxo1, Cnnm4, Wdr72, Dmp1, Tbx1
GO_AMIDE_BINDING	0.0852221215	0.37405886	0.2280516	1.1319860	93	322	H2-Ab1, H2-Eb1, H2-Eb1, H2-Aa, Cd74, H2-T23, Npy4r, Cd1d1, Tap1, H2-M3, Tlr2, Fcgr2b, Fpr2, Cd14, Itgb2, Gpr149, Tapbp, Ramp3, Gltp, Psap, Itm2b, Gsap, Clip3, Cemip, Pla2g4a, Pex7, Mthfs, Rtn4r, Crhbp, Fkbp10, Acot11, Lrpap1, Mgst1, Cma1, Cptp, Nod2, Apoe, Mmachc, Laptm4b, C1qa, Scp2, Erap1, Folr1, Ptgdr2, Gstm4, Nfatc1, Ager, Cat, Pcca, Slc7a8, Tlr6, Ctsl, Tm2d1
GO_AMIDE_BIOSYNTHETIC_PROCESS	0.0007244877	0.01825073	-0.3024422	-1.3481872	6	765	Trim71, Ptbp2, Shfl, Caprin2, Dmd, Rpl27a, Rpl22l1, H2-Ke6, Rpl10a, St3gal5, Larp4b, B4galt6, Rps28, Carns1, Rps21, Rpl36, Gspt2, Tars2, St8sia2, Bdh2, Rps16, Dnd1, Rpl37a, Tia1, Mrpl24, Upf3b, Gadd45gip1, Mrps12, Plekhn1, Rpl12, Rps14, Rps6kb2, Rplp1, Nat10, Mrpl28, Rpl8, Tarbp2, Mrpl12, Rpl13a, Mrpl52, Lsm14b, Fpgs, Rps15, Rps3a1, Rpsa, Mrps18a, Cnot10, Prkdc, Rps13, Pcsk5, Ggt7, Celf4, Rps19, …
GO_AMIDE_TRANSMEMBRANE_TRANSPORTER_ACTIVITY	0.1783501793	0.54065449	0.3127925	1.1777346	546	49	Tap1, Cdh17, Tap2, Slc15a1, Abcg2, Tapbp, Bloc1s3, Abcd1, Slc38a3
GO_AMIDINE_LYASE_ACTIVITY	0.9458211856	0.99508110	0.2571106	0.5749282	3892	7	Chac2, Asl, Adsl
GO_AMINE_BINDING	0.6297101449	0.89321403	0.3661144	0.8558337	2606	8	Slc6a4, Htr2a, Htr2b
GO_AMINE_BIOSYNTHETIC_PROCESS	0.9605850654	0.99800182	-0.2164053	-0.6111206	6238	22	Sms, Moxd1, Tph1, Dbh, Oaz1, Oaz3, Azin2, Ddc, Agmat, Tph2, Hdc
GO_AMINE_CATABOLIC_PROCESS	0.0630168235	0.32016017	0.4608691	1.4256977	220	22	Ido1, Ido2, Sardh, Kynu, Kmo, Slc44a1
GO_AMINE_METABOLIC_PROCESS	0.1550724638	0.50617494	0.2545488	1.1354108	320	131	Ido1, Psmb9, Naaa, Ido2, Psmb10, Nr1h4, Psmb8, Itgb2, Vcam1, Slc7a11, Aoc1, Psme2, Psma2, Sardh, Kynu, Psme1, Psmb2, Kmo, Slc44a1, Psmf1, Nr4a2, Odc1, Psmd10, Srm, Atcay
GO_AMINE_TRANSPORT	0.2553022269	0.63864501	-0.3058480	-1.1214145	1925	87	Atp1a2, Chga, Rab3b, Abat, Syt12, Slc18a2, Rab3a, Sv2a, Htr1b, P2ry1, Chrnb2, Prkn
GO_AMINO_ACID_ACTIVATION	0.8559420290	0.97788673	-0.2320176	-0.7653507	5905	47	Tars2, Sars2, Hars2, Sars, Aasdh, Aars2, Vars2, Cars, Lars, Farsb, Gars, Ppa2, Hars, Cars2, Mars2, Eprs
GO_AMINO_ACID_BETAINE_BIOSYNTHETIC_PROCESS	0.9909090909	0.99971963	0.2241076	0.4773285	4141	6	Shmt1, Aldh7a1, Aldh9a1
GO_AMINO_ACID_BETAINE_METABOLIC_PROCESS	0.5801210577	0.86546110	-0.3590104	-0.9203946	3641	15	Cpt1b, Slc22a4, Chdh, Por, Crat
GO_AMINO_ACID_BETAINE_TRANSPORT	0.6016746411	0.87834976	0.4111674	0.8757487	2514	6	Slc6a20a, Pdzk1
GO_AMINO_ACID_BINDING	0.3942664418	0.75326083	0.2694243	1.0264843	1168	52	Gldc, Nos2, Dpys, Ass1, Tm4sf5, Sesn3, Cep104, Sesn2, Kars, Thnsl2, Gad2, Got2, Srr, Slc1a1, Gclc
GO_AMINO_ACID_CATION_SYMPORTER_ACTIVITY	0.7554754644	0.94420611	0.2690266	0.8020420	2724	19	Slc6a20a, Slc1a2, Slc36a3, Slc1a1, Slc6a13
GO_AMINO_ACID_HOMEOSTASIS	0.2436241611	0.62784163	0.6647137	1.2445655	1088	4	Slc7a11, Kctd7
GO_AMINO_ACID_IMPORT	0.6083247536	0.88314942	-0.2836373	-0.9119092	4135	41	Slc7a3, Atp1a2, Slc16a2, Slc47a1, Slc1a5
GO_AMINO_ACID_SALVAGE	0.2131578947	0.59024341	0.5945343	1.2663032	890	6	Mtap, Enoph1, Apip
GO_AMINO_ACID_SODIUM_SYMPORTER_ACTIVITY	0.5770676692	0.86442370	0.3244784	0.9081081	2148	15	Slc6a20a, Slc1a2, Slc1a1, Slc6a13, Slc6a15, Slc1a3, Slc6a12
GO_AMINO_ACID_TRANSMEMBRANE_TRANSPORT	0.1760779602	0.53770631	-0.3254990	-1.1858664	1318	83	Slc7a3, Slc38a6, Atp1a2, Slc7a14, Slc38a4, Slc38a2, Slc16a2, Slc38a5, Slc47a1, Slc38a9, Slc38a7, Slc7a4, Slc1a5
GO_AMINO_ACID_TRANSMEMBRANE_TRANSPORTER_ACTIVITY	0.1111413043	0.43028097	-0.3530440	-1.2591108	817	74	Slc7a3, Slc38a6, Slc7a14, Slc38a4, Slc38a2, Slc16a2, Slc38a5, Slc47a1, Slc38a9, Slc38a7, Slc7a4, Slc1a5, Sfxn2, Slc3a1
GO_AMINO_ACID_TRANSPORT	0.0988654781	0.40550075	-0.3150582	-1.2366204	792	142	Slc7a3, Tspoap1, Slc38a6, Atp1a2, Vamp2, Abat, Slc25a47, Sfxn4, Slc7a14, Slc38a4, Slc38a2, Slc16a2, Slc38a5, Slc47a1, Slc38a9, Slc38a7, Slc7a4, Rab3a, Slc1a5, Sv2a, Unc13b, Htr1b, Slc3a1
GO_AMINO_SUGAR_BIOSYNTHETIC_PROCESS	0.2665450756	0.64884360	0.4329596	1.1673160	1022	13	Gne, Gfpt2, Uap1, Pgm3, Gnpda1
GO_AMINO_SUGAR_CATABOLIC_PROCESS	0.1548904154	0.50617494	-0.5305409	-1.2869729	946	12	Ovgp1, Chia1, Renbp, Npl
GO_AMINO_SUGAR_METABOLIC_PROCESS	0.9560277409	0.99710363	-0.2060713	-0.6593970	6478	40	Ovgp1, Chia1, Mdp1, Renbp, Dpagt1, Oga, Npl
GO_AMINOACYL_TRNA_EDITING_ACTIVITY	0.4268891070	0.77533797	-0.4252707	-1.0316111	2609	12	Tars2, Aars2, Vars2
GO_AMINOACYL_TRNA_METABOLISM_INVOLVED_IN_TRANSLATIONAL_FIDELITY	0.4268891070	0.77533797	-0.4252707	-1.0316111	2609	12	Tars2, Aars2, Vars2
GO_AMINOACYL_TRNA_SYNTHETASE_MULTIENZYME_COMPLEX	0.3986828774	0.75648086	0.4005801	1.0343119	1573	11	Eef1e1, Mars1, Kars, Qars, Dars, Rars
GO_AMINOACYLASE_ACTIVITY	0.9811587376	0.99971963	0.2500930	0.4992421	4165	5	Cat, Acy3, Dars
GO_AMINOGLYCAN_BIOSYNTHETIC_PROCESS	0.1872775801	0.55446752	0.2596670	1.1263196	420	110	Ust, Dcn, Il1b, B3gnt9, Cemip, B4galt5, Dse, Lum, B3galt6, Gpc1, Hs3st3b1, Chst11, Sdc1, Csgalnact1, B3gnt3, B3galt5, Bcan, Ext1, Slc10a7, Smpd3, Acan, B3gnt2, St3gal2, B4galt4, B3gnt8, Hs6st1, Chst12, Nfkb1, Chst13, Hexa, St3gal1
GO_AMINOGLYCAN_CATABOLIC_PROCESS	0.2126210111	0.58966891	0.2887151	1.1406530	592	63	Pglyrp1, Dcn, Pglyrp2, Cemip, Lum, Gpc1, Gns, Sdc1, Bcan, Slc9a1, Naglu, Acan, Sgsh, Hpse, Fuca1, Pglyrp3, Arsb
GO_AMINOGLYCAN_METABOLIC_PROCESS	0.0746753247	0.34925059	0.2615239	1.2017951	137	162	Pglyrp1, Ust, Dcn, Il1b, Pglyrp2, B3gnt9, Cemip, B4galt5, Dse, Lum, B3galt6, Akt1, Gpc1, Hs3st3b1, Chst11, Gns, Sdc1, Csgalnact1, B3gnt3, B3galt5, Il15, Bcan, Ext1, Slc10a7, Slc9a1, Naglu, Smpd3, Acan, Sgsh, B3gnt2, St3gal2, B4galt4, Hpse, Fuca1, B3gnt8, Hs6st1, Pglyrp3, Arsb, Chst12, Nfkb1, Pim1, Chst13, Hexa, St3gal1
GO_AMINOGLYCOSIDE_ANTIBIOTIC_METABOLIC_PROCESS	0.8062200957	0.96205406	0.3366668	0.7170693	3369	6	Akr1a1, Cbr4, Slc34a1
GO_AMINOPEPTIDASE_ACTIVITY	0.7598944591	0.94621238	-0.2533161	-0.8247930	5183	44	Metap1d, Naaladl1, Dpp7, Jmjd7, Aopep, Npepl1, Dpp4, Lnpep, Npepps, Blmh, Xpnpep2, Metap1
GO_AMMONIA_LYASE_ACTIVITY	0.7478308026	0.94129692	-0.4512873	-0.8016350	4136	4	Hal
GO_AMMONIUM_ION_METABOLIC_PROCESS	0.1248462485	0.45498083	-0.4617631	-1.3185135	811	23	Enpp6, Pde1b, Bche, Chka, Slc22a3, Srd5a1, Chdh, Hnmt, Tph1, Grin2a, Atp7a
GO_AMMONIUM_TRANSMEMBRANE_TRANSPORTER_ACTIVITY	0.6290618230	0.89287265	-0.3843735	-0.8861358	3774	10	Slc12a7, Rhd, Rhd, Slc12a4, Slc12a2
GO_AMMONIUM_TRANSPORT	0.6290618230	0.89287265	-0.3843735	-0.8861358	3774	10	Slc12a7, Rhd, Rhd, Slc12a4, Slc12a2
GO_AMP_ACTIVATED_PROTEIN_KINASE_ACTIVITY	0.1751374771	0.53605716	-0.5519036	-1.2723601	1050	10	Prkaa2, Prkab2, Prkag2, Prkag3
GO_AMP_BINDING	0.4607397794	0.80113789	-0.4062875	-1.0050184	2839	13	Aprt, Prkag2, Prkag3, Pfkm, Pfkp
GO_AMP_BIOSYNTHETIC_PROCESS	0.8854066986	0.98487548	0.3024946	0.6442857	3700	6	Nudt2, Adk, Adsl
GO_AMP_METABOLIC_PROCESS	0.6949665499	0.92168106	-0.3258533	-0.8353899	4362	15	Ampd1, Ak1, Ampd2, Aprt
GO_AMPA_GLUTAMATE_RECEPTOR_CLUSTERING	0.4292694845	0.77636928	0.4184485	1.0160656	1756	9	Slc7a11, Apoe, Ssh1, Dlg4, Zdhhc2
GO_AMPA_GLUTAMATE_RECEPTOR_COMPLEX	0.1621247113	0.51586392	-0.4488522	-1.2675421	1052	22	Porcn, Gria3, Gria1, Dlg3, Cacng8, Vwc2, Abhd12, Shisa8, Cacng4, Cnih2, Shisa6, Shisa7
GO_AMYGDALA_DEVELOPMENT	0.2034398888	0.57826141	-0.6544396	-1.2444971	1170	5	Atp1a2, Uba6, Tbr1
GO_AMYLASE_ACTIVITY	0.1748803828	0.53585581	0.6207366	1.3221118	730	6	Mgam, Amy1, Amy1, Amy1, Amy1, Amy1
GO_AMYLOID_BETA_BINDING	0.4508843537	0.79344249	-0.2819852	-1.0075155	3313	75	Apbb3, Epha4, Bche, Cryab, Mapk8ip2, Gprasp2, Gria3, Ephb2, Chrna7, Ache, Gria1, Tgfb2, Cacna1a, Ide, Fzd4, Cd36, Cacna1b, Fbxo2, Apoa1
GO_AMYLOID_BETA_CLEARANCE	0.3324200913	0.70847482	0.3089136	1.0712605	1091	34	Ifng, Tnf, Itgb2, Lrpap1, Ifngr1, Apoe
GO_AMYLOID_BETA_CLEARANCE_BY_CELLULAR_CATABOLIC_PROCESS	0.0922528033	0.38999592	-0.6645880	-1.3897458	542	7	Lrp4, Abca7, Ide, Cd36
GO_AMYLOID_BETA_CLEARANCE_BY_TRANSCYTOSIS	0.2402818270	0.62344099	0.5471864	1.2235702	988	7	Lrpap1, Lrp1, Rab5a, Rab11b, Cltc
GO_AMYLOID_BETA_FORMATION	0.5424730389	0.84741316	-0.2997794	-0.9513566	3671	38	Slc2a13, Epha4, Efna1, Igf1, Gga3, Chrna7
GO_AMYLOID_BETA_METABOLIC_PROCESS	0.5665904544	0.85855324	-0.2805716	-0.9404345	3964	51	Slc2a13, Epha4, Efna1, Unc13a, Igf1, Gga3, Chrna7
GO_AMYLOID_FIBRIL_FORMATION	0.4406224406	0.78511972	0.3419120	1.0040238	1613	18	B2m, Apoe, Ripk1, Serf1, Serf1, Mdm2, Clu, Gsn, App, Psen1
GO_AMYLOID_PRECURSOR_PROTEIN_BIOSYNTHETIC_PROCESS	0.6546832178	0.90295016	-0.3453748	-0.8673852	4060	14	Necab3, Abca7
GO_AMYLOID_PRECURSOR_PROTEIN_CATABOLIC_PROCESS	0.3446433728	0.71773754	-0.3240015	-1.0737386	2386	48	Slc2a13, Efna3, Epha4, Efna1, Unc13a, Igf1, Gga3, Chrna7
GO_AMYLOID_PRECURSOR_PROTEIN_METABOLIC_PROCESS	0.2968793151	0.67869297	-0.3158285	-1.1005800	2149	64	Necab3, Slc2a13, Efna3, Epha4, Efna1, Unc13a, Igf1, Gga3, Chrna7, Ache
GO_ANAGEN	0.2420083391	0.62564391	-0.6355643	-1.2086034	1392	5	Wnt10b, Spink5
GO_ANAPHASE_PROMOTING_COMPLEX	0.9509552324	0.99637409	0.2067477	0.6395737	3334	22	Anapc10, Mad2l2, Anapc16, Cdc20, Anapc7, Cdc23, Cdc26
GO_ANAPHASE_PROMOTING_COMPLEX_BINDING	0.4821256039	0.81302781	0.4158734	0.9721509	1995	8	Fbxo5, Cdc20, Fzr1
GO_ANAPHASE_PROMOTING_COMPLEX_DEPENDENT_CATABOLIC_PROCESS	0.0151691949	0.13001286	0.3510588	1.4472768	38	80	Psmb9, Psmb10, Ecrg4, Psmb8, Psme2, Fbxo5, Ube2d1, Psma2, Ubb, Psme1, Aurkb, Psmb2, Anapc10, Psmf1, Anapc16, Psmd10, Ubc, Ube2e1, Cdc20, Anapc7, Cdc23, Cdk1, Psma1, Psme3, Mad2l1
GO_ANATOMICAL_STRUCTURE_ARRANGEMENT	0.5197587684	0.83463236	-0.3703491	-0.9645657	3274	16	Pax2, Plxna3
GO_ANATOMICAL_STRUCTURE_FORMATION_INVOLVED_IN_MORPHOGENESIS	0.0187500000	0.15023412	0.2076639	1.1237137	2	1007	Cxcl9, Tgm2, Loxl2, Megf11, Il1a, Cxcr3, Apold1, Hmox1, Ccn6, Zfpm1, Sh2d2a, Stat1, Thy1, Spint1, Shroom3, H2-M3, Wnt6, Fjx1, Dcstamp, Tgfbi, Dcn, Neb, Il1b, Tnf, Tnfsf14, Ptgs2, Tnfaip3, Snai2, Tlr2, Cx3cl1, Egr2, Rhoj, Gli2, Fasl, Enpp2, Tyrobp, Wars, Pdpn, Mmp8, Itgb2, Nphs1, Cd160, Tnfaip2, Lfng, Eya2, Sema4c, Nr4a3, Cxcl10, Ecscr, Ctsh, Ptgfrn, Ramp3, Pofut2, Clec1b, Psap, Nppb, Plxdc1, Prkc…
GO_ANATOMICAL_STRUCTURE_HOMEOSTASIS	0.0846279196	0.37317701	-0.2720527	-1.1770433	778	419	Mak, Rbp4, Tspoap1, Cacna1d, Rp1, Abca4, Esrrb, Dmd, Smc5, Il20rb, Rtel1, Calca, Slc28a2, Lama2, Tfrc, Large2, Rac3, Cacnb2, Atp1b2, Nox4, Bbs12, Nat10, Pbld1, Recql4, Prkdc, Iqcb1, Tulp1, Mapk15, Tert, Pole, Col2a1, Homer1, Ppp1r10, Slx1b, Slx1b, Hspb1, Gpr137, Ctc1, Acp5, Nhp2, Htr1b, P2ry1, Ildr2, Prkn, Vegfa, Ercc6, Spata7, Cldn12, Dcp2, Nphp3, Slc28a2b, Ppargc1b, Prdm14, Bbs1, Rif1, Sox9, Ac…
GO_ANATOMICAL_STRUCTURE_MATURATION	0.0996932515	0.40701873	-0.2946465	-1.2083786	844	212	Pax2, Catsper2, B4galt6, Wnt10b, Fgfr3, Rac3, Wdr77, Catsperd, Pick1, Rflnb, Igf1, Kcnip2, Pparg, Slc26a8, Fem1b, Pde3a, Agrn, Ift80, Cabyr, Tgfb2, Srrm4, Spink5, Ret, Vegfa, Sox10, Ednrb, Pcsk4, Rfx3, Npr2, Ercc2, Thbs3, Slc26a6, Nrcam, Rnd1, Nfasc, Catsperz, Trpc4ap, Pabpc1l, Tdrd5, Map3k13, Fat4
GO_ANATOMICAL_STRUCTURE_REGRESSION	0.0002685285	0.01615590	0.7508579	2.1014037	0	15	Slc17a6, Cd248, Gli2, Spi1, Ninj1, Lrp5
GO_ANCHORED_COMPONENT_OF_EXTERNAL_SIDE_OF_PLASMA_MEMBRANE	0.2664458116	0.64881599	-0.4337159	-1.1606139	1688	18	Folr2, Folr2, Cd59b
GO_ANCHORED_COMPONENT_OF_MEMBRANE	0.0299684543	0.20249184	0.2811324	1.2813268	56	154	Sema7a, Cd52, Thy1, Cd177, Plet1, Vnn3, Cd2, Cd14, Ly6d, Cd160, Rtn4rl2, Rgma, Nt5e, Fcgr4, Gp1ba, Mmp17, Rgmb, Nrn1, Bst1, Rtn4r, Tecta, Flot2, Meltf, Gpc1, Ly6k, Rab35, Nod2, Dpep2, Bcan, Vnn1, Rab5b, Mmp25, Folr1, Nod1, Cd109, Cdh13, Smpdl3b, Gfra2, Lypd6b
GO_ANCHORED_COMPONENT_OF_PLASMA_MEMBRANE	0.0314905528	0.20879114	0.3612477	1.3999011	89	57	Thy1, Cd177, Cd2, Cd14, Cd160, Rtn4rl2, Gp1ba, Rgmb, Rtn4r, Flot2, Meltf, Gpc1, Nod2, Folr1, Nod1
GO_ANCHORED_COMPONENT_OF_POSTSYNAPTIC_MEMBRANE	0.8346073662	0.97358833	-0.3710610	-0.7056180	4803	5	Rgs7bp, Abhd17a
GO_ANCHORED_COMPONENT_OF_PRESYNAPTIC_MEMBRANE	0.7354019057	0.93696450	0.3224605	0.7829902	3009	9	Flot2, Ntng2, Cntn6, Ntng1, Cntn1
GO_ANCHORED_COMPONENT_OF_SYNAPTIC_MEMBRANE	0.9099794239	0.99007206	0.2460166	0.6491909	3537	12	Flot2, Ntng2, Cntn6, Abhd17b, Ntng1, Cntn1
GO_ANCHORED_COMPONENT_OF_SYNAPTIC_VESICLE_MEMBRANE	0.2806619079	0.66256737	-0.4665602	-1.1541127	1729	13	Rab3b, Rab26, Rab3a
GO_ANCHORING_JUNCTION	0.7876599257	0.95624520	-0.2053732	-0.9165704	7633	782	Cdh2, Plekha7, Actn2, Prkcg, Tgfb1i1, Enah, Dsp, Alox8, Col17a1, Atp1a2, Epha4, Dmd, Perp, Rpl10a, Cd46, Fgfr3, Tle2, Cd59b, Rps16, Rpl37a, Cgnl1, Rpl12, Fxyd1, Nox4, Rps14, Rplp1, Rpl8, Usp33, Akap6, Itgbl1, Slc8a1, Rpl13a, Rps15, Rps3a1, Abcb11, Arvcf, Afdn, Adam15, Stx16, Rps13, Efs, Rps19, Cldn2, Mapk15, Pdlim3, Ajm1, Dnmbp, Tmem47, Rpl27, Gjb1, Steap1, Pdlim7, Nhs, Sv2a, Efnb2, Hspb1, Magi1,…
GO_ANDROGEN_BIOSYNTHETIC_PROCESS	0.9446143391	0.99504411	-0.2779535	-0.5812393	5559	7	Srd5a1
GO_ANDROGEN_CATABOLIC_PROCESS	0.5505592841	0.85160197	0.4960113	0.9286984	2460	4	Hsd17b11, Spp1
GO_ANDROGEN_METABOLIC_PROCESS	0.5425712086	0.84747682	-0.3344379	-0.9444402	3523	22	H2-Ke6, Ppargc1a, Tiparp, Srd5a1, Adm, Cyp3a13, Plekha1
GO_ANDROGEN_RECEPTOR_BINDING	0.7611329900	0.94636788	-0.2701044	-0.8011341	5024	27	Tgfb1i1, Foxp2, Foxh1, Trim68, Kdm3a
GO_ANDROGEN_RECEPTOR_SIGNALING_PATHWAY	0.6015936255	0.87834976	-0.2855637	-0.9137604	4076	40	Safb2, Ddx17, Foxh1, Hdac6, Trim68, Kdm3a, Ube3a, Tcf21, Foxp1, Dab2, Ep300
GO_ANDROSTERONE_DEHYDROGENASE_ACTIVITY	0.9174332019	0.99079012	0.3445869	0.5860300	4188	3	Dhrs9, Rdh1
GO_ANGIOGENESIS_INVOLVED_IN_WOUND_HEALING	0.0970930233	0.40151189	0.4103762	1.3302891	333	26	Tnf, Tnfaip3, Cx3cl1, Cxcr4, Xbp1, Gata2, Serpine1, Hpse
GO_ANGIOTENSIN_ACTIVATED_SIGNALING_PATHWAY	0.6468099509	0.89981986	-0.3875753	-0.8675834	3821	9	Actn2, Ahcyl1, Rock2, Camk2a
GO_ANGIOTENSIN_RECEPTOR_BINDING	0.1673913043	0.52386095	0.5634782	1.3171940	692	8	Bdkrb2, Jak2, Agt
GO_ANIMAL_ORGAN_FORMATION	0.5865049491	0.86913378	-0.2715799	-0.9326985	4206	59	Pax2, Lrp2, Fgf1, Foxh1, Gata5, Wnt2, Tbx5, Robo2, Sox17, Nog, Lemd2, Fgf10
GO_ANIMAL_ORGAN_MATURATION	0.1816789216	0.54622106	-0.4274713	-1.2440621	1185	25	Pax2, Fgfr3, Rflnb, Igf1, Ift80, Ret, Thbs3, Fat4, Dchs1
GO_ANIMAL_ORGAN_MORPHOGENESIS	0.5064696893	0.82697048	-0.2216928	-0.9969047	4970	966	Cdh2, Pax2, Mybpc3, Hoxd4, Rnf207, Rbp4, Tnnc1, Hoxc9, Npy1r, Ifitm5, Dsp, Lrp2, Ankrd1, Phlda2, Dlx3, Tnni3, Atp8a2, Rp1, Fzd3, Dhrs3, Perp, Mdfi, Alpk2, Tspan12, Tnnt2, Plekha4, Bmpr1b, Lrp4, Celsr3, Efna1, Hoxb5, Wnt10b, Lama2, Fgfr3, Ccdc39, Tle2, Myh7, Cntf, Tnni1, Comp, Lamb2, Prickle2, Osr1, Spef2, Srsf6, Myo15, Col1a2, Tbx3, Fgf1, Tug1, Klhl3, Myo6, Rflnb, Bmp6, Fgf7, Ephb2, Adam15, Pdgfc…
GO_ANIMAL_ORGAN_REGENERATION	0.6507914847	0.90159996	-0.2551520	-0.9042317	4768	71	Apoa2, Srsf5, Pfkfb1, Fpgs, Pparg, Hamp, mt-Cytb, Gas6, Nnmt, Cebpb, Cdkn1a, Egfr, Apoa1, Pkm, Adm, Hgf, Upf2, Angpt2, Pnpt1, Ugt1a1, Baat, Cad, Ptpru, Rpl30, Wdr35, Ccna2, Tgfbr3, Ihh, Anxa3, Il10, Csnk2a2, Notch1, Prmt5, F7
GO_ANION_CATION_SYMPORTER_ACTIVITY	0.1400838640	0.48283460	-0.4627046	-1.2896494	901	21	Slc12a3, Slc18a2, Slc5a5, Slc12a7, Slc22a3, Slc6a2, Slc18a1, Slc12a4, Slc12a1, Slc12a8, Slc12a2
GO_ANION_CHANNEL_ACTIVITY	0.7754935330	0.95164052	-0.2354479	-0.8381837	5695	73	Clcn2, Gabre, Clcn6, Fxyd1, Slc26a8, Ano9, Gabra3, Slc26a6, Gpr89, Gpr89, Slc1a4, Clcn3, Gabrq, Best2
GO_ANION_HOMEOSTASIS	0.3649881717	0.73440497	0.2729184	1.0453922	1079	53	Nr1h4, Fasl, Abcd1, Slc7a11, Slc9a3r1, Xbp1, Kctd7, Apoe, Fgf23, Sfrp4, Enpp1, Slc12a5
GO_ANION_SODIUM_SYMPORTER_ACTIVITY	0.1547638240	0.50607385	-0.5109073	-1.2831089	959	14	Slc12a3, Slc18a2, Slc5a5, Slc22a3, Slc6a2, Slc18a1, Slc12a1, Slc12a2
GO_ANION_TRANSMEMBRANE_TRANSPORT	0.0417379405	0.24889304	-0.3013270	-1.2665130	365	280	Folr2, Slc7a3, Lrp2, Slc38a6, Atp1a2, Clcn2, Slc9a5, Cpt1b, Slc27a1, Slc4a3, Prkaa2, Prkab2, Gabre, Slc4a9, Slc26a11, Clcn6, Slc26a10, Slc12a3, Slc23a1, Fxyd1, Slc7a14, Slc38a4, Osr1, Slc38a2, Slc16a2, Slc9a8, Slc38a5, Slc47a1, Mfsd10, Slc38a9, Slc38a7, Slc7a4, Slc5a5, Slc26a8, Slc16a12, Slc1a5, Slc44a4, Ano9, Slc3a1, Slc35b3, Gabra3, Slc20a1, Slc26a6
GO_ANION_TRANSMEMBRANE_TRANSPORTER_ACTIVITY	0.2115667006	0.58797544	-0.2617520	-1.1086853	1872	313	Slc7a3, Slc22a7, Slc38a6, Clcn2, Slc9a5, Slc27a1, Slc10a6, Slc4a3, Gabre, Slc4a9, Slc26a11, Clcn6, Slc25a47, Abcc5, Slc26a10, Slc12a3, Slc23a1, Fxyd1, Slc7a14, Slc38a4, Slc38a2, Slc16a2, Slc9a8, Abcb11, Slc38a5, Slc47a1, Mfsd10, Slc38a9, Slc38a7, Slc7a4, Slc18a2, Slc25a36, Slc5a5, Slc26a8, Slc16a12, Slc1a5, Slc44a4, Ano9, Sfxn2, Slc3a1, Slc35b3, Gabra3, Slc26a6, Gpr89, Gpr89, Cd36, Slc52a2, Slc52…
GO_ANION_TRANSPORT	0.2583747226	0.64130789	-0.2432588	-1.0720407	2444	585	Folr2, Folr2, Slc7a3, Spx, Tspoap1, Slc22a7, Lrp2, Slc38a6, Atp1a2, Atp8a2, Ip6k2, Abca4, Clcn2, Slc9a5, Cpt1b, Slc27a1, Slc10a6, Car14, Slc4a3, Prkaa2, Prkab2, Vamp2, Gabre, Slc4a9, Slc26a11, Abat, Clcn6, Apoa2, Slc25a47, Sfxn4, Abcc5, Slc26a10, Slc12a3, Slc23a1, Fxyd1, Slc7a14, Slc38a4, Osr1, Slc38a2, Slc16a2, Slc9a8, Pla2g4f, Nmb, Abcb11, Slc38a5, Slc47a1, Mfsd10, Slc38a9, Slc38a7, Pparg, Slc7…
GO_ANKYRIN_BINDING	0.0823678781	0.36844293	-0.5373871	-1.3996126	518	16	Cacna1d, Kctd6, Slc8a1, Nrcam, Flnc
GO_ANKYRIN_REPEAT_BINDING	0.9234573716	0.99122235	0.2954262	0.5897374	3920	5	Terf1, Tnks1bp1, Hif1an, Shank1
GO_ANNEALING_ACTIVITY	0.3565866321	0.72750736	-0.4404198	-1.0894503	2197	13	Smarca1, Recql4, Zranb3
GO_ANNEALING_HELICASE_ACTIVITY	0.1121304791	0.43198479	-0.6521351	-1.3637048	659	7	Smarca1, Recql4, Zranb3
GO_ANNULATE_LAMELLAE	0.4927859842	0.81863617	-0.4980989	-0.9958568	2868	6	Xpo1, Eif5a, Ranbp2, Bicd2
GO_ANOIKIS	0.3591359136	0.72949174	0.3093392	1.0564064	1196	32	Snai2, Sik1, Akt1, Cav1, Chek2, Ceacam2, Tfdp1, Bmf, Bcl2, Dapk2
GO_ANTERIOR_COMMISSURE_MORPHOGENESIS	0.6911049340	0.92024700	-0.4411487	-0.8388983	3977	5	Tsku, Plxna4, Nfib, Fbxo45
GO_ANTERIOR_HEAD_DEVELOPMENT	0.3479442745	0.72129227	-0.5318739	-1.1122221	2047	7	Col2a1, Sox9, Pfas
GO_ANTERIOR_POSTERIOR_AXIS_SPECIFICATION	0.9766666667	0.99971963	-0.1915780	-0.6319539	6738	47	Pcsk6, Wdr77, Tbx3, Tdrd5, Kdm6a, Tdgf1, Nrarp, Ddit3
GO_ANTERIOR_POSTERIOR_AXON_GUIDANCE	0.3870262391	0.74888376	0.4744497	1.0609229	1592	7	Ntn1, Lhx9
GO_ANTERIOR_POSTERIOR_PATTERN_SPECIFICATION	0.6016662642	0.87834976	-0.2335849	-0.9429464	4982	183	Hoxd4, Hoxc9, Hoxb5, Pcsk6, Osr1, Wdr77, Tbx3, Prkdc, Pcsk5, Hoxc8, Foxh1, Hes7, Bhlhe41, Wnt2, Acvr2b, Pbx1, Hoxd9, Acvr2a, Celsr2, Sox17, Tdrd5, Kdm6a, Msx1, Palb2, Crb2, Hes2, Nog, Tdgf1, Hoxb6, Med12, Nrarp, Hoxc5, Atm, Otx1, Hoxa4, Gata4, Ddit3, Pcgf2
GO_ANTEROGRADE_AXONAL_PROTEIN_TRANSPORT	0.0951731196	0.39690875	-0.6401166	-1.3856211	557	8	Kif5a, Dlg2, Hspb1, Kif5c, Terf2
GO_ANTEROGRADE_AXONAL_TRANSPORT	0.5622827346	0.85654395	-0.2855230	-0.9393187	3881	46	Kif5a, Trim46, Dlg2, Hspb1, Bloc1s2, Ap3b2, Mgarp, Kif4, Bloc1s4, Kif5c, Cnih2, Trak2, Terf2
GO_ANTEROGRADE_AXONAL_TRANSPORT_OF_MITOCHONDRION	0.9832783797	0.99971963	0.2479855	0.4950350	4174	5	Trak1, Hap1, Agbl4
GO_ANTEROGRADE_DENDRITIC_TRANSPORT	0.4357609069	0.78162947	-0.5198385	-1.0393213	2536	6	Kif5a, Kif17, Kif5c, Trak2
GO_ANTEROGRADE_NEURONAL_DENSE_CORE_VESICLE_TRANSPORT	0.8389212828	0.97521183	0.3077820	0.6882352	3452	7	Kif1a, Kif1c, Map2
GO_ANTIBACTERIAL_HUMORAL_RESPONSE	0.4229922185	0.77431148	-0.3170305	-1.0247029	2880	42	H2bc21, Pgc, Bpifa1, H2bc6, H2bc6, Spink5, H2bc8, H2bc8, Rpl39, Wfdc3, Spon2, H2bc12, H2bc12, Dmbt1, Pla2g6, H2bc4, H2bc4, H2bc4, H2bc4
GO_ANTIFUNGAL_HUMORAL_RESPONSE	0.0724923346	0.34424529	0.8382214	1.4255413	330	3	Rarres2, Ltf
GO_ANTIFUNGAL_INNATE_IMMUNE_RESPONSE	0.0015330705	0.02875043	0.9629396	1.6376464	6	3	Pla2g5, Rarres2
GO_ANTIGEN_BINDING	0.0003250975	0.01615590	0.7269903	2.7271673	0	48	H2-Ab1, H2-Eb1, H2-Eb1, H2-Aa, H2-T23, Lag3, Cd1d1, Klrd1, Klrc1, Tap1, H2-M3, Jchain, Tapbp, Psap
GO_ANTIGEN_PROCESSING_AND_PRESENTATION	0.0006553080	0.01752118	0.4980969	2.3696566	0	212	H2-DMb2, H2-Ab1, H2-Ab1, H2-DMa, H2-Eb1, H2-Eb1, H2-Aa, H2-Aa, Cd8a, Cd74, H2-Oa, H2-T23, Psmb9, Tapbpl, Lag3, Cd1d1, Icam1, Psmb10, Tap1, H2-M3, Ncf2, Was, Psmb8, Tap2, Fcgr2b, Ccr7, Ctse, Ccl19, Sec13, Ctsh, Tapbp, Ncf4, Psap, Ctss, Sar1b, Fcer1g, Rab32, H2-Ob, B2m, Psme2, Sec24d, Atg5, Trex1, Psma2, Rab35, Nod2, Slc11a1, Rab5b, Psme1, Marchf1, Arf1, Rftn1, Ace, Psmb2, Ncf1, Erap1, Nod1
GO_ANTIGEN_PROCESSING_AND_PRESENTATION_ENDOGENOUS_LIPID_ANTIGEN_VIA_MHC_CLASS_IB	0.0140067074	0.12305059	0.9946102	1.3224700	70	1	Cd1d1
GO_ANTIGEN_PROCESSING_AND_PRESENTATION_OF_ENDOGENOUS_ANTIGEN	0.0002632272	0.01615590	0.7990478	2.1990269	0	14	Cd74, H2-T23, Cd1d1, Tap1, H2-M3, Tap2, Tapbp, B2m, Atg5, Erap1, Hfe
GO_ANTIGEN_PROCESSING_AND_PRESENTATION_OF_ENDOGENOUS_PEPTIDE_ANTIGEN	0.0010131712	0.02194803	0.7644759	1.9739036	3	11	H2-T23, Tap1, H2-M3, Tap2, Tapbp, B2m, Erap1, Hfe
GO_ANTIGEN_PROCESSING_AND_PRESENTATION_OF_ENDOGENOUS_PEPTIDE_ANTIGEN_VIA_MHC_CLASS_I_VIA_ER_PATHWAY	0.0043802015	0.05824090	0.9466333	1.6099148	19	3	H2-T23, H2-M3
GO_ANTIGEN_PROCESSING_AND_PRESENTATION_OF_EXOGENOUS_PEPTIDE_ANTIGEN_VIA_MHC_CLASS_I	0.0003753754	0.01615590	0.4540360	1.8353095	0	72	H2-T23, Psmb9, Psmb10, Tap1, H2-M3, Ncf2, Psmb8, Tap2, Tapbp, Ncf4, Fcer1g, B2m, Psme2, Psma2, Psme1, Psmb2, Ncf1
GO_ANTIGEN_PROCESSING_AND_PRESENTATION_OF_EXOGENOUS_PEPTIDE_ANTIGEN_VIA_MHC_CLASS_I_TAP_INDEPENDENT	0.0489932886	0.27473098	0.8124134	1.5211084	218	4	H2-T23, H2-M3, B2m
GO_ANTIGEN_PROCESSING_AND_PRESENTATION_OF_LIPID_ANTIGEN_VIA_MHC_CLASS_IB	0.0808147175	0.36453069	0.8315609	1.4142141	368	3	Cd1d1, Ap3b1
GO_ANTIGEN_PROCESSING_AND_PRESENTATION_OF_PEPTIDE_ANTIGEN	0.0005787037	0.01689137	0.4767664	2.2210400	0	178	H2-DMb2, H2-Ab1, H2-Ab1, H2-DMa, H2-Eb1, H2-Eb1, H2-Aa, H2-Aa, Cd74, H2-Oa, H2-T23, Psmb9, Tapbpl, Lag3, Psmb10, Tap1, H2-M3, Ncf2, Psmb8, Tap2, Fcgr2b, Ctse, Sec13, Tapbp, Ncf4, Ctss, Sar1b, Fcer1g, H2-Ob, B2m, Psme2, Sec24d, Psma2, Slc11a1, Psme1, Marchf1, Arf1, Ace, Psmb2, Ncf1, Erap1
GO_ANTIGEN_PROCESSING_AND_PRESENTATION_OF_PEPTIDE_ANTIGEN_VIA_MHC_CLASS_I	0.0004086637	0.01615590	0.4833053	2.0308894	0	90	H2-T23, Psmb9, Tapbpl, Psmb10, Tap1, H2-M3, Ncf2, Psmb8, Tap2, Sec13, Tapbp, Ncf4, Sar1b, Fcer1g, B2m, Psme2, Sec24d, Psma2, Psme1, Ace, Psmb2, Ncf1, Erap1
GO_ANTIGEN_PROCESSING_AND_PRESENTATION_OF_PEPTIDE_ANTIGEN_VIA_MHC_CLASS_IB	0.0014130947	0.02735980	0.9173784	1.8312947	5	5	H2-T23, H2-M3, Tap2, B2m
GO_ANTIGEN_PROCESSING_AND_PRESENTATION_OF_PEPTIDE_OR_POLYSACCHARIDE_ANTIGEN_VIA_MHC_CLASS_II	0.0004173623	0.01615590	0.4974354	2.1109567	0	96	H2-DMb2, H2-Ab1, H2-Ab1, H2-DMa, H2-Eb1, H2-Eb1, H2-Aa, H2-Aa, Cd74, H2-Oa, Lag3, Fcgr2b, Ctse, Sec13, Ctss, Sar1b, Fcer1g, H2-Ob, Sec24d, Marchf1, Arf1
GO_ANTIGEN_PROCESSING_AND_PRESENTATION_VIA_MHC_CLASS_IB	0.0002415459	0.01615590	0.8621217	2.0153067	0	8	H2-T23, Cd1d1, H2-M3, Tap2, B2m, Ap3b1
GO_ANTIGEN_RECEPTOR_MEDIATED_SIGNALING_PATHWAY	0.0006901311	0.01780262	0.4840454	2.3189300	0	226	Itk, H2-Ab1, H2-Ab1, H2-Eb1, H2-Eb1, H2-Aa, H2-Aa, Psmb9, Cd3g, Thy1, Psmb10, Lck, Skap1, Cd3e, Was, Ctla4, Psmb8, Cd3d, Fcgr2b, Ccr7, Foxp3, Zap70, Ubash3a, Nfkbid, Cd160, Themis, Prkcb, Cd79a, Lax1, Cd247, Ripk2, Cd226, Cd22, Zc3h12a, Psme2, Pde4b, Cd79b, Cd28, Btn2a2, Btn2a2, Ifi205, Psma2, Sh2d1a, Cd38, Psme1, Stoml2, Lcp2, Rftn1, Psmb2, Sla2, Cd4, Fyn, Prkcq, Pawr, Pde4d, Txk, Inpp5d, Trat1,…
GO_ANTIMICROBIAL_HUMORAL_IMMUNE_RESPONSE_MEDIATED_BY_ANTIMICROBIAL_PEPTIDE	0.4254815816	0.77466259	0.2642750	1.0122844	1258	53	Pglyrp1, Cxcl9, S100a9, Camp, Cxcl10, Ppbp
GO_ANTIMICROBIAL_HUMORAL_RESPONSE	0.0227554820	0.16970599	0.3260656	1.3761987	54	93	Pglyrp1, Cxcl9, H2-T23, Acod1, S100a8, S100a9, Pglyrp2, Rarres2, Camp, Jchain, Cxcl10, Ppbp, Bpifb1, Slc11a1, Lyz2, Cxcl3, Lcn2, Pdzd11, Slpi, Ltf, Cxcl14, H2bc7
GO_ANTIMICROBIAL_PEPTIDE_PRODUCTION	0.0728488792	0.34571595	-0.7807888	-1.3869383	402	4	Pgc, Spink5
GO_ANTIOXIDANT_ACTIVITY	0.0007665772	0.01876271	0.4257130	1.7431515	1	77	S100a9, Ptgs2, Hba-a1, Hba-a1, Gsta1, Prxl2a, Alox5ap, Prxl2c, Prdx1, Prdx5, Gsta2, Mgst1, Apoe, Sod3, Txnrd1, Sod2, Mgst3, Gsto2, Srxn1, Cat, Hp, Sesn2, Ubiad1, Ipcef1, Loxhd1, Park7, Hbq1b
GO_ANTIPORTER_ACTIVITY	0.1189697465	0.44385098	-0.3527289	-1.2528484	872	72	Slc9a5, Slc4a3, Slc4a9, Slc26a11, Clcn6, Slc26a10, Slc8a1, Slc9a8, Slc9b2, Slc47a1, Slc26a8, Slc8b1
GO_ANTRAL_OVARIAN_FOLLICLE_GROWTH	0.3507246377	0.72355954	0.4691832	1.0967686	1451	8	Gas2, Gpr149, Ereg, Zp3
GO_AORTA_DEVELOPMENT	0.2389606702	0.62206509	-0.3418064	-1.1521999	1682	53	Lrp2, Prox1, Myh10, Foxh1, Efnb2, Tgfb2, Tab1, Robo2, Lox, Dctn5, Pde2a, Chd7, Snx17, Ltbp1, Ngfr, Loxl1, Six1, Hey1, Dnm2, Smad6
GO_AORTA_MORPHOGENESIS	0.8409056604	0.97525205	-0.2486612	-0.7478856	5570	29	Prox1, Foxh1, Efnb2, Tgfb2
GO_AORTA_SMOOTH_MUSCLE_TISSUE_MORPHOGENESIS	0.4644959529	0.80388084	-0.6324870	-1.0336474	2524	3	Prox1
GO_AORTIC_VALVE_DEVELOPMENT	0.4820895522	0.81302781	0.2906255	0.9846633	1614	31	Snai2, Tnfrsf1a, Tnfrsf1b, Hey2, Emilin1, Nfatc1, Gata3, Slit2
GO_AP_1_ADAPTOR_COMPLEX	0.3651036357	0.73443704	-0.5252565	-1.0983842	2148	7	Ap1g2, Ap1s1
GO_AP_1_ADAPTOR_COMPLEX_BINDING	0.0626471974	0.31883103	0.7526148	1.5023893	265	5	Rab38, Rab32, Ap1ar
GO_AP_2_ADAPTOR_COMPLEX_BINDING	0.8514130987	0.97653719	-0.3143807	-0.7037381	5030	9	Fcho1
GO_AP_3_ADAPTOR_COMPLEX	0.7378451014	0.93753121	0.3213218	0.7802252	3019	9	Ap3s1, Ap3b1, Ap3s2, Vps18, Vps33a, Vps41
GO_AP_4_ADAPTOR_COMPLEX	0.8183445190	0.96613375	0.3700381	0.6928345	3657	4	Ap4s1, Ap4b1
GO_AP_TYPE_MEMBRANE_COAT_ADAPTOR_COMPLEX	0.8719728293	0.98217561	-0.2339058	-0.7453451	5904	39	Ap1g2, Ap4e1, Ap2s1, Ap1s1, Ap3b2, Ap2m1, Ap4m1, Ap2a2
GO_APICAL_CORTEX	0.1096632256	0.42727549	-0.6099825	-1.3654397	647	9	Prkcz, Hamp, Fabp1, Sapcd2, Tchp
GO_APICAL_DENDRITE	0.6521120076	0.90159996	-0.3290506	-0.8686036	4121	17	Ppargc1a, Flna, Neurl1a, Itsn1, Cpeb3, Myo1d, Ptk2b
GO_APICAL_JUNCTION_ASSEMBLY	0.8506417736	0.97653719	0.2022561	0.8338221	2186	80	Tnf, Snai2, Cldn4, Marveld2, Crb3, Cldn18, Cdh5, Cldn7, Cldn3, Gpbar1, Prkch, F11r, Cldn19, Marveld3, Fzd5, Cldn5, Ctnna1, Wnt11, Pard6b, Pdcd6ip, Dlg5, Rhoa, Prkaca
GO_APICAL_JUNCTION_COMPLEX	0.8056323862	0.96198379	-0.2162398	-0.8442273	6407	137	Plekha7, Cgnl1, Cldn2, Mapk15, Nhs, Magi1, Amot, Prkcz, Dlg3, Arhgef2, Cldn12, Cldn22, Sapcd2, Tjap1, Actb, Amotl2, Cldn9, Lin7c, Micall2, Cldn10, Frmd4b, Ash1l, Shroom2, Jam3, Rab13, Fbf1, Arhgap17, Prkci, Cldn14, Vapa, Ank3, Pard3b, Wnk4, Pkn2, Tjp1, Magi2, Cyth2, Ect2, Patj, Eppk1, Cldn20, Mtdh, Pof1b, Sorbs1
GO_APICAL_PART_OF_CELL	0.4928657009	0.81863617	-0.2310051	-0.9976297	4524	406	Cdh2, Lrp2, Slc25a27, Naaladl1, Fzd3, C5ar2, Slc4a9, Muc20, Mtcl1, Abcc5, Slc14a2, Slc12a3, Slc23a1, Atp1b2, Fxyd1, Nox4, Slc16a2, Dpep1, Kncn, Slc9b2, Myo6, Abcb11, Cntfr, Slc47a1, Dync2h1, Fn1, F2rl2, Ajm1, Homer1, BC034090, Nhs, Aqp2, Cd300lg, Slc22a18, Slc44a4, Prkcz, P2ry1, Eda, Rab17, Hamp, Tek, Itga8, Abcg8, Ahcyl1, Slc26a6, Cacnb3, Fabp1, Svbp, Zmynd10, Sapcd2, Amotl2, Vash1, Homer2, Ctsk…
GO_APICAL_PLASMA_MEMBRANE	0.7595176957	0.94611228	-0.2106136	-0.8978544	6802	340	Cdh2, Lrp2, Naaladl1, Fzd3, Muc20, Mtcl1, Abcc5, Slc14a2, Slc12a3, Slc23a1, Atp1b2, Fxyd1, Nox4, Slc16a2, Dpep1, Kncn, Slc9b2, Abcb11, Cntfr, Slc47a1, Fn1, F2rl2, Ajm1, BC034090, Nhs, Aqp2, Cd300lg, Slc22a18, Slc44a4, Prkcz, P2ry1, Rab17, Tek, Abcg8, Ahcyl1, Slc26a6, Cacnb3, Zmynd10, Sapcd2, Amotl2, Ctsk, Myo7a, Erbb3, Adcy10, Gjb6, Fat1, Dpp4, Cd36, Slc22a4, Upk1a, Prom1, Myo1a, Adgrg2, Egfr, Cr…
GO_APICAL_PROTEIN_LOCALIZATION	0.7641463808	0.94765452	-0.3128543	-0.7857122	4739	14	Hcn1, Napa, Actb, Shroom2, Jam3
GO_APICOLATERAL_PLASMA_MEMBRANE	0.8427518428	0.97525205	0.2521229	0.7403583	3086	18	Cldn4, Cldn7, Cldn3, Cldn5
GO_APOLIPOPROTEIN_A_I_BINDING	0.1483669215	0.49665398	-0.6855186	-1.3035976	853	5	Lcat
GO_APOLIPOPROTEIN_A_I_MEDIATED_SIGNALING_PATHWAY	0.2762334955	0.65725136	-0.6197330	-1.1784982	1589	5	Itgav, Abca7, Abca1
GO_APOLIPOPROTEIN_BINDING	0.0708748616	0.33878098	-0.5404404	-1.4266148	447	17	Lcat, Vldlr, Lrp4, Lpl, Mapt, Abca1
GO_APOLIPOPROTEIN_RECEPTOR_BINDING	0.6927172793	0.92123034	-0.4168045	-0.8333238	4032	6	Apoa2, Apoa1, Abca12
GO_APOPTOTIC_CELL_CLEARANCE	0.4613628953	0.80197575	0.2637519	0.9930857	1414	49	Tgm2, Tyrobp, Trex1, Xkr8, Anxa1, Rhoh, Rac2, C2, Xkr5, Txndc5, Lrp1, Cd300lf, Rhobtb1, Axl
GO_APOPTOTIC_CHROMOSOME_CONDENSATION	0.1346421126	0.47302617	-0.6932881	-1.3183724	774	5	Dffb, Acin1
GO_APOPTOTIC_DNA_FRAGMENTATION	0.4118651965	0.76617121	-0.3725165	-1.0382771	2651	21	Dffb, Endog, Cidea, Nmnat1, H1f0, Exog, Cecr2, Dicer1
GO_APOPTOTIC_MITOCHONDRIAL_CHANGES	0.0386169735	0.23668933	0.2990754	1.3021941	85	112	Hspa1a, Gclm, Moap1, Gzmb, Eya2, Pink1, Tnfsf10, Ywhag, Jun, Sfn, Cck, Akt1, Slc25a5, Zfp13, Bik, Ppp3cc, Sod2, Atg3, Ywhah, Bid, Casp8, Ppp2cb, Triap1, Psmd10, Clu, Bak1, Slc25a4, Tfdp1, Gclc, Bmf, Hip1r, Plaur, Bcl2, Pycard, Mul1, Mmp9, Nmt1, Naif1
GO_APOPTOTIC_PROCESS	0.0322580645	0.21230892	0.2502061	1.3788822	0	1741	Prf1, Arnt2, Hspa1a, Hspa1a, Ifng, Cryaa, Cd74, Ido1, Tgm2, Tnfrsf9, Eaf2, Ccl5, Irf1, Cd3g, Il1a, Gas2, Pdcd1, Il2rb, Cxcr3, Scin, Bcl2l14, Hcar2, Tnfrsf18, Hmox1, Bdkrb2, Icam1, Rps6ka1, Mzb1, Srgn, Stat1, Cd274, S100a8, Fam3b, Lck, Vav1, H2-M3, Atf3, S100a9, Dnase1l3, Vdr, Il24, Clec5a, Il2ra, Cd248, Dapk3, Nr1h4, Cd3e, Il1b, Ccl3, Ubd, Tnf, Tnfsf14, Ctla4, Casp12, Serpinb9, Ptgs2, Rnf122, Gzm…
GO_APOPTOTIC_PROCESS_IN_BONE_MARROW_CELL	0.5377877018	0.84492330	-0.4812898	-0.9622501	3130	6	Fgfr2, Hspd1, Plk2, Flt3l, Bcl2l1
GO_APOPTOTIC_PROCESS_INVOLVED_IN_BLOOD_VESSEL_MORPHOGENESIS	0.0626471974	0.31883103	0.7532471	1.5036515	265	5	Spi1, Lrp5, Bak1, Lef1
GO_APOPTOTIC_PROCESS_INVOLVED_IN_DEVELOPMENT	0.6277016743	0.89225166	0.2606104	0.9037534	2061	34	Vdr, Spi1, Tnfrsf1a, Tnfrsf1b, Lrp5, Xkr8, Xkr5, Slit2
GO_APOPTOTIC_PROCESS_INVOLVED_IN_HEART_MORPHOGENESIS	0.2586739952	0.64130789	-0.5969372	-1.1934657	1505	6	Tgfb2, Ccn1, Hand2, Nkx2-5, Foxc2
GO_APOPTOTIC_PROCESS_INVOLVED_IN_MORPHOGENESIS	0.4994246260	0.82270844	0.3056788	0.9668048	1735	24	Vdr, Spi1, Tnfrsf1a, Tnfrsf1b, Lrp5
GO_APOPTOTIC_SIGNALING_PATHWAY	0.0018348624	0.03243202	0.2715739	1.4167359	0	569	Hspa1a, Hspa1a, Ifng, Cd74, Il1a, Bcl2l14, Hmox1, Bdkrb2, Icam1, Srgn, S100a8, Lck, Atf3, S100a9, Dapk3, Cd3e, Il1b, Tnf, Casp12, Ptgs2, Tnfaip3, Snai2, Gclm, Traf1, Cx3cl1, Cd27, Fasl, Tyrobp, Moap1, Krt18, Cd14, Il7, Bcl2a1a, Casp1, Gzmb, Eya2, Nck2, Ctsh, Pink1, Tnfsf10, Arl6ip5, Ywhag, Tnfrsf1a, Gnai2, Septin4, Jun, Rffl, Sfn, Slc9a3r1, Tnfrsf1b, Cck, Ctsc, Akt1, Mknk2, Cd5, Xbp1, Slc25a5, Cd…
GO_APPENDAGE_DEVELOPMENT	0.6289168517	0.89286108	-0.2334473	-0.9261348	5097	156	Bmpr1b, Lrp4, Comp, Osr1, Tbx3, Dync2h1, Pcsk5, Col2a1, Frem2, Rc3h2, Pkdcc, Ift80, Tgfb2, Map3k20, Rara, Gdf5, Zfp219, Fras1, Pbx1, Hoxd9, Tbx5, Sox9, Msx1, Ift172, Lnpk, Atrx, Nog, Bcl2l11, Flvcr1, Chd7, Nipbl, Mbnl1, Fgf10, Crabp2, Ift52, Foxn1, Iqce, Pam, Gja5, Hoxd12, Pbx2, Rarb, Med31, Cplane1, Bbs7, Hand2, Bmpr2, Smoc1, Tbc1d32, Sox11, Gpc3, Crebbp, Hoxd10, Plxna2, Ihh, Runx2, Fzd6, Wdr19,…
GO_APPENDAGE_MORPHOGENESIS	0.6532542886	0.90216423	-0.2358050	-0.9127873	5178	128	Bmpr1b, Lrp4, Osr1, Tbx3, Dync2h1, Pcsk5, Col2a1, Frem2, Pkdcc, Tgfb2, Map3k20, Gdf5, Zfp219, Fras1, Pbx1, Hoxd9, Tbx5, Sox9, Msx1, Lnpk, Atrx, Nog, Bcl2l11, Flvcr1, Chd7, Nipbl, Mbnl1, Fgf10, Crabp2
GO_ARACHIDONATE_COA_LIGASE_ACTIVITY	0.4213742980	0.77313069	-0.4400961	-1.0401739	2550	11	Slc27a1, Slc27a4
GO_ARACHIDONIC_ACID_EPOXYGENASE_ACTIVITY	0.3480128894	0.72129227	0.3851368	1.0778708	1295	15	Cyp2s1, Cyp2j9
GO_ARACHIDONIC_ACID_METABOLIC_PROCESS	0.4676666195	0.80615413	-0.2961453	-1.0016883	3304	54	Alox8, Pla2g4b, Cyp2d22, Cyp1b1, Gpx4, Ptges, Aloxe3, Hpgds, Ptgs1, Cyp2c55, Mgll, Cyp2c65, Cyp2c65
GO_ARACHIDONIC_ACID_MONOOXYGENASE_ACTIVITY	0.0844026233	0.37262887	0.4435327	1.3720675	295	22	Cyp2s1, Cyp4f18, Cyp2j9
GO_ARACHIDONIC_ACID_SECRETION	0.0048934945	0.06252351	0.5522430	1.7698209	16	25	Pla2g2d, Bdkrb2, Pla2g5, Pla2g4a, Anxa1, Ace, Pla2g3, Pla2g2e
GO_ARF_GUANYL_NUCLEOTIDE_EXCHANGE_FACTOR_ACTIVITY	0.6663017983	0.90971299	-0.3173184	-0.8627804	4260	19	Psd, Psd2
GO_ARF_PROTEIN_SIGNAL_TRANSDUCTION	0.5282251759	0.83919003	-0.3514744	-0.9556497	3377	19	Psd, Psd2, Arfgap1
GO_ARGININE_BINDING	0.5587949466	0.85535818	0.4066055	0.9092156	2299	7	Nos2, Tm4sf5
GO_ARGININE_BIOSYNTHETIC_PROCESS	0.7501177579	0.94173086	0.3782229	0.7550184	3184	5	Ass1, Asl
GO_ARGININE_CATABOLIC_PROCESS	0.1905692646	0.55794719	0.5255243	1.2760644	779	9	Nos2, Arg2, Oat, Arg1
GO_ARGININE_METABOLIC_PROCESS	0.1375921376	0.47815455	0.4438414	1.3033393	503	18	Nos2, Arg2, Ass1, Oat, Arg1
GO_ARGININE_TRANSMEMBRANE_TRANSPORT	0.1905168003	0.55794719	-0.5825923	-1.2611020	1116	8	Slc7a3, Slc47a1, Slc38a9
GO_ARGININE_TRANSMEMBRANE_TRANSPORTER_ACTIVITY	0.1449201495	0.49160557	-0.6320000	-1.3215995	852	7	Slc7a3, Slc47a1, Slc38a9
GO_ARGININE_TRANSPORT	0.3439048563	0.71712730	-0.4659555	-1.1012929	2081	11	Slc7a3, Slc47a1, Slc38a9
GO_ARMADILLO_REPEAT_DOMAIN_BINDING	0.7200466589	0.93111371	-0.3533092	-0.8145200	4320	10	Chd8, Cnot1, Tcf7l2
GO_AROMATASE_ACTIVITY	0.1782909931	0.54065449	-0.4414585	-1.2466626	1157	22	Cyp1b1, Cyp2c55, Cyp2c65, Cyp2c65, Cyp4b1, Cyp2e1, Cyp3a13, Cyp3a13, Cyp3a13
GO_AROMATIC_AMINO_ACID_FAMILY_CATABOLIC_PROCESS	0.4473837209	0.79040493	0.3091987	1.0023087	1538	26	Ido1, Ido2, Amdhd1, Kynu, Kmo
GO_AROMATIC_AMINO_ACID_FAMILY_METABOLIC_PROCESS	0.8381742739	0.97513906	-0.2434833	-0.7681528	5655	37	Carns1, Hgd, Tdo2, Kyat1, Hal, Mthfd2l, Gcdh, Hnmt, Uroc1, Iyd, Carnmt1, Tph1, Atp7a, Tat
GO_AROMATIC_AMINO_ACID_TRANSMEMBRANE_TRANSPORTER_ACTIVITY	0.3621594178	0.73203395	-0.4876991	-1.0917094	2139	9	Slc38a5, Slc38a7
GO_AROMATIC_AMINO_ACID_TRANSPORT	0.6218514884	0.88936232	-0.3658301	-0.8874217	3801	12	Slc38a5, Slc38a7
GO_ARP2_3_COMPLEX_BINDING	0.4416362689	0.78634859	0.3705938	0.9991695	1694	13	Gmfg, Coro1b, Wasf2, Snx9, Wasf1
GO_ARP2_3_COMPLEX_MEDIATED_ACTIN_NUCLEATION	0.6986009732	0.92353796	0.2457705	0.8671280	2296	36	Was, Gmfg, Coro1b, Arpc1b, Arf1, Arpc3, Wasf2, Wasf1, Arpc2, Hip1r
GO_ARP2_3_PROTEIN_COMPLEX	0.6783944500	0.91608271	-0.3591543	-0.8488667	4106	11	Actr3b, Actr3b, Arpc5l, Arpc4
GO_ARRESTIN_FAMILY_PROTEIN_BINDING	0.1904519198	0.55794719	-0.6058764	-1.2669715	1120	7	Arrdc1, Gpr62, Gpr135, Creb1
GO_ARTERIAL_ENDOTHELIAL_CELL_DIFFERENTIATION	0.3643540670	0.73382938	0.5098288	1.0858883	1522	6	Hey2, Dll1, Rbpj
GO_ARTERY_DEVELOPMENT	0.0519618240	0.28473361	-0.3677244	-1.3482889	391	87	Lrp2, Myocd, Comp, Hpgd, Prox1, Myh10, Foxh1, Efnb2, Tgfb2, Vegfa, Tab1, Acvr2b, Robo2, Lox, Dctn5, Arid2, Slc2a10, Nog, Pde2a, Chd7, Apob, Snx17, Mdk, Ltbp1, Ngfr, Loxl1, Smad7, Six1, Gja5, Hey1, Dnm2, Nrp1, Smad6, Hand2, Bmpr2
GO_ARTERY_MORPHOGENESIS	0.3724836874	0.73896049	-0.3058531	-1.0571248	2682	61	Lrp2, Myocd, Comp, Hpgd, Prox1, Foxh1, Efnb2, Tgfb2, Vegfa, Arid2, Nog, Chd7, Apob, Mdk, Smad7, Six1, Gja5, Hey1, Nrp1, Hand2, Bmpr2
GO_ARTERY_SMOOTH_MUSCLE_CONTRACTION	0.7139017835	0.92905723	0.3277437	0.7958187	2921	9	Cd38, Ednra, Agt, Bbs2, Htr2a
GO_ARYL_HYDROCARBON_RECEPTOR_BINDING	0.1473247007	0.49507406	0.5514858	1.3391034	602	9	Arnt2, Aip, Taf6, Tbp, Ncoa1
GO_ARYL_SULFOTRANSFERASE_ACTIVITY	0.4890380313	0.81668601	0.5260739	0.9849855	2185	4	Sult1a1, Sult1a1, Sult1a1, Sult1a1
GO_ARYLESTERASE_ACTIVITY	0.0889952153	0.38215897	0.6855241	1.4601032	371	6	Car2, Pon3, Pon2
GO_ARYLSULFATASE_ACTIVITY	0.1544099682	0.50566852	0.5457383	1.3251474	631	9	Arsj, Arsk, Arsg, Arsb, Sulf2, Sulf1, Galns
GO_ASCENDING_AORTA_DEVELOPMENT	0.6878040306	0.91866965	-0.4426089	-0.8416750	3958	5	Tgfb2, Lox
GO_ASPARAGINE_METABOLIC_PROCESS	0.6660875608	0.90971299	-0.4521998	-0.8599133	3833	5	Atf4, Asns, Asrgl1, Nit2
GO_ASPARTATE_FAMILY_AMINO_ACID_BIOSYNTHETIC_PROCESS	0.7398487819	0.93804608	0.2717160	0.8184477	2641	20	Mtap, Aass, Enoph1, Got2, Plod2, Asnsd1, Mthfd1
GO_ASPARTATE_FAMILY_AMINO_ACID_CATABOLIC_PROCESS	0.4301910235	0.77694786	-0.3672843	-1.0236939	2769	21	Hykk, Gcat, Ddo, Pipox, Gcdh, Phykpl
GO_ASPARTATE_FAMILY_AMINO_ACID_METABOLIC_PROCESS	0.5086956522	0.82913740	-0.2942117	-0.9705091	3509	47	Hykk, Gcat, Gnmt, Ddo, Sms, Pipox, Atf4, Mthfd2l, Mthfr, Gcdh, Mri1, Phykpl
GO_ASPARTATE_METABOLIC_PROCESS	0.8198067633	0.96722790	0.3039135	0.7104322	3393	8	Ass1, Got2, Got1l1, Got1
GO_ASPARTATE_TRANSMEMBRANE_TRANSPORT	0.6413388712	0.89669576	0.3506947	0.8515477	2624	9	Lrrc8d, Lrrc8c, Slc25a13, Slc25a12
GO_ASPARTIC_ENDOPEPTIDASE_ACTIVITY_INTRAMEMBRANE_CLEAVING	0.9972518035	0.99971963	-0.2132495	-0.4263530	5805	6	Sppl3, Sppl2b, H13
GO_ASPARTIC_TYPE_ENDOPEPTIDASE_INHIBITOR_ACTIVITY	0.4127447613	0.76676157	-0.5306851	-1.0610070	2402	6	Crb2, Prnp, Rock1
GO_ASPARTIC_TYPE_PEPTIDASE_ACTIVITY	0.3347846369	0.71053875	-0.3991819	-1.1002663	2152	20	Nrip2, Nrip3, Pgc
GO_ASSOCIATIVE_LEARNING	0.8969613260	0.98785391	-0.2165763	-0.7578195	6493	66	Brsk1, Atp1a2, Pde1b, Ddhd2, Syngap1, Deaf1, Chrnb2
GO_ASTER	0.9583746283	0.99747116	-0.2405463	-0.5685347	5801	11	Mapre3, Numa1, Fam161a
GO_ASTRAL_MICROTUBULE_ORGANIZATION	0.9560073321	0.99710363	-0.2489369	-0.5738998	5736	10	Numa1, Tppp, Dlg1, Limk2, Rab11a
GO_ASTROCYTE_ACTIVATION	0.0097198399	0.09798847	0.5439675	1.7013749	33	23	Ifng, Il1b, Tnf, Fpr2, Ifngr1, C1qa, Ager, Il6, Lrp1, Bace2, App, Smo, Psen1
GO_ASTROCYTE_CELL_MIGRATION	0.0362318841	0.22793963	0.6831723	1.5969923	149	8	Ccl3, Apcdd1, Mmp14, Gpr183, Hexb, Ccr2
GO_ASTROCYTE_DEVELOPMENT	0.0114728682	0.10859264	0.4442665	1.6071427	36	40	Ifng, S100a8, S100a9, Il1b, Tnf, Fpr2, Dll1, Ifngr1, C1qa, Ager, Ror2, Il6, Lrp1, Bace2, Vim, App, Smo, Psen1
GO_ASTROCYTE_DIFFERENTIATION	0.0653846154	0.32650563	0.3139642	1.2861979	169	78	Ifng, S100a8, S100a9, Il1b, Tnf, Fpr2, Id2, Map2k1, Dll1, Ifngr1, Bmp2, C1qa, Ager, Ror2, Il6, Lrp1, Stat3, Bace2, Vim, App
GO_ASTROCYTE_END_FOOT	0.0006822446	0.01778915	-0.8356606	-1.8089034	3	8	Slc2a13, Atp1b2, Aqp4
GO_ASTROCYTE_PROJECTION	0.4100464100	0.76451174	0.3502558	1.0285256	1501	18	Pink1, Slc7a11, Kcnk2, Slc1a2, App, Kcnj10
GO_ASYMMETRIC_CELL_DIVISION	0.9857182862	0.99971963	0.1854062	0.5584701	3519	20	Rgs14, Stra8, Sox5, Rab10, Wnt9b, Etv5, Insc, Actr3, Pou5f1
GO_ASYMMETRIC_GLUTAMATERGIC_EXCITATORY_SYNAPSE	0.4741503977	0.80948360	-0.5757816	-1.0227780	2622	4	Shisa6, Shisa7, Nlgn3, Nlgn1
GO_ASYMMETRIC_NEUROBLAST_DIVISION	0.6611130196	0.90656574	-0.4305035	-0.8607123	3848	6	Arhgef2, Fgf13
GO_ASYMMETRIC_STEM_CELL_DIVISION	0.8505249125	0.97653719	-0.3051300	-0.7034476	5103	10	Arhgef2, Fgf13, Ing2
GO_ATF6_MEDIATED_UNFOLDED_PROTEIN_RESPONSE	0.2786803299	0.66030550	0.4663751	1.1679447	1114	10	Xbp1, Calr, Hsp90b1, Atf6b, Hspa5, Mbtps1
GO_ATG1_ULK1_KINASE_COMPLEX	0.2103864734	0.58661119	0.5371788	1.2557160	870	8	Sesn2, C9orf72, Ulk1, Tbc1d5, Smcr8, Atg13
GO_ATP_ACTIVATED_INWARD_RECTIFIER_POTASSIUM_CHANNEL_ACTIVITY	0.4507829978	0.79335872	0.5443413	1.0191883	2014	4	Kcnj10, Kcnj8, Kcnj1
GO_ATP_BINDING_CASSETTE_ABC_TRANSPORTER_COMPLEX	0.7033665407	0.92534039	-0.4132386	-0.8261944	4094	6	Abcg8, Abcb6
GO_ATP_BIOSYNTHETIC_PROCESS	0.1584532636	0.51039103	-0.3773348	-1.2356949	1089	45	mt-Atp8, Ppargc1a, mt-Atp6, Atp5g2, Taz, Atp5l, Atp5l, Atp5d, Atp5g3, Vps9d1, Prkag2, Aldoa, Pkm, Uqcc3, Flcn
GO_ATP_DEPENDENT_CHROMATIN_REMODELING	0.3097345133	0.68831273	-0.3068995	-1.0925479	2274	73	Hjurp, Smarca1, Actr5, Chd8, Chd5, Ercc6, Knl1, Actb, Mis18bp1, Cenph, Cenpt, Cecr2, Cenpw, Cenps, Gatad2b, Chd3, Oip5, Cenpx, Smarcc1, Psme4, Smarcad1, Rnf8, Dmap1, Cenpm, Rsf1, Cenpi
GO_ATP_DEPENDENT_MICROTUBULE_MOTOR_ACTIVITY	0.0368310283	0.23001380	-0.4868458	-1.4822154	244	31	Kif5a, Dync2h1, Kif17, Dnah7b, Dnah1, Dnah6, Dnhd1, Dnah11, Dnah2, Kif19a, Dync1h1, Kif14, Kif20b, Kif5c
GO_ATP_DEPENDENT_MICROTUBULE_MOTOR_ACTIVITY_MINUS_END_DIRECTED	0.0409366040	0.24560121	-0.5888376	-1.5096026	256	15	Dync2h1, Dnah7b, Dnah1, Dnah6, Dnhd1, Dnah11, Dnah2, Dync1h1
GO_ATP_DEPENDENT_MICROTUBULE_MOTOR_ACTIVITY_PLUS_END_DIRECTED	0.3362958261	0.71094470	-0.4246342	-1.1059501	2118	16	Kif5a, Kif17, Kif19a, Kif14, Kif20b, Kif5c
GO_ATP_DEPENDENT_PEPTIDASE_ACTIVITY	0.6799861015	0.91608271	-0.4464921	-0.8490595	3913	5	Clpp, Lonp1
GO_ATP_DEPENDENT_PROTEIN_BINDING	0.4870880054	0.81574391	-0.4782535	-1.0000945	2866	7	Ddx39b, Pla2g6, Prnp, Plk2, Sae1, Dnajc5
GO_ATP_GATED_ION_CHANNEL_ACTIVITY	0.0685655808	0.33331996	-0.6611146	-1.4310743	401	8	P2rx3, P2rx6, P2rx5
GO_ATP_METABOLIC_PROCESS	0.0023907104	0.03867318	-0.3439674	-1.4467660	20	281	mt-Nd6, Ogt, Atp1a2, mt-Co3, Esrrb, Cox7a1, mt-Nd1, Prkaa2, mt-Atp8, Ppargc1a, mt-Atp6, Atp5g2, Eno2, Myh7, Pfkfb1, Uqcr10, Ndufab1, Ndufb7, mt-Nd2, Taz, Uqcr11, Igf1, Atp5l, Atp5l, Mlxipl, mt-Nd4l, mt-Co1, Ndufa11, Atp5d, Ogdhl, mt-Nd5, Ndufs7, Hdac4, Ndufs3, Ndufa8, Ndufa5, Zbtb20, Pgk1, Ndufa4, Ndufa7, Dhtkd1, Atp5g3, Ndufa10, Ndufb10, Nmnat1, Cox8a, Cox5a, mt-Cytb, Cox4i1, Ndufv2, Vps9d1, Nup…
GO_ATP_SYNTHESIS_COUPLED_ELECTRON_TRANSPORT	0.0001334045	0.01615590	-0.5243504	-1.9175040	0	86	mt-Nd6, mt-Co3, mt-Nd1, Uqcr10, Ndufab1, Ndufb7, mt-Nd2, Taz, Uqcr11, mt-Nd4l, mt-Co1, Ndufa11, mt-Nd5, Ndufs7, Ndufs3, Ndufa8, Ndufa5, Ndufa4, Ndufa7, Ndufa10, Ndufb10, Cox8a, Cox5a, mt-Cytb, Cox4i1, Ndufv2, Ndufs6, mt-Nd4, Ndufc1, Cox6c, Cox6b1, Dnajc15, Uqcrh, Uqcrh, Ndufb5, Ndufs4, mt-Nd3, Ndufb8, Ndufaf1, Uqcc3, Ndufa6, Iscu
GO_ATP_SYNTHESIS_COUPLED_PROTON_TRANSPORT	0.0268675260	0.18895246	-0.5576064	-1.5541593	172	21	mt-Atp8, mt-Atp6, Atp5g2, Atp5l, Atp5l, Atp5d, Atp5g3, Vps9d1
GO_ATP_TRANSMEMBRANE_TRANSPORTER_ACTIVITY	0.6760644419	0.91562010	0.2735005	0.8650310	2349	24	Slc25a5, Slc25a29, Slc25a21, Slc25a16, Slc25a4, Slc25a44, Slc25a45, Slc25a19, Slc25a17, Slc25a13
GO_ATP_TRANSPORT	0.7265400115	0.93354880	0.2608482	0.8359628	2523	25	Slc25a5, Slc25a29, Slc25a21, Slc25a16, Slc25a4, Slc25a44, Slc25a45, Slc25a19, Slc25a17, Slc25a13, Gja1
GO_ATPASE_ACTIVATOR_ACTIVITY	0.3164266013	0.69274279	-0.3854967	-1.1131277	2064	24	Mybpc3, Atp1b2, Rab3a, Dnajc15, Dnajb2, Tor1aip2, Ncaph, Rab4a, Dnajb6, Dnajc19
GO_ATPASE_ACTIVITY	0.0005478251	0.01684287	-0.3401710	-1.4648273	4	393	Atp1a2, Abca4, Rtel1, Dqx1, Kif5a, Carns1, Myo1h, Myh7, Abcc5, Smarca1, Ddx60, Myo15, Actr5, Myo6, Abcb11, Tdrd9, Dync2h1, Recql4, Kif17, Spo11, Ddx17, Ddx11, Zranb3, Myh10, Atp13a1, Kif15, Btaf1, Mlh3, Abca5, Atp5d, Chd8, Chd5, Atad5, Abcf1, Tor1b, Msh5, Abcg4, Ddx20, Myo9b, Ercc6, Clpp, Abca7, Dnah7b, Ercc2, Morc2a, Abcg8, Dnah1, Dnah6, Nvl, Chd6, Myo5c, Helz2, Msh2, Pfn2, Ide, Ddx55, Ddx31, My…
GO_ATPASE_ACTIVITY_COUPLED_TO_TRANSMEMBRANE_MOVEMENT_OF_IONS_ROTATIONAL_MECHANISM	0.8850668851	0.98487548	0.2391805	0.7023530	3241	18	Atp5b, Atp6v0c, Atp6v0a4, Atp6v0d2, Atp6v0d1, Atp6v1h, Atp6v1c2
GO_ATPASE_BINDING	0.9854958840	0.99971963	0.1680398	0.6970740	2513	82	Lck, Sdf2l1, Fxyd4, Snx10, Nkain1, Gabarapl2, Pde4d, Taf9, Cav1
GO_ATPASE_COMPLEX	0.4326231510	0.77923909	-0.2847342	-1.0195401	3187	76	Smarca1, Actr5, Gon4l, Ss18l1, Dpf3, Chd5, Atad5, Csnk2a1, Brd9, Brd8, Ino80e, Phf10, Cecr2, Gatad2b, 0610010K14Rik, Mcrs1, Chd3
GO_ATPASE_COUPLED_AMIDE_TRANSPORTER_ACTIVITY	0.0021196420	0.03599977	0.9023759	1.8013462	8	5	Tap1, Tap2, Tapbp, Abcd1
GO_ATPASE_COUPLED_INTRAMEMBRANE_LIPID_TRANSPORTER_ACTIVITY	0.0424512719	0.25202668	-0.6363972	-1.5041345	256	11	Atp8a2, Abca4, Abca7, Abcb4, Abcg1, Abca1
GO_ATPASE_COUPLED_ION_TRANSMEMBRANE_TRANSPORTER_ACTIVITY	0.2808462303	0.66275289	-0.3325200	-1.1208961	1977	53	Atp1a2, Atp1b2, Abcb11, Atp6v0e2, Atp13a1, Atp7b
GO_ATPASE_COUPLED_LIPID_TRANSMEMBRANE_TRANSPORTER_ACTIVITY	0.3674426685	0.73651863	-0.5802234	-1.1033658	2114	5	Abcb11, Abcg1, Abca12
GO_ATPASE_COUPLED_XENOBIOTIC_TRANSMEMBRANE_TRANSPORTER_ACTIVITY	0.5002392344	0.82329108	0.4504210	0.9593551	2090	6	Abcg2, Abcb1a, Abcc3, Abcc2
GO_ATPASE_DEPENDENT_TRANSMEMBRANE_TRANSPORT_COMPLEX	0.2214274607	0.60162885	-0.4357480	-1.2010535	1423	20	Atp1a2, Atp1b2, Fxyd1, Abcg8
GO_ATPASE_INHIBITOR_ACTIVITY	0.1361171367	0.47515440	-0.7365983	-1.3084413	752	4	Fnip1, Fnip2, Tsc1
GO_ATPASE_REGULATOR_ACTIVITY	0.2290313054	0.61152521	-0.3680781	-1.1728877	1550	39	Mybpc3, Atp1b2, Rab3a, Fnip1, Dnajc15, Hspbp1, Pfn1, Fnip2, Dnajb2, Tsc1, Bag2, Tor1aip2, Bag1, Ncaph, Rab4a, Dnajb6, Dnajc19
GO_ATRIAL_CARDIAC_MUSCLE_CELL_MEMBRANE_REPOLARIZATION	0.2576434215	0.64050501	-0.5976388	-1.1948685	1499	6	Cacna1d, Flna
GO_ATRIAL_CARDIAC_MUSCLE_CELL_TO_AV_NODE_CELL_SIGNALING	0.1962408410	0.56668334	-0.4818232	-1.2352497	1231	15	Rnf207, Cacnb2, Flna, Nup155, Gja5, Kcna5, Gjc1, Kcnn2
GO_ATRIAL_CARDIAC_MUSCLE_TISSUE_DEVELOPMENT	0.6982279361	0.92339683	-0.4382288	-0.8333458	4018	5	Prox1, Wnt2, Nog
GO_ATRIAL_SEPTUM_DEVELOPMENT	0.9308698999	0.99258781	-0.2315982	-0.6540247	6045	22	Mdm4, Tgfb2, Nphp3, Tbx5, Ccn1
GO_ATRIAL_SEPTUM_MORPHOGENESIS	0.7757787325	0.95164052	0.2763255	0.7733438	2888	15	Zfpm1, Hey2
GO_ATRIAL_SEPTUM_PRIMUM_MORPHOGENESIS	0.3782140375	0.74269039	-0.5761607	-1.0956402	2176	5	Tgfb2, Gata4, Sox4, Nsd2
GO_ATRIOVENTRICULAR_CANAL_DEVELOPMENT	0.5085034014	0.82900715	0.4259128	0.9523889	2092	7	Tbx2, Rbpj, Ptpn11, Foxn4, Smad4, Has2
GO_ATRIOVENTRICULAR_VALVE_DEVELOPMENT	0.7190563725	0.93098495	-0.2842907	-0.8273662	4693	25	Efna1, Mdm4, Tgfb2, Tbx5, Ccn1, Dchs1, Slit3, Gata4, Gja5, Hey1, Smad6, Bmpr2
GO_ATRIOVENTRICULAR_VALVE_FORMATION	0.2908212560	0.67286893	0.4976207	1.1632446	1203	8	Zfpm1, Hey2, Olfm1
GO_ATTACHMENT_OF_GPI_ANCHOR_TO_PROTEIN	0.5790106493	0.86515727	-0.4642758	-0.9282339	3370	6	Gpaa1, Pigt
GO_ATTACHMENT_OF_MITOTIC_SPINDLE_MICROTUBULES_TO_KINETOCHORE	0.7988721805	0.95926895	0.2700913	0.7558964	2974	15	Rmdn1, Aurkb, Mad1l1, Kif2c, Mis12
GO_ATTACHMENT_OF_SPINDLE_MICROTUBULES_TO_KINETOCHORE	0.8964992390	0.98785391	0.2142750	0.7430697	2944	34	Tex14, Rmdn1, Aurkb, Mad1l1, Cdc42
GO_AU_RICH_ELEMENT_BINDING	0.8223039216	0.96804527	-0.2609384	-0.7594044	5367	25	Tia1, Cpeb1, Exosc8, Cpsf1, Cpeb3, Tial1, Nudt21, Hnrnpa0, Hnrnpd
GO_AUDITORY_RECEPTOR_CELL_DEVELOPMENT	0.3186782414	0.69502131	0.3646882	1.0984936	1137	20	Slc9a3r1, Strc, Triobp, Wdpcp, Pdzd7
GO_AUDITORY_RECEPTOR_CELL_FATE_COMMITMENT	0.8689038031	0.98188445	0.3434149	0.6429870	3883	4	Rbpj, Esrp1, Jag2, Notch1
GO_AUDITORY_RECEPTOR_CELL_MORPHOGENESIS	0.2097207304	0.58590581	0.4396915	1.2305516	780	15	Slc9a3r1, Strc, Triobp, Wdpcp, Pdzd7, Ripor2
GO_AUTOCRINE_SIGNALING	0.0026724976	0.04165089	0.8376020	1.8729722	10	7	S100a8, S100a9, Cx3cl1, Fzd1, Cd68, Cx3cr1
GO_AUTOLYSOSOME	0.1147213197	0.43604444	0.5532231	1.3854382	458	10	Ftl1, Fth1, Sqstm1, Ncoa4, Lamp2, Lrrk2, Pik3c3
GO_AUTONOMIC_NERVOUS_SYSTEM_DEVELOPMENT	0.1841139333	0.54974786	-0.3749457	-1.2118961	1253	42	Fzd3, Plxna3, Ntrk1, Adarb1, Fn1, Ret, Sox10, Ednrb
GO_AUTOPHAGIC_CELL_DEATH	0.9906281662	0.99971963	0.1887489	0.4873562	3910	11	Ctsl, Atg7, Cdkn2d, Trem2
GO_AUTOPHAGOSOME	0.4521452145	0.79450912	0.2372714	0.9997130	1095	92	Irgm1, Adprh, Ftl1, Rubcnl, Fth1, Atg5, Zfyve1, Gabarapl1, Sting1, Ticam1, Pip4k2c, Gabarapl2, Trim21, Wipi1, Sqstm1, Optn, Map1lc3b, Map1lc3b, Vti1a, Pip4k2a, Uvrag, Nrbf2, Snap29, C9orf72, Hspa8, Rab7
GO_AUTOPHAGOSOME_MATURATION	0.0665017012	0.32936195	0.3795740	1.3559327	214	38	Irgm1, Rubcnl, Gabarapl1, Gabarapl2, Map1lc3b, Map1lc3b, Uvrag, Chmp3, Clec16a, Snap29, Tmem39a
GO_AUTOPHAGOSOME_MEMBRANE	0.4107834376	0.76535400	-0.3291451	-1.0330425	2757	36	Atg9b, Entpd4, Atg16l1, Vmp1, Atg16l2, Mcoln3
GO_AUTOPHAGOSOME_ORGANIZATION	0.0850020433	0.37404447	0.2942810	1.2365937	207	90	Rab19, Irgm1, Rab43, Pink1, Adprh, Scfd1, Rab1b, Atg5, Gabarapl1, Sting1, Pip4k2c, Gabarapl2, Atg3, Wipi1, Map1lc3b, Map1lc3b, Pip4k2a, Smurf1, Rab1a, C9orf72, Rab7, Ubxn2a, Tbc1d14, Tmem39a, Ift88, Pip4k2b, Ift20, Tbc1d12, Psen1, Bag3, Mtmr3, Ralb, Atg7, Mtm1
GO_AUTOPHAGY_OF_MITOCHONDRION	0.9290270050	0.99219511	-0.2044447	-0.7320497	6845	76	Atg9b, Ppargc1a, Parl, Fbxw7, Hdac6, Prkn, Vps13c, Ctsk, Usp36, Becn1, Fis1, Tomm7, Atg9a, Huwe1, Dnm1l, Map1lc3a
GO_AUTOPHAGY_OF_NUCLEUS	0.6875705304	0.91860717	-0.3353603	-0.8422346	4264	14	Atg9b
GO_AUTOPHAGY_OF_PEROXISOME	0.8591035441	0.97877506	-0.3576779	-0.6801684	4944	5	Pik3r4, Rb1cc1, Acbd5, Trappc8, Pik3c3
GO_AV_NODE_CELL_TO_BUNDLE_OF_HIS_CELL_COMMUNICATION	0.5089151808	0.82931204	-0.4222325	-0.9734161	3053	10	Cacnb2, Cacna1g, Gja5, Scn10a, Gjc1
GO_AXIAL_MESODERM_DEVELOPMENT	0.1836138784	0.54910218	-0.6334385	-1.2664434	1068	6	Foxh1, Nog, Poglut1, Epb41l5, Epha2
GO_AXIS_ELONGATION	0.8772672310	0.98347948	-0.2399632	-0.7167030	5803	28	Fgf1, Sox9, Med12, Fgf10, Six1, Magi2, Areg, Ptk7, Trim28, Fgfr2, Rdh10, Nkd1
GO_AXIS_ELONGATION_INVOLVED_IN_SOMITOGENESIS	0.8988881167	0.98855575	-0.3362764	-0.6394709	5173	5	Med12, Nkd1, Sfrp1
GO_AXIS_SPECIFICATION	0.9973085722	0.99971963	-0.1597946	-0.5778093	7410	80	Mdfi, Pcsk6, Wdr77, Tbx3, Tdrd5, Kdm6a, Cxxc4, Ift172, Tdgf1, Nrarp, Fgf10, Ddit3, Pkd1l1, Senp2, Epb41l5, Smad6, Stil, Bcor, Gpc3, Wnt8a, Cited1, Hoxd8, T, Tbx6, C2cd3, Notch1
GO_AXO_DENDRITIC_PROTEIN_TRANSPORT	0.0286228328	0.19733737	-0.6477049	-1.5711865	174	12	Kif5a, Dlg2, Kif17, Hspb1, Kif5c, Hnrnpu, Terf2
GO_AXO_DENDRITIC_TRANSPORT	0.4221675550	0.77379476	-0.2904451	-1.0233790	3088	68	Kif5a, Trim46, Dlg2, Kif17, Hspb1, Dst, Bloc1s2, Ap3b2, Uchl1, Mgarp, Dync1h1, Mapt, Kif4, Bloc1s4, Kif5c, Hnrnpu, Opa1, Spg11, Cnih2, Trak2, Terf2, Apba1
GO_AXOLEMMA	0.7412476968	0.93906221	0.2873271	0.7907412	2815	14	Thy1, Slc1a2, Kcnc1, Adora2a, Ank1
GO_AXON	0.0478549594	0.27104011	-0.2704818	-1.1932156	453	596	Brsk1, Prkcg, Tspoap1, Lrp2, Ptbp2, Mypn, Slc2a13, Epha4, Fzd3, Gdi1, Scn7a, Prkaa2, Map3k12, Grik5, Adam22, Auts2, Calca, Kif5a, Cryab, Crhr2, Unc13a, Ndrg2, Ngef, Rac3, P2rx3, Cntf, Slc38a2, Hcn3, Slc8a1, Trim46, Ntrk1, Dlg2, Ephb2, Prph, Tulp1, Slc38a7, Lrig2, Myh10, Slc18a2, Rogdi, Ophn1, Hcn1, Zpr1, Vps16, Homer1, Rab3a, Sema6a, Gria1, Cbarp, Mapk8, Hspb1, C4b, C4b, Stmn2, Tgfb2, Hdac6, Flna…
GO_AXON_CHOICE_POINT_RECOGNITION	0.1344898660	0.47302617	-0.6631009	-1.3257479	782	6	Efnb3, Robo2
GO_AXON_CYTOPLASM	0.3176553672	0.69406357	-0.3228923	-1.0943561	2248	55	Kif5a, Trim46, Dlg2, Hspb1, Dst, Bloc1s2, Ap3b2, Uchl1, Mgarp, Dync1h1, Mapt, Kif4, Bloc1s4, Rangap1, Kif5c, Opa1, Trak2, Terf2
GO_AXON_DEVELOPMENT	0.1166399144	0.43858465	-0.2626323	-1.1465764	1089	490	Cdh2, Efnb3, Pax2, Brsk1, Enah, Vldlr, Gfra1, Sptbn5, Mypn, Atp8a2, Efna3, Epha4, Fzd3, Gdi1, Bmpr1b, Lrp4, Celsr3, Auts2, B4galt6, Kif5a, Efna1, Lama2, Lgr6, Lingo1, Epha10, Plxna3, Epha3, Cntf, Lamb2, Usp33, Trim46, Ntrk1, Ephb2, Tspan2, Grb10, Adarb1, S100a6, Fn1, Neo1, Lrig2, Ndn, Plxnb3, Myh10, Ophn1, Szt2, Gfra4, Zpr1, Stk25, Rab3a, Pdlim7, Efna2, Epha7, Sema6a, Syngap1, Efnb2, Efna4, Tctn1…
GO_AXON_ENSHEATHMENT_IN_CENTRAL_NERVOUS_SYSTEM	0.6978696937	0.92317983	-0.3051029	-0.8409561	4487	20	B4galt6, Cntnap1, Sox10, Ercc2
GO_AXON_EXTENSION	0.3708428246	0.73804676	0.2344273	1.0299078	813	117	Sema7a, Ntn1, Sema4d, Tnr, Sema4c, Dclk1, Rtn4r, Sema4a, Disc1, Sema6d, Apoe, Draxin, Limk1, Sema3b, Wnt5a, Ndel1, Slit2, Olfm1, Sema4f, Slit1, Lrp1, Rtn4, Rnf6, Ulk2, Dbnl, C9orf72, Dpysl2, Sema3a, Lhx2, Map2
GO_AXON_GUIDANCE_RECEPTOR_ACTIVITY	0.0981553562	0.40364305	-0.6167681	-1.3806291	579	9	Ephb2, Epha7, Robo2, Ephb1
GO_AXON_HILLOCK	0.8589371981	0.97877194	0.2906648	0.6794617	3555	8	Cck, Ndel1, Map2
GO_AXON_INITIAL_SEGMENT	0.3751785431	0.74038836	-0.4120034	-1.0730533	2363	16	Trim46, Nrcam, Nfasc, Schip1, Ank3, Scn1a, Scn8a
GO_AXON_MIDLINE_CHOICE_POINT_RECOGNITION	0.9280549530	0.99175752	-0.3405059	-0.6048507	5133	4	Robo2
GO_AXONAL_FASCICULATION	0.0281755196	0.19559854	-0.5442493	-1.5369399	182	22	Epha4, Celsr3, Epha3, Ephb2, Ndn, Nrcam
GO_AXONAL_GROWTH_CONE	0.8174484613	0.96571855	0.2356695	0.7925580	2735	30	Rtn4r, Olfm1, Lrp1, C9orf72, Trpv2, Tiam1, Flrt3, Fkbp4, Shtn1, Boc, Gpm6a, Trak1, Dynlt1c
GO_AXONAL_TRANSPORT	0.3649216125	0.73437116	-0.3104858	-1.0595056	2606	57	Kif5a, Trim46, Dlg2, Hspb1, Dst, Bloc1s2, Ap3b2, Uchl1, Mgarp, Dync1h1, Mapt, Kif4, Bloc1s4, Kif5c, Opa1, Cnih2, Trak2, Terf2
GO_AXONAL_TRANSPORT_OF_MITOCHONDRION	0.2332900714	0.61578404	-0.4859374	-1.2020453	1437	13	Uchl1, Mgarp, Mapt, Opa1, Trak2
GO_AXONEMAL_DYNEIN_COMPLEX	0.3320713046	0.70813435	-0.4128972	-1.1049034	2104	18	Dnah7b, Dnah1, Drc1, Dnhd1, Dnah2, Wdr63, Ccdc65, Cfap70, Dnal1
GO_AXONEMAL_DYNEIN_COMPLEX_ASSEMBLY	0.0233918129	0.17270624	-0.4997092	-1.5307300	155	32	Tekt2, Spag1, Ccdc39, Ttc25, Ccdc63, Dnah7b, Dnah1, Zmynd10, Dnaaf4, Drc1, Wdr63
GO_AXONEMAL_MICROTUBULE	0.1987037353	0.57066909	-0.5784899	-1.2522217	1164	8	Ttc30a1, Saxo2, Cep162, Arfgef2, Cfap206
GO_AXONEME_ASSEMBLY	0.0514500837	0.28355182	-0.4006356	-1.3793987	368	60	Tekt2, Rp1, Spag1, Ccdc39, Ttll3, Spef2, Ttc25, Ccdc63, Cfap43, Dnah7b, Dnah1, Zmynd10, Lrguk, Dnaaf4, Drc1, Dnajb13, Neurl1a, Wdr63, Rp1l1
GO_AXONOGENESIS_INVOLVED_IN_INNERVATION	0.6750257643	0.91510106	-0.4249429	-0.8495949	3929	6	Ntrk1
GO_AZOLE_TRANSMEMBRANE_TRANSPORT	0.0963659961	0.39951285	-0.5549300	-1.3727100	593	13	Slc28a2, Slc38a5, Slc38a7, Slc44a4, Slc28a2b
GO_AZOLE_TRANSMEMBRANE_TRANSPORTER_ACTIVITY	0.0561007524	0.29762437	-0.6056037	-1.4690585	342	12	Slc28a2, Slc38a5, Slc38a7, Slc44a4, Slc28a2b
GO_AZUROPHIL_GRANULE	0.0005027652	0.01636039	0.3928280	1.7695174	0	141	Glipr1, Creg1, Rnaset2a, Stx7, Gm2a, Psap, Ftl1, Rab37, Ctsc, Plac8, Rab3d, Aga, Ggh, Arg1, Gns, Fabp5, Mgst1, Ifi205, Dnajc3, Vat1, Vnn1, Ckap4, Padi2, Lyz2, Cmtm6, Sdcbp, Cct2, Unc13d, Txndc5, Cap1, Rab5c, Fuca2, Cpped1, Trappc1, Manba, Pa2g4, Ddost, Snap29, Cd68, Fuca1, Frk, Arsb, Anxa11, Pigr, Hexa, Atp6v0c, Gaa, Stom, Bst2, Psen1, Pycard, Prcp, Man2b1, Cyb5r3, Hexb, Arl8a, Gla, Nfam1, Rab44
GO_AZUROPHIL_GRANULE_LUMEN	0.0007840063	0.01897524	0.4149527	1.7213345	1	82	Creg1, Rnaset2a, Gm2a, Ftl1, Ctsc, Plac8, Aga, Ggh, Arg1, Gns, Fabp5, Ifi205, Dnajc3, Vat1, Padi2, Lyz2, Sdcbp, Cct2, Unc13d, Txndc5, Cap1, Fuca2, Cpped1, Trappc1, Pa2g4, Fuca1, Frk, Arsb
GO_AZUROPHIL_GRANULE_MEMBRANE	0.0199391686	0.15620074	0.3870062	1.4823969	58	53	Glipr1, Psap, Rab37, Rab3d, Mgst1, Vnn1, Ckap4, Cmtm6, Rab5c, Manba, Ddost, Snap29, Cd68, Pigr, Atp6v0c, Gaa, Stom, Bst2, Psen1, Prcp, Arl8a, Nfam1, Rab44
GO_B_1_B_CELL_DIFFERENTIATION	0.2136128121	0.59037663	0.6394323	1.2764514	906	5	Slamf8, Malt1, Plcl2, Cd19
GO_B_CELL_ACTIVATION	0.0006863418	0.01778915	0.3821592	1.8319580	0	227	Slamf8, Cd74, Tbx21, Mzb1, Pou2af1, Cdh17, Ctla4, Tnfaip3, Fcgr2b, Foxp3, Cd27, Zap70, Cd40lg, Tyrobp, Id2, Il7, Lfng, Tnfsf4, Il21, Vcam1, Cxcr5, Prkcb, Cd86, Cd79a, Lax1, Bst1, Flt3, Ikzf3, Cd22, Xbp1, Cd79b, Dll1, Cd28, Tnfrsf13c, Batf, Ifi205, Nod2, Ticam1, Cd38, Skap2, Sash3, Il7r, Zbtb7a, Mfng, Tnfsf13, Il27ra, Pawr, Inpp5d, Casp8, Nbn, Plcg2, Sh3kbp1, Stat5b, Cd81, Tcf3, Zfp36l1, Igbp1, Ga…
GO_B_CELL_ACTIVATION_INVOLVED_IN_IMMUNE_RESPONSE	0.0030383593	0.04557230	0.3952119	1.6159368	7	76	Tbx21, Pou2af1, Cdh17, Fcgr2b, Foxp3, Cd40lg, Lfng, Tnfsf4, Il21, Xbp1, Dll1, Cd28, Batf, Mfng, Tnfsf13, Il27ra, Nbn, Plcg2, Gapt, Mad2l2, Dock10, Il6
GO_B_CELL_APOPTOTIC_PROCESS	0.7540276180	0.94358408	0.2576604	0.8149318	2620	24	Cd74, Aurkb, Bak1, Pkn1, Lyn, Irs2
GO_B_CELL_CHEMOTAXIS	0.2538647343	0.63710077	0.5147087	1.2031897	1050	8	Ch25h, Xcl1, Hsd3b7
GO_B_CELL_DIFFERENTIATION	0.0072234763	0.08070499	0.3296416	1.4411906	15	114	Slamf8, Pou2af1, Cdh17, Fcgr2b, Cd27, Cd40lg, Id2, Il7, Lfng, Il21, Vcam1, Cd79a, Flt3, Ikzf3, Xbp1, Cd79b, Dll1, Zbtb7a, Mfng, Inpp5d, Plcg2, Stat5b, Tcf3, Zfp36l1, Dock10, Il6, Ms4a1, Mmp14, Ptpn6, Bak1, Malt1, Cr2, Ptpn2, Itm2a, Card11, Dnajb9, Gpr183, Rbpj, Bcl2, Hhex, Plcl2, Hdac5
GO_B_CELL_HOMEOSTASIS	0.0584302326	0.30580560	0.4404547	1.4277927	200	26	Cd74, Tnfaip3, Foxp3, Tnfrsf13c, Gapt, Dock10, Bak1, Pkn1, Bcl2, Casp3, Lyn
GO_B_CELL_LINEAGE_COMMITMENT	0.3358851675	0.71094470	0.5247239	1.1176136	1403	6	Slamf8, Tcf3, Bcl2, Trp53
GO_B_CELL_MEDIATED_IMMUNITY	0.0004490346	0.01636039	0.4448921	1.9370899	0	112	H2-Ab1, H2-Eb1, Cd74, H2-T23, Tbx21, H2-M3, Tnf, C8g, Fcgr2b, Xcl1, Foxp3, Lta, Cd27, Cd40lg, Fcer2a, Tnfsf4, C1qb, Cd226, Fcer1g, C1qc, Serping1, Susd4, Cd28, Trex1, Batf, C1rl, Sla2, C1qa, C2, Tnfsf13, Il27ra, Inpp5d, Nbn, Cd81, Gapt, Mad2l2, C1rb
GO_B_CELL_PROLIFERATION	0.0007692308	0.01876542	0.4442710	1.8200178	1	78	Cd74, Mzb1, Ctla4, Fcgr2b, Cd40lg, Tyrobp, Il7, Il21, Cd79a, Bst1, Ikzf3, Cd22, Tnfrsf13c, Ifi205, Ticam1, Cd38, Sash3, Il7r, Pawr, Inpp5d, Cd81, Gapt, Ms4a1, Tnfrsf4, Cr2, Pkn1, Card11, Il5, Wnt3a, Gpr183, Bcl2, Peli1, Casp3, Plcl2, Cd40, Lyn, Tirap, Irs2, Ahr
GO_B_CELL_PROLIFERATION_INVOLVED_IN_IMMUNE_RESPONSE	0.3854066986	0.74815434	0.4997342	1.0643877	1610	6	Gapt, Plcl2, Cd19
GO_B_CELL_RECEPTOR_SIGNALING_PATHWAY	0.0010496851	0.02233883	0.4677465	1.8126032	2	57	Itk, Lck, Ctla4, Fcgr2b, Prkcb, Cd79a, Cd22, Cd79b, Ifi205, Cd38, Rftn1, Plcg2, Cd81, Sh2b2, Prkch, Ms4a1, Ptpn6, Ptpn22, Gcsam, Klhl6, Bcl2, Cmtm3, Plcl2, Lyn, Nfam1, Pax5, Cd300a, Lpxn
GO_BARBED_END_ACTIN_FILAMENT_CAPPING	0.0089182969	0.09236852	0.5354908	1.6936571	30	24	Scin, Carmil1, Add2, Triobp, Eps8, Gsn, Capg, Flii
GO_BARR_BODY	0.8704912401	0.98196072	-0.3367479	-0.6732653	5067	6	Smchd1, Macroh2a2, H3f3b, Lrif1
GO_BASAL_CORTEX	0.3384294649	0.71270275	-0.5926635	-1.1270223	1947	5	Phldb1, Clasp2
GO_BASAL_DENDRITE	0.8416581719	0.97525205	-0.3369904	-0.7046937	4953	7	Mapk8, Sh3gl2
GO_BASAL_PART_OF_CELL	0.6520718232	0.90159996	-0.2579097	-0.9024488	4720	66	Slc27a1, C5ar2, Muc20, Slc23a1, Slc1a5, Phldb1, Tek, Dst, Erbb3, Adcy10, Myo1a, Egfr
GO_BASAL_PLASMA_MEMBRANE	0.4969991426	0.82083361	-0.2916877	-0.9776938	3477	51	Slc27a1, C5ar2, Muc20, Slc23a1, Slc1a5, Tek, Dst, Erbb3, Myo1a, Egfr
GO_BASAL_TRANSCRIPTION_MACHINERY_BINDING	0.1860302352	0.55288366	-0.3497149	-1.1933715	1328	57	Esrrb, Znhit6, Tcf4, Pcf11, Recql5, Ercc5, Ncoa3, Elof1, Brd4, Ercc4, Ercc1, Hnrnpu, Dhx9, Ctr9, Rtf1, Rprd1a, Rprd2, Smyd3, Smyd2, Ctdp1, Ccar2, Scaf8, Uri1, Wdr43, Rtraf
GO_BASE_CONVERSION_OR_SUBSTITUTION_EDITING	0.5294424179	0.84003877	0.3481190	0.9385745	2031	13	Apobec2, Adat2, Apobec3, Apobec1
GO_BASE_EXCISION_REPAIR	0.1738232256	0.53424760	-0.3825329	-1.2240473	1177	40	Neil2, Neil1, Poll, Pole, Smug1, Ercc6, Polg
GO_BASE_EXCISION_REPAIR_AP_SITE_FORMATION	0.0396600567	0.24098097	-0.6591260	-1.5195510	237	10	Neil2, Neil1, Smug1
GO_BASE_EXCISION_REPAIR_GAP_FILLING	0.0702507729	0.33762004	-0.7108547	-1.4212228	408	6	Poll, Pole, Polg, Pold1
GO_BASEMENT_MEMBRANE	0.0022324360	0.03693781	-0.4266262	-1.5911576	16	98	Fbln1, Col17a1, Col9a3, Col7a1, Lama2, Rell2, Lamb2, Lama4, Lamc3, Fn1, Col2a1, Frem2, Agrn, Ache, Nid2, Frem1, Smoc2, Npnt, Col8a2, Dst, Fras1, Lad1, Entpd2, Col28a1, Hmcn1, Anxa2, Anxa2, Lama1, Aplp1, Col4a6, Fbn1, Vwc2, Serpinf1, Ccdc80
GO_BASEMENT_MEMBRANE_ASSEMBLY	0.5814928261	0.86601944	-0.3662819	-0.9198920	3606	14	Lamb2, Phldb1
GO_BASEMENT_MEMBRANE_COLLAGEN_TRIMER	0.7112399795	0.92813359	-0.3773116	-0.8167433	4169	8	Col4a6, Col4a3, Col4a2
GO_BASEMENT_MEMBRANE_ORGANIZATION	0.1104530649	0.42900879	0.3898852	1.2983175	372	29	Gas2, Ctss, Nid1, Cma1, Cav1, Lamb3, Spint2, Ntng2
GO_BASIC_AMINO_ACID_TRANSMEMBRANE_TRANSPORT	0.0691854760	0.33467992	-0.5894403	-1.4298497	422	12	Slc7a3, Slc47a1, Slc38a9, Slc7a4, Slc3a1
GO_BASIC_AMINO_ACID_TRANSMEMBRANE_TRANSPORTER_ACTIVITY	0.0229372412	0.17037279	-0.6145663	-1.5755631	143	15	Slc7a3, Slc38a5, Slc47a1, Slc38a9, Slc38a7, Slc7a4, Slc3a1
GO_BASIC_AMINO_ACID_TRANSPORT	0.2735326689	0.65430610	-0.4385504	-1.1576531	1728	17	Slc7a3, Slc47a1, Slc38a9, Slc7a4, Slc3a1
GO_BASOLATERAL_PLASMA_MEMBRANE	0.3981837234	0.75627359	-0.2487135	-1.0287364	3419	234	Cdh2, Dsp, Slc22a7, Slc27a1, Alpk2, C5ar2, Slc4a9, Heph, Muc20, Car11, Tfrc, Abcc5, Cdh16, Slc26a10, Slc23a1, Hpgd, Slc9b2, Dlg2, Slc47a1, Slc16a12, Atp7b, Slc1a5, Aqp2, Cd300lg, P2ry1, Rab17, Dlg3, Aqp4, Tek, Dst
GO_BBSOME	0.9538647343	0.99679765	0.2417660	0.5651554	3948	8	Bbip1, Bbs9, Bbs2
GO_BCL_2_FAMILY_PROTEIN_COMPLEX	0.9565441429	0.99714334	-0.2781481	-0.5561058	5568	6	Bcl2l11, Mcl1
GO_BEHAVIOR	0.0609379985	0.31414391	-0.2701269	-1.1852640	572	534	Efnb3, Gng8, Brsk1, Prkcg, Npy1r, Vldlr, Adm2, Atp1a2, Adcy5, Atp8a2, Pde1b, Epha4, Usp2, Bche, Slc2a4, Chrnb1, Gatm, Adam22, Calca, Abat, Mapk8ip2, Ciart, P2rx3, Qrfp, Per3, Atp1b2, Bbs12, Myo15, Derl2, Ubr3, Cux2, Ntrk1, Napepld, Cntfr, Dach1, Ephb2, Foxp2, Adarb1, Prex2, Negr1, Chrna7, Slc18a2, Ddhd2, Espn, Homer1, Nlgn2, Ddo, Ift80, Gria1, Syngap1, Chd8, Hdac4, Ythdf1, Mcoln3, Deaf1, Npb, Prk…
GO_BEHAVIORAL_RESPONSE_TO_COCAINE	0.1518004625	0.50175003	-0.5501414	-1.3002675	918	11	Abat, Homer1, Homer2, Sdk1, Cdk5, Drd2, Ppp1r1b
GO_BEHAVIORAL_RESPONSE_TO_ETHANOL	0.4282922062	0.77570424	0.4191067	1.0176638	1752	9	Crhbp, Usp46, Eps8, Hdac2
GO_BEHAVIORAL_RESPONSE_TO_NICOTINE	0.0098538906	0.09853223	-0.7802037	-1.6315141	57	7	Chrnb1, Chrnb2, Ppara
GO_BEHAVIORAL_RESPONSE_TO_PAIN	0.6037330690	0.88013595	-0.3825331	-0.9041228	3654	11	P2rx3, Ntrk1
GO_BENZENE_CONTAINING_COMPOUND_METABOLIC_PROCESS	0.2947398513	0.67600085	0.3549135	1.1100682	1030	23	Ido1, Ido2, Pon3, Kynu, Gstm4, Kmo, Got2, Gstm2
GO_BENZODIAZEPINE_RECEPTOR_ACTIVITY	0.0219164118	0.16560350	-0.7482005	-1.5645909	128	7	Gabre, Gabra3
GO_BENZODIAZEPINE_RECEPTOR_BINDING	0.1631341209	0.51722803	-0.6769575	-1.2873177	938	5	Tspoap1
GO_BERGMANN_GLIAL_CELL_DIFFERENTIATION	0.1623188406	0.51597324	0.5668497	1.3250753	671	8	Map2k1, Vim, Ptpn11, Mapk3
GO_BETA_1_3_GALACTOSYLTRANSFERASE_ACTIVITY	0.0618357488	0.31699681	0.6479772	1.5147198	255	8	B3galt6, B3galt4, B3galt5, C1galt1c1
GO_BETA_1_ADRENERGIC_RECEPTOR_BINDING	0.8115873764	0.96356290	0.3517685	0.7022094	3445	5	Sav1, Dlg4, Sh3gl1
GO_BETA_2_ADRENERGIC_RECEPTOR_BINDING	0.0325011776	0.21364950	0.7891532	1.5753281	137	5	Slc9a3r1, Pde4d, Gnas, Nedd4
GO_BETA_2_MICROGLOBULIN_BINDING	0.0070654734	0.07954182	0.8564715	1.7097106	29	5	H2-T23, Cd1d1, Hfe
GO_BETA_CATENIN_BINDING	0.8712898003	0.98201107	-0.2166442	-0.7815568	6457	79	Cdh2, Chd8, Hdac6, Prkn, Tcf4, Amer1, Sox9, Dact1, Sox17, Dvl3, Med12, Tcf7l2, Amer2, Shroom2, Foxo1, Rora, Trpc4, Smad7, Vcl
GO_BETA_CATENIN_DESTRUCTION_COMPLEX	0.9894547325	0.99971963	0.1872684	0.4941656	3846	12	Apc2, Axin1, Cacybp, Gsk3a, Siah1a
GO_BETA_CATENIN_DESTRUCTION_COMPLEX_ASSEMBLY	0.8278318277	0.97029622	-0.3754216	-0.7139102	4764	5	Amer1, Gsk3b
GO_BETA_CATENIN_DESTRUCTION_COMPLEX_DISASSEMBLY	0.8753850462	0.98346715	0.2393873	0.7210691	3125	20	Fzd1, Ppp1ca, Cav1, Fzd5, Wnt3a, Axin1
GO_BETA_CATENIN_TCF_COMPLEX	0.2058143376	0.58200121	-0.5225722	-1.2351074	1245	11	Ldb1, Tcf4, Pygo2, Tcf7l2
GO_BETA_CATENIN_TCF_COMPLEX_ASSEMBLY	0.4882043576	0.81668601	-0.3240943	-0.9808849	3248	30	Tle2, Pygo1, Tert, Dact1, Pygo2, Tcf7l2, Rbbp5
GO_BETA_GALACTOSIDASE_ACTIVITY	0.2762334955	0.65725136	-0.6197392	-1.1785100	1589	5	Glb1l2, Glb1l
GO_BETA_GLUCOSIDASE_ACTIVITY	0.3596325954	0.72999828	0.5544914	1.1068901	1526	5	Kl, Lct
GO_BETA_N_ACETYLGLUCOSAMINYLGLYCOPEPTIDE_BETA_1_4_GALACTOSYLTRANSFERASE_ACTIVITY	0.1433287005	0.48809144	-0.6884468	-1.3091659	824	5	B4galt3, B4galt7, B4galt2
GO_BETA_N_ACETYLHEXOSAMINIDASE_ACTIVITY	0.6389543099	0.89576618	0.4245984	0.8475944	2712	5	Gm2a, Hexa, Hexb
GO_BETA_TUBULIN_BINDING	0.9212094132	0.99079012	-0.2205423	-0.6921859	6184	36	Hdac6, Ttll7, Gjb6, Map1s, Adnp, Slc6a2, Fgf13, Vapb, Lrpprc, Smc3, Htt
GO_BH_DOMAIN_BINDING	0.2079533941	0.58349508	0.4810399	1.2420619	820	11	Irgm1, Bcl2a1a, Bak1, Bcl2, Bcl2l2
GO_BH3_DOMAIN_BINDING	0.2392344498	0.62227548	0.5786458	1.2324622	999	6	Irgm1, Bcl2
GO_BHLH_TRANSCRIPTION_FACTOR_BINDING	0.2698867925	0.65136847	-0.3814241	-1.1471896	1787	29	Klf5, Foxh1, Bhlhe41, Tcf4, Fhl2, Sox9, Usf1, Tcf21, Hand1, Psmd9, Ncapg2
GO_BICARBONATE_TRANSMEMBRANE_TRANSPORTER_ACTIVITY	0.1146207975	0.43601458	-0.4900085	-1.3323202	732	19	Slc4a3, Slc4a9, Slc26a10, Slc26a8, Slc26a6
GO_BICARBONATE_TRANSPORT	0.3721204962	0.73878483	-0.3316433	-1.0567873	2519	39	Car14, Slc4a3, Slc4a9, Slc26a10, Slc26a8, Cyb5r1, Slc26a6, Cyb5rl
GO_BILE_ACID_AND_BILE_SALT_TRANSPORT	0.4252941176	0.77466259	0.3114748	1.0156912	1445	27	Nr1h4, Slco2b1, Slc10a3, Slc10a7, Ceacam2, Abcc3, Aqp9
GO_BILE_ACID_BINDING	0.0511961722	0.28246890	0.7274287	1.5493560	213	6	Vdr, Nr1h4, Pygl
GO_BILE_ACID_BIOSYNTHETIC_PROCESS	0.4810316389	0.81302781	-0.3218632	-0.9859446	3207	32	Cyp46a1, Cyp27a1, Abcb11, Prox1, Osbpl6, Acot8, Star, Nr1d1, Osbpl7
GO_BILE_ACID_METABOLIC_PROCESS	0.2520958965	0.63571160	-0.3574572	-1.1492442	1713	41	Cyp46a1, Cyp27a1, Arv1, Abcb11, Prox1, Osbpl6, Nr5a2, Acot8, Star, Acaa1b, Nr1d1, Osbpl7
GO_BILE_ACID_SECRETION	0.5478424015	0.85000233	-0.4354665	-0.9426277	3211	8	Abcb11, Stard10, Abcb4
GO_BILE_ACID_SODIUM_SYMPORTER_ACTIVITY	0.3606671300	0.73069131	-0.5827584	-1.1081865	2075	5	Slc10a6
GO_BILE_ACID_TRANSMEMBRANE_TRANSPORTER_ACTIVITY	0.7368670137	0.93739246	-0.3031350	-0.8111823	4670	18	Slc10a6, Abcb11
GO_BINDING_OF_SPERM_TO_ZONA_PELLUCIDA	0.8536585366	0.97671547	-0.2420186	-0.7462759	5704	33	Zan, Ovgp1
GO_BIOACTIVE_LIPID_RECEPTOR_ACTIVITY	0.3332438238	0.70941087	0.3904920	1.0928582	1240	15	Gpr174, S1pr4, S1pr3, S1pr5, Sphk1, Lpar1
GO_BIOLOGICAL_ADHESION	0.0135135135	0.12000358	0.2702490	1.4839387	0	1354	Pla2g2d, Il12rb1, H2-DMb2, Ifng, H2-Eb1, Pdcd1lg2, Cd74, Tnfsf11, Ido1, Tgm2, Loxl2, Tarm1, H2-T23, Ccl5, Megf11, Irf1, Il1a, Tnfrsf14, Mmp12, Pdcd1, Lag3, Cd1d1, Cxcr3, Tnfrsf18, Cd96, Icam1, Tbx21, Ccn6, Ccl4, Thy1, Cd274, S100a8, Nedd9, Lck, Vav1, H2-M3, Tgfbi, Cd177, Crtam, S100a9, C1qtnf1, Itgae, Runx3, Il2ra, Dapk3, Skap1, Il1rn, Epdr1, Cd3e, Tnip1, Il1b, Cdh17, Tnf, Tnfsf14, Ctla4, Plet1, …
GO_BIOLOGICAL_PHASE	0.1738026739	0.53424760	-0.5703002	-1.2766112	1026	9	Wnt10b, Tgfb2, Spink5, Gal, Sycp2
GO_BIOMINERALIZATION	0.6002992146	0.87720952	-0.2395350	-0.9401878	4814	142	Ifitm5, Bmpr1b, Wnt10b, Fgfr3, Comp, Osr1, Fbxl15, Slc8a1, Col1a2, Rflnb, Bmp6, Igf1, Pkdcc, Ift80, Phex, Zbtb40, Col1a1, Acvr2b, Ercc2, Slc20a1, Atf4, Acvr2a, Sox9, Lox, Gas6, Ltbp3, Ccn1, Cebpb
GO_BIOTIN_BINDING	0.9683808200	0.99920378	-0.2831352	-0.5384163	5573	5	Mccc1
GO_BIOTIN_METABOLIC_PROCESS	0.2680185683	0.64996485	0.4853461	1.1785048	1096	9	Btd, Pdzd11, Pcca, Pccb
GO_BITTER_TASTE_RECEPTOR_ACTIVITY	0.6966386555	0.92286957	0.5438298	0.8311017	3315	2	Tas2r108, Tas2r137
GO_BLASTOCYST_DEVELOPMENT	0.2411254273	0.62482818	-0.3032580	-1.1272056	1833	96	Ccdc62, Pnldc1, Npm2, Igf1, Zpr1, Ccdc24, Arhgdig, Prdm14, Thoc2, Furin, Dad1, Sox17, Zfp14, Emg1, Ppp4r4, Palb2, Etv2, Hand1, Brca2, Skil, Ncapg2, Capn2, Slc25a34, Lpar6, Cops2, Ctr9, Supt6, Rtf1, Gm38394, Bcor, Tbl1xr1, Acvr1c, St8sia6, Smim14, Pemt, Cul3, Psmc3, Phf6
GO_BLASTOCYST_FORMATION	0.9926133845	0.99971963	-0.1731727	-0.5495674	6718	38	Pnldc1, Prdm14, Furin, Sox17
GO_BLASTOCYST_GROWTH	0.6422148604	0.89715562	-0.3274276	-0.8761888	4070	18	Igf1, Zpr1, Palb2, Brca2, Ncapg2, Cops2, Ctr9, Rtf1, Acvr1c
GO_BLASTODERM_SEGMENTATION	0.5792711784	0.86515727	-0.3438028	-0.9200086	3671	18	Pcsk6, Wdr77, Tbx3, Tdrd5, Tdgf1
GO_BLEB	0.3816271683	0.74565288	0.4362524	1.0592967	1561	9	Fmnl1, Sdf4, Tpm1
GO_BLEB_ASSEMBLY	0.9792299899	0.99971963	0.2048714	0.5289852	3865	11	Emp2, Lpar1, Mylk, Emp1
GO_BLOC_1_COMPLEX	0.7735799896	0.95102825	0.2850816	0.7686174	2968	13	Bloc1s3, Snap47, Bloc1s1, Pi4k2a, Stx12, Dtnbp1, Bloc1s6
GO_BLOC_COMPLEX	0.9213759214	0.99079012	0.2262301	0.6643242	3374	18	Bloc1s3, Snap47, Hps6, Hps1, Bloc1s1, Pi4k2a
GO_BLOOD_COAGULATION_INTRINSIC_PATHWAY	0.6180385765	0.88818222	0.3058314	0.8848036	2274	17	Gp1ba, A2m, Serping1
GO_BLOOD_MICROPARTICLE	0.0004137360	0.01615590	0.3989829	1.6839548	0	93	Hspa1a, Hspa1a, Apol10b, C8g, Orm1, Hba-a1, Hba-a1, Lgals3bp, Jchain, Eng, C1qb, A2m, Hspa1l, C1qc, Serping1, C1rl, Apoe, Hspa2, F13a1, Clic1, Sdcbp, Cp, Hp, Hp, Apol9a, Agt, C1rb, Cpn2, Itga2b, Clu, Gsn, Hspa8, Cib2, Dnpep, Actg1, Trf, Itih1, Stom
GO_BLOOD_VESSEL_ENDOTHELIAL_CELL_DIFFERENTIATION	0.3821158075	0.74582137	0.4359681	1.0586062	1563	9	Hey2, Dll1, Rbpj, Ccm2
GO_BLOOD_VESSEL_ENDOTHELIAL_CELL_MIGRATION	0.3878103837	0.74920484	0.2343633	1.0246343	858	114	Hmox1, Tnf, Ptgs2, Rhoj, Alox12, Grem1, Atp5b, Akt1, Mmrn2, Gata2, Apoe, Anxa1, Gadd45a, Cdh5, Map3k3, Gpld1, Stat5a, Vegfc, Emp2, Slit2
GO_BLOOD_VESSEL_ENDOTHELIAL_CELL_PROLIFERATION_INVOLVED_IN_SPROUTING_ANGIOGENESIS	0.8260621614	0.96968515	0.2460573	0.7611778	2896	22	Hmox1, Il12b, Gata2, Il12a, Jcad, Ppp1r16b, Bmp4
GO_BLOOD_VESSEL_MATURATION	0.7386473430	0.93753121	0.3306688	0.7729757	3057	8	Cdh5, Reck
GO_BLOOD_VESSEL_MORPHOGENESIS	0.3654545455	0.73464228	0.1950393	1.0178310	200	571	Loxl2, Il1a, Cxcr3, Apold1, Hmox1, Ccn6, Sh2d2a, Stat1, Thy1, H2-M3, Tgfbi, Dcn, Il1b, Tnf, Ptgs2, Tnfaip3, Cx3cl1, Rhoj, Fasl, Enpp2, Wars, Itgb2, Cd160, Tnfaip2, Cxcl10, Ecscr, Ctsh, Ramp3, Nppb, Plxdc1, Spi1, Prkcb, Grem1, Il12b, Cxcr4, Prdm1, Eng, Jun, Atp5b, Pak4, Hmga2, Lrp5, Zc3h12a, Akt1, Sema4a, Mmrn2, Hey2, Rnh1, Itgax, Htatip2, Xbp1, Dll1, Gata2, Fgf6, Pdcl3, Cma1, Ackr3, Angptl2, Apoe…
GO_BLOOD_VESSEL_REMODELING	0.4778843180	0.81116127	0.2763355	0.9871391	1544	38	Tgm2, Atg5, Ace, Abr, Agt, Mdm2, Ceacam2, Bak1, Axl, Rbpj
GO_BMP_BINDING	0.4511144883	0.79350377	0.3858105	0.9961762	1780	11	Grem1, Eng, Cer1
GO_BMP_RECEPTOR_ACTIVITY	0.7199444058	0.93109529	-0.4291172	-0.8160190	4143	5	Acvr2a, Bmpr2, Acvrl1
GO_BMP_RECEPTOR_BINDING	0.3810703667	0.74510356	-0.4531620	-1.0710554	2306	11	Bmp3, Bmp6
GO_BMP_SIGNALING_PATHWAY_INVOLVED_IN_HEART_DEVELOPMENT	0.5936414177	0.87288808	-0.4833318	-0.9191147	3416	5	Msx1, Nog
GO_BODY_FLUID_SECRETION	0.4333513222	0.77959924	-0.2826785	-1.0197794	3211	79	Guca1b, Npr3, Cdo1, Oas2, Csn3, Atp7b, Vegfa, Celsr2, Anxa2, Aprt, Prlr, Slc22a4, Mtx1, Apln, Neurl1a, Kcnn4, Fgf10, Edn1, Cel, Npr1, Wnk4, Pam, Stk39
GO_BODY_MORPHOGENESIS	0.7495654693	0.94169183	-0.2532220	-0.8330543	5174	46	Phldb1, Col1a1, Tiparp, Msx1, Crispld2, Nog, Flvcr1, Grem2, Nipbl, Crispld1, Zfp281, Clasp2, Ep300, Plekha1
GO_BONE_CELL_DEVELOPMENT	0.0265648855	0.18777354	0.4273312	1.4925615	86	35	Tnfsf11, Gpr68, Zfpm1, Tyrobp, Siglec15, Lrrk1, Sh2b3, Cldn18, Pip4k2a, Ltf, Ptpn6, Wasf2
GO_BONE_DEVELOPMENT	0.3383594692	0.71270275	0.2205447	1.0359787	560	189	Tnfsf11, Gpr68, Zfpm1, Sema4d, Tyrobp, Slc38a10, Stc1, Tmem119, Pex7, Grem1, Mmp13, Eng, Siglec15, Lrp5, Cer1, Lrrk1, Sh2b3, Anxa6, Sh3pxd2b, Csgalnact1, Cldn18, Foxn3, Bmp2, Papss2, Sfrp4, Phospho1, Osr2, Nab1, Slc10a7, Tgfb3, Pip4k2a, Cyp26b1, Rgn, Smpd3, Ltf, Tgfbr2, Tifab, Gnas, Mmp14, Ryr1, Ptpn6, Wasf2, Ppib
GO_BONE_GROWTH	0.3768595041	0.74170319	-0.3506159	-1.0611536	2507	30	Fgfr3, Comp, Ift80, Col27a1, Rara, Thbs3, Sox9, Evc
GO_BONE_MARROW_DEVELOPMENT	0.9001019368	0.98855575	-0.3066007	-0.6411446	5297	7	Ctc1, Asxl1, Hoxb4
GO_BONE_MATURATION	0.5053579748	0.82684280	-0.3482394	-0.9706123	3253	21	Fgfr3, Rflnb, Igf1, Ift80, Thbs3, Fat4, Dchs1
GO_BONE_MINERALIZATION	0.3706952148	0.73804676	-0.2768098	-1.0486680	2873	108	Ifitm5, Bmpr1b, Wnt10b, Fgfr3, Comp, Osr1, Fbxl15, Slc8a1, Col1a2, Rflnb, Bmp6, Igf1, Pkdcc, Ift80, Phex, Zbtb40, Acvr2b, Ercc2, Atf4, Acvr2a, Sox9, Lox, Ltbp3, Ccn1
GO_BONE_MINERALIZATION_INVOLVED_IN_BONE_MATURATION	0.4777537077	0.81116127	-0.4324218	-0.9969066	2866	10	Rflnb, Igf1, Ift80
GO_BONE_MORPHOGENESIS	0.2792684555	0.66074433	-0.3036793	-1.1063722	2091	83	Ifitm5, Dhrs3, Bmpr1b, Fgfr3, Comp, Bmp6, Col2a1, Ift80, Frem1, Col27a1, Acp5, Rara, Tek, Col1a1, Thbs3, Sox9, Rab23, Ltbp3, Msx1
GO_BONE_REMODELING	0.0031859817	0.04670349	0.3833186	1.5891229	7	83	Tnfsf11, Dcstamp, P3h4, Tnfaip3, Snx10, Il7, Tmem119, Grem1, Siglec15, Csf1r, Lrp5, Lrrk1, Rab3d, Car2, Tnfrsf11b, Cd38, Cldn18, Mitf, Rac2, Inpp5d, Tgfb3, Il6, Plekhm1
GO_BONE_RESORPTION	0.0063335679	0.07430614	0.4121992	1.6043291	17	58	Tnfsf11, Dcstamp, Tnfaip3, Snx10, Il7, Tmem119, Siglec15, Csf1r, Lrrk1, Rab3d, Car2, Tnfrsf11b, Cd38, Cldn18, Rac2, Inpp5d, Il6, Plekhm1
GO_BONE_TRABECULA_FORMATION	0.1837874429	0.54931528	-0.5646705	-1.2640092	1085	9	Wnt10b, Col1a1, Thbs3, Ppargc1b
GO_BONE_TRABECULA_MORPHOGENESIS	0.5722930978	0.86181258	-0.3810995	-0.9244618	3498	12	Wnt10b, Col1a1, Thbs3, Ppargc1b, Sbno2, Plxnb1
GO_BORC_COMPLEX	0.7540508272	0.94358408	-0.3625336	-0.7847544	4420	8	Bloc1s2, Kxd1, Snapin, Borcs7
GO_BOX_C_D_SNORNP_ASSEMBLY	0.6386513560	0.89576618	0.3513117	0.8530459	2613	9	Znhit3, Pih1d2, Taf9
GO_BOX_C_D_SNORNP_COMPLEX	0.4063895569	0.76357778	-0.5336062	-1.0668471	2365	6	Nop56, Rrp9, Nolc1, Fbl, Snu13
GO_BOX_H_ACA_RNP_COMPLEX	0.2242876998	0.60465165	-0.6436915	-1.2240582	1290	5	Nhp2, Gar1, Nop10
GO_BOX_H_ACA_SNORNA_BINDING	0.2242876998	0.60465165	-0.6436915	-1.2240582	1290	5	Nhp2, Gar1, Nop10
GO_BOX_H_ACA_SNORNP_COMPLEX	0.2242876998	0.60465165	-0.6436915	-1.2240582	1290	5	Nhp2, Gar1, Nop10
GO_BOX_H_ACA_TELOMERASE_RNP_COMPLEX	0.1155097614	0.43691101	-0.7504871	-1.3331125	638	4	Nhp2, Gar1, Nop10
GO_BRADYKININ_CATABOLIC_PROCESS	0.7093467686	0.92730283	-0.4342392	-0.8257591	4082	5	Cpn1, Ide
GO_BRAIN_DERIVED_NEUROTROPHIC_FACTOR_RECEPTOR_SIGNALING_PATHWAY	0.0261637785	0.18645640	-0.7377751	-1.5427900	153	7	Slc2a4, Nfatc4, Bdnf, Slc9a6
GO_BRAIN_MORPHOGENESIS	0.1347924528	0.47310388	-0.4288252	-1.2897556	892	29	Cdh2, Pax2, Fzd3, Spef2, Zfp335, Fancd2, Shank3, Fancc, Otx1
GO_BRAINSTEM_DEVELOPMENT	0.4779360667	0.81116127	-0.5334751	-1.0144683	2750	5	Cntfr
GO_BRANCH_ELONGATION_INVOLVED_IN_URETERIC_BUD_BRANCHING	0.6332522585	0.89432182	-0.4655713	-0.8853409	3644	5	Fgf1, Six1
GO_BRANCH_ELONGATION_OF_AN_EPITHELIUM	0.9551979808	0.99708374	-0.2240244	-0.5994842	6054	18	Fgf1, Sox9, Fgf10, Six1, Areg, Fgfr2, Rdh10
GO_BRANCHED_CHAIN_AMINO_ACID_BIOSYNTHETIC_PROCESS	0.2970917226	0.67881132	0.6329268	1.1850498	1327	4	Ilvbl, Bcat2, Bcat1
GO_BRANCHED_CHAIN_AMINO_ACID_METABOLIC_PROCESS	0.9695051784	0.99920378	0.1925746	0.6090774	3369	24	Hibch, Ilvbl, Auh, Acat1, Bcat2, Hmgcll1, Slc25a44, Hibadh, Bckdha
GO_BRANCHED_CHAIN_AMINO_ACID_TRANSMEMBRANE_TRANSPORTER_ACTIVITY	0.7363234794	0.93716784	-0.3804281	-0.7955278	4333	7	Slc38a9, Slc38a7
GO_BRANCHED_CHAIN_AMINO_ACID_TRANSPORT	0.6697530864	0.91135905	0.3184213	0.8402531	2603	12	Slc6a20a, Slc7a8, Slc43a1, Slc25a44
GO_BRANCHING_INVOLVED_IN_BLOOD_VESSEL_MORPHOGENESIS	0.6107937462	0.88466191	-0.2974523	-0.9056015	4062	31	Nfatc4, Vegfa, Kdr, Nrarp, Edn1, Mdk, Fkbpl, Rbm15, Nrp1, Gbx2, Ihh, Stk4, Foxc2
GO_BRANCHING_INVOLVED_IN_LABYRINTHINE_LAYER_MORPHOGENESIS	0.0329218107	0.21509208	0.6028322	1.5907592	127	12	Spint1, Socs3, St14, Grb2, Spint2, Fzd5
GO_BRANCHING_INVOLVED_IN_MAMMARY_GLAND_DUCT_MORPHOGENESIS	0.4504630929	0.79320111	0.3251319	0.9956054	1604	21	Vdr, Lrp5, Ddr1, Wnt5a
GO_BRANCHING_INVOLVED_IN_PROSTATE_GLAND_MORPHOGENESIS	0.5369264881	0.84412946	-0.4398192	-0.9520498	3147	8	Fem1b, Rxra
GO_BRANCHING_INVOLVED_IN_SALIVARY_GLAND_MORPHOGENESIS	0.1551183348	0.50617494	0.4108240	1.2708833	543	22	Tgm2, Tnf, Snai2, Plxna1
GO_BRANCHING_MORPHOGENESIS_OF_A_NERVE	0.5219130145	0.83548601	-0.4183044	-0.9643601	3131	10	Epha7, Dlx2, Map3k13
GO_BRANCHING_MORPHOGENESIS_OF_AN_EPITHELIAL_TUBE	0.8626292467	0.97962175	0.1914066	0.8609857	1751	138	Wnt6, Vdr, Tnf, Gli2, Ctsh, Grem1, Eng, Tnc, Tacstd2, Lrp5, Ddr1, Ednra, Bmp2, Spry2, Ppp1ca, Wnt5a, Wnt2b, Hoxb7, Slit2, Agt, Clic4, Tgfbr2, Mmp14, Gdnf
GO_BRANCHIOMOTOR_NEURON_AXON_GUIDANCE	0.5798694607	0.86531267	-0.4638305	-0.9273436	3375	6	Plxna3
GO_BRCA1_A_COMPLEX	0.4690431520	0.80683076	-0.4652898	-1.0071845	2749	8	Brca1, Brcc3, Ankrd39
GO_BRISC_COMPLEX	0.5020847811	0.82476281	-0.5227041	-0.9939859	2889	5	Brcc3, Abraxas2, Shmt2
GO_BRONCHUS_DEVELOPMENT	0.9195573175	0.99079012	-0.2663448	-0.6295100	5566	11	Sox9, Adamtsl2, Wnt7b, Hoxa5, Il13
GO_BROWN_FAT_CELL_DIFFERENTIATION	0.2882387022	0.66981861	-0.3393519	-1.1164062	1989	46	Fndc5, Slc2a4, Ppargc1a, Napepld, Fabp4, Cebpb, Zfp516, Metrnl, Pex11a, Flcn, Vstm2a, Aldh6a1, Six1, Hnrnpu
GO_BRUSH_BORDER	0.5998318621	0.87696727	0.2218400	0.9458726	1426	99	Scin, Slc15a1, Ralgds, Sis, Abcg2, Shank2, Gna12, Slc7a11, Slc9a3r1, Gipc1, Dcxr, Clic1, Folr1, Aqp1, Pdzk1, Cubn, Plb1
GO_BRUSH_BORDER_ASSEMBLY	0.5046907575	0.82653472	-0.5216925	-0.9920623	2904	5	Cdhr2, Myo7b, Cdhr5
GO_BRUSH_BORDER_MEMBRANE	0.9432573935	0.99489797	-0.2042895	-0.6909933	6665	54	Lrp2, Slc28a2, Mfsd10, Slc27a4, Slc3a1, Slc26a6, Slc28a2b
GO_BUBBLE_DNA_BINDING	0.2983114447	0.68035328	-0.5335846	-1.1550179	1748	8	Recql4, Ercc5, Blm
GO_BUD_ELONGATION_INVOLVED_IN_LUNG_BRANCHING	0.9849368319	0.99971963	0.2215950	0.4955112	4053	7	Spry2, Bmp4, Yap1
GO_BUNDLE_OF_HIS_CELL_TO_PURKINJE_MYOCYTE_COMMUNICATION	0.0642550380	0.32348317	-0.6149143	-1.4533593	388	11	Cacna2d1, Dsp, Pkp2, Rangrf, Gja5, Kcna5, Scn10a, Dsg2
GO_BUNDLE_OF_HIS_CELL_TO_PURKINJE_MYOCYTE_SIGNALING	0.2354740061	0.61938351	-0.5816715	-1.2163558	1385	7	Cacna2d1, Rangrf, Gja5, Kcna5, Scn10a
GO_BUTYRATE_COA_LIGASE_ACTIVITY	0.9574357192	0.99728802	-0.2929376	-0.5570567	5510	5	Acsm4, Acss3
GO_C_ACETYLTRANSFERASE_ACTIVITY	0.7765809590	0.95164052	-0.4015874	-0.7636678	4469	5	Gcat, Acaa2
GO_C_ACYLTRANSFERASE_ACTIVITY	0.9620898375	0.99814572	-0.2260633	-0.5795583	6039	15	Gcat, Acaa1b, Acsm4, Acaa2
GO_C_C_CHEMOKINE_BINDING	0.0002876870	0.01615590	0.7555686	2.3897222	0	24	Ackr2, Cxcr6, Cxcr3, Ccrl2, Ccr8, Ccr7, Cxcr5, Cxcr4, Zfp36, Ackr1, Ccr1, Ackr3, Ccr9, Cxcr1, Xcr1, Ccr10, Cx3cr1, Ccr5, Ccr4
GO_C_METHYLTRANSFERASE_ACTIVITY	0.9312293924	0.99263431	0.2890479	0.5770049	3953	5	Coq5
GO_C_PALMITOYLTRANSFERASE_ACTIVITY	0.7934526613	0.95746604	0.3601198	0.7188804	3368	5	Sptlc2, Sptssa, Sptlc1
GO_C_TERMINAL_PROTEIN_AMINO_ACID_MODIFICATION	0.0769032922	0.35546999	0.5504220	1.4524585	298	12	Irgm1, Atg5, Gpld1, Icmt, Atg7, Lcmt1, Atg12, Agbl4, Ttl
GO_C_TERMINAL_PROTEIN_DEGLUTAMYLATION	0.5380794702	0.84492330	-0.5989145	-0.9787811	2924	3	Agtpbp1, Folh1
GO_C_TERMINAL_PROTEIN_LIPIDATION	0.0311004785	0.20715876	0.7569533	1.6122409	129	6	Irgm1, Atg5, Gpld1, Atg7, Atg12
GO_C_X_C_CHEMOKINE_BINDING	0.0033492823	0.04822640	0.8542704	1.8195172	13	6	Cxcr6, A2m, Ackr3, Cxcr1
GO_C_X_C_CHEMOKINE_RECEPTOR_ACTIVITY	0.0002415459	0.01615590	0.8705367	2.0349777	0	8	Cxcr6, Cxcr3, Cxcr5, Cxcr4, Ackr3, Gpr35, Cxcr1
GO_C_X3_C_CHEMOKINE_BINDING	0.6369006254	0.89546590	-0.4639636	-0.8822836	3665	5	Itgav
GO_C21_STEROID_HORMONE_BIOSYNTHETIC_PROCESS	0.0281949127	0.19564115	-0.5315623	-1.5348941	183	24	Tspoap1, Clcn2, Ppargc1a, Bmp6, Dgkq, Cacna1h, Fdx1, Fdx2
GO_C21_STEROID_HORMONE_METABOLIC_PROCESS	0.0466025256	0.26597319	-0.4782528	-1.4560537	309	31	Tspoap1, Cyp46a1, Clcn2, Ppargc1a, Bmp6, Dgkq, Cacna1h, Fdx1, Fdx2, Star, Srd5a1
GO_C2H2_ZINC_FINGER_DOMAIN_BINDING	0.2937701396	0.67503557	0.4036751	1.1297535	1093	15	Hmga2, Gata2, Ebf1, Taf9, Mbd2
GO_C3HC4_TYPE_RING_FINGER_DOMAIN_BINDING	0.0775119617	0.35658485	0.6965121	1.4835066	323	6	Hspa1a, Hspa1a, Pink1, Dnaja1, Hspa8
GO_C4_DICARBOXYLATE_TRANSMEMBRANE_TRANSPORTER_ACTIVITY	0.3715283288	0.73826718	-0.4132919	-1.0764092	2340	16	Slc38a7, Slc1a5, Slc1a4, Slc13a3
GO_C4_DICARBOXYLATE_TRANSPORT	0.5738584125	0.86244725	-0.3191913	-0.9216697	3744	24	Abat, Slc38a7, Slc1a5, Slc1a4, Slc13a3, Lrrc8e, Slc12a2
GO_CADHERIN_BINDING	0.9712793734	0.99951533	0.1710122	0.8485327	1115	313	Hspa1a, Efhd2, Stat1, Cdh17, Tbc1d2, Krt18, Coro1b, Lrrc59, Sfn, Pak4, Eef2, Prdx1, Gipc1, Idh1, Pdlim1, Olfm4, Anxa1, Pcbp1, Tes, Cdh5, Clic1, Mb21d2, Ahsa1, Clint1, Epcam, Cnn3, Gprc5a, Snx1, Ppp1ca, Arhgef16, Eps8l1, Cdh13, Lasp1, Micall1, P2rx4, Cdh1, Rab1a, Ykt6, F11r, Rtn4, Ccnb2, Snx2, Chmp5, Tmod3, Dbnl, Tmpo, Dnajb1, Wasf2, Capg, Hspa8, Exoc3, Park7, Snx9, Septin2, Klc2, Mprip, Scyl1, Sl…
GO_CADHERIN_BINDING_INVOLVED_IN_CELL_CELL_ADHESION	0.1220311220	0.45052918	0.4547417	1.3353480	446	18	Krt18, Pak4, Pdlim1, Anxa1, Epcam, Cnn3, Ppp1ca, Tmod3, Rab10
GO_CADMIUM_ION_BINDING	0.5573029646	0.85503588	-0.5386467	-0.9568142	3082	4	Nos3, Slc11a2
GO_CADMIUM_ION_TRANSMEMBRANE_TRANSPORT	0.5675930287	0.85883797	0.4559426	0.9101645	2409	5	Slc11a1, Slc30a1, Slc39a8
GO_CAJAL_BODY	0.0100466959	0.09966141	-0.4591895	-1.5531726	70	54	Zc3h8, Zpr1, Nhp2, Tgs1, Hinfp, Snrpc, Prpf3, Xpo1, Gar1, Srrm2, Npat, Ice2, Nop10, Fmr1, Ddx46, Uspl1, Habp4, Smn1, Smn1, Ice1, Cdk2, Sart1, Lsg1, Oip5, Wrap53, Ddx42
GO_CALCINEURIN_COMPLEX	0.3459726802	0.71905834	0.5605429	1.1189703	1468	5	Ppp3cc, Ppp3r1
GO_CALCINEURIN_MEDIATED_SIGNALING	0.2162318841	0.59440610	-0.3551034	-1.1713710	1491	47	Rcan2, Camta1, Akap6, Igf1, Nfatc4, Fhl2, Nr5a2, Homer2, Erbb3, Adgrb2, Sppl3, Nfat5, Chp2, Homer3
GO_CALCITONIN_FAMILY_RECEPTOR_ACTIVITY	0.2729665072	0.65358739	0.5586183	1.1898055	1140	6	Ramp3, Crcp, Ramp1
GO_CALCITONIN_FAMILY_RECEPTOR_COMPLEX	0.4392369289	0.78406467	0.5141285	1.0263167	1864	5	Ramp3, Ramp1
GO_CALCITONIN_FAMILY_RECEPTOR_SIGNALING_PATHWAY	0.6197764820	0.88866877	0.3850854	0.8610942	2550	7	Ramp3, Ramp1
GO_CALCIUM_ACTIVATED_CATION_CHANNEL_ACTIVITY	0.2709776751	0.65165496	-0.4082189	-1.1527951	1759	22	Catsper2, Kcnn3, Trpm5, Tmem63a, Kcnn4, Trpm3, Catsper1, Tmem63c
GO_CALCIUM_ACTIVATED_PHOSPHOLIPID_SCRAMBLING	0.2183658713	0.59660531	-0.6901508	-1.2259354	1207	4	Ano9
GO_CALCIUM_ACTIVATED_POTASSIUM_CHANNEL_ACTIVITY	0.8750208299	0.98339352	-0.2954625	-0.6811602	5250	10	Kcnn3, Kcnn4
GO_CALCIUM_AND_CALMODULIN_DEPENDENT_PROTEIN_KINASE_COMPLEX	0.2802293259	0.66216853	-0.6182062	-1.1755948	1612	5	Camk2b, Camk2a, Camk2d, Camk1g
GO_CALCIUM_CATION_ANTIPORTER_ACTIVITY	0.5583085563	0.85534230	-0.3958581	-0.9356166	3379	11	Slc8a1, Slc8b1, Slc24a2, Slc24a1
GO_CALCIUM_CHANNEL_COMPLEX	0.0586923184	0.30652510	-0.3972112	-1.3641593	420	59	Cacna2d1, Catsper2, Cacna1d, Cacnb2, Akap6, Catsperd, Cacna2d2, Cacna1h, Cacna1a, Cacna1g, Cacnb3, Cacnb1, Catsperz, Micu3, Fkbp1a, Cacng8, Cacna1b, Ptpa, Smdt1, Orai1, Trpc4, Cacng4, Catsper1, Pkd1l1, Fkbp1b
GO_CALCIUM_CHANNEL_INHIBITOR_ACTIVITY	0.1358106982	0.47507674	-0.5733038	-1.3216964	814	10	Tnni3, Pacsin3, Phpt1
GO_CALCIUM_CHANNEL_REGULATOR_ACTIVITY	0.5471447543	0.84967481	-0.2961070	-0.9474977	3707	40	Tnni3, Prkg1, Pacsin3, Cabp4, Cacnb3, Phpt1, Cacng8, Inafm1, Inafm2, Cacng4, Nrxn1, Fkbp1b, Sgk3, Cav3, Cacng1
GO_CALCIUM_DEPENDENT_CELL_CELL_ADHESION_VIA_PLASMA_MEMBRANE_CELL_ADHESION_MOLECULES	0.1825291427	0.54716905	-0.3797310	-1.2150816	1236	40	Cdh2, Cdh16, Pcdhb5, Arvcf, Pcdhb16, Ajuba, Pcdhgc3, Dchs1, Pcdhgb4
GO_CALCIUM_DEPENDENT_CYSTEINE_TYPE_ENDOPEPTIDASE_ACTIVITY	0.8055486128	0.96198379	0.2935868	0.7352305	3222	10	Capn3, Capns2, Capn5
GO_CALCIUM_DEPENDENT_PHOSPHOLIPASE_A2_ACTIVITY	0.0647538826	0.32478206	0.5413214	1.4897485	245	14	Pla2g2d, Pla2g5, Pla2g4a, Pla2g4e, Pla2g3, Pla2g2e, Pla2g4c
GO_CALCIUM_DEPENDENT_PHOSPHOLIPID_BINDING	0.2833666762	0.66593544	-0.3340385	-1.1196475	1982	51	Cpne7, Pla2g4b, Cpne9, Syt12, Anxa9, Pla2g4f, Doc2a, Anxa2, Anxa2, Dysf
GO_CALCIUM_DEPENDENT_PROTEIN_BINDING	0.5882596685	0.86960381	-0.2665397	-0.9326457	4258	66	Tnnc1, Vldlr, Tnni3, Vamp2, S100a16, Rac3, S100a13, S100a6
GO_CALCIUM_DEPENDENT_PROTEIN_KINASE_ACTIVITY	0.3138665132	0.69139640	0.3456432	1.0932049	1090	24	Ccl3, Pink1, Prkcb, Mapkapk3, Camk4, Mknk2, Prkcq, Prkch
GO_CALCIUM_DEPENDENT_PROTEIN_SERINE_THREONINE_PHOSPHATASE_ACTIVITY	0.2402818270	0.62344099	0.5471997	1.2236000	988	7	Ppp3cc, Ppm1a, Ppm1f
GO_CALCIUM_IMPORT_INTO_THE_MITOCHONDRION	0.7507716049	0.94174248	0.2968103	0.7832258	2918	12	Psen2, Micu2, Mcur1, Micu1
GO_CALCIUM_INDEPENDENT_CELL_CELL_ADHESION_VIA_PLASMA_MEMBRANE_CELL_ADHESION_MOLECULES	0.3839461128	0.74689082	0.3426258	1.0491744	1367	21	Cx3cl1, Cldn4, Cldn18, Bmp2, Cldn7, Cldn3, Cldn19, Cldn5
GO_CALCIUM_INDEPENDENT_PHOSPHOLIPASE_A2_ACTIVITY	0.0118357488	0.11083999	0.7445561	1.7404839	48	8	Pla2g5, Pla2g7, Pla2g4a, Pla2g4c
GO_CALCIUM_ION_BINDING	0.1116836681	0.43068971	-0.2570033	-1.1354198	1061	618	Cdh2, Sned1, Fbln1, Efcab8, Actn2, Necab3, Tnnc1, Itgb1bp2, Vldlr, Alox8, Lrp2, Pla2g4b, Naaladl1, Guca1b, P4htm, Ppef1, Prrg2, Lrp4, Celsr3, S100a16, Fat3, Efcab2, Unc13a, Pcdhga4, Ndufab1, Efhd1, Syt12, Anxa9, Cdh16, Egf, Plcd4, Comp, Pcdhb5, Slc8a1, Matn3, Pla2g4f, Scube1, Myl7, Guca1a, Cabcoco1, S100a13, S100a6, Kcnip2, Dhh, Egfl8, Pcdhga1, Pcdh7, Calml4, Pcdhga9, Agrn, Fkbp14, Bnip2, Pcdhgb6…
GO_CALCIUM_ION_EXPORT_ACROSS_PLASMA_MEMBRANE	0.1690962099	0.52700057	0.5894210	1.3180115	695	7	Slc8a2, Slc35g1, Rgs9, Atp2b3, Ywhae
GO_CALCIUM_ION_IMPORT	0.3820960699	0.74582137	-0.2952603	-1.0463709	2799	71	Cacna2d1, Cacna1d, Cacnb2, Egf, Slc8a1, Homer1, Cacna1h, Cacna1a, Cacna1g, Dysf, Micu3, Cacna1b, Smdt1, Trpv6, Orai1, Atp2a2, Trpc4, Slc24a2, Opa1, Cdk5, Slc24a1, Afg3l2, Cav3, Prnp
GO_CALCIUM_ION_IMPORT_INTO_CYTOSOL	0.7069585614	0.92623729	-0.3068907	-0.8344277	4520	19	Cacna2d1, Slc8a1
GO_CALCIUM_ION_IMPORT_INTO_SARCOPLASMIC_RETICULUM	0.5457339118	0.84900251	-0.5449838	-0.9680709	3018	4	Atp2a2, Atp2a1
GO_CALCIUM_ION_REGULATED_EXOCYTOSIS	0.3057262570	0.68555749	-0.3213918	-1.1000268	2188	58	Vamp2, Unc13a, Syt12, Rab3a, Cacna1h, Cbarp, Unc13b, Scamp5, Doc2a, Cacna1g, Syn2, Kcnb1, Rapgef4, Trpv6, Adra2a, Arhgap17, Rims3, Atp2a2, Cdk5, Stxbp3
GO_CALCIUM_ION_REGULATED_EXOCYTOSIS_OF_NEUROTRANSMITTER	0.6800745457	0.91608271	-0.3065294	-0.8543582	4378	21	Unc13a, Syt12, Unc13b
GO_CALCIUM_ION_TRANSMEMBRANE_IMPORT_INTO_CYTOSOL	0.0311512415	0.20737987	0.3011747	1.3167335	68	114	Cxcl9, Thy1, Lck, F2rl3, Ccl3, Xcl1, Cx3cl1, Ccr7, Fasl, Cxcl10, Ccl19, Ramp3, Cemip, Coro1a, Calm3, Trpm2, Atg5, Capn3
GO_CALCIUM_ION_TRANSMEMBRANE_TRANSPORT	0.9738801695	0.99971963	-0.1812295	-0.7601292	8500	274	Cacna2d1, Catsper2, Cacna1d, Atp1a2, Dmd, Anxa9, Cacnb2, Akap6, Slc8a1, Tmem38a, Cacna2d2, Chrna7, Parl, Cacna1h, Slc8b1, Cbarp, Itgav, Mcoln3, Cacna1a, Cacna1g, Cacnb3, Ahnak, Cacnb1, Trpc4ap, Gas6, Anxa2, Anxa2, Aplnr, Plcg1, Trpm5, Dysf, F2, Micu3, Oprl1, Fkbp1a, Cracr2a, Cacng8, Gjc2, Cacna1b, Fgf2, Trpm7, Gstm7, Fmr1, Chd7, Asic1, Tpcn2, Smdt1, Trpv6, Adra2a, Mcoln1, Orai1, Pmpca, Cul5, Ddit…
GO_CALCIUM_ION_TRANSMEMBRANE_TRANSPORT_VIA_HIGH_VOLTAGE_GATED_CALCIUM_CHANNEL	0.0894667975	0.38336439	-0.5719320	-1.3873784	546	12	Cacna2d1, Cacnb2, Cacnb3, Cacnb1
GO_CALCIUM_ION_TRANSMEMBRANE_TRANSPORTER_ACTIVITY	0.0313770325	0.20859916	-0.3535081	-1.3628548	246	124	Cacna2d1, Catsper2, Tspoap1, Cacna1d, Anxa9, Cacnb2, Slc8a1, Cacna2d2, Chrna7, Cacna1h, Slc8b1, Itgav, Mcoln3, Htr1b, Cacna1a, Cacna1g, Cacnb3, Cacnb1, Anxa2, Anxa2, Trpm5, Cacng8, Cacna1b, Trpm7, Tpcn2, Trpv6, Mcoln1, Orai1, Cul5, Atp2a2, Trpc4, Cacng4, Slc24a2, Trpm3, Catsper1, Cdk5, Slc24a1, Pkd1l1, Fkbp1b, Pkdrej, Grin2a, Cacng1, Trpm6, Pkd1, Cnr1, Grin2c, Grin3a, Cacna2d3, Atp2a1
GO_CALCIUM_MEDIATED_SIGNALING	0.0043050431	0.05757700	0.2967350	1.4018144	6	197	Ackr2, Tnfsf11, Cxcr6, Cxcr3, Ccl4, Irgm1, Ccrl2, Cd3e, Ccl3, Tnf, Ccr8, Ccr7, Fpr2, Zap70, Nrg1, Vcam1, Cxcr5, Cxcr4, Calm3, Bst1, Tmbim4, Trpm2, Cd22, Ppp1r9b, Ccr1, Mctp2, Ackr3, Ppp3cc, Ccr9, Bhlha15, Sla2, Rcan1, Cd4, Ptgdr2, Nr5a1, Pde4d, Nfatc1, Trat1, Plcg2, Cxcr1, Cdh13, Slc9a1, Mctp1, Selenok, Rgn, Sphk1, P2rx4, Xcr1, Eif2ak3, Cmklr1, Lat
GO_CALCIUM_MEDIATED_SIGNALING_USING_INTRACELLULAR_CALCIUM_SOURCE	0.5120510030	0.83033367	-0.3507772	-0.9668482	3292	20	Ptgfr, Dmtn, Kdr, Homer2, Fis1
GO_CALCIUM_POTASSIUM_SODIUM_ANTIPORTER_ACTIVITY	0.7644197359	0.94775461	-0.4077018	-0.7752950	4399	5	Slc24a2, Slc24a1
GO_CALCIUM_RELEASE_CHANNEL_ACTIVITY	0.9410640331	0.99468829	-0.2399503	-0.6151605	5907	15	Mcoln3, Tpcn2, Mcoln1, Fkbp1b
GO_CALCIUM_SENSITIVE_GUANYLATE_CYCLASE_ACTIVATOR_ACTIVITY	0.0213392200	0.16316481	-0.8933702	-1.4599979	115	3	Guca1b, Guca1a
GO_CALCIUM_TRANSMEMBRANE_TRANSPORTER_ACTIVITY_PHOSPHORYLATIVE_MECHANISM	0.9878151972	0.99971963	-0.2169372	-0.4856118	5836	9	Atp2a2, Atp2a1, Atp2c2, Atp2b1, Atp2c1, Atp2b4, Atp2b2, Atp2b3, Atp2a3
GO_CALMODULIN_BINDING	0.6348015489	0.89433334	-0.2308510	-0.9302060	5245	181	Pde1b, Vamp2, Myh7, Unc13a, Cth, Kcnn3, Myo15, Slc8a1, Pde1a, Myo6, Iqcb1, Myh10, Pnck, Phka2, Unc13b, Myo9b, Camk2b, Myo5c, Cnn1, Aebp1, Myo1e, Phkg1, Myo7a, Phka1, Fbxl2, Ndufaf4, Myo1a, Egfr, Kcnn4, Myo1b, Trpv6, Cnn2, Spa17, Arpp21, Sptan1, Orai1, Camk1, Akap12, Ngfr, Camk2a, Add3, Tjp1, Snta1, Myo1d, Camsap1, Cep97, Pla2g6, Marcks, Wfs1, Camsap2, Syt1, Nos3, Kcnq4, Camk2d, Myo5a, Iqcg, Camk1…
GO_CALMODULIN_DEPENDENT_KINASE_SIGNALING_PATHWAY	0.1142512077	0.43549421	0.6017426	1.4066412	472	8	Irgm1, Lrrk2, Zmpste24
GO_CALMODULIN_DEPENDENT_PROTEIN_KINASE_ACTIVITY	0.4357558140	0.78162947	0.3118058	1.0107601	1498	26	Camkv, Mapkapk3, Camk4, Mknk2, Itpka
GO_CALMODULIN_DEPENDENT_PROTEIN_PHOSPHATASE_ACTIVITY	0.2223268959	0.60274112	0.6344365	1.2664786	943	5	Ppp3cc, Ppm1a, Ppm1f
GO_CALYX_OF_HELD	0.1088678366	0.42574997	-0.4801744	-1.3383411	700	21	Prkcg, Tspoap1, Unc13a, Unc13b, Htr1b, Actb, Kcna2, Itsn1
GO_CAMERA_TYPE_EYE_DEVELOPMENT	0.0265336206	0.18776067	-0.3061064	-1.2916799	233	295	Pax2, Rbp4, Spred3, Atp8a2, Rp1, Clcn2, Crybb3, Cyp1b1, Tspan12, Hsf4, Bmpr1b, Cryab, Unc45b, Lamb2, Ephb2, Foxp2, Lamc3, Celf4, Prox1, Tulp1, Myh10, Hcn1, Nhs, Ache, Maf, Wnt2, Tgfb2, Cabp4, Pfdn5, Jmjd6, Ret, Arhgef15, Vegfa, Aldh1a3, Col8a2, Rara, Mertk, Acvr2b, Grcc10, Atf4, Dlx2, Nes, Sox9, Lama1, Obsl1, Pygo2, Fzd4, Fat1, Tmod1, Kdm5b, Ephb1, Prom1, Rxra, Ift172, Fbn1, Egfr, Hmgn1, Fgf2, Se…
GO_CAMERA_TYPE_EYE_MORPHOGENESIS	0.1913826367	0.55905008	-0.3047405	-1.1596508	1487	112	Pax2, Rbp4, Atp8a2, Rp1, Tspan12, Ephb2, Prox1, Hcn1, Wnt2, Cabp4, Vegfa, Aldh1a3, Col8a2, Grcc10, Atf4, Sox9, Obsl1, Fat1, Ephb1, Prom1, Ift172, Hmgn1
GO_CAMERA_TYPE_EYE_PHOTORECEPTOR_CELL_DIFFERENTIATION	0.4047181373	0.76160079	-0.3574014	-1.0401391	2641	25	Rp1, Hcn1, Cabp4, Sox9, Prom1, Sdk2, Sox8, Thrb
GO_CAMP_BINDING	0.3057928250	0.68555749	-0.4030462	-1.1233696	1968	21	Cnbd2, Hcn3, Hcn1, Pde10a, Pde4a, Hcn4, Pde2a, Rapgef4, Prkar1b
GO_CAMP_BIOSYNTHETIC_PROCESS	0.1648333051	0.52063978	-0.5753381	-1.2878886	973	9	Adcy5, Adcy4, Adcy6, Adcy10
GO_CAMP_CATABOLIC_PROCESS	0.5207310882	0.83501414	-0.4304566	-0.9635729	3076	9	Pde7b, Pde10a, Pde7a, Pde4a, Pde4c
GO_CAMP_DEPENDENT_PROTEIN_KINASE_ACTIVITY	0.1683574879	0.52565859	0.5624583	1.3148097	696	8	Prkacb, Prkx, Prkx, Prkaca, Prkaca
GO_CAMP_DEPENDENT_PROTEIN_KINASE_COMPLEX	0.0587353162	0.30664115	0.6065184	1.5189059	234	10	Prkacb, Prkar2b, Prkar1a, Prkx, Prkx, Prkaca, Akap4
GO_CAMP_DEPENDENT_PROTEIN_KINASE_INHIBITOR_ACTIVITY	0.6610950026	0.90656574	-0.3966790	-0.8586667	3875	8	Pkia, Pkig, Prkag2, Prkar1b
GO_CAMP_DEPENDENT_PROTEIN_KINASE_REGULATOR_ACTIVITY	0.5116220945	0.83033367	0.3782283	0.9471983	2046	10	Cxcl10, Prkar2b, Prkar1a, Pkib
GO_CAMP_METABOLIC_PROCESS	0.2615456383	0.64384976	-0.4228266	-1.1654382	1681	20	Adcy5, Adcy4, Pde7b, Adcy6, Pde10a, Pde7a, Adcy10, Pde4a, Pde4c
GO_CAMP_RESPONSE_ELEMENT_BINDING	0.0668596999	0.32967719	0.5376388	1.4796138	253	14	Creb3l3, Nr4a3, Jun, Creb3l4, Hmga2
GO_CAMP_RESPONSE_ELEMENT_BINDING_PROTEIN_BINDING	0.4119227950	0.76617121	0.4244856	1.0307247	1685	9	Dapk3, Crem, Sik1
GO_CANNABINOID_SIGNALING_PATHWAY	0.6705026231	0.91191556	-0.3790049	-0.8483988	3961	9	Alox8, Mgll, Camk2a, Gpr55
GO_CANONICAL_WNT_SIGNALING_PATHWAY	0.9834638816	0.99971963	0.1685838	0.8364837	1129	313	Psmb9, Psmb10, Wnt6, Dapk3, Psmb8, Snai2, Wnt10a, Egr1, Grem1, Tcf7, Fzd1, Dkk2, Slc9a3r1, Lrp5, Mllt3, Lrrk1, Amfr, Psme2, Disc1, Sdc1, Psma2, Apoe, Mitf, Draxin, Bmp2, Fzd7, Invs, Psme1, Rnf146, Kremen1, Psmb2, Folr1, Sfrp4, Tle3, Ppp1ca, Wnt5a, Ror2, Wnt2b, Cav1, Wnt7a, Gata3, Igfbp4, Ppm1a, Apc2, Mad2l2, Psmf1, Nr4a2, Fuz, Bambi, Psmd10, Notum, Sdhaf2, Wnt5b, Smurf2, Scyl2, Cdk14, Gskip, Nfkb…
GO_CANONICAL_WNT_SIGNALING_PATHWAY_INVOLVED_IN_HEART_DEVELOPMENT	0.6465324385	0.89973630	0.4503182	0.8431456	2889	4	Wnt3a, Rbpj, Ctnnb1
GO_CANONICAL_WNT_SIGNALING_PATHWAY_INVOLVED_IN_OSTEOBLAST_DIFFERENTIATION	0.3348664039	0.71059341	0.6829823	1.1615303	1528	3	Fzd1, Wnt3
GO_CANONICAL_WNT_SIGNALING_PATHWAY_INVOLVED_IN_REGULATION_OF_CELL_PROLIFERATION	0.9339712919	0.99307080	0.2742750	0.5841805	3903	6	Wnt3a, Wnt3, Ctnnb1
GO_CAP_INDEPENDENT_TRANSLATIONAL_INITIATION	0.5407442299	0.84623519	0.4674284	0.9330926	2295	5	Rbm4, Ythdf2, Nck1, Mettl3
GO_CARBOHYDRATE_BINDING	0.0007047216	0.01802597	0.3682041	1.7707132	0	233	H2-Eb1, P4ha3, Loxl2, Hk3, Klrd1, Man2b2, Klrc1, Klrc1, Clec5a, Ppp1r3b, Cd248, P3h2, Crybg1, Klrg1, Clec4n, Galnt2, Clec4e, Enpp2, Klrk1, Sis, Clec9a, Fcer2a, Os9, Galm, Ogfod3, Clec1b, Olr1, Cd302, Clec4d, Clec12a, Eng, Galnt10, Cd22, Klrg2, Pygl, Rpia, Bcan, Layn, Prg2, Mgat2, Mlec, Phyh, Clec10a, Ugp2, Enpp1, Galnt11, Ppp1r3d, Galnt9, Galnt4, Cd69, Galnt6, Clec1a, Manba, Mrc2, Dgcr2, Acan, Ig…
GO_CARBOHYDRATE_BIOSYNTHETIC_PROCESS	0.5778443114	0.86442370	-0.2349834	-0.9527608	4824	192	Rbp4, Ogt, Clk2, Esrrb, Ppargc1a, Eno2, Pfkfb1, Crtc2, Egf, Ppp1r3c, Igf1, Dgkq, Epm2aip1, Gpt, Gnmt, Irs1, Mst1, Fbp2, P2ry1, Pgk1, Ppp1r3f, Atf4, Agl, Impa2, Phkg1, Pdxp, Gys1, Pask, Prkag3, Usp7, Gpd1, Arpp19, Sirt7, Aldoa
GO_CARBOHYDRATE_CATABOLIC_PROCESS	0.3842565598	0.74701704	0.2184788	1.0211235	658	182	Ifng, Hk3, Man2b2, Aldoc, Ppp1r3b, Eno3, Bpgm, Galm, Sec13, Gm2a, Idnk, Pgm2, Slc2a6, Nup37, Lrp5, Prxl2c, Cryl1, Pygl, Dcxr, Trex1, Aoah, Akr1a1, Fut8, Pgd, Ddit4, Fut10, Zbtb7a, Ppp1ca, Ppp1r3d, Pfkfb3, Fut1, Foxk2, Manba, Fut7, Stat3, Hkdc1, Scarb2, Nup43, Slc4a4, Neu3, Nup107, App, Fut4, Jmjd8, Hk1, Gaa, Naga, Tigar, Nup54
GO_CARBOHYDRATE_CATION_SYMPORTER_ACTIVITY	0.4165726261	0.76964420	-0.4155522	-1.0436312	2583	14	Slc23a1, Slc2a10, Slc45a3, Slc5a3, Slc45a1, Slc23a2, Slc5a10
GO_CARBOHYDRATE_DERIVATIVE_BIOSYNTHETIC_PROCESS	0.1784313725	0.54067728	0.2030412	1.0637212	90	611	Ust, Dcn, Extl1, Tnip1, Il1b, Galnt2, Sdf2l1, Ccr7, B3gnt9, Ampd3, Ccl19, Nt5e, Pink1, Pofut2, Papss1, St8sia1, Itm2b, Tusc3, Nppb, Cemip, B4galt5, B4galnt1, Rxylt1, Dse, Galnt10, Upp1, Acsl5, Atp5b, Mtap, Fkrp, Lum, B3galt6, Gne, Man1a, Cryl1, Pygl, Mcfd2, Gpc1, Hs3st3b1, Dcxr, Chst11, Gcnt4, Pigv, Gmds, Sdc1, Trex1, Csgalnact1, Gmppb, B3gnt3, B3galt4, B3galt5, Il15, Bcan, Alg12, Akr1a1, Papss2,…
GO_CARBOHYDRATE_DERIVATIVE_CATABOLIC_PROCESS	0.0781609195	0.35858782	0.2548034	1.1870994	135	177	Pglyrp1, Mmp12, Apobec2, Dcn, Pglyrp2, Dpys, Fbxo44, Ampd3, Nt5e, Gm2a, Psap, Cemip, Fbxo6, Pgm2, Upp1, Abcd1, Lum, Pde4b, Gpc1, Gns, Sdc1, Aoah, Nudt18, Bcan, Ogg1, Pde4d, Mlycd, Fuca2, Apobec3, Ctsl, Pde8b, Slc9a1, Naglu, Apobec1, Manba, Acan, Sgsh, Acat1, Ngly1, Hpse, Fuca1, Nudt4, Nudt4, Neu3, Pglyrp3, Arsb, Edem1, Gnpda1, Hexa, Naga, Samhd1, Edem2, Nudt9
GO_CARBOHYDRATE_DERIVATIVE_METABOLIC_PROCESS	0.0649350649	0.32531454	0.2025154	1.0960530	9	1022	Pglyrp1, Ifng, Hk3, Mmp12, Aldoc, Apobec2, Ust, Dcn, Extl1, Tnip1, Il1b, Pglyrp2, Eno3, Galnt2, Sdf2l1, Ccr7, Dpys, Crem, Fbxo44, B3gnt9, Ampd3, Shpk, Bpgm, Os9, Ccl19, Sec13, Tpst1, Nt5e, Pink1, Gimap7, Gm2a, Pofut2, Papss1, St8sia1, Gltp, Psap, Itm2b, Tusc3, Nppb, Cemip, B4galt5, Fbxo6, B4galnt1, Rxylt1, Pgm2, Slc2a6, Nup37, Dse, Galnt10, Upp1, Abcd1, Acsl5, Atp5b, Mtap, Fkrp, Pthlh, Lum, B3gal…
GO_CARBOHYDRATE_DERIVATIVE_TRANSMEMBRANE_TRANSPORTER_ACTIVITY	0.7761806982	0.95164052	0.2192054	0.8463142	2267	55	Abcd1, Slc25a5, Slc37a1, Slc25a29, Slc29a3, Slc25a21, Slc25a16, Slc25a4, Slc35c1, Slc25a44, Slc25a45, Slc17a2, Slc35b1, Slc25a19, Slc25a17, Slc25a13, Slc17a1, Slc5a1, Slc35b2, Slc35a5, Slc35a4, Slc35d1
GO_CARBOHYDRATE_DERIVATIVE_TRANSPORT	0.8951160929	0.98758317	-0.2103301	-0.7676040	6707	84	Vldlr, Slc28a2, Slc25a47, Slc25a36, Gjb1, Plekha8, Lbp, Slc35b3, Slc28a2b
GO_CARBOHYDRATE_HOMEOSTASIS	0.6044679600	0.88068535	-0.2293328	-0.9427201	5140	218	Pax2, Rbp4, Adcy5, Slc2a4, Appl2, Prkaa2, Grik5, Ppargc1a, Endog, Crtc2, Nox4, Pim3, Slc9b2, Nmb, Pparg, Mlxipl, Slc8b1, Igfbp5, Irs1, Unc13b, Cry2, Zbtb20, Polg, Vgf, Gas6, Phpt1, Oas1g, Gjb6, Hectd4, Kcnb1, Rps6, Klf15, Fis1, Star, Twnk, Serpinf1, Usf1, Tcf7l2, Pik3ca, Gpr21, Vsnl1, C2cd2l, Nr1d1, Adra2a, Cdk16, Foxo1, Tent4b, Gata4, Ngfr, Ptprn, Nucks1, Ffar1, Opa1, Pih1d1, Mpc2, Alox5, Stxbp3…
GO_CARBOHYDRATE_IMPORT_ACROSS_PLASMA_MEMBRANE	0.9376502920	0.99353110	-0.2947060	-0.5892102	5458	6	Slc2a10, Slc2a5
GO_CARBOHYDRATE_KINASE_ACTIVITY	0.5275833100	0.83862166	0.3154002	0.9500309	1883	20	Hk3, Gne, Pfkfb3, Fggy, Hkdc1, Hk1, Khk, Galk2
GO_CARBOHYDRATE_MEDIATED_SIGNALING	0.8622154264	0.97948256	-0.3274839	-0.6848142	5074	7	Mlxipl, Pih1d1, Adcy8, Smarca4, Colec12
GO_CARBOHYDRATE_METABOLIC_PROCESS	0.1808118081	0.54500552	0.2036842	1.0623889	97	573	Ifng, Hk3, Wdtc1, Man2b2, Aldoc, Atf3, C1qtnf1, Ppp1r3b, Tnf, Tff1, Inpp1, Eno3, Ugt1a7c, Crem, B3gnt9, Shpk, Sis, Bpgm, Galm, Sec13, Cyb5a, Gm2a, Pofut2, St8sia1, Pla2g4a, B4galt5, Idnk, B4galnt1, Pgm2, Rubcnl, Slc2a6, Nup37, Sik1, Gne, Lrp5, Prxl2c, Akt1, C1qtnf3, Cryl1, Pygl, Itpka, Dcxr, Rpia, Idh1, Chst11, Gcnt4, Fabp5, C1qtnf12, Trex1, Mtmr7, Aoah, Csgalnact1, B3gnt3, B3galt5, Akr1a1, Fut8,…
GO_CARBOHYDRATE_PHOSPHATASE_ACTIVITY	0.2890506008	0.67045385	-0.5184283	-1.1604965	1707	9	Pfkfb1, Fbp2, Pfkfb4
GO_CARBOHYDRATE_PHOSPHORYLATION	0.1956087824	0.56596550	0.3943411	1.2198936	685	22	Hk3, Gne, Pfkfb3, Fggy, Gnptab, Hkdc1, Hk1, Khk, Galk2, Tkfc
GO_CARBOHYDRATE_PROTON_SYMPORTER_ACTIVITY	0.7088629337	0.92716530	-0.4107419	-0.8212027	4126	6	Slc2a10, Slc45a3, Slc45a1
GO_CARBOHYDRATE_TRANSMEMBRANE_TRANSPORT	0.9444081952	0.99489797	-0.1946479	-0.7306019	7236	102	Slc25a27, Slc2a4, Appl2, Slc23a1, Igf1, Grb10, Tert, Irs1, Tmem144, Trib3, Slc2a12, Prkag2, Arpp19, Slc2a10, Klf15, Rtn2, Mfsd4b1, Sort1, Slc45a3, Edn1, Prkci, Slc5a3, Tsc1, Slc45a1, Pea15a, Stxbp3, Mfsd4a, Insr, Gh, Slc2a5, Sorbs1, Slc23a2, Gpc3, Slc5a10
GO_CARBOHYDRATE_TRANSMEMBRANE_TRANSPORTER_ACTIVITY	0.5939567048	0.87288808	-0.3008032	-0.9158035	3950	31	Slc2a4, Slc23a1, Aqp2, Tmem144, Slc2a10, Mfsd4b1, Slc45a3, Slc5a3, Slc45a1, Mfsd4a, Slc2a5, Aqp3, Slc23a2, Slc5a10
GO_CARBOHYDRATE_TRANSPORT	0.8878143133	0.98542915	0.1874659	0.8374894	1835	132	Il1b, Tnf, Nr4a3, Ppbp, Clip3, Prkcb, Slc2a6, Mfsd12, Trarg1, Akt1, Slc1a2, Fabp5, C1qtnf12, Ednra, Crebl2, Enpp1, Aqp1, Slc37a1, Slc37a3, Zdhhc7, Sesn2, Smpd3, Pid1, Slc2a9, Aqp11, Fgf21, Aqp9, Slc35c1
GO_CARBON_CARBON_LYASE_ACTIVITY	0.1343332246	0.47295421	0.3268174	1.2305416	411	49	Acod1, Aldoc, Hacl1, Mocs1, Mlycd, Tyw1, Tyw1, Urod, Odc1, Umps, Gad2, Hmgcll1, Ddt, Paics, Cyp17a1, Shmt1, Uxs1, Bckdha, Csad, Gadl1, Pdxdc1, Sgpl1
GO_CARBON_CATABOLITE_REGULATION_OF_TRANSCRIPTION	0.9596942321	0.99765019	-0.2904704	-0.5523650	5523	5	Usf1
GO_CARBON_DIOXIDE_TRANSPORT	0.1210551107	0.44890763	0.7012475	1.3998485	513	5	Car2, Aqp1, Aqp5, Rhag
GO_CARBON_NITROGEN_LIGASE_ACTIVITY_WITH_GLUTAMINE_AS_AMIDO_N_DONOR	0.6062322946	0.88172540	-0.3913093	-0.9021257	3637	10	Gmps, Pfas, Asns, Cad
GO_CARBON_NITROGEN_LYASE_ACTIVITY	0.9810271508	0.99971963	-0.2147492	-0.5209333	5997	12	Hal, Ggact, Pam
GO_CARBON_OXYGEN_LYASE_ACTIVITY	0.5368320350	0.84412946	-0.2725713	-0.9604010	3927	68	Neil2, Car14, Car11, Eno2, Neil1, Echdc2, Poll, Hacd1
GO_CARBON_SULFUR_LYASE_ACTIVITY	0.5290637860	0.83970883	0.3556589	0.9385160	2056	12	Scly, Alox5ap, Mgst3, Gstm4
GO_CARBONATE_DEHYDRATASE_ACTIVITY	0.6203794570	0.88873034	-0.3662704	-0.8884897	3792	12	Car14
GO_CARBONYL_REDUCTASE_NADPH_ACTIVITY	0.1597315436	0.51227246	0.7195143	1.3471703	713	4	Dcxr, Cbr3, Cbr1, Dhrs4
GO_CARBOXY_LYASE_ACTIVITY	0.7162861492	0.92953050	0.2475397	0.8584263	2352	34	Acod1, Mlycd, Urod, Odc1, Umps, Gad2, Ddt, Paics, Uxs1, Bckdha, Csad, Gadl1, Pdxdc1, Sgpl1, Echdc1
GO_CARBOXY_TERMINAL_DOMAIN_PROTEIN_KINASE_COMPLEX	0.3780127507	0.74269039	-0.3874420	-1.0679077	2430	20	Ccnt2, Mms19, Ccnt1, Ercc2, Cdk9
GO_CARBOXYLIC_ESTER_HYDROLASE_ACTIVITY	0.0390549662	0.23848252	0.2881368	1.2805052	80	128	Pla2g2d, Plaat3, Pla2g5, Abhd16b, Pla2g7, Enpp2, Pnpla2, Pla2g4a, Aadac, Acot10, Car2, Acot11, Pla2g4e, Pnpla7, Lipc, Aoah, Pla1a, Pon3, Dtd1, Pla2g3, Daglb, Pla2g2e, Abhd16a, Pafah2, Plb1, Rgn, Acot9, Pon2, Pla2g4c, Abhd6, Notum, Lipg, Siae, Abhd3, Abhd2, Liph, H6pd, Abhd4, Pnpla1
GO_CARBOXYPEPTIDASE_ACTIVITY	0.7690944009	0.94997805	-0.2565960	-0.8143131	5205	38	Naaladl1, Cpm, Cpn1, Ctsa, Aebp1, Vash1, Cpz, Blmh, Agbl3, Agbl5, Cpxm2, Agtpbp1, Folh1
GO_CARD_DOMAIN_BINDING	0.0625325690	0.31868722	0.5552460	1.4970163	239	13	Irgm1, Casp1, Ripk2, Nod2, Nod1
GO_CARDIAC_ATRIUM_DEVELOPMENT	0.7629806973	0.94708428	-0.2635506	-0.8126710	5098	33	Prox1, Mdm4, Wnt2, Tgfb2, Nphp3, Tbx5, Ccn1, Nog
GO_CARDIAC_ATRIUM_MORPHOGENESIS	0.8644350197	0.97989220	-0.2455954	-0.7284401	5706	27	Prox1, Wnt2, Tgfb2, Tbx5, Ccn1, Nog, Gata4, Gja5, Bmpr2, Sos1, Nkx2-5, Notch1, Sox4, Shox2
GO_CARDIAC_CELL_DEVELOPMENT	0.0252322196	0.18174833	-0.4175590	-1.4502018	181	63	Actn2, Alpk2, Lrrc10, Akap6, Slc8a1, Tbx3, Igf1, Prox1, Myh10, Vegfa, Hamp, Fhl2, Adra1a, Obsl1, Nebl, Ddx39b, Pdlim5, Ppara, Edn1, Lmna
GO_CARDIAC_CELL_FATE_COMMITMENT	0.4945490585	0.81949230	-0.4147870	-0.9803553	2993	11	Tbx3, Sox17, Wnt8a, Tenm4, Nkx2-5
GO_CARDIAC_CHAMBER_DEVELOPMENT	0.0316385572	0.20923469	-0.3379540	-1.3434681	256	159	Mybpc3, Rbp4, Tnnc1, Dsp, Lrp2, Tnni3, Dhrs3, Myocd, Tnnt2, Myh7, Tnni1, Tbx3, Pcsk5, Prox1, Myh10, Foxh1, Mdm4, Wnt2, Tgfb2, Tab1, Rara, Tek, Fhl2, Nphp3, Tbx5, Robo2, Dctn5, Fkbp1a, Ccn1, Rxra, Dnah11, Nog, Pde2a, Chd7, Pkp2, Slit3, Snx17, Hand1, Gata4, Ltbp1, Smad7, Rbm15, Gja5, Greb1l, Smarcd3, Hey1, Tmem65, Rarb, Cplane1, Dnm2, Nos3, Ptk7, Nrp1, Cav3, Smad6, Gata6, Hand2
GO_CARDIAC_CHAMBER_FORMATION	0.3006276842	0.68189685	-0.4821525	-1.1395747	1819	11	Tbx5, Hand1, Smarcd3, Hand2, Sox11, Nkx2-5, Mef2c, Notch1, Sox4
GO_CARDIAC_CHAMBER_MORPHOGENESIS	0.0641663477	0.32348317	-0.3364017	-1.2927398	502	121	Mybpc3, Rbp4, Tnnc1, Dsp, Lrp2, Tnni3, Dhrs3, Tnnt2, Myh7, Tnni1, Tbx3, Prox1, Foxh1, Wnt2, Tgfb2, Rara, Tek, Fhl2, Tbx5, Robo2, Fkbp1a, Ccn1, Rxra, Dnah11, Nog, Chd7, Pkp2, Slit3, Hand1, Gata4, Smad7, Rbm15, Gja5, Smarcd3, Hey1, Rarb, Nos3, Nrp1, Cav3, Smad6, Gata6, Hand2, Bmpr2, Sos1, Sox11, Adgrg6
GO_CARDIAC_CONDUCTION	0.0025246150	0.04006537	-0.4040432	-1.5623740	19	126	Cacna2d1, Rnf207, Dmpk, Dsp, Cacna1d, Atp1a2, Kcnk3, Kcnh2, Slc4a3, Kcnd1, Cacnb2, Atp1b2, Fxyd1, Slc8a1, Kcnip2, Cacna2d2, Kcnj12, Fxyd6, Flna, Kcnj14, Npr2, Ahcyl1, Cacna1g, Cacnb3, Cacnb1, Cacng8, Kcnd2, Nup155, Hcn4, Pkp2, Kcnd3, Npr1, Rangrf, Kcne2, Atp2a2, Casq1, Cacng4
GO_CARDIAC_CONDUCTION_SYSTEM_DEVELOPMENT	0.6496913580	0.90093988	0.3236989	0.8541794	2525	12	Id2, Nrg1, Cdc42, Maml1, Bmpr1a
GO_CARDIAC_EPITHELIAL_TO_MESENCHYMAL_TRANSITION	0.7012249776	0.92429932	0.2576617	0.8665180	2346	30	Snai2, Eng, Hey2, Bmp2, Olfm1, Tgfbr2, Rtn4
GO_CARDIAC_LEFT_VENTRICLE_MORPHOGENESIS	0.9555041152	0.99710363	0.2220687	0.5859970	3714	12	Hey2, Tgfbr2, Rbpj, Gsk3a, Npy5r
GO_CARDIAC_MUSCLE_CELL_ACTION_POTENTIAL	0.0020804438	0.03562096	-0.4794938	-1.6599014	14	62	Cacna2d1, Rnf207, Dsp, Cacna1d, Atp1a2, Dmd, Kcnh2, Slc4a3, Cacnb2, Slc8a1, Kcnip2, Flna, Cacna1g, Nup155, Hcn4, Pkp2, Kcnd3, Fgf13, Rangrf, Kcne2, Atp2a2, Ank3, Scn1a, Snta1, Gja5
GO_CARDIAC_MUSCLE_CELL_ACTION_POTENTIAL_INVOLVED_IN_CONTRACTION	0.0325417766	0.21364950	-0.4485660	-1.4605232	221	44	Cacna2d1, Rnf207, Dsp, Cacna1d, Kcnh2, Cacnb2, Flna, Cacna1g, Nup155, Pkp2, Kcnd3, Kcne2, Scn1a, Snta1, Gja5, Kcna5, Cav3, Dsg2, Kcne1, Kcne1, Gjc1, Kcnn2
GO_CARDIAC_MUSCLE_CELL_CARDIAC_MUSCLE_CELL_ADHESION	0.1539263377	0.50461991	-0.6823112	-1.2974984	885	5	Dsp, Pkp2, Dsg2
GO_CARDIAC_MUSCLE_CELL_CONTRACTION	0.0644176038	0.32360089	-0.3912317	-1.3522202	463	61	Cacna2d1, Rnf207, Dsp, Cacna1d, Atp1a2, Kcnh2, Cacnb2, Flna, Cacna1g, Nup155, Hcn4, Pkp2, Kcnd3, Fgf13, Gata4, Rangrf, Kcne2, Atp2a2, Scn1a, Snta1, Gja5, Kcna5, Cav3, Camk2d, Dsg2, Atp2a1, Kcne1, Kcne1, Gjc1, Kcnn2
GO_CARDIAC_MUSCLE_CELL_DIFFERENTIATION	0.0940013184	0.39448628	-0.3424147	-1.2675683	712	93	Actn2, Alpk2, Myocd, Lrrc10, Nox4, Akap6, Slc8a1, Tbx3, Igf1, Prox1, Myh10, Efnb2, Vegfa, Hamp, Rara, Fhl2, Tbx5, Adra1a, Obsl1, Nebl, Ddx39b, Rxra, Pdlim5, Sox6, Ppara, Edn1, Lmna
GO_CARDIAC_MUSCLE_CELL_FATE_COMMITMENT	0.7064220183	0.92623729	-0.3924763	-0.8207223	4157	7	Tbx3
GO_CARDIAC_MUSCLE_CELL_MEMBRANE_REPOLARIZATION	0.0365871945	0.22910072	-0.4813694	-1.4745508	243	32	Cacna2d1, Rnf207, Cacna1d, Kcnh2, Kcnip2, Flna
GO_CARDIAC_MUSCLE_CELL_MYOBLAST_DIFFERENTIATION	0.2826747720	0.66496604	0.4464039	1.1526304	1115	11	Nrg1, Grem1, Tbx2, Rbpj
GO_CARDIAC_MUSCLE_CELL_PROLIFERATION	0.8647440519	0.98009196	-0.2292363	-0.7620484	5996	49	Rbp4, Wnt2, Tgfb2, Tbx5, Mapk11, Arid2, Rxra, Fgf2, Nog
GO_CARDIAC_MUSCLE_CONTRACTION	0.0025716857	0.04075663	-0.4159586	-1.5815477	19	111	Cacna2d1, Mybpc3, Rnf207, Tnnc1, Dsp, Cacna1d, Atp1a2, Chga, Tnni3, Dmd, Kcnh2, Tnnt2, Myh7, Cacnb2, Tnni1, Slc8a1, Taz, Tmem38a
GO_CARDIAC_MUSCLE_FIBER_DEVELOPMENT	0.9201305393	0.99079012	-0.3080371	-0.6158634	5356	6	Vegfa
GO_CARDIAC_MUSCLE_MYOBLAST_PROLIFERATION	0.4536423841	0.79582883	-0.6372560	-1.0414411	2465	3	Atf2, Gata6, Meis2
GO_CARDIAC_MUSCLE_TISSUE_DEVELOPMENT	0.0022971829	0.03755608	-0.3732199	-1.5035401	18	180	Mybpc3, Actn2, Rbp4, Tnnc1, Dsp, Lrp2, Ankrd1, Tnni3, Alpk2, Myocd, Tnnt2, Lrrc10, Myh7, Tnni1, Nox4, Akap6, Slc8a1, Tbx3, Taz, Igf1, Prox1, Myh10, Foxh1, Gata5, Efnb2, Wnt2, Tgfb2, Vegfa, Hamp, Rara, Fhl2, Ndufv2, Tbx5, Mapk11, Adra1a, Erbb3, Obsl1, Arid2, Fkbp1a, Nebl, Ddx39b, Rxra, Pdlim5, Fgf2, Nog, Chd7, Sox6, Pkp2, Ppara, Edn1, Lmna
GO_CARDIAC_MUSCLE_TISSUE_MORPHOGENESIS	0.0022640441	0.03721050	-0.4904185	-1.6588022	15	54	Mybpc3, Tnnc1, Dsp, Lrp2, Ankrd1, Tnni3, Tnnt2, Myh7, Tnni1, Prox1, Foxh1, Wnt2, Tgfb2
GO_CARDIAC_MUSCLE_TISSUE_REGENERATION	0.4155820680	0.76852221	-0.5989188	-1.0638773	2298	4	Cdkn1a, Gata4
GO_CARDIAC_MYOFIBRIL	0.0020611474	0.03533156	-0.8664761	-1.7323591	11	6	Mybpc3, Tnni3, Tnnt2, Cryab
GO_CARDIAC_MYOFIBRIL_ASSEMBLY	0.4870214147	0.81574391	-0.3983705	-0.9854343	3001	13	Prox1, Myh10, Obsl1, Nebl
GO_CARDIAC_NEURAL_CREST_CELL_DEVELOPMENT_INVOLVED_IN_OUTFLOW_TRACT_MORPHOGENESIS	0.4533527697	0.79564739	0.4466576	0.9987765	1865	7	Folr1, Bmp4, Twist1, Hes1, Sema3c, Jag1
GO_CARDIAC_NEURAL_CREST_CELL_DIFFERENTIATION_INVOLVED_IN_HEART_DEVELOPMENT	0.3581724896	0.72892520	0.4459769	1.0829093	1465	9	Folr1, Bmp4, Twist1, Hes1, Mapk3, Sema3c, Jag1
GO_CARDIAC_NEURAL_CREST_CELL_MIGRATION_INVOLVED_IN_OUTFLOW_TRACT_MORPHOGENESIS	0.4950541686	0.81952228	0.4890050	0.9761646	2101	5	Folr1, Bmp4, Twist1, Sema3c
GO_CARDIAC_PACEMAKER_CELL_DIFFERENTIATION	0.4620390456	0.80217042	-0.5801382	-1.0305168	2555	4	Tbx3
GO_CARDIAC_RIGHT_VENTRICLE_MORPHOGENESIS	0.3729294841	0.73929932	-0.4005277	-1.0718030	2363	18	Foxh1, Tgfb2, Chd7, Hand1, Gata4, Smarcd3, Hand2, Zfpm2, Ppp1r13l, Nkx2-5, Notch1, Sox4
GO_CARDIAC_SEPTUM_DEVELOPMENT	0.5586475943	0.85535818	-0.2538203	-0.9547235	4295	103	Lrp2, Dhrs3, Tbx3, Pcsk5, Prox1, Myh10, Mdm4, Tgfb2, Tab1, Rara, Nphp3, Tbx5, Robo2, Dctn5, Ccn1, Dnah11, Nog, Pde2a, Chd7, Slit3, Snx17, Hand1, Gata4, Ltbp1, Smad7, Rbm15, Gja5, Hey1, Rarb, Cplane1, Dnm2, Nos3, Ptk7, Nrp1, Smad6, Gata6
GO_CARDIAC_SEPTUM_MORPHOGENESIS	0.8573962882	0.97830101	-0.2212206	-0.7839821	6282	71	Lrp2, Dhrs3, Tbx3, Prox1, Tgfb2, Rara, Tbx5, Robo2, Ccn1, Dnah11, Nog, Chd7, Slit3, Hand1, Gata4, Smad7, Rbm15, Gja5, Hey1, Rarb, Nos3, Nrp1, Smad6, Gata6, Bmpr2
GO_CARDIAC_VASCULAR_SMOOTH_MUSCLE_CELL_DIFFERENTIATION	0.3707999318	0.73804676	-0.5032530	-1.0893611	2173	8	Myocd, Vegfa
GO_CARDIAC_VENTRICLE_DEVELOPMENT	0.1539250898	0.50461991	-0.3110446	-1.1903097	1199	118	Mybpc3, Tnnc1, Dsp, Lrp2, Tnni3, Myocd, Tnnt2, Myh7, Tnni1, Tbx3, Prox1, Foxh1, Mdm4, Tgfb2, Tbx5, Robo2, Dctn5, Fkbp1a, Ccn1, Rxra, Nog, Pde2a, Chd7, Pkp2, Slit3, Hand1, Gata4, Ltbp1, Smad7, Rbm15, Gja5, Greb1l, Smarcd3, Hey1, Tmem65, Cplane1, Dnm2, Nos3, Ptk7, Smad6, Hand2, Bmpr2
GO_CARDIAC_VENTRICLE_FORMATION	0.0524912515	0.28634270	-0.6429880	-1.4823465	314	10	Tbx5, Hand1, Smarcd3, Hand2, Sox11, Nkx2-5, Mef2c, Notch1, Sox4
GO_CARDIAC_VENTRICLE_MORPHOGENESIS	0.0120829329	0.11208800	-0.4290860	-1.5070926	87	67	Mybpc3, Tnnc1, Dsp, Lrp2, Tnni3, Tnnt2, Myh7, Tnni1, Prox1, Foxh1, Tgfb2, Tbx5, Fkbp1a, Rxra, Nog, Chd7, Pkp2, Hand1, Gata4, Smad7, Smarcd3, Hey1
GO_CARDIOBLAST_DIFFERENTIATION	0.8965899640	0.98785391	0.2341725	0.6981324	3233	19	Nrg1, Grem1, Tbx2, Eomes, Wnt3a, Rbpj
GO_CARDIOBLAST_PROLIFERATION	0.9195134144	0.99079012	-0.2735626	-0.6306721	5517	10	Tbx5, Six1, Hand2, Notch1, Mks1
GO_CARDIOCYTE_DIFFERENTIATION	0.1373781426	0.47774835	-0.3149483	-1.2052485	1070	118	Actn2, Alpk2, Myocd, Lrrc10, Nox4, Akap6, Slc8a1, Tbx3, Igf1, Prox1, Myh10, Efnb2, Tgfb2, Vegfa, Hamp, Rara, Fhl2, Tbx5, Sox17, Adra1a, Obsl1, Nebl, Ddx39b, Rxra, Pdlim5, Egfr, Sox6, Ppara, Edn1, Lmna
GO_CARDIOLIPIN_ACYL_CHAIN_REMODELING	0.1939613527	0.56305281	0.5470556	1.2788042	802	8	Pla2g5, Pla2g4a
GO_CARDIOLIPIN_BINDING	0.8156590684	0.96499497	-0.3133794	-0.7406770	4937	11	Plekhn1, Uqcc3, Opa1, Gsdmd
GO_CARDIOLIPIN_BIOSYNTHETIC_PROCESS	0.0922735801	0.38999592	-0.6414247	-1.3884528	540	8	Slc27a1, Taz, Ptpmt1
GO_CARDIOLIPIN_METABOLIC_PROCESS	0.7677867171	0.94919155	-0.2942604	-0.7874342	4866	18	Slc27a1, Taz, Ptpmt1
GO_CARGO_ADAPTOR_ACTIVITY	0.8713811106	0.98201107	-0.2648561	-0.6991476	5507	17	Ap1g2, Ap2s1, Ap2m1, Ap2a2, Dab2
GO_CARGO_RECEPTOR_ACTIVITY	0.0283192350	0.19595105	0.3535846	1.4117103	76	67	Ackr2, Loxl2, Cd6, Fpr2, Enpp2, Lgals3bp, Itgb2, Olr1, Scara3, Ssc5d, Cd5, Scarf1, Ildr1, Cxcl16, Ackr3, Folr1, Enpp1, Ager, Tmprss4, Cubn
GO_CARNITINE_BIOSYNTHETIC_PROCESS	0.6127516779	0.88558578	0.4667196	0.8738546	2738	4	Shmt1, Aldh9a1, Acadm, Bbox1
GO_CARNITINE_METABOLIC_PROCESS	0.7063098778	0.92620413	-0.3503747	-0.8281160	4275	11	Cpt1b, Slc22a4, Por, Crat
GO_CARNITINE_O_ACYLTRANSFERASE_ACTIVITY	0.4447533009	0.78848216	-0.5475342	-1.0412033	2559	5	Cpt1b
GO_CARNITINE_SHUTTLE	0.0252725471	0.18195001	-0.6639736	-1.5693116	152	11	Cpt1b, Prkaa2, Prkab2
GO_CARTILAGE_DEVELOPMENT	0.8305905131	0.97183978	-0.2091855	-0.8429057	6863	181	Bmp3, Bmpr1b, Wnt10b, Fgfr3, Comp, Osr1, Matn3, Rflnb, Bmp6, Col2a1, Pkdcc, Ift80, Maf, Col27a1, Rara, Gdf5, Zfp219, Col1a1, Thbs3, Tapt1, Dlx2, Sox9, Ctsk, Evc, Hyal1, Ltbp3, Chadl, Ccn1, Msx1, Ddrgk1, Lnpk, Fgf2, Nog, Adamts12, Sox6, Esrra, Adamts7, Edn1, Mef2d, Fgf18, Mdk, Hand1
GO_CARTILAGE_DEVELOPMENT_INVOLVED_IN_ENDOCHONDRAL_BONE_MORPHOGENESIS	0.2818923821	0.66380273	-0.3812348	-1.1386419	1864	28	Comp, Col2a1, Ift80, Col27a1, Rara, Col1a1, Thbs3, Sox9
GO_CARTILAGE_MORPHOGENESIS	0.3695987654	0.73763234	0.4036635	1.0651909	1436	12	Snai2, Stc1
GO_CASPASE_BINDING	0.8542274052	0.97686083	0.3021101	0.6755522	3515	7	Ripk2, Fadd
GO_CATALYTIC_ACTIVITY_ACTING_ON_A_GLYCOPROTEIN	0.0148417810	0.12791901	0.5445118	1.6401482	52	20	B3galt6, Gcnt4, B3gnt3, Fut8, Mgat2, Pomgnt1, C1galt1c1, Mgat4b, B4galnt3, Mgat1, Mgat4a
GO_CATALYTIC_ACTIVITY_ACTING_ON_A_RRNA	0.7054890375	0.92605869	-0.3032986	-0.8359828	4536	20	Fdxacb1, Nsun5, Emg1, Zcchc4, Tfb2m, Mrm2, Trmt112, Mettl16, Nop2, Bmt2
GO_CATALYTIC_ACTIVITY_ACTING_ON_A_TRNA	0.2507696254	0.63472970	-0.2914368	-1.1152743	1954	118	Trmt13, Tars2, Ptrh1, Mtfmt, Rpp25, Nsun6, Trmt1, Ptrhd1, Sars2, Dus3l, Bcdin3d, Hars2, Sars, Pop7, Aars2, Alkbh1, Vars2, Pus10, Alkbh8, Mettl8, Tyw3, Dtwd2, Dus1l, Mettl6, Tsen2, Trmt6, Cars, Trmt10a, Trpt1, Qtrt1, Lars, Mrpl58, Tarbp1, Pop5, Farsb
GO_CATALYTIC_ACTIVITY_ACTING_ON_DNA	0.0058500478	0.07065536	-0.3558567	-1.4464010	48	196	Neil2, Dffb, Dnmt3b, Rtel1, Dqx1, Endog, Actr5, Polm, Recql4, Neil1, Spo11, Ddx11, Zranb3, Poll, Tert, Pole, Smug1, Chd8, Slx1b, Slx1b, Chd5, Polg, Ercc2, Alkbh1, Chd6, Mgmt, Zgrf1, Pola1, Mre11a, Polg2, Tep1, Exo1, Pif1, Slx4, Primpol, Chtf18, Pole2, Twnk, Dclre1c, Atrx, Exog, Lig1, Recql5, Chd7, Fancm, Ercc5, Poln, Rad54b, Alkbh2, Rad9a, Setx, Tatdn1, Pold1, Chd2, Tent4b, Rev1, Chd3, Poli, Dice…
GO_CATALYTIC_ACTIVITY_ACTING_ON_RNA	0.0114942529	0.10859264	-0.3049996	-1.3079193	103	369	Trmt13, Pnldc1, Pan2, Endog, Tars2, Polr2l, Ddx60, Ptrh1, Tdrd9, Fdxacb1, Eri2, Ddx17, Tert, Mtfmt, Polr2a, Rpp25, Nsun6, Trmt1, Ptrhd1, Sars2, Exosc5, Noct, Dus3l, Bcdin3d, Ddx20, Jmjd6, Hars2, Sars, Pan3, Khnyn, Pop7, Tgs1, Aars2, Dis3, Dcp2, Alkbh1, Nsun5, Dgcr8, Mepce, Helz2, Ddx55, Ddx31, Ddx6, Polr2f, Snrnp200, Emg1, Slfn8, Polr1d, Vars2, Polr2h, Exo1, Rpap1, Pif1, Ddx56, Pus10, Ddx39b, Ago…
GO_CATALYTIC_COMPLEX	0.0104817577	0.10174735	-0.2638181	-1.1953893	103	1311	Gng8, Ogt, Fbxl22, Dpm1, Zfc3h1, Pik3r3, Dpm3, Smc5, mt-Nd1, Prkab2, Rcor3, Abat, Ppcdc, Klhl13, Fbxl6, Polr2l, Gpaa1, Kansl2, Eno2, Pfkfb1, Uqcr10, Ndufab1, Hdac10, Smarca1, Ndufb7, Nox4, Snrpe, Fbxl15, Lsm7, Wdr77, Actr5, Gon4l, Snrpb, Usp33, Gnal, Tarbp2, Derl2, Ubr3, Klhl3, Snrpd2, Taf2, Naa15, Myo6, Ccnt2, Ppp1r3c, mt-Nd2, Bckdhb, Dync2h1, Ddb2, Hdac9, Elob, Ss18l1, Fbxo24, Kdm4d, Kdm4d, Ter…
GO_CATALYTIC_STEP_1_SPLICEOSOME	0.8935230618	0.98714834	-0.2748568	-0.6667409	5462	12	Rbm8a, Snrnp200, Casc3, Prpf8, Yju2, Cwc22
GO_CATALYTIC_STEP_2_SPLICEOSOME	0.0437566702	0.25617005	-0.3728654	-1.3635365	327	86	Snrpe, Lsm7, Snrpb, Snrpd2, Hnrnph1, Ppie, Rbm8a, Wdr83, Pnn, Snrpf, Prpf4b, Snrnp200, Snrpn, Sf3b1, Lsm2, Srrm2, Srrm1, Zcchc8, Hnrnpa3, Sf3a1, Ess2, Bud31, Dhx35, Syncrip, Hnrnpm, Ddx23, Hnrnpu, Snrpa1, Sart1, Rbmx, Snrpb2, Srsf1, Sf3b2, Ppil3, Bcas2, Snrpg, Prpf8, Snrpd1
GO_CATECHOLAMINE_BINDING	0.6023996001	0.87888649	-0.3922618	-0.9043216	3614	10	Adra2a, Drd2, Adrb3, Gpr143, Drd4, Slc6a3, Adra2c
GO_CATECHOLAMINE_BIOSYNTHETIC_PROCESS	0.9121911923	0.99034301	0.2335232	0.6535543	3396	15	Gata3, Nr4a2, Gch1, Park7
GO_CATECHOLAMINE_CATABOLIC_PROCESS	0.4828228127	0.81318693	-0.4443037	-0.9945693	2852	9	Moxd1, Maob, Dbh
GO_CATECHOLAMINE_METABOLIC_PROCESS	0.0924552987	0.39054028	-0.4034322	-1.3211586	635	45	Pde1b, Sncaip, Abat, Aoc2, Tgfb2, Chrnb2, Prkn, Moxd1, Maob, Epas1, Npr1, Sncb, Pnkd, Grin2a, Hand2, Atp7a, Dbh, Drd2
GO_CATECHOLAMINE_SECRETION	0.0705118962	0.33810431	-0.4058262	-1.3490848	488	49	Chga, Abat, Syt12, Nisch, Rab3a, Htr1b, P2ry1, Chrnb2, Prkn, Kcna2, Kcnb1
GO_CATECHOLAMINE_UPTAKE	0.0950642755	0.39662539	-0.5295585	-1.3792231	598	16	Rab3b, Mapk15, Prkn, Actb, Slc22a3, Slc6a2
GO_CATECHOLAMINE_UPTAKE_INVOLVED_IN_SYNAPTIC_TRANSMISSION	0.4172637894	0.76968071	-0.4513452	-1.0405325	2503	10	Rab3b, Prkn, Slc6a2
GO_CATENIN_COMPLEX	0.6949100884	0.92168106	-0.2877690	-0.8447348	4559	26	Cdh2
GO_CATION_CATION_ANTIPORTER_ACTIVITY	0.3534747847	0.72523367	-0.3785275	-1.0808434	2298	23	Slc9a5, Slc8a1, Slc9a8, Slc9b2, Slc8b1
GO_CATION_CHANNEL_ACTIVITY	0.0062649504	0.07383807	-0.3293001	-1.3864820	54	287	Cacna2d1, Catsper2, Tspoap1, Cacna1d, Kcnk3, Kcnab3, Scn7a, Kcnh2, Chrnb1, Grik5, mt-Atp8, mt-Atp6, Kcnd1, Atp5g2, P2rx3, Anxa9, Cacnb2, Kcnn3, Hcn3, Gria3, Tmem38a, Kcnip2, Cacna2d2, Chrna7, Atp5l, P2rx6, Hcn1, Kcnf1, Cacna1h, Kcnj12, Kcnj12, Atp5d, Gria1, Itgav, Mcoln3, Htr1b, Chrnb2, Cacna1a, Atp5g3, P2rx5, Kcnj14, Cacna1g, Cacnb3, Kcnc3, Cacnb1, Anxa2, Anxa2, Trpm5, Kcnt2, Cacng8, Kcna2, Kcnb…
GO_CATION_CHANNEL_COMPLEX	0.0116251198	0.10935318	-0.3442301	-1.3953926	96	191	Cacna2d1, Catsper2, Cacna1d, Kcnab3, Scn7a, Kcnh2, Grik5, Vamp2, Porcn, Kcnd1, Cacnb2, Akap6, Catsperd, Gria3, Dlg2, Kcnip2, Cacna2d2, Hcn1, Kcnf1, Cacna1h, Gria1, Cacna1a, Dlg3, Kcnj14, Cacna1g, Cacnb3, Kcnc3, Cacnb1, Catsperz, Micu3, Fkbp1a, Cacng8, Kcna2, Kcnb1, Kcnd2, Cacna1b, Ptpa, Hcn4, Kcna7, Kcnn4, Vwc2, Kcns3, Smdt1, Scn3a, Kcnd3, Abhd12, Orai1, Kcnc2, Kcne2, Shisa8, Trpc4, Scn1a, Cacng4…
GO_CATION_CHLORIDE_SYMPORTER_ACTIVITY	0.1894937312	0.55723012	-0.4768635	-1.2419801	1193	16	Slc12a3, Slc18a2, Slc12a7, Slc22a3, Slc6a2, Slc18a1, Slc12a4, Slc12a1, Slc12a8, Slc12a2
GO_CATION_TRANSMEMBRANE_TRANSPORT	0.1623966942	0.51610956	-0.2467734	-1.1008312	1571	777	Slc7a3, Cacna2d1, Actn2, Rnf207, Catsper2, Cacna1d, Slc25a27, Atp1a2, mt-Co3, Slc9a5, Dmd, Hecw2, Cox7a1, Kcnk3, Kcnab3, Scn7a, Kcnh2, Fgf11, mt-Atp8, Vamp2, Slc4a9, Ppargc1a, mt-Atp6, Kcnd1, Atp5g2, Mapk8ip2, Slc25a47, P2rx3, Anxa9, Cacnb2, Slc12a3, Slc23a1, Atp1b2, Fxyd1, Kcnn3, Slc25a37, Osr1, Hcn3, Akap6, Slc8a1, Slc9a8, Gria3, Slc9b2, Abcb11, Slc38a5, Dlg2, Tmem38a, Bpifa1, Slc47a1, Ephb2, K…
GO_CATION_TRANSMEMBRANE_TRANSPORTER_ACTIVITY	0.0008475474	0.01979265	-0.3142108	-1.3818325	7	558	Slc7a3, Cacna2d1, Catsper2, Tspoap1, Cacna1d, Slc38a6, Atp1a2, Slc2a13, mt-Co3, Slc9a5, Cox7a1, Slc10a6, Kcnk3, Kcnab3, Scn7a, Kcnh2, Chrnb1, Grik5, mt-Atp8, Slc4a9, Slc28a2, mt-Atp6, Kcnd1, Atp5g2, Slc25a47, P2rx3, Anxa9, Cacnb2, Slc12a3, Slc23a1, Atp1b2, Kcnn3, Slc25a37, Slc38a2, Hcn3, Slc8a1, Slc9a8, Gria3, Slc9b2, Abcb11, Slc38a5, Tmem38a, Slc47a1, Kcnip2, Slc38a9, Cacna2d2, Atp6v0e2, Slc38a7…
GO_CATION_TRANSPORT	0.3426772293	0.71657314	-0.2296957	-1.0354568	3373	1040	Slc7a3, Cacna2d1, Actn2, Rnf207, Dmpk, Catsper2, Cacna1d, Lrp2, Slc25a27, Slc38a6, Atp1a2, mt-Co3, Slc9a5, Rab3b, Dmd, Hecw2, Cox7a1, Slc10a6, Kcnk3, Kcnab3, Scn7a, Kcnh2, Chrnb1, Fgf11, mt-Atp8, Vamp2, Slc4a9, Ppargc1a, Heph, Abat, mt-Atp6, Kcnd1, Tfrc, Atp5g2, Mapk8ip2, Slc22a17, Slc25a47, Syt12, P2rx3, Anxa9, Cacnb2, Slc12a3, Slc23a1, Egf, Atp1b2, Fxyd1, Kcnn3, Slc38a4, Slc25a37, Osr1, Slc38a2…
GO_CATION_TRANSPORTING_ATPASE_COMPLEX	0.1067225536	0.42171839	-0.5403866	-1.3571444	661	14	Atp1a2, Atp1b2, Fxyd1
GO_CATSPER_COMPLEX	0.1169402606	0.43916573	-0.6031911	-1.3502373	690	9	Catsper2, Catsperd, Catsperz
GO_CAVEOLA	0.8455598456	0.97542737	0.2031302	0.8360380	2189	79	Hmox1, Ptgs2, Fasl, Hck, Flot2, Jak2, Plvap, Cav1, Emp2, Cdh13, Cdh1, Tgfbr2, Plpp2, Flot1, Dlc1, Scn5a, Adcyap1r1, Nos1ap, Smo, Bmpr1a, Ctnna1, Plpp1, Coro1c, Cav2, Pacsin2, Htr2a
GO_CAVEOLIN_MEDIATED_ENDOCYTOSIS	0.8179012346	0.96578961	0.2776736	0.7327277	3179	12	Cav1, Unc119, Nedd4l, Pacsin2
GO_CCR_CHEMOKINE_RECEPTOR_BINDING	0.0003041363	0.01615590	0.6975492	2.4610943	0	36	Ccl5, Ccl4, Stat1, Ccl22, Ccrl2, Ccl1, Ccl3, Ccl3, Ccl3, Xcl1, Xcl1, Cx3cl1, Ccl8, Ccl19
GO_CCR1_CHEMOKINE_RECEPTOR_BINDING	0.0071770335	0.08042964	0.8249313	1.7570277	29	6	Ccl5, Ccl4, Ccl3, Ccl7
GO_CCR2_CHEMOKINE_RECEPTOR_BINDING	0.2664429530	0.64881599	0.6513474	1.2195393	1190	4	Ccl7, Ccr2, Msmp, Ccl12
GO_CCR3_CHEMOKINE_RECEPTOR_BINDING	0.5054229935	0.82684280	-0.5622573	-0.9987542	2795	4	Ccl27a, Ccl11
GO_CCR4_NOT_COMPLEX	0.6895730836	0.91979078	-0.3223742	-0.8396162	4344	16	Cnot10, Cnot1, Cpeb3, Cnot7, Cnot6l, Cnot9
GO_CCR4_NOT_CORE_COMPLEX	0.7238062521	0.93271072	-0.4056426	-0.8110075	4213	6	Cnot1, Cnot7, Cnot9
GO_CCR5_CHEMOKINE_RECEPTOR_BINDING	0.0097181730	0.09798847	0.7928212	1.7728374	39	7	Ccl5, Ccl4, Stat1, Ccl3, Stat3
GO_CCR6_CHEMOKINE_RECEPTOR_BINDING	0.2464285714	0.62992865	0.7954492	1.2156361	1172	2	Ccl20, Defb1
GO_CD4_POSITIVE_ALPHA_BETA_T_CELL_ACTIVATION	0.0004140787	0.01615590	0.6345779	2.6658635	0	91	Pla2g2d, Il12rb1, Ifng, Il27, Tarm1, Tbx21, Zfpm1, Cd274, Runx3, Xcl1, Foxp3, Irf4, Nfkbid, Cd160, Tnfsf4, Il21, Ccl19, Arg2, Cd83, Il23a, Il12b, Cd86, Ripk2, Slamf6, Zc3h12a, Sema4a, Hlx, Batf, Anxa1, Nlrp3, Sash3, Ly9, Stoml2, Tox, Prkcq, Il12a, Ager, Gata3, Ctsl, Cd81, Sh3rf1, Il6, Fut7, Tgfbr2, Zbtb7b, Stat3, Twsg1, Malt1
GO_CD4_POSITIVE_ALPHA_BETA_T_CELL_CYTOKINE_PRODUCTION	0.0246982880	0.17903833	0.5140283	1.5740359	87	21	Tbx21, Il1b, Xcl1, Il12b, Arg1, Nlrp3, Il12a, Gata3, Cd81, Il6
GO_CD4_POSITIVE_ALPHA_BETA_T_CELL_DIFFERENTIATION	0.0003785011	0.01615590	0.6066707	2.4685243	0	74	Pla2g2d, Il12rb1, Ifng, Il27, Tbx21, Zfpm1, Runx3, Foxp3, Irf4, Nfkbid, Tnfsf4, Il21, Ccl19, Cd83, Il23a, Il12b, Cd86, Ripk2, Slamf6, Zc3h12a, Sema4a, Hlx, Batf, Anxa1, Nlrp3, Sash3, Ly9, Tox, Gata3, Ctsl, Sh3rf1, Il6, Fut7, Zbtb7b, Stat3
GO_CD4_POSITIVE_ALPHA_BETA_T_CELL_PROLIFERATION	0.0015197568	0.02863623	0.7414850	1.9145403	5	11	Cd274, Xcl1, Arg2, Cd81, Tgfbr2, Twsg1, Cd55, Vsir, Lgals9, Lgals9, Lgals9
GO_CD4_POSITIVE_CD25_POSITIVE_ALPHA_BETA_REGULATORY_T_CELL_DIFFERENTIATION	0.0052631579	0.06560722	0.8382745	1.7854475	21	6	Pla2g2d, Ifng, Foxp3, Tox, Fut7
GO_CD4_POSITIVE_OR_CD8_POSITIVE_ALPHA_BETA_T_CELL_LINEAGE_COMMITMENT	0.0002851440	0.01615590	0.7700060	2.3820122	0	22	Il12rb1, Tbx21, Zfpm1, Foxp3, Irf4, Il23a, Il12b, Slamf6, Batf, Ly9, Tox, Ctsl, Il6, Stat3
GO_CD4_RECEPTOR_BINDING	0.0002443196	0.01615590	0.8563969	2.0794804	0	9	H2-Eb1, Cd74, Lck, Cd22, Plscr1, Fyn, Il16, Plscr4, Spg21
GO_CD40_RECEPTOR_COMPLEX	0.8085563264	0.96245526	-0.3162296	-0.7474134	4894	11	Chuk, Birc2, Ikbkb
GO_CD40_SIGNALING_PATHWAY	0.1850161117	0.55131290	0.4497798	1.2587853	688	15	Tnfaip3, Cd40lg, Cd86, Slamf1
GO_CD8_POSITIVE_ALPHA_BETA_T_CELL_ACTIVATION	0.0002878526	0.01615590	0.6707942	2.1497522	0	25	H2-T23, Irf1, Cd274, Crtam, Runx3, Xcl1, Gpr18, Tox, Sh3rf1, Hfe, Zbtb7b, Eomes, Ptpn22, Bcl2, Vsir, Socs1, Satb1
GO_CD8_POSITIVE_ALPHA_BETA_T_CELL_DIFFERENTIATION	0.0072954664	0.08112193	0.6619460	1.7846935	27	13	Irf1, Runx3, Gpr18, Tox, Zbtb7b, Eomes, Bcl2, Socs1, Satb1
GO_CD8_POSITIVE_ALPHA_BETA_T_CELL_PROLIFERATION	0.0121477162	0.11240636	0.7798534	1.7438398	49	7	H2-T23, Irf1, Xcl1, Sh3rf1, Ptpn22, Vsir
GO_CD95_DEATH_INDUCING_SIGNALING_COMPLEX	0.1479039096	0.49610384	0.6807033	1.3588376	627	5	Fas, Casp8, Fadd
GO_CDC42_PROTEIN_SIGNAL_TRANSDUCTION	0.0182613169	0.14727802	0.6363696	1.6792577	70	12	Rhov, Was, Ntn1, Rhoj, Apoe, Cdc42
GO_CDC73_PAF1_COMPLEX	0.9106280193	0.99019811	0.2685169	0.6276887	3769	8	Wdr61, Pex2, Cdc73, Leo1
GO_CDP_ALCOHOL_PHOSPHATIDYLTRANSFERASE_ACTIVITY	0.2027972028	0.57765722	-0.5761412	-1.2471376	1188	8	Chpt1, Cdipt, Cept1, Pgs1, Ptdss2
GO_CDP_CHOLINE_PATHWAY	0.5613191343	0.85619152	-0.4716519	-0.9429810	3267	6	Chka, Chpt1
GO_CDP_DIACYLGLYCEROL_METABOLIC_PROCESS	0.9070808107	0.98995444	0.2399947	0.6604795	3445	14	Agpat3, Tamm41
GO_CELL_ACTIVATION	0.0113636364	0.10806437	0.4372994	2.4058669	0	1296	Prf1, Pla2g2d, Il12rb1, Slamf8, Itk, Pglyrp1, H2-DMb2, Hspa1a, Hspa1a, Ifng, Il27, H2-Eb1, Pdcd1lg2, Cd8a, Cd74, H2-Oa, Tnfsf11, Ido1, Tarm1, H2-T23, Batf2, Ccl5, Irf1, Cd8b1, Cd3g, Il1a, Hk3, Tnfrsf14, Pdcd1, Lag3, Cd1d1, Apold1, Tnfrsf18, Hmox1, Icam1, Tbx21, Zfpm1, Rhof, Rps6ka1, Mzb1, Thy1, Cd274, Aldoc, Psmb10, S100a8, Lck, Il21r, Vav1, H2-M3, Dcstamp, Gpr84, Cst7, Cd177, Crtam, S100a9, Dnas…
GO_CELL_ACTIVATION_INVOLVED_IN_IMMUNE_RESPONSE	0.0023980815	0.03872351	0.4225143	2.2269660	0	664	Il12rb1, Pglyrp1, H2-DMb2, Hspa1a, Hspa1a, Ifng, Il27, Cd74, Tarm1, Hk3, Hmox1, Icam1, Tbx21, Zfpm1, Rhof, Aldoc, S100a8, Gpr84, Cd177, S100a9, Dnase1l3, Clec5a, Fcgr3, Pou2af1, Cdh17, Ccl3, Pglyrp2, Hvcn1, Glipr1, Creg1, Orm1, Tlr2, Fcgr2b, Foxp3, Rnaset2a, Camp, Irf4, Fpr2, Clec4e, Cd40lg, Tyrobp, Serpinb1a, Nfkbid, Cd14, Ampd3, Mmp8, Itgb2, Xrcc5, Lfng, Tnfsf4, Il21, Nr4a3, Ccl19, Ctsh, Gm2a, …
GO_CELL_ADHESION_INVOLVED_IN_HEART_MORPHOGENESIS	0.1841556637	0.54974786	-0.6649972	-1.2645737	1059	5	Gata5, Tgfb2
GO_CELL_ADHESION_MEDIATED_BY_INTEGRIN	0.3506686478	0.72354517	0.2612535	1.0490454	943	69	Ccl5, Icam1, Skap1, Cd3e, Snai2, Itgb2, Plau
GO_CELL_ADHESION_MEDIATOR_ACTIVITY	0.5328212291	0.84168988	-0.2814702	-0.9633873	3814	58	Dsp, Mypn, Itga10, Rpsa, Plxnb3, Stxbp6, Nrcam, Palld, Nfasc, Anxa2, Pdlim5, Jam3, Pkp2, S100a11, Igsf9
GO_CELL_ADHESION_MOLECULE_BINDING	0.6725806452	0.91321230	0.1858674	0.9598914	416	513	Hspa1a, Sema7a, Cd1d1, Efhd2, Icam1, Ccn6, Stat1, Thy1, Tgfbi, Cd177, Il1b, Cdh17, Jaml, Cx3cl1, Tbc1d2, Cd40lg, Krt18, Nrg1, Fcer2a, Itgb2, Nphs1, Vcam1, Coro1b, Itgal, Cd9, Lrrc59, Cd226, Sfn, Pak4, Eef2, Prdx1, Gipc1, Itgax, Idh1, Lcp1, S1pr3, Pdlim1, Olfm4, Anxa1, Pcbp1, Tes, Cdh5, Clic1, Mb21d2, Cldn7, Icam2, Ahsa1, Clint1, Ptprf, Epcam, Cnn3, Gprc5a, Emilin1, Snx1, Ppp1ca, Arhgef16, Itgb4, …
GO_CELL_ADHESION_MOLECULE_PRODUCTION	0.2371907023	0.62110511	0.4832927	1.2103114	948	10	Il1b, Cav1, Fut7, Flot1
GO_CELL_ADHESIVE_PROTEIN_BINDING_INVOLVED_IN_BUNDLE_OF_HIS_CELL_PURKINJE_MYOCYTE_COMMUNICATION	0.2133044107	0.59031686	-0.6928449	-1.2307209	1179	4	Dsp, Pkp2, Dsg2
GO_CELL_AGGREGATION	0.7809083911	0.95379296	-0.2770901	-0.7824923	5071	22	Bmpr1b, Bpifa1, Col2a1, Sox9
GO_CELL_AGING	0.4095767422	0.76446041	0.2375269	1.0171145	957	102	Icam1, H2-M3, Ecrg4, Cdkn2b, Id2, Arg2, Eng, Hmga2, Map2k1, B2m, Fbxo5, Eef1e1, Tbx2, Map3k3, Pawr, Ybx1, Serpine1, Rwdd1
GO_CELL_BODY	0.0178325019	0.14530998	-0.2851842	-1.2527822	167	545	Slc25a27, Ptbp2, Psd2, Atp1a2, Slc2a13, Pde1b, Epha4, Fzd3, Sncaip, Gdi1, Ric3, mt-Nd1, Prkaa2, Mapk10, Grik5, Bmpr1b, Lrp4, Drp2, Ppargc1a, Calca, Kif5a, Endog, Cryab, Glrx5, Kcnd1, Eno2, Mapk8ip2, Rac3, P2rx3, Plekhn1, Atp1b2, Tmem266, Kcnn3, Slc38a2, Usp33, Hcn3, Slc8a1, Pde1a, Kncn, Ntrk1, Dlg2, Ephb2, Prph, Slc38a7, Lrig2, Ndn, Myh10, Tmprss5, Rogdi, P2rx6, Zpr1, Vps16, Efna2, Epha7, Rbm8a, …
GO_CELL_BODY_FIBER	0.2459330144	0.62987400	0.5742604	1.2231218	1027	6	Penk, Ass1, Htr2a
GO_CELL_BODY_MEMBRANE	0.8226470588	0.96819680	0.2396899	0.7816071	2796	27	Thy1, Rgs8, Cd22, Kcne3, Cx3cr1, Kcnc1
GO_CELL_CELL_ADHESION	0.0035211268	0.05025949	0.3260384	1.7409387	0	804	Pla2g2d, Il12rb1, H2-DMb2, Ifng, H2-Eb1, Pdcd1lg2, Cd74, Tnfsf11, Ido1, Tarm1, H2-T23, Ccl5, Megf11, Irf1, Il1a, Tnfrsf14, Pdcd1, Lag3, Cd1d1, Icam1, Tbx21, Thy1, Cd274, S100a8, Lck, Vav1, H2-M3, Cd177, Crtam, S100a9, C1qtnf1, Runx3, Il2ra, Skap1, Il1rn, Cd3e, Tnip1, Il1b, Cdh17, Tnf, Tnfsf14, Ctla4, Jaml, Cd6, Cd2, Ntn1, Fcgr2b, Xcl1, Sema4d, Cx3cl1, Ccr7, Foxp3, Cd27, Gli2, Zap70, Cd40lg, Krt18…
GO_CELL_CELL_ADHESION_INVOLVED_IN_GASTRULATION	0.5572441743	0.85503588	0.3548861	0.9163284	2199	11	Il1rn, Klf4, Myadm
GO_CELL_CELL_ADHESION_MEDIATED_BY_CADHERIN	0.1240931076	0.45319237	-0.4385055	-1.3096934	820	28	Cdh2, Plekha7, Bmp6, Afdn, Vegfa, Serpinf2
GO_CELL_CELL_ADHESION_MEDIATED_BY_INTEGRIN	0.0540613964	0.29162725	0.5154774	1.4913326	198	17	Ccl5, Skap1, Cd3e, Adam9
GO_CELL_CELL_ADHESION_VIA_PLASMA_MEMBRANE_ADHESION_MOLECULES	0.6694846555	0.91131193	-0.2216308	-0.9220163	5780	249	Cdh2, Mypn, Celsr3, Fat3, Pcdhga4, Cdh16, Pcdhb5, Arvcf, Cldn2, Plxnb3, Pcdhga1, Pcdh7, Pcdhga9, Gata5, Pcdhgb6, Ptpn23, Tgfb2, Pcdh17, Ret, Ptprs, Pcdhb16, Pcdhb16, Igsf9b, Pcdhga11, Cldn12, Adgrl3, Cldn22, Palld, Celsr2, Cdhr1, Robo2, Hmcn1, Ajuba, Obsl1, Fat4, Fat1, Pcdhgc3, Pcdhb15, Cldn9, Pcdhga3, Dchs1, Crb2, Pcdhb21, Pcdhgb1, Apoa1, Cldn10, Cdhr2, Pcdhgb4, Tro, Pcdhga5, Sdk2, Sdk1, Igsf9, …
GO_CELL_CELL_CONTACT_ZONE	0.1271012710	0.45914854	-0.3527955	-1.2430696	929	68	Cdh2, Dsp, Atp1a2, Fxyd1, Akap6, Slc8a1, Afdn, Hamp, Ahnak, Obsl1, Des, Jam3, Pkp2, Fgf13, Rangrf, Flcn, Ank3, Scn1a, Gja5, Tmem65, Vcl
GO_CELL_CELL_JUNCTION	0.5677718976	0.85902055	-0.2238380	-0.9727913	5256	458	Cdh2, Plekha7, Prkcg, Dsp, Alox8, Col17a1, Atp1a2, Epha4, Perp, Cgnl1, Fxyd1, Akap6, Slc8a1, Abcb11, Arvcf, Afdn, Adam15, Cldn2, Mapk15, Pdlim3, Ajm1, Dnmbp, Tmem47, Gjb1, Steap1, Pdlim7, Nhs, Sv2a, Efnb2, Magi1, Amot, Vezt, Stard10, Flna, Prkcz, Fabp7, Pnn, Cntnap1, Stxbp6, Vegfa, Dlg3, Hamp, Arhgef2, Tek, Cldn12, Adgrl3, Cldn22, Rnd1, Sapcd2, Ahnak, Tjap1, Nfasc, Actb, Amotl2, Hmcn1, Anxa2, Myo…
GO_CELL_CELL_JUNCTION_ASSEMBLY	0.9267813268	0.99147330	0.1841826	0.8253667	1885	136	Nr1h4, Il1b, Tnf, Snai2, Cldn4, Marveld2, Cd9, Crb3, Pip5k1c, Cldn18, Cdh5, Ace, Cldn7, Cldn3, Cav1, Lsr, Gpbar1, Agt, Prkch, F11r
GO_CELL_CELL_JUNCTION_MAINTENANCE	0.7485087861	0.94155299	-0.3183990	-0.7996375	4642	14	Plekha7, Nlgn2, Prtn3
GO_CELL_CELL_JUNCTION_ORGANIZATION	0.6929321872	0.92125704	-0.2225768	-0.9054480	5803	197	Cdh2, Plekha7, Dsp, Epha4, Perp, Arvcf, Bmp6, Afdn, Cldn2, Ajm1, Gjb1, Nlgn2, Efnb2, Ptpn23, Tgfb2, Cntnap1, Vegfa, Cldn22, Hdac7, Prtn3, Nfasc, Actb, Grhl1, Gjb6, Arl2, Cldn9, Epb41l3, Rhoc, Micall2, Dchs1, Cldn10, Jam3, Pkp2, Rab13, Rock2, Sdk2, Sdk1, Fbf1, Prkci, Flcn, Cldn14, Ikbkb, Pkn2, Tjp1, Smad7, Gja5, Vcl, Tln2, Wdr1, Inava, Ect2, Patj, Cldn20, Mtdh, Runx1, Pof1b
GO_CELL_CELL_RECOGNITION	0.1022109460	0.41182947	0.3142151	1.2472222	281	65	Prf1, Kcnu1, Hvcn1, Cd6, Ccr7, Nck2, Ccl19, Cd9, Clgn, Havcr2, Hspa1l, Ly6k, Folr1, Dock8, Cct2
GO_CELL_CELL_SIGNALING	0.9230769231	0.99110231	-0.1956616	-0.8897308	9191	1600	Cdh2, Efnb3, Cacna2d1, Rnf207, Brsk1, Dmpk, Prkcg, Rbp4, Tspoap1, Tgfb1i1, Alox8, Cacna1d, Tmem198, Napb, Guca1b, Trabd2b, Atp1a2, Adcy5, Cyp46a1, Chga, Efna3, Caprin2, Epha4, Rab3b, Bche, Fzd3, Bmp3, Sncaip, Ric3, Kcnk3, Chia1, Mdfi, Alpk2, Tspan12, Chrnb1, Fgf11, Prkaa2, Grik5, Plekha4, Vamp2, Lrp4, Gabre, Celsr3, Drp2, Lmbr1l, Abat, Porcn, Kif5a, Efna1, Wnt10b, Prr7, Fcrls, Lama2, Fgfr3, Crhr2…
GO_CELL_CELL_SIGNALING_BY_WNT	0.9034017972	0.98903641	-0.1940416	-0.8469322	8444	487	Cdh2, Tgfb1i1, Tmem198, Trabd2b, Caprin2, Fzd3, Mdfi, Alpk2, Tspan12, Prkaa2, Plekha4, Lrp4, Celsr3, Lmbr1l, Porcn, Wnt10b, Lgr6, Tle2, Ndrg2, Rac3, Dact3, Egf, Prickle2, Pygo1, Tle6, Grb10, Tert, Zranb1, Shisa2, Tnrc6a, Rps27a, Ift80, Rnf43, Chd8, Ptpn23, Wnt2, Dixdc1, Csnk2a1, Pfdn5, Ap2s1, Nfatc4, Eda, Prkn, Igfbp6, Sox10, Col1a1, Nphp3, Amer1, Klhl12, Prdm15, Sox9, Celsr2, Dact1, Amotl2, Sox1…
GO_CELL_CELL_SIGNALING_INVOLVED_IN_CARDIAC_CONDUCTION	0.0160845588	0.13557510	-0.5450094	-1.5861314	104	25	Cacna2d1, Rnf207, Cacna1d, Cacnb2, Flna, Cacna1g, Nup155, Hcn4, Pkp2, Rangrf, Gja5, Kcna5, Scn10a
GO_CELL_CHEMOTAXIS	0.0007855460	0.01897524	0.4393368	2.1565818	0	274	Slamf8, Cxcl9, Cd74, Ackr2, Tnfsf11, Ccl5, Cxcr6, Cxcr3, Ccl4, S100a8, Ccl22, Ccrl2, Vav1, S100a9, Ccl1, Il1b, Ccl3, Ccl3, Ccl3, Tnfsf14, Jaml, Rarres2, Ch25h, Pla2g7, Ccr8, Xcl1, Xcl1, Cx3cl1, Ccr7, Fpr2, Klrk1, Il17rc, Itgb2, Ccl8, Cxcl10, Ccl19, Cxcr5, Ppbp, Il23a, Coro1b, Grem1, Coro1a, Cxcr4, Aif1, Fcer1g, Csf1r, Bst1, Trpm2, Pip5k1c, Mmp28, Pde4b, Ccr1, Cxcl16, Ackr3, Prex1, Anxa1, Gpr18, F…
GO_CELL_COMMUNICATION_BY_ELECTRICAL_COUPLING	0.4886398061	0.81668601	-0.3313663	-0.9828380	3225	27	Atp1a2, Atp1b2, Slc8a1, Gjb6, Gjc2, Pkp2, Ank3, Gja5, Fkbp1b, Camk2d, Kcna1, Gjc1
GO_CELL_COMMUNICATION_BY_ELECTRICAL_COUPLING_INVOLVED_IN_CARDIAC_CONDUCTION	0.5241497127	0.83675263	-0.3442322	-0.9594433	3374	21	Atp1a2, Atp1b2, Slc8a1
GO_CELL_COMMUNICATION_INVOLVED_IN_CARDIAC_CONDUCTION	0.0118733509	0.11105120	-0.4785847	-1.5582635	80	44	Cacna2d1, Rnf207, Dsp, Cacna1d, Atp1a2, Cacnb2, Atp1b2, Slc8a1
GO_CELL_CORTEX	0.8894814479	0.98625156	-0.1969479	-0.8302688	7838	291	Cdh2, Actn2, Sptbn5, Unc13a, Rac3, Arv1, Fgf1, Kncn, Myo6, Dmtn, Dstn, Myh10, BC034090, Exoc3l2, Fry, Phldb1, Flna, Prkcz, Med28, Unc13b, Spink5, Myo9b, Stxbp6, Hamp, Myrip, Dst, Fabp1, Rnd1, Myzap, Kcnc3, Sapcd2, Actb, Hmcn1, Anxa2, Ppp1r9a, Arhgap32, Myo7a, Llgl1, Tmod1, Tchp, Septin5, Myo1a, Rhoc, Gpsm1, Dync1h1, Fam110c, Numa1, Exoc1, Arhgef7, Shroom2, C2cd2l, Pfn1, Sptan1, Rims3, Cabp1, Akap…
GO_CELL_CORTEX_REGION	0.1267522503	0.45862625	-0.3998522	-1.2794666	858	40	Unc13a, Phldb1, Prkcz, Unc13b, Hamp, Fabp1, Sapcd2, Tchp, Numa1, Rims3, Clasp2, Gpsm2, Ppfia3
GO_CELL_CYCLE	0.6225677031	0.88958048	-0.2145576	-0.9767556	6206	1725	Brsk1, Klhdc8b, Trim71, Plagl1, Prdm9, Prdm9, Alox8, Fbxl22, Ccnl2, Ccnl1, 4933427D14Rik, Esrrb, Usp2, Fzd3, Hecw2, Stard9, Appl2, Smc5, Cdk10, Bex2, Trim39, Myocd, Znrd2, Prkaa2, Prkab2, Rtel1, Mlf1, Srsf2, Inca1, Klhl13, Wnt10b, Gspt2, Fbxl6, Npm2, Map10, Srsf5, Hjurp, Ankk1, Cdc7, Entr1, Tspyl2, Gadd45gip1, Egf, Hpgd, Pcbp4, Sfi1, Fbxl15, Gon4l, Usp33, Tbx3, Pim3, Taf2, Sertad1, Ccnt2, Pcid2, …
GO_CELL_CYCLE_ARREST	0.9177244946	0.99079012	-0.1942068	-0.7988205	7807	220	Plagl1, Prkaa2, Prkab2, Mlf1, Wnt10b, Gadd45gip1, Pcbp4, Cnot10, Slc38a9, Lamtor4, Mdm4, Mapk12, Mlxipl, Tgfb2, Rassf1, Tbrg4, Cgref1, Map3k20, E4f1, Pidd1, Msh2, Hras, Vash1, Inha, Prkag2, Prkag3, Cdk9, Cdkn1c, Nupr1l, Lamtor2, Brca1, Cnot1, Cdkn1a, Tcf7l2, Rragd, Rpl26, Tfap4, Eif2ak4, Fgf10, Hepacam, Atm, Uhrf2, Kif20b, Ddit3, Cdk2, Skil, Magi2, Tfdp2, Cdk5, Tsg101, Ep300, Pnpt1, Dab2ip, Lamto…
GO_CELL_CYCLE_CHECKPOINT	0.3546149324	0.72605127	-0.2554872	-1.0502334	3015	218	Brsk1, Plagl1, Trim39, Pcbp4, Pcid2, Cnot10, Prkdc, Prox1, Mdm4, Fem1b, Ppp1r10, Ints7, H2ax, Map3k20, Ercc6, Hinfp, Pidd1, Prcc, Msh2, Hras, Zwilch, Mre11a, Usp28, Atf2, Cenpf, Ddx39b, Brca1, Atr, Cnot1, Cdkn1a, Topbp1, Fbxo31, Dync1li1, Cep63, Brcc3, Fancd2, Ttk, Ticrr, Thoc1, Anapc15, Donson, Rpl26, Rad9a, Eif2ak4, Zw10, Atm, Psmg2, Bub1, Trp53bp1, Rhno1, Nabp2, Cdk2, Chek1, Gigyf2, Blm, Taok2
GO_CELL_CYCLE_DNA_REPLICATION	0.2463407898	0.62992865	-0.3271549	-1.1400493	1783	64	Rtel1, Cdc7, Dach1, Pole, Zpr1, Atad5, Pola1, Pola2, Pole2, Atrx, Lig1, Donson, Pold1, Brca2, Prim1, Senp2, Terf2, Upf1, Prim2, Pold3, Rfc2, E2f7, Mcm4
GO_CELL_CYCLE_DNA_REPLICATION_INITIATION	0.3333912439	0.70952002	-0.5948550	-1.1311897	1918	5	Pola1, Mcm4, Mcmdc2, Mcm2
GO_CELL_CYCLE_G1_S_PHASE_TRANSITION	0.9558468437	0.99710363	-0.1864216	-0.7796810	8312	265	Trim71, Plagl1, Esrrb, Appl2, Cdk10, Trim39, Cdc7, Pcbp4, Cnot10, Prkdc, Tert, Orc4, Mdm4, Pole, Zpr1, Fbxw7, Cdk2ap2, Hinfp, Pidd1, Mepce, Ccnd3, Dact1, Pola1, Hyal1, Pola2, Gjc2, Mcm10, Taf1, Cnot1, Cdkn1a, Pole2, Ddrgk1, Npat, Fbxo31, Egfr, Fhl1, Ppp6c, Usp37, E2f3, Rpl26, Fgf10, Cdk16, Atm, Cdc25a, Kif14, Skp2, Cul5, Camk2a, Brd4, Dcun1d3, Cdk2, Gigyf2, Prim1, Ccne1, Tfdp2, Cdk5, Senp2, Eif4e…
GO_CELL_CYCLE_G2_M_PHASE_TRANSITION	0.5847447863	0.86849636	-0.2286528	-0.9540204	5074	259	Brsk1, Fbxl22, Esrrb, Trim39, Wnt10b, Fbxl6, Cdc7, Sfi1, Fbxl15, Taf2, Cep152, Pkmyt1, Atad5, Ctc1, Cep72, Bora, Ckap5, Nek10, Odf2, Pbx1, Pkia, Nes, Ajuba, Mre11a, Cep135, Cep131, Ppp2r2a, Arpp19, Cenpf, Brca1, Cdkn1a, Sdccag8, Topbp1, Cep63, Brcc3, Dync1h1, Fhl1, Tpd52l1, Ticrr, Akap8, Atf5, Akap8l, Donson, Cntrl, Psmb3, Haus6, Psmb4, Pcm1, Atm, Cdc25a, Psmd2, Kif14, Skp2, Ccp110, Tpx2, Brd4, M…
GO_CELL_CYCLE_PHASE_TRANSITION	0.8747092409	0.98339352	-0.1974263	-0.8698407	8272	583	Brsk1, Trim71, Plagl1, Fbxl22, Esrrb, Hecw2, Appl2, Cdk10, Trim39, Wnt10b, Fbxl6, Npm2, Cdc7, Pcbp4, Sfi1, Fbxl15, Taf2, Pcid2, Cnot10, Cep152, Prkdc, Mapk15, Tert, Orc4, Mdm4, Pole, Zpr1, Fbxw7, Pkmyt1, Atad5, Ctc1, Ovol1, Cep72, Bora, Ckap5, Nek10, Odf2, Cdk2ap2, Hinfp, Pbx1, Ercc2, Pidd1, Mepce, Espl1, Ccnd3, Pkia, Nes, Anapc1, Dact1, Ajuba, Pola1, Mre11a, Cep135, Hyal1, Cep131, Pola2, Gjc2, P…
GO_CELL_CYCLE_PROCESS	0.3288292830	0.70407535	-0.2290298	-1.0374141	3260	1294	Brsk1, Klhdc8b, Trim71, Plagl1, Prdm9, Prdm9, Fbxl22, 4933427D14Rik, Esrrb, Hecw2, Stard9, Appl2, Smc5, Cdk10, Trim39, Prkaa2, Prkab2, Rtel1, Mlf1, Klhl13, Wnt10b, Fbxl6, Npm2, Map10, Ankk1, Cdc7, Entr1, Gadd45gip1, Egf, Pcbp4, Sfi1, Fbxl15, Usp33, Taf2, Pcid2, Dach1, Igf1, Cnot10, Tdrd9, Cep126, Cep152, Prkdc, Spo11, Slc38a9, Cep295, Ddx11, Mapk15, Tex11, Myh10, Tert, Orc4, Lamtor4, Mdm4, Pole, …
GO_CELL_DEATH_IN_RESPONSE_TO_HYDROGEN_PEROXIDE	0.4840116279	0.81379900	0.3027824	0.9815094	1664	26	Nr4a3, Pink1, Psap, Ripk1, Pawr, Sigmar1, Park7
GO_CELL_DEATH_IN_RESPONSE_TO_OXIDATIVE_STRESS	0.4238437002	0.77466259	0.2426927	1.0078109	1062	84	Nr4a3, Pink1, Psap, Arl6ip5, Fzd1, Slc7a11, Akt1, Vnn1, Parp1, Jak2, Sod2, Ripk1, Oxr1, Fyn, Pawr, Ncoa7, Tlr6, Bag5, Sigmar1, Park7, P4hb, Gskip, Slc1a1, Fbxo7, Map3k5, Bcl2
GO_CELL_DIFFERENTIATION_IN_HINDBRAIN	0.7866583735	0.95605163	-0.2826422	-0.7790477	5058	20	Faim2, Prox1, Ophn1, Nog, Herc1, Rora, Agtpbp1, Atp7a
GO_CELL_DIFFERENTIATION_IN_SPINAL_CORD	0.8785513581	0.98347948	0.2109788	0.7655363	2813	41	Gli2, Zc4h2, Gata2, Draxin, Nfe2l1, Lmo4, Olig3, Scyl1, Scyl3, Wnt3a
GO_CELL_DIFFERENTIATION_INVOLVED_IN_EMBRYONIC_PLACENTA_DEVELOPMENT	0.5587209302	0.85535818	0.2896771	0.9390270	1921	26	Socs3, Prdm1, St14, Casp8, Spint2, Eomes, Fzd5
GO_CELL_DIFFERENTIATION_INVOLVED_IN_KIDNEY_DEVELOPMENT	0.8398188765	0.97524693	-0.2312413	-0.7821557	5934	54	Pax2, Lamb2, Osr1, Amer1, Myo1e, Fat4, Lif, Prom1, Klf15, Tcf21, Asxl1, Glis2, Magi2
GO_CELL_DIFFERENTIATION_INVOLVED_IN_METANEPHROS_DEVELOPMENT	0.4086715867	0.76442440	-0.3635192	-1.0379888	2657	23	Pax2, Lamb2, Osr1, Fat4, Lif, Tcf21
GO_CELL_DIFFERENTIATION_INVOLVED_IN_PHENOTYPIC_SWITCHING	0.7100306614	0.92752207	0.4664284	0.7932426	3241	3	Sod2, Fgf9
GO_CELL_DIVISION	0.8467963629	0.97561313	-0.1999772	-0.8805463	8008	572	Klhdc8b, Esrrb, Smc5, Znrd2, Klhl13, Map10, Cdc7, Entr1, Garem1, Fgf1, Ccnt2, Fgf7, Pdgfc, Myh10, Jtb, Ttc19, Pdgfd, Ccdc124, Cdk20, Dixdc1, Tgfb2, Son, Ccnt1, Bora, Ckap5, Vegfa, Efhc1, Cspp1, Cdk2ap2, Arhgef2, Ahctf1, E4f1, Ercc2, Pdgfa, Knstrn, Prdm15, Knl1, Thoc2, Sapcd2, Ncapg, Espl1, Ccnd3, Anapc1, Pogz, Hmcn1, Sox17, Mis18bp1, Pdxp, Mau2, Zwilch, Mapre3, Pmf1, Septin5, Ube2c, Becn1, Arpp19…
GO_CELL_DIVISION_SITE	0.4710947109	0.80787567	-0.2830779	-0.9974207	3446	68	Psd, Klhdc8b, Psd2, Myh10, Pitpnm1, Katnbl1, Hmcn1, Pdxp, Septin5, Tubgcp3, Rhoc, Hmcn2, Mastl, Tubgcp6, Pkn2, Tubgcp5
GO_CELL_FATE_COMMITMENT	0.0041237113	0.05624940	0.2938191	1.4120944	5	230	Il12rb1, Slamf8, Tbx21, Zfpm1, Wnt6, Foxp3, Irf4, Gli2, Id2, Pdpn, Il7, Wnt10a, Nrg1, Eya2, Il23a, Il12b, Prdm1, Slamf6, Hey2, Dll1, Gata2, Batf, Sh3pxd2b, Mitf, Bmp2, Fzd7, Ly9, Tbx2, Nfe2l1, Tox, Spry2, Lmo4, Wnt5a, Ror2, Wnt2b, Wnt7a, Gata3, Ctsl, Tcf3, Ntf5, Cyp26b1, Satb2, Apc2, Spdef, Il6, Tbx10, Tbx4, Epop, Zbtb7b, Stat3, Eomes, Trim15, Gdf3, Cdc42, Wnt5b, Foxa2, Myt1l, Dscaml1, Eya1, Pou4…
GO_CELL_FATE_COMMITMENT_INVOLVED_IN_FORMATION_OF_PRIMARY_GERM_LAYER	0.9343054720	0.99307080	-0.2189464	-0.6665883	6214	31	Pax2, Sox17, Elf5, Etv2, Sox2, Ctr9, Gata6, Rtf1
GO_CELL_FATE_DETERMINATION	0.7876407825	0.95624520	-0.2546906	-0.8035102	5314	37	Pax2, Prox1, Nkx2-2
GO_CELL_FATE_SPECIFICATION	0.7328185328	0.93536874	0.2148070	0.8840971	1897	79	Tbx21, Gli2, Eya2, Dll1, Fzd7, Tbx2, Lmo4, Wnt5a, Apc2, Tbx10, Tbx4, Eomes, Foxa2, Myt1l, Eya1, Pou4f1, Olig3, Foxa1, Smo, Bmpr1a, Wnt3a, Rbpj, Psen1, Wnt11
GO_CELL_FATE_SPECIFICATION_INVOLVED_IN_PATTERN_SPECIFICATION	0.3596325954	0.72999828	0.5545273	1.1069618	1526	5	Gli2, Pax6, Gli3, Sufu, Lhx3
GO_CELL_GROWTH	0.5264516129	0.83834918	0.1934863	0.9883205	407	443	Hspa1a, Hspa1a, Eaf2, Sema7a, Rps6ka1, S100a8, Dcstamp, S100a9, Ntn1, Sema4d, Cdkn2c, Tnr, Sema4c, Cacng7, Nppb, Grem1, Cxcr4, Sfn, Pak4, Dclk1, Ppp1r9b, Plxna1, Rtn4r, Akt1, Ddr1, Sema4a, Disc1, Igfbp7, Sgk2, Cxcl16, Sema6d, Cd38, Gdf9, Apoe, Draxin, Tmc8, Taf9b, Limk1, Cyp27b1, Sema3b, Syt2, Prkcq, Psrc1, Enpp1, Sdcbp, Trim32, Ppt1, Vgll4, Wnt5a, Ndel1, Nubp1, Slit2, Ebag9, Olfm1, Prdm11, Igfbp…
GO_CELL_JUNCTION_ASSEMBLY	0.4963383976	0.82052573	-0.2308803	-0.9955355	4540	400	Cdh2, Actn2, Col17a1, Lrp4, Epha3, Vmp1, Ldb1, Pcdhb5, Cux2, Ntrk1, Arvcf, Ephb2, Afdn, Dmtn, Fn1, Lgi2, Cldn2, Ophn1, Gjb1, Nlgn2, Epha7, Agrn, Ache, Efnb2, Flna, Pcdh17, Chrnb2, Sdc4, Cntnap1, Ptprs, Vegfa, Rab17, Pcdhb16, Tek, Dst, Myo9a, Adgrl3, Cldn22, Nrcam, Hdac7, Kdr, Nfasc, Actb, Robo2, Ppp1r9a, Ajuba, Obsl1, Limch1, Gjb6, Bhlhb9, Adnp, Adgrb2, Arl2, Ephb1, Cldn9, Epb41l3, Pdlim5, Rhoc, …
GO_CELL_JUNCTION_DISASSEMBLY	0.0652470652	0.32599236	0.4941724	1.4511363	238	18	Snai2, Cx3cl1, C1qb, C1qc, C1qa, Tgfb3, Cx3cr1, Dusp3
GO_CELL_JUNCTION_MAINTENANCE	0.1673180998	0.52374291	-0.4091944	-1.2458035	1112	31	Plekha7, Dlg2, Ophn1, Rab3a, Nlgn2, Syngap1, Dlg3, Prtn3
GO_CELL_JUNCTION_ORGANIZATION	0.3849202211	0.74789857	-0.2319440	-1.0281588	3690	666	Cdh2, Plekha7, Actn2, Dmpk, Dsp, Col17a1, Caprin2, Epha4, Perp, Chrnb1, Arhgap33, Lrp4, Drp2, Efna1, Unc13a, Ngef, Cacnb2, Epha3, Vmp1, Lamb2, Ldb1, Pcdhb5, Cux2, Pick1, Ntrk1, Dlg2, Arvcf, Bmp6, Ephb2, Afdn, Dmtn, Rapsn, Cacna2d2, Fn1, Lgi2, Chrna7, Cldn2, Myh10, Ajm1, Ophn1, Gjb1, Homer1, Rab3a, Nlgn2, Epha7, Agrn, Ache, Syngap1, Efnb2, Ptpn23, Tgfb2, Hdac6, Flna, Unc13b, Nfatc4, Pcdh17, Chrnb2…
GO_CELL_KILLING	0.0004748338	0.01636039	0.5696600	2.5245390	0	125	Prf1, Il12rb1, Pglyrp1, Ifng, H2-T23, Apol10b, Lag3, Cd1d1, Nos2, Icam1, Vav1, H2-M3, Crtam, Dnase1l3, Serpinb9, Fcgr2b, Xcl1, Camp, Tyrobp, Klrk1, Gzmb, Fcer2a, Cd160, Il21, Stx7, Ctsh, Il23a, Il12b, Coro1a, Cd226, Raet1e, Slamf6, Havcr2, Ctsc, B2m, Prdx1, Arg1, Sh2d1a, F2rl1, Lyz2, Il7r, Slamf7, Unc13d, Il12a, Ager, Emp2, Stat5b, Apol9a
GO_CELL_LEADING_EDGE	0.9860715069	0.99971963	-0.1773369	-0.7638799	8990	397	Cdh2, Psd, Enah, Psd2, Appl2, Gdpd2, Gabre, Bmx, Fgd4, Rac3, Ldb1, Pla2g4f, Myo6, S100a6, Myh10, Pdlim7, Arhgef4, Nhs, Gria1, Amot, Vezt, Stmn2, Hdac6, Itgav, Wwc1, Prkcz, Spry4, Arhgef2, Dst, Abca7, Itga8, Gabra3, Knstrn, Ddn, Atf4, Kcnc3, Palld, Arap3, Sh2d3c, Actb, Robo2, Anxa2, Plcg1, Ppp1r9a, Pdxp, Dpysl3, Ajuba, Dysf, Fat1, Dpp4, Srcin1, Inpp5e, Kcna2, Kcnb1, Pde4a, Epb41l3, Nckap1, Slk, Pa…
GO_CELL_MATRIX_ADHESION	0.3851802403	0.74815434	0.2135639	1.0186892	576	217	Mmp12, Cd96, Thy1, Dapk3, Skap1, Epdr1, Cd3e, Plet1, Cx3cl1, Ccr7, Itgb2, Vcam1, Hoxd3, Plau, Parvg, Grem1, Itgal, Bst1, Ninj1, Ddr1, Nid1, Tecta, Disc1, Tesk2, Hoxa7, Strc, Emilin1, Itgb4, Itga1, Serpine1, Nf2, Fut1, Emp2, Cdh13, Itgb6, Slc9a1, Wdpcp, Lrp1, Hpse, Itga2b, Arhgap6, Mmp14, Dusp3, Plekha2, Dlc1, Itga11, Fbln5, Adam9, Fmn1, Utrn, Madcam1, Actg1, Fam107a, Col16a1, Zyx
GO_CELL_MATRIX_ADHESION_MEDIATOR_ACTIVITY	0.5250242954	0.83713759	0.4184861	0.9357820	2160	7	Emilin1, Itga1, Itga11, Madcam1
GO_CELL_MATURATION	0.2323406350	0.61475716	-0.2815239	-1.1195432	1887	160	Catsper2, B4galt6, Rac3, Wdr77, Catsperd, Pick1, Kcnip2, Pparg, Slc26a8, Fem1b, Pde3a, Agrn, Cabyr, Srrm4, Ret, Vegfa, Sox10, Ednrb, Pcsk4, Rfx3, Npr2, Ercc2, Slc26a6, Nrcam, Rnd1, Nfasc, Catsperz, Pabpc1l, Tdrd5, Map3k13
GO_CELL_MIGRATION_IN_HINDBRAIN	0.6714434601	0.91292805	0.3109599	0.8383888	2576	13	Sema4c, Cend1, Pou4f1
GO_CELL_MIGRATION_INVOLVED_IN_GASTRULATION	0.8373412591	0.97488643	0.2576091	0.7328031	3098	16	Lrp5, Cer1, Wnt5a
GO_CELL_MIGRATION_INVOLVED_IN_HEART_DEVELOPMENT	0.4874967097	0.81603311	0.3516059	0.9676401	1851	14	Snai2, Eng, Folr1, Bmp4, Flrt3, Twist1
GO_CELL_MIGRATION_INVOLVED_IN_KIDNEY_DEVELOPMENT	0.5236275191	0.83665893	-0.5136263	-0.9767234	3013	5	Pdgfa, Pdgfb, Vangl2
GO_CELL_MIGRATION_INVOLVED_IN_SPROUTING_ANGIOGENESIS	0.3918228279	0.75147515	0.2676141	1.0281910	1149	54	Hmox1, Ptgs2, Rhoj, Grem1, Akt1, Mmrn2, Gata2, Anxa1, Map3k3, Gpld1, Slit2
GO_CELL_MIGRATION_INVOLVED_IN_VASCULOGENESIS	0.1760485651	0.53770631	-0.7640913	-1.2487227	956	3	Tbx5, Setd2
GO_CELL_MORPHOGENESIS	0.6479633401	0.90012711	-0.2139227	-0.9622499	6362	976	Cdh2, Fbln1, Efnb3, Pax2, Arhgef28, Brsk1, Enah, Vldlr, Gfra1, Lrp2, Sptbn5, Mypn, Atp8a2, Cpne9, Efna3, Caprin2, Epha4, Fzd3, Hecw2, Gdi1, Arhgap33, Bmpr1b, Lrp4, Celsr3, Auts2, Fgd4, B4galt6, Kif5a, Efna1, Strip2, Lama2, Lgr6, Lingo1, Epha10, Strip1, Unc13a, Mapk8ip2, Plxna3, Ngef, Rac3, Epha3, Lamb2, Nox4, Fitm2, Usp33, Ss18l2, Cux2, Trim46, Ntrk1, Brwd1, Ephb2, Grb10, Dmtn, Prkdc, Lamc3, S100…
GO_CELL_MORPHOGENESIS_INVOLVED_IN_DIFFERENTIATION	0.1393365915	0.48149584	-0.2510472	-1.1153511	1339	705	Cdh2, Fbln1, Efnb3, Pax2, Brsk1, Enah, Vldlr, Gfra1, Sptbn5, Mypn, Atp8a2, Efna3, Caprin2, Epha4, Fzd3, Hecw2, Gdi1, Arhgap33, Bmpr1b, Lrp4, Celsr3, Auts2, B4galt6, Kif5a, Efna1, Lama2, Lgr6, Lingo1, Epha10, Mapk8ip2, Plxna3, Ngef, Rac3, Epha3, Lamb2, Usp33, Ss18l2, Cux2, Trim46, Ntrk1, Ephb2, Grb10, Dmtn, Prkdc, Lamc3, Adarb1, Prex2, Prox1, S100a6, Parp6, Fn1, Neo1, Chrna7, Ndn, Ss18l1, Plxnb3, …
GO_CELL_MORPHOGENESIS_INVOLVED_IN_NEURON_DIFFERENTIATION	0.0112086285	0.10742088	-0.2893010	-1.2729877	105	562	Cdh2, Efnb3, Pax2, Brsk1, Enah, Vldlr, Gfra1, Sptbn5, Mypn, Atp8a2, Efna3, Caprin2, Epha4, Fzd3, Hecw2, Gdi1, Arhgap33, Bmpr1b, Lrp4, Celsr3, Auts2, B4galt6, Kif5a, Efna1, Lama2, Lgr6, Lingo1, Epha10, Mapk8ip2, Plxna3, Ngef, Epha3, Lamb2, Usp33, Ss18l2, Cux2, Trim46, Ntrk1, Ephb2, Grb10, Adarb1, Prex2, S100a6, Parp6, Fn1, Neo1, Chrna7, Ndn, Ss18l1, Plxnb3, Myh10, Ophn1, Szt2, Gfra4, Stk25, Rab3a,…
GO_CELL_MOTILITY	0.0192307692	0.15215804	0.2648499	1.4566396	0	1494	Ifitm1, Slamf8, Ifng, Cxcl9, Cd74, Ackr2, Rhov, Tnfsf11, Loxl2, Ccl5, Cxcr6, Tnfrsf14, Mmp12, Sema7a, Cxcr3, Tnfrsf18, Hmox1, Icam1, Tbx21, Ccl4, Rhof, Thy1, Cd274, S100a8, Nedd9, Ccl22, Ccrl2, Lck, Armc2, Vav1, Cd177, Crtam, S100a9, Il24, Dcn, Ccl1, Cd248, Dapk3, Asap3, Il1b, Ccl3, Ccl3, Ccl3, Tnf, Tnfsf14, Was, Plet1, Jaml, Ptgs2, Rarres2, F10, Tubb2a, Tnfaip3, Snai2, Cd2, Ch25h, Ntn1, Pla2g7, …
GO_CELL_MOTILITY_INVOLVED_IN_CEREBRAL_CORTEX_RADIAL_GLIA_GUIDED_MIGRATION	0.9583758070	0.99747116	-0.2643443	-0.5527805	5640	7	Srgap2, Dab2ip, Bmerb1
GO_CELL_PART_MORPHOGENESIS	0.0511589058	0.28246890	-0.2670138	-1.1828419	489	660	Cdh2, Efnb3, Pax2, Brsk1, Enah, Vldlr, Gfra1, Lrp2, Sptbn5, Mypn, Atp8a2, Cpne9, Efna3, Caprin2, Epha4, Fzd3, Hecw2, Gdi1, Arhgap33, Bmpr1b, Lrp4, Celsr3, Auts2, B4galt6, Kif5a, Efna1, Lama2, Lgr6, Lingo1, Epha10, Unc13a, Mapk8ip2, Plxna3, Ngef, Epha3, Lamb2, Usp33, Ss18l2, Cux2, Trim46, Ntrk1, Ephb2, Grb10, Adarb1, Prex2, S100a6, Parp6, Fn1, Neo1, Chrna7, Ndn, Ss18l1, Plxnb3, Myh10, Ophn1, Szt2,…
GO_CELL_PROJECTION_ASSEMBLY	0.5740760352	0.86254588	-0.2212429	-0.9731567	5420	559	Actn2, Mak, Tekt2, Rp1, Cdk10, Spag1, Celsr3, Auts2, Fgd4, Ptpdc1, Ccdc39, Wdr90, Rac3, Entr1, Ttll3, Sfi1, Spef2, Ttc25, Cep126, Dync2h1, Klf5, Kif17, Cep152, Dmtn, Iqcb1, Mapk15, Plxnb3, Myh10, Ophn1, Espn, Ccdc63, Arhgef4, Agrn, Ift80, Tctn1, Ptpn23, Cep72, Hdac6, Hdac4, Flna, S1pr2, Ckap5, Tctn3, Odf2, Rab17, Cfap43, Rfx3, Rilp, Dnah7b, Nphp3, Dnah1, Pdgfa, Cfap54, Zmynd10, Tapt1, Bbs1, Ift46…
GO_CELL_PROJECTION_MEMBRANE	0.6992794416	0.92368703	-0.2168661	-0.9199248	6210	317	Psd, Lrp2, Psd2, Dmd, Dhrs3, Appl2, Gabre, Bmx, Muc20, Slc28a2, Atp1b2, Dpep1, Pla2g4f, Myo6, Napepld, Dmtn, Mfsd10, Mosmo, Arhgef4, Slc27a4, Gria1, Vezt, Itgav, Wwc1, Spry4, Slc3a1, Tctn3, Arhgef2, Abca7, Itga8, Gabra3, Ddn, Slc26a6, Slc28a2b, Atf4, Kcnc3, Bbs1, Sh2d3c, Cdhr1, Robo2, Hhip, Evc, Pdxp, Dpp4, Kcna2, Cd36, Kcnb1, Pde4a, Prom1, Epb41l3, Pde6g
GO_CELL_PROJECTION_ORGANIZATION	0.3044352811	0.68430708	-0.2288810	-1.0396536	3026	1481	Cdh2, Efnb3, Pax2, Actn2, Mak, Brsk1, Psd, Tekt2, Enah, Vldlr, Gfra1, Lrp2, Ankrd1, Sptbn5, Mypn, Atp8a2, Rp1, Cpne9, Efna3, Caprin2, Epha4, Fzd3, Hecw2, Gdi1, Cdk10, Arhgap33, Spag1, Bmpr1b, Lrp4, Celsr3, Auts2, Fgd4, B4galt6, Kif5a, Efna1, Lama2, Ptpdc1, Ccdc39, Lgr6, Lingo1, Epha10, Unc13a, Mapk8ip2, Plxna3, Wdr90, Efhd1, Ngef, Rac3, Entr1, Epha3, Ttll3, Cntf, Ttc30a1, Atp1b2, Lamb2, Bbs12, Sf…
GO_CELL_PROLIFERATION_IN_BONE_MARROW	0.1304664723	0.46513149	0.6185262	1.3830941	536	7	Hmga2, Ace, Map3k3
GO_CELL_PROLIFERATION_IN_FOREBRAIN	0.9197353280	0.99079012	0.2156143	0.6819477	3196	24	Disc1, Kif1a, Akna, Wnt7a, Igf2bp1, Wnt3a
GO_CELL_PROLIFERATION_IN_HINDBRAIN	0.2843716434	0.66648361	0.4074405	1.1402916	1058	15	Gli2, Slc6a4, Cend1
GO_CELL_PROLIFERATION_IN_MIDBRAIN	0.2456676860	0.62976632	-0.5769542	-1.2064913	1445	7	Fzd3, Wnt2
GO_CELL_PROLIFERATION_INVOLVED_IN_HEART_MORPHOGENESIS	0.8832430710	0.98479901	-0.2669112	-0.6842800	5544	15	Tbx5, Sox9, Six1, Hand2, Bmpr2
GO_CELL_PROLIFERATION_INVOLVED_IN_KIDNEY_DEVELOPMENT	0.4395304395	0.78440505	0.3421670	1.0047726	1609	18	Stat1, Egr1, Bmp2, Gata3, Lin28a, Bmp4
GO_CELL_PROLIFERATION_INVOLVED_IN_METANEPHROS_DEVELOPMENT	0.1766430491	0.53831814	0.5334847	1.2953935	722	9	Stat1, Egr1
GO_CELL_RECOGNITION	0.2329216032	0.61563215	-0.2900542	-1.1269843	1847	132	Efnb3, Folr2, Folr2, Catsper2, Zan, Mypn, Ovgp1, Epha4, Celsr3, Epha3, Catsperd, Pear1, Ephb2, Tulp1, Ndn
GO_CELL_REDOX_HOMEOSTASIS	0.0006956522	0.01788699	0.4839314	1.8699170	1	56	Nos2, Glrx, Ncf2, Pdia5, Hvcn1, Ncf4, Prdx1, Prdx5, Slc11a1, Pdia4, Txnrd1, Erp44, Txndc12, Rac2, Ncf1, Txndc5
GO_CELL_SUBSTRATE_ADHESION	0.8610521613	0.97914345	-0.2001199	-0.8533410	7708	341	Sned1, Fbln1, Actn2, Col17a1, Ecm2, Siglec1, Efna1, Rell2, Timm10b, Rac3, Epha3, Abi3bp, Atp1b2, Lamb2, Ldb1, Itga10, Itgbl1, Adam15, Dmtn, Lamc3, Fn1, Nid2, Frem1, Itgav, Flna, Prkcz, Smoc2, Sdc4, Eda, Npnt, Mink1, Vegfa, Tek, Mertk, Col1a1, Itga8, Thbs3, Kdr, Ccl25, Vit, Gas6, Ajuba, Limch1, Fzd4, Srcin1, Cd36, Arl2, Ccn1, Ephb1, Micall2, Trip6, Slk, Bcl2l11, Vwc2, Trpm7, Arhgef7, Apoa1, Atxn3,…
GO_CELL_SUBSTRATE_JUNCTION	0.6626322102	0.90778593	-0.2173950	-0.9387624	6076	407	Cdh2, Actn2, Tgfb1i1, Enah, Alox8, Col17a1, Dmd, Rpl10a, Cd46, Fgfr3, Tle2, Cd59b, Rps16, Rpl37a, Rpl12, Nox4, Rps14, Rplp1, Rpl8, Usp33, Itgbl1, Rpl13a, Rps15, Rps3a1, Stx16, Rps13, Efs, Rps19, Rpl27, Pdlim7, Nhs, Efnb2, Hspb1, Dixdc1, Itgav, Flna, Spry4, Sdc4, Rps5, Rps10, Arhgef2, Tek, Rps18, Fhl2, Dst, Itga8, Rps29, Arl14ep, Rpl18, Palld, Ahnak, Nfasc, Actb, Cnn1, Ajuba, Rps9, Rpl5, Rpl7a, Rp…
GO_CELL_SUBSTRATE_JUNCTION_ORGANIZATION	0.7203345531	0.93124819	-0.2341381	-0.8760650	5511	100	Actn2, Col17a1, Epha3, Ldb1, Dmtn, Fn1, Sdc4, Vegfa, Tek, Dst, Kdr, Ajuba, Limch1, Trip6, Slk, Arhgef7, Peak1, S100a10, Rock2, Clasp2, Myoc, Tsc1, Taok2, Vcl, Epb41l5, Ptk2b, Nrp1, Sorbs1, Iqgap1, Whamm, Ptk2, Thbs1, Rock1
GO_CELL_SURFACE	0.0028011204	0.04290279	0.3544512	1.8912468	0	751	Il12rb1, Slamf8, H2-DMa, H2-Eb1, Pdcd1lg2, Cd8a, Cxcl9, Cd74, Ackr2, Tnfrsf9, H2-T23, Cd8b1, Cd8b1, Cd3g, Cxcr6, Tnfrsf14, Sema7a, Pdcd1, Lag3, Il2rb, Cd1d1, Cxcr3, Klrd1, Tnfrsf18, Icam1, Il15ra, Thy1, Cd274, Ccrl2, H2-M3, Wnt6, Dcstamp, Hcst, Clec5a, Itgae, Il2ra, Cd248, Crlf2, Cd3e, Cdh17, Tnf, Ctla4, Plet1, Cd6, F10, Cd2, Cd3d, Tlr2, Ccr8, Fcgr2b, Cx3cl1, Ccr7, Cd27, Fasl, Cd40lg, Tyrobp, Klr…
GO_CELL_SURFACE_RECEPTOR_SIGNALING_PATHWAY_INVOLVED_IN_CELL_CELL_SIGNALING	0.6450930626	0.89862468	-0.2165369	-0.9537653	6099	580	Cdh2, Dmpk, Tgfb1i1, Tmem198, Trabd2b, Caprin2, Fzd3, Mdfi, Alpk2, Tspan12, Chrnb1, Prkaa2, Grik5, Plekha4, Lrp4, Celsr3, Lmbr1l, Abat, Porcn, Wnt10b, Lgr6, Tle2, Mapk8ip2, Ndrg2, Rac3, P2rx3, Dact3, Egf, Prickle2, Pygo1, Cux2, Tle6, Grb10, Celf4, Chrna7, Tert, P2rx6, Zranb1, Shisa2, Nlgn2, Tnrc6a, Rps27a, Ift80, Rnf43, Chd8, Wnt2, Dixdc1, Csnk2a1, Pfdn5, Prkcz, Unc13b, Ap2s1, S1pr2, Nfatc4, Chrn…
GO_CELL_SURFACE_RECEPTOR_SIGNALING_PATHWAY_INVOLVED_IN_HEART_DEVELOPMENT	0.6310334617	0.89350662	0.2714897	0.9040605	2130	29	Snai2, Hey2, Bmp2, Galnt11, Wnt5a, Bmpr1a, Wnt3a, Rbpj, Bmp4, Wnt11
GO_CELL_TIP	0.3255587949	0.70144321	0.5038942	1.1267641	1339	7	Rab8b, Pi4k2a, Rdx, Trpm1, Ezr, Slc32a1
GO_CELL_TRAILING_EDGE	0.0036008230	0.05103053	0.7108623	1.8758300	13	12	Selplg, Bst1, Pip5k1c, Scimp, Flot2, Icam2, Flot1
GO_CELL_VOLUME_HOMEOSTASIS	0.1475211608	0.49550861	-0.4268011	-1.2747356	975	28	Clcn6, Slc12a3, Gnb3, Aqp4, Slc12a7, Clcn3, Kcnn4, Shank3, Slc12a4, Slc12a1, Slc12a8, Slc12a2
GO_CELLULAR_ALDEHYDE_METABOLIC_PROCESS	0.8047706943	0.96179165	-0.2384856	-0.8039144	5667	53	Clcn2, Cyp1b1, Bmp6, Cacna1h, Aldh1a3, Pdxp, Kdm3a, Hoga1, Akr7a5, Akr7a5
GO_CELLULAR_AMIDE_METABOLIC_PROCESS	0.0358448416	0.22637314	-0.2594944	-1.1692942	352	1027	Folr2, Trim71, Ptbp2, Naaladl1, Slc2a13, Shfl, Caprin2, Epha4, Dmd, Rpl27a, Rpl22l1, H2-Ke6, Rpl10a, St3gal5, Larp4b, B4galt6, Rps28, Carns1, Efna1, Rps21, Rpl36, Gspt2, Tars2, St8sia2, Bdh2, Unc13a, Rps16, Dnd1, Rpl37a, Tia1, Mrpl24, Upf3b, Gadd45gip1, Mrps12, Plekhn1, Rpl12, Rps14, Rps6kb2, Pcsk6, Rplp1, Nat10, Mrpl28, Rpl8, Tarbp2, Mrpl12, Dpep1, Rpl13a, Mrpl52, Lsm14b, Fpgs, Rps15, Rps3a1, Na…
GO_CELLULAR_AMINO_ACID_BIOSYNTHETIC_PROCESS	0.8353848235	0.97398700	-0.2242974	-0.8053400	6175	77	Dpyd, Abat, Cdo1, Cth, Gpt, Accs, Pycr1, Kyat1, Nags
GO_CELLULAR_AMINO_ACID_CATABOLIC_PROCESS	0.4016951329	0.75901912	-0.2701739	-1.0304820	3127	114	Amt, Abat, Carns1, Ddah1, Hgd, Cdo1, Cth, Prodh, Hykk, Ivd, Bckdhb, Gpt, Gcat, Ddah2, Tst, Ddo, Tdo2, Kyat1, Pipox, Hal
GO_CELLULAR_AMINO_ACID_METABOLIC_PROCESS	0.7889492754	0.95639313	0.1861729	0.9229256	870	320	Gldc, Ido1, Psmb9, Ggt5, Ido2, Nos2, Psmb10, Nr1h4, Psmb8, Naalad2, Gclm, Ggt1, Dpys, Wars, Arg2, Scly, Ass1, Mthfs, Mtap, Slc7a11, Amdhd1, Psme2, Oat, Arg1, Eef1e1, Hibch, Psma2, Sardh, Kynu, Aass, Psme1, Rars2, Ilvbl, Psmb2, Gfpt2, Enoph1, Noxred1, Mars1, Fars2, Kmo, Ctps2, Slc25a21, Auh, Kars, Psmf1, Odc1, Acat1, Thnsl2, Psmd10, Pts, Bcat2, Atcay, Ado, Gad2, Got2, Park7
GO_CELLULAR_ANION_HOMEOSTASIS	0.0550411523	0.29390462	0.5737084	1.5139069	213	12	Fasl, Slc9a3r1, Fgf23, Enpp1, Slc12a5
GO_CELLULAR_BIOGENIC_AMINE_METABOLIC_PROCESS	0.7665767429	0.94860607	-0.2455423	-0.8277017	5398	53	Gdpd3, Hdac10, Napepld, Chka, Tdo2, Kyat1, Sms, Dhps, Moxd1, Gcdh, Slc22a3
GO_CELLULAR_CARBOHYDRATE_BIOSYNTHETIC_PROCESS	0.8650248957	0.98025971	-0.2173233	-0.7858298	6427	80	Esrrb, Ppp1r3c, Igf1, Epm2aip1, Irs1, Fbp2, Ppp1r3f, Agl, Impa2, Phkg1, Pdxp, Gys1, Pask, Prkag3
GO_CELLULAR_CARBOHYDRATE_CATABOLIC_PROCESS	0.6430559852	0.89748984	0.2516720	0.8990347	2078	38	Ppp1r3b, Idnk, Pgm2, Pygl, Aoah, Pgd, Ppp1ca, Ppp1r3d
GO_CELLULAR_CARBOHYDRATE_METABOLIC_PROCESS	0.8773302647	0.98347948	-0.1994248	-0.8332265	7623	262	Pygm, Ogt, Phlda2, Clk2, Esrrb, Ppargc1a, Pfkfb1, Ppp1r3c, Ppp1r1a, Igf1, Dgkq, Epm2aip1, Gpt, Gnmt, Irs1, Phka2, Mst1, Gnb3, Hdac4, Fbp2, P2ry1, Prkn, Coq2, Ppp1r3f, Agl, Impa2, Phkg1, Pdxp, Pfkfb4, Gys1, Dysf, Phka1, Prkag2, Pask, Prkag3, Inpp5e, Usp7, Arpp19, Sirt7, Cox11, Nupr1, Lalba, Synj1, Pmaip1, Gk, Slc45a3, Ppara, Gpd2, Nr1d1
GO_CELLULAR_CHLORIDE_ION_HOMEOSTASIS	0.2834451902	0.66593544	0.6409819	1.2001316	1266	4	Fasl, Slc12a5, Abcc2
GO_CELLULAR_COMPONENT_ASSEMBLY_INVOLVED_IN_MORPHOGENESIS	0.2998550152	0.68189685	-0.2959114	-1.0928887	2274	91	Acrbp, Actn2, Ankrd1, Mypn, Tnnt2, Prox1, Myh10, Spink2, Phldb1, Cntnap1, Ercc2, Knl1, Nfasc, Obsl1, Tmod1, Nebl, Epb41l3
GO_CELLULAR_COMPONENT_DISASSEMBLY	0.9401210320	0.99412169	-0.1887368	-0.8289021	8854	541	Actn2, Atg9b, Napb, Sptbn5, Shfl, Epha4, Dffb, Ppargc1a, Mmp3, Endog, Gspt2, Mid1, Mrpl24, Gadd45gip1, Mrps12, Mrpl28, Mrpl12, Mrpl52, Scube1, Zfand1, Mrps18a, Adam15, Blcap, Dmtn, Dstn, Dap3, Mrps26, Parl, Vps16, Cidea, Fbxw7, Stmn2, Mrpl53, Hdac6, Spef1, Ckap5, Stmn4, Prkn, Mrpl34, Gfm2, Nmnat1, Arhgef2, Mrpl33, Vps13c, Mrpl4, Amer1, Napa, Mrps17, Set, Tll1, Nes, Furin, Mrps28, Ctsk, Supt16, Pd…
GO_CELLULAR_COMPONENT_DISASSEMBLY_INVOLVED_IN_EXECUTION_PHASE_OF_APOPTOSIS	0.2270205428	0.60874402	-0.3852494	-1.1801121	1513	32	Dffb, Endog, Blcap, Cidea, Nmnat1, Acin1, H1f0, Exog, Cecr2, Dedd2, Sharpin, Dicer1
GO_CELLULAR_COMPONENT_MAINTENANCE	0.2980216080	0.68014549	-0.3248240	-1.1059749	2123	56	Plekha7, Myocd, Pick1, Dlg2, Ophn1, Homer1, Rab3a, Nlgn2, Syngap1, Dlg3, Prtn3, Mthfr
GO_CELLULAR_COMPONENT_MORPHOGENESIS	0.0565646082	0.29933204	-0.2629998	-1.1701200	544	734	Cdh2, Efnb3, Acrbp, Pax2, Actn2, Brsk1, Enah, Vldlr, Gfra1, Lrp2, Ankrd1, Sptbn5, Mypn, Atp8a2, Cpne9, Efna3, Caprin2, Epha4, Fzd3, Hecw2, Gdi1, Tnnt2, Arhgap33, Bmpr1b, Lrp4, Celsr3, Auts2, B4galt6, Kif5a, Efna1, Lama2, Lgr6, Lingo1, Epha10, Unc13a, Mapk8ip2, Plxna3, Ngef, Epha3, Lamb2, Usp33, Ss18l2, Cux2, Trim46, Ntrk1, Ephb2, Grb10, Adarb1, Prex2, Prox1, S100a6, Parp6, Fn1, Neo1, Chrna7, Ndn,…
GO_CELLULAR_COPPER_ION_HOMEOSTASIS	0.8771901363	0.98347948	-0.2789672	-0.6900710	5406	13	Ccdc22, Atp7b, Prnd, Prnp, Atp7a, Cox19, Sco2
GO_CELLULAR_DEFENSE_RESPONSE	0.0003260515	0.01615590	0.6209340	2.3379573	0	49	Prf1, Itk, Cxcl9, Klrc1, H2-M3, Ncf2, Clec5a, Klrg1, Fcmr, Tyrobp, Lgals3bp, Adora2b, Ifi205, Sh2d1a, Ccr9, Ncf1, Ly96, Trat1
GO_CELLULAR_DETOXIFICATION_OF_ALDEHYDE	0.3422705314	0.71625336	0.4731134	1.1059559	1416	8	Akr1a1, Rdh12, Park7, Adh4, Rdh11
GO_CELLULAR_DIVALENT_INORGANIC_ANION_HOMEOSTASIS	0.2033816425	0.57826141	0.5424606	1.2680629	841	8	Slc9a3r1, Fgf23, Enpp1
GO_CELLULAR_EXTRAVASATION	0.0003623188	0.01615590	0.5446034	2.1548764	0	64	Icam1, Thy1, Cd177, Tnf, Jaml, Cx3cl1, Itgb2, Vcam1, Selplg, Itgal, Bst1, Add2, Il27ra, Plvap, Abr, Ager, Itga1, Ptafr, Pik3cg, Fut7, F11r, Cx3cr1, Fer, Sirpa, Fut4, Fadd, Madcam1
GO_CELLULAR_GLUCAN_METABOLIC_PROCESS	0.0215570507	0.16408484	-0.4145969	-1.4562019	156	67	Pygm, Phlda2, Esrrb, Ppp1r3c, Ppp1r1a, Igf1, Epm2aip1, Gnmt, Irs1, Phka2, Ppp1r3f, Agl, Phkg1, Gys1, Phka1, Prkag2, Pask, Prkag3
GO_CELLULAR_GLUCOSE_HOMEOSTASIS	0.7515356650	0.94214855	-0.2232158	-0.8703337	5994	134	Pax2, Adcy5, Prkaa2, Grik5, Ppargc1a, Endog, Nox4, Pim3, Slc9b2, Mlxipl, Unc13b, Zbtb20, Polg, Gas6, Phpt1, Gjb6, Kcnb1, Klf15, Fis1, Star, Twnk, Serpinf1, Pik3ca, Vsnl1, C2cd2l, Nr1d1, Adra2a, Cdk16, Foxo1, Gata4, Ngfr, Ptprn, Nucks1, Opa1, Pih1d1, Mpc2, Stxbp3, Fkbp1b, Pla2g6, Raf1
GO_CELLULAR_GLUCURONIDATION	0.0172926236	0.14202662	0.5807774	1.6520978	63	16	Ugt1a7c, Ugt1a10, Ugt1a10, Ugt1a10, Ugt1a10, Ugt1a5, Ugt1a9, Ugt1a9, Ugt1a9, Ugt1a9
GO_CELLULAR_HOMEOSTASIS	0.0038167939	0.05324391	0.2332759	1.2528083	0	861	Slamf8, Ifng, H2-Eb1, Cxcl9, Ackr2, Tgm2, Slc39a4, Ccl5, Gpr68, Cxcr6, Hk3, Wdtc1, Cxcr3, Cd52, Nos2, Hmox1, Bdkrb2, Icam1, Thy1, S100a8, Ccrl2, Lck, Glrx, S100a9, Vdr, C1qtnf1, Ncf2, F2rl3, Ccl1, Nr1h4, Ccl3, Pdia5, Hvcn1, Gclm, Ccr8, Xcl1, Slc4a11, Cx3cl1, Ccr7, Gpr174, Fasl, Fpr2, Ccl8, Abcg2, Cxcl10, Ccl19, Pink1, Stc1, Ncf4, Ramp3, Cxcr5, Cemip, Prkcb, Coro1a, Ftl1, Cxcr4, Calm3, S1pr4, P2ry…
GO_CELLULAR_HORMONE_METABOLIC_PROCESS	0.0200102617	0.15650845	-0.3699866	-1.4126692	155	115	Adh7, Rbp4, Tspoap1, Cyp46a1, Clcn2, Cyp2d22, Dhrs3, Cyp1b1, H2-Ke6, Ppargc1a, Rdh8, Bmp6, Dgkq, Adh1, Adh1, Adh1, Cacna1h, Cyp26a1, Aldh1a3, Lrat, Fdx1, Fdx2, Cyp2c55, Tiparp, Cyp2c65, Star, Srd5a1, Akr1b8, Akr1b8
GO_CELLULAR_HYPEROSMOTIC_RESPONSE	0.5931793770	0.87288808	0.3205927	0.8972331	2208	15	Rcsd1, Xrcc5, Aqp1, Letm1, Micu1, Ybx3
GO_CELLULAR_HYPEROSMOTIC_SALINITY_RESPONSE	0.7310495627	0.93424972	0.3479592	0.7780758	3008	7	Xrcc5, Letm1, Micu1
GO_CELLULAR_HYPOTONIC_RESPONSE	0.9887429644	0.99971963	-0.2194523	-0.4750350	5796	8	Oxsr1, Stk39, Trpv4
GO_CELLULAR_ION_HOMEOSTASIS	0.0018691589	0.03284157	0.2495916	1.3088656	0	593	Slamf8, Ifng, Cxcl9, Ackr2, Tgm2, Slc39a4, Ccl5, Cxcr6, Cxcr3, Cd52, Hmox1, Bdkrb2, Thy1, S100a8, Ccrl2, Lck, S100a9, Vdr, C1qtnf1, F2rl3, Ccl1, Ccl3, Ccr8, Xcl1, Slc4a11, Cx3cl1, Ccr7, Gpr174, Fasl, Fpr2, Ccl8, Abcg2, Cxcl10, Ccl19, Stc1, Ramp3, Cxcr5, Cemip, Prkcb, Coro1a, Ftl1, Cxcr4, Calm3, S1pr4, P2ry10, Rab38, Atp5b, Slc9a3r1, Trpm2, Gna15, Slc9a9, Fth1, Car2, Atg5, Capn3, Ccr1, Gata2, S1pr…
GO_CELLULAR_IRON_ION_HOMEOSTASIS	0.6633237822	0.90833139	0.2299256	0.9054273	1851	62	Ifng, Hmox1, Abcg2, Ftl1, Fth1, Slc11a1, Ttc7, Lcn2, Cp, Nubp1, Hfe, Ltf, Slc40a1, Tmprss6, Fbxl5, Trf, Slc46a1, Ncoa4
GO_CELLULAR_KETONE_METABOLIC_PROCESS	0.0049822064	0.06322647	0.2874317	1.3877800	6	238	Cd74, Ido1, Psmb9, Wdtc1, Ido2, Psmb10, Nr1h4, Il1b, Ptgs2, Psmb8, Cyp4f18, Nr4a3, Egr1, Apoc2, Afp, Abcd1, Slc7a11, Akt1, Psme2, Fabp5, Trex1, Psma2, Kynu, Anxa1, Bmp2, Coq5, Akr1a1, Psme1, Cyp11a1, Psmb2, Nfe2l1, Pla2g3, Pdp1, Mlycd, Apoc1, Hagh, Cav1, Cbr3, Lonp2, Cbr4, Stat5b, Kmo, Rgn, Psmf1, Odc1, Adipor1, Ubiad1, Psmd10, Cpt1a, Pdss2, Ceacam2, Atcay, Sirt5, Acadl, Got2, Park7
GO_CELLULAR_LIPID_CATABOLIC_PROCESS	0.0060402685	0.07253395	0.2905508	1.3895051	8	221	Hao1, Pla2g5, Abhd16b, Pla2g7, Plbd1, Bco1, Enpp2, Cyp4f18, Gm2a, Apoc2, Psap, Hacl1, Pnpla2, Pla2g4a, Eci1, Pex7, Aldh3a2, Abcd1, Aadac, Akt1, Idh1, Pla2g4e, Pnpla7, Fabp5, Lipc, Aoah, Amacr, Decr2, Ilvbl, Daglb, Scp2, Phyh, Gpld1, Mlycd, Ppt1, Abhd16a, Apoc1, Smpd1, Pcca, Lonp2, Plcg2, Asah1, Aig1, Ehhadh, Smpdl3b, Cyp26b1, Sesn2, Smpd3, Auh, Sphk1, Pik3cg, Etfa, Pla2g4c, Lrp1, Acat1, Abhd6, Et…
GO_CELLULAR_LIPID_METABOLIC_PROCESS	0.1058823529	0.41997249	0.1977807	1.0704532	17	1003	Pla2g2d, Cd74, Plaat3, Ggt5, Ephx2, Wdtc1, Hao1, Naaa, Pla2g5, Abhd16b, Nr1h4, Agpat3, Il1b, Tnf, Cyp2s1, Ptgs2, Rarres2, Inpp1, Pla2g7, Plbd1, Lpcat2, Ugt1a7c, Ggt1, Ccr7, Bco1, Fpr2, Enpp2, Crem, Cyp4f18, Cerkl, Socs3, Gsta1, Nr4a3, Ccl19, Gm2a, Apoc2, Mboat1, St8sia1, Gltp, Psap, Alox12, Hacl1, Cyp2j9, Pnpla2, Pla2g4a, Eci1, Pex7, B4galt5, B4galnt1, Aldh3a2, Tnfrsf1a, Rdh14, Fig4, Pik3ip1, Rab…
GO_CELLULAR_MACROMOLECULE_CATABOLIC_PROCESS	0.0815954647	0.36670751	-0.2491302	-1.1255991	805	1140	Usp11, Prkcg, Tgfb1i1, Vldlr, Trim71, Ogt, Lrp2, Fbxl22, Csdc2, Usp13, Epha4, Usp2, Pnldc1, Hecw2, Trim39, Rpl27a, Pan2, Dffb, Rpl10a, Usp35, Rps28, Efna1, Rps21, Rpl36, Endog, Wnt10b, Edc4, Gspt2, Fbxl6, Rps16, Dnd1, Rpl37a, Kctd6, Upf3b, Oas2, Plekhn1, Ubap1l, Egf, Rpl12, Rps14, Pcbp4, Rplp1, Fbxl15, Lsm7, Rpl8, Usp33, Derl2, Ubr3, Rpl13a, Klhl3, Vps11, Pcid2, Uggt2, Rps15, Ankzf1, Rps3a1, Ccdc…
GO_CELLULAR_MACROMOLECULE_LOCALIZATION	0.5327055995	0.84168988	-0.2180348	-0.9939842	5317	1892	Cdh2, Actn2, Mak, Atg9b, Ankle1, Napb, Cyp46a1, Chga, 4933427D14Rik, Rab3b, Dmd, Tulp2, Gdi1, Ric3, Appl2, Srsf11, Sec61a2, Prkaa2, Rpl27a, Mapk10, Grik5, Vamp2, Lrp4, Adam22, Rpl10a, Srsf2, Rps28, Kif5a, Nxf1, Snx12, Rps21, Mtcl1, Rpl36, Ccdc39, Gpaa1, Mid1, Tfrc, Srsf5, Romo1, Timm10b, Rps16, Arl4d, Entr1, Rpl37a, Dclk2, Cacnb2, Tia1, Epha3, Arfrp1, Rab26, Timm13, Upf3b, Ttc30a1, Egf, Rpl12, Rp…
GO_CELLULAR_MAGNESIUM_ION_HOMEOSTASIS	0.8231410702	0.96827602	-0.3777612	-0.7183593	4737	5	Xk, Trpm7
GO_CELLULAR_METABOLIC_COMPOUND_SALVAGE	0.5571256765	0.85503588	-0.3083782	-0.9388659	3705	31	Ampd1, Naprt, Adal, Gmpr, Ampd2, Aprt, Uck1, Mri1, Pnp2
GO_CELLULAR_MODIFIED_AMINO_ACID_BIOSYNTHETIC_PROCESS	0.4668718851	0.80544268	-0.3064236	-0.9977100	3184	44	Slc27a1, Ckm, Gatm, Carns1, Fpgs, Ggt7, Mgst2
GO_CELLULAR_MODIFIED_AMINO_ACID_CATABOLIC_PROCESS	0.0552274070	0.29430720	0.4308747	1.4183097	186	28	Ggt5, Abhd16b, Ggt1, Ggt1, Mthfs, Chac2, Sardh, Abhd16a, Acadl, Got2, Aldh1l1
GO_CELLULAR_MODIFIED_AMINO_ACID_METABOLIC_PROCESS	0.0061383929	0.07341697	0.3006216	1.3980070	10	174	Pla2g2d, Plaat3, Ggt5, Pla2g5, Abhd16b, Vnn3, Cpq, Gclm, Ggt1, Ggt1, Gsta1, Gsta1, Gsta1, Mboat1, Pla2g4a, Ass1, Mthfs, Slc7a11, Ggt6, Ggh, Plscr1, Chac2, Idh1, Gsta2, Pla2g4e, Gcnt4, Sardh, Pla1a, Vnn1, Mmachc, Nfe2l1, Pla2g3, Pla2g2e, Folr1, Gstm4, Abhd16a, Hagh, Pdzd11, Gata3, Gstm1, Serinc2, Cpt1a, Acadl, Gch1, Got2, Park7, Gstm2, Gstm2, Aldh1l1, Plod2, Serinc1
GO_CELLULAR_MONOVALENT_INORGANIC_CATION_HOMEOSTASIS	0.5210663199	0.83509804	-0.2582807	-0.9727744	4006	104	Atp1a2, Slc9a5, Slc4a3, Slc4a9, C7, Atp1b2, Slc8a1, Slc9a8, Atp6v0e2, Rogdi, Ttpa, Slc26a6, Gpr89, Gpr89, Clcn3, Dmxl2, Ube3a, Atp6v1g2, Slc4a2, Atp6v0a1, Dmxl1, Nox1, Cln6, Slc9a6, Slc4a7
GO_CELLULAR_NITROGEN_COMPOUND_CATABOLIC_PROCESS	0.0003171247	0.01615590	-0.3210942	-1.4140079	2	573	Neil2, Entpd4, Trim71, Csdc2, Dpyd, Cyp2d22, Pnldc1, Rpl27a, Pan2, Dffb, Rpl10a, Rps28, Carns1, Rps21, Rpl36, Endog, Edc4, Gspt2, Rps16, Dnd1, Rpl37a, Upf3b, Oas2, Plekhn1, Rpl12, Rps14, Pcbp4, Rplp1, Lsm7, Rpl8, Dpep1, Rpl13a, Pde1a, Pcid2, Rps15, Rps3a1, Rpsa, Cnot10, Rps13, Neil1, Eri2, Spo11, Nudt12, Lin28b, Rps19, Rpl35a, Rpl13, Rpl27, Tst, Zpr1, Cidea, Smug1, Rc3h2, Tnrc6a, Rpl21, Rps27a, R…
GO_CELLULAR_OXIDANT_DETOXIFICATION	0.0016563147	0.03025458	0.3817675	1.6038062	3	91	S100a9, Tnf, Ptgs2, Hba-a1, Hba-a1, Gsta1, Prxl2a, Alox5ap, Prxl2c, Prdx1, Prdx5, Gsta2, Mgst1, Apoe, Sod3, Txnrd1, Sod2, Mgst3, Gsto2, Srxn1, Cat, Hp, Sesn2, Rgn, Ubiad1, Ipcef1, Gch1, Loxhd1, Park7, Hbq1b, Fbln5
GO_CELLULAR_PIGMENTATION	0.4163372859	0.76953312	0.2679493	1.0134012	1263	50	Shroom3, Bloc1s3, Rab38, Rab32, Ap1m1, Rab27a, Rab1a, Mreg, Ap3b1, Hps1, Arl6, Bloc1s1, Bcl2, Bbs2, Pomc, Pmel, a
GO_CELLULAR_POLYSACCHARIDE_CATABOLIC_PROCESS	0.7000769823	0.92381055	-0.2975884	-0.8403787	4546	22	Pygm, Phka2, Agl, Phkg1, Phka1
GO_CELLULAR_POTASSIUM_ION_HOMEOSTASIS	0.1283257625	0.46149121	-0.5350796	-1.3236066	790	13	Atp1a2, Atp1b2
GO_CELLULAR_PROCESS_INVOLVED_IN_REPRODUCTION_IN_MULTICELLULAR_ORGANISM	0.0046301525	0.06055198	-0.3271859	-1.3863103	40	314	Acrbp, Folr2, Folr2, Catsper2, Nup210l, Bmpr1b, Tmem95, Spaca6, Npm2, Dnd1, Spef2, Wdr77, Tarbp2, Pygo1, Catsperd, Pick1, Igf1, Tdrd9, Celf4, Spo11, Dhh, Tex11, Slc26a8, Ccdc63, Mlh3, Pde3a, Cabyr, Chd5, Spink2, Ubr2, Deaf1, Hook1, Ddx20, Ptx3, Odf2, Rara, Pcsk4, Cfap43, Hpgds, Npr2, Dnah1, Slc26a6, Srpk1, Prdm14, Knl1, Xlr5a, Xlr5a, Msh2, Robo2, Catsperz, Pabpc1l, Tdrd5, Tdrkh, Ddx6, Pygo2, Fzd4…
GO_CELLULAR_PROTEIN_CATABOLIC_PROCESS	0.9886363636	0.99971963	0.1639624	0.8745537	347	754	Hspa1a, Hspa1a, Psmb9, Tbx21, Mvb12b, Psmb10, Rnf19b, Ctsw, Ecrg4, Ubd, Rnf122, Gzma, Psmb8, Tnfaip3, Sdf2l1, Klhl8, Fbxo44, Os9, Ecscr, Ctsh, Pink1, Cblc, Psap, Ctss, Fbxo6, Ube2g2, Rffl, Gna12, Ndfip2, Ctsc, Akt1, Rnf114, Amfr, Cpa2, Psme2, Fbxo5, Gipc1, Ube2d1, Xbp1, Rnf149, Lnx1, Disc1, Fbxo4, Ube2z, Ifi205, Psma2, Dnajc3, Pdcl3, Ubxn11, Mapk9, Apoe, Ubb, Gabarapl2, Fbxl16, Psme1, Aurkb, Rnf1…
GO_CELLULAR_PROTEIN_COMPLEX_DISASSEMBLY	0.0070555033	0.07954182	-0.3429819	-1.4099560	59	217	Actn2, Napb, Sptbn5, Shfl, Gspt2, Mid1, Mrpl24, Gadd45gip1, Mrps12, Mrpl28, Mrpl12, Mrpl52, Mrps18a, Dmtn, Dstn, Dap3, Mrps26, Stmn2, Mrpl53, Hdac6, Spef1, Ckap5, Stmn4, Mrpl34, Gfm2, Arhgef2, Mrpl33, Mrpl4, Napa, Mrps17, Nes, Mrps28, Pdxp, Mrps25, Mrpl17, Mrpl23, Tmod1, Mrpl14, Ptcd3, Nckap5l, Mrpl9, Map1s, Mrpl2, Hdgfl3, Kif19a, Kif2a, Mrps30, Synj1, Sh3gl2, Fgf13, Mrps5, Mrpl35, Mrpl48, Sptan1…
GO_CELLULAR_PROTEIN_CONTAINING_COMPLEX_ASSEMBLY	0.0003054057	0.01615590	-0.3018877	-1.3581181	2	980	mt-Nd6, Tekt2, Ptbp2, Napb, Dnajc28, Sptbn5, Prpf39, mt-Co3, H2bc21, Dmd, Cox7a1, Ric3, Khdc4, Luc7l, mt-Nd1, Fmod, Spag1, Vamp2, Rps28, Wnt10b, Cryab, Ccdc39, Srsf5, Hjurp, Unc13a, Mapk8ip2, Uqcr10, Ndufab1, Tspyl2, Ndufb7, Kank3, Egf, Rpl12, H1f3, Rps14, Snrpe, Bbs12, Luc7l2, Srsf6, Wdr77, Snrpb, Ttc25, Tarbp2, Arhgap28, Catip, Rpl13a, Snrpd2, Pick1, Vps11, Rps15, Rpsa, mt-Nd2, Taz, Gcfc2, Pdgf…
GO_CELLULAR_PROTEIN_CONTAINING_COMPLEX_LOCALIZATION	0.8998161765	0.98855575	-0.2362232	-0.6874761	5873	25	Exoc3l2, Cep72, Stxbp6, Exoc1, Smad7, Ndc1, Wasl, Sgcd, Nacc2, Dlg1, Snapin, Mios
GO_CELLULAR_RESPIRATION	0.0030551143	0.04577541	-0.3740178	-1.4980314	24	171	mt-Nd6, mt-Co3, mt-Nd1, Ppargc1a, Uqcr10, Ndufab1, Ndufb7, Me3, mt-Nd2, Taz, Uqcr11, Fahd1, mt-Nd4l, mt-Co1, Ndufa11, Atp5d, Ogdhl, mt-Nd5, Ndufs7, Ndufs3, Nfatc4, Ndufa8, Ndufa5, Ndufa4, Ndufa7, Dhtkd1, Ndufa10, Ndufb10, Cox8a, Cox5a, mt-Cytb, Cox4i1, Ndufv2, Lyrm7, Etfb, Ndufs6, mt-Nd4, Ndufc1, Ide, Cox6c, Sirt3, Cox6b1, Polg2, Dnajc15, Uqcrh, Uqcrh, Gpd1, Ndufb5, Ndufs4, Pik3ca, mt-Nd3, Gpd2, …
GO_CELLULAR_RESPONSE_TO_ABIOTIC_STIMULUS	0.5392634561	0.84562148	-0.2308057	-0.9762966	4758	306	Ankrd1, Guca1b, Atp1a2, Rp1, Slc2a4, Grk1, Ppef1, Mapk10, Cryab, Nmt2, Efhd1, Nox4, Sag, Slc38a2, Actr5, Bmp6, Guca1a, Ddb2, Kdm4d, Ppid, Rrh, Aqp2, Mapk8, Mapk13, Hdac4, Cry2, Nfatc4, Ints7, H2ax, Oxsr1, Map3k20, Hamp, Arhgef2, Col1a1, Eef1d, Atf4, Opn3, Sox9, Hras, Tnfrsf10b, Tnfrsf10b, Gpr88, Dysf, Hyal1, Usp28, Tlr8, Taf1, Pde6g, Atr, Cdkn1a, Egfr, Map3k2, Palm, Pde2a, Net1, Fmr1, Nipbl, 1700…
GO_CELLULAR_RESPONSE_TO_ACID_CHEMICAL	0.5023825732	0.82476281	-0.2750491	-0.9791621	3689	73	Col1a2, Pdgfc, Slc38a9, Lamtor4, Pdgfd, Aqp2, Ubr2, Vegfa, Cpeb1, Col1a1, Castor1, Cebpb, Lamtor2, Neurl1a, Egfr, Rragd, Cpeb3, Ubr1, Col5a2, Klf2, Hnrnpd, Lars, Dnmt1, Six1, Opa1, Capn2, Lamtor3
GO_CELLULAR_RESPONSE_TO_ACIDIC_PH	0.2669332667	0.64903922	0.4707727	1.1789575	1067	10	Slc38a3, Rab11fip5, Slc9a1, Trpv1, Chp1
GO_CELLULAR_RESPONSE_TO_ALCOHOL	0.9695868658	0.99920378	-0.1892214	-0.6842149	7204	80	Adcy5, Ptgfr, Prkaa2, Adam15, Pparg, Adcy6, Fdx1, Brca1, Akap8, Recql5, Osbpl7, Klf2, Abca1, Klf9, Xrn1, Blm
GO_CELLULAR_RESPONSE_TO_ALDEHYDE	0.4416395901	0.78634859	0.4017748	1.0061658	1766	10	Akr1a1, Rdh12, Park7
GO_CELLULAR_RESPONSE_TO_ALKALOID	0.5655907610	0.85788673	0.2811006	0.9360648	1909	29	Icam1, Aif1, Ppp1r9b, Crhbp, Casp7, Casp6, Mdm2, Ryr1, Spidr, Cacna1s, Casp3, Trpv1, Atg7
GO_CELLULAR_RESPONSE_TO_AMYLOID_BETA	0.5276832663	0.83869021	0.2686846	0.9598082	1705	38	Icam1, Fcgr2b, Fpr2, Vcam1, Parp1, Fyn, Ager, Tlr6, Lrp1, Nampt
GO_CELLULAR_RESPONSE_TO_ANTIBIOTIC	0.9094498552	0.99007206	0.2386010	0.6566441	3454	14	Pla2g4a, Slc9a1, Mdm2, Hspa5, Trp53
GO_CELLULAR_RESPONSE_TO_ARSENIC_CONTAINING_SUBSTANCE	0.1402968356	0.48311736	0.4256089	1.2819954	500	20	Hmox1, Atf3, Zc3h12a, Mknk2, Gsto2, Zfand2a
GO_CELLULAR_RESPONSE_TO_ATP	0.8154261228	0.96492994	-0.2867864	-0.7469288	5137	16	P2rx3, P2ry1, Pdxp, Taf1
GO_CELLULAR_RESPONSE_TO_BACTERIAL_LIPOPROTEIN	0.1514354067	0.50124135	0.6374437	1.3576963	632	6	Tlr2, Cd14, Tlr6, Tirap
GO_CELLULAR_RESPONSE_TO_BIOTIC_STIMULUS	0.0006635700	0.01762521	0.4532168	2.1589646	0	215	Tnip3, Pdcd1lg2, Cxcl9, Ccl5, Acod1, Il1a, Nos2, Icam1, Irgm1, Cd274, Il24, Nr1h4, Il1b, Ccl3, Tnf, Cd6, Tnfaip3, Tlr2, Fcgr2b, Cx3cl1, Klrk1, Cd14, Irf8, Shpk, Casp1, Tnfsf4, Cxcl10, Ppbp, Il12b, Cd86, Ripk2, Ass1, Zfp36, Hck, Tnfrsf1b, Havcr2, Ly86, Zc3h12a, Scimp, Akt1, Pde4b, Xbp1, Arg1, Nod2, Ticam1, Gfi1, Nlrp3, Irak2, Nfkbib, Cxcl3, Pde4d, Ly96, Tmco1, Il12a, Lcn2, Wnt5a, Serpine1, Tlr6, K…
GO_CELLULAR_RESPONSE_TO_BRAIN_DERIVED_NEUROTROPHIC_FACTOR_STIMULUS	0.9151808032	0.99079012	-0.2767889	-0.6381101	5491	10	Ube3a, Mapt, Sh3gl2
GO_CELLULAR_RESPONSE_TO_CADMIUM_ION	0.0710995970	0.33959837	0.4351092	1.3944323	246	25	Hmox1, Fos, Jun, Akt1, Mapk9, Ncf1, Ogg1, Gsn, Cybb, Ppp5c, Mmp9
GO_CELLULAR_RESPONSE_TO_CAFFEINE	0.1331974176	0.47082945	-0.6392518	-1.3367642	783	7	Ppargc1a, Slc8a1, Tmem38a
GO_CELLULAR_RESPONSE_TO_CALCIUM_ION	0.6178585968	0.88818222	-0.2575508	-0.9222054	4552	76	Cpne7, Cpne9, Prkaa2, Endog, Syt12, Dpep1, Guca1a, Dmtn
GO_CELLULAR_RESPONSE_TO_CAMP	0.2034958079	0.57826141	-0.3511181	-1.1815901	1431	52	Wnt10b, Nox4, Akap6, Slc8a1, Dmtn, Slc5a5, Hcn1, Igfbp5, Fdx1, Slc26a6, Gpd1, Star, Hcn4, Srd5a1, Pde2a
GO_CELLULAR_RESPONSE_TO_CARBOHYDRATE_STIMULUS	0.6537732272	0.90248585	-0.2361348	-0.9127174	5171	127	Pax2, Adcy5, Prkaa2, Grik5, Ppargc1a, Endog, Nox4, Pim3, Slc9b2, Mlxipl, Mapk13, Unc13b, Zbtb20, Polg, Slc26a6, Gas6, Phpt1, Gjb6, Kcnb1, Fis1, Star, Twnk, Serpinf1, Pik3ca, Vsnl1, Calcrl, C2cd2l, Nr1d1, Adra2a, Cdk16
GO_CELLULAR_RESPONSE_TO_CHEMICAL_STRESS	0.0047709924	0.06139785	0.2643097	1.3178404	4	335	Hspa1a, Hspa1a, Penk, Hmox1, Bdkrb2, Ncf2, Rcsd1, Tnf, Ptgs2, Tnfaip3, Fos, Xrcc5, Nr4a3, Pink1, Ncf4, Psap, Arl6ip5, Fzd1, Aif1, Jun, Abcd1, Slc7a11, Trpm2, Zc3h12a, Akt1, Prdx1, Prdx5, Atg5, Arg1, Capn3, Prr5l, Trex1, Mgst1, Mapk9, Fas, Vnn1, Anxa1, Dnaja1, Sod3, Fut8, Txnrd1, Parp1, Jak2, Sod2, Ripk1, Nfe2l1, Nudt2, Ncf1, Oxr1, Fyn, Aqp1, Pawr, Srxn1, Lcn2, Aqp5, Cat, Cav1, Ncoa7, Rwdd1, Rhob,…
GO_CELLULAR_RESPONSE_TO_CHOLESTEROL	0.7284517698	0.93361147	0.2850270	0.8107968	2695	16	Nfe2l1, Gpld1, Smo, Aacs, Dag1
GO_CELLULAR_RESPONSE_TO_CISPLATIN	0.5562882713	0.85501486	0.4607077	0.9196767	2361	5	Hmox1, Timeless, Slc31a1
GO_CELLULAR_RESPONSE_TO_COLD	0.3446638340	0.71773754	0.4378803	1.0965851	1378	10	Dnajc3, Nfe2l1, Rnf34, Slc9a1, Eif2ak3
GO_CELLULAR_RESPONSE_TO_COPPER_ION	0.6484962406	0.90030628	0.3068080	0.8586543	2414	15	Aoc1, Nfe2l1, Aqp1, App
GO_CELLULAR_RESPONSE_TO_CORTICOSTEROID_STIMULUS	0.1361091672	0.47515440	0.3127101	1.2118087	388	57	Icam1, Stc1, Ass1, Zfp36, Flt3, Arg1, Fech, Anxa1, Ddit4, Aqp1, Casp9, Zfp36l1
GO_CELLULAR_RESPONSE_TO_DEXAMETHASONE_STIMULUS	0.2620669233	0.64444860	0.3387100	1.1279040	884	29	Icam1, Ass1, Arg1, Fech, Ddit4, Aqp1, Casp9
GO_CELLULAR_RESPONSE_TO_DNA_DAMAGE_STIMULUS	0.0249589154	0.18030770	-0.2685827	-1.2011686	242	821	Neil2, Brsk1, Prkcg, Ankle1, Plagl1, Prdm9, Ankrd1, Spred3, Smc5, Trim39, Xndc1, Rtel1, Polr2l, Cdc7, Hdac10, Pcbp4, Mill2, Actr5, Bcl2l12, Myo6, Polm, Cnot10, Recql4, Usp43, Prkdc, Neil1, Spo11, Ddb2, Ddx11, Zranb3, Poll, Mapk15, Kdm4d, Baz1b, Mdm4, Pole, Mapk12, Mrps26, Fem1b, Mlh3, Ppp1r10, Smug1, Polr2a, Ppie, Rps27a, Mms19, Wdhd1, Hrob, Slx1b, Slx1b, Atad5, Ctc1, Tpt1, Msh5, Nfatc4, Ints7, S…
GO_CELLULAR_RESPONSE_TO_DRUG	0.5433200604	0.84792860	-0.2718823	-0.9549410	3956	67	Ppm1e, Ankrd1, Kcnh2, Prkaa2, Tfrc, Dpep1, Htr1b, Sox10, Aim2, Gas6, Uchl1, Kmt2a, Pde4a, Egfr, Pde2a, Recql5
GO_CELLULAR_RESPONSE_TO_DSRNA	0.9601231717	0.99775908	-0.2168963	-0.6125073	6235	22	Zcchc3, Ifnb1, Ifit1bl1
GO_CELLULAR_RESPONSE_TO_ELECTRICAL_STIMULUS	0.9435141215	0.99489797	0.2371039	0.5937800	3774	10	Slc9a1, Gnat1
GO_CELLULAR_RESPONSE_TO_ENDOGENOUS_STIMULUS	0.5409223938	0.84642426	-0.2186762	-0.9895607	5359	1245	Ucn2, Folr2, Pax2, Cacna2d1, Actn2, Tgfb1i1, Trim71, Ogt, Lrp2, Ankrd1, Spred3, Atp1a2, Adcy5, Smad9, Nr3c2, Epha4, Esrrb, Slc27a1, Ptgfr, Pik3r3, Slc2a4, Appl2, Myocd, Bmper, Prkaa2, Fmod, Dnmt3b, Vamp2, Bmpr1b, Gpr173, Ppargc1a, Calca, Wnt10b, Fgfr3, Polr2l, Adcy4, Crhr2, Srsf5, P2rx3, Kctd6, Tia1, Comp, Garem1, Hpgd, Nox4, Pcsk6, Fbxl15, Hcn3, Akap6, Gnal, Slc8a1, Col1a2, Safb2, Fgf1, Frs3, Wf…
GO_CELLULAR_RESPONSE_TO_EPINEPHRINE_STIMULUS	0.5780141844	0.86459018	0.3491381	0.9014867	2281	11	Pde4b, Pde4d, Slc9a1, Prkaca, Sirt2
GO_CELLULAR_RESPONSE_TO_ESTRADIOL_STIMULUS	0.6581807354	0.90477407	-0.2836674	-0.8805804	4420	34	Ccdc62, Ppargc1a, Egfr, Esr2, Bcl2l11, Srd5a1, H2az1, Ncoa3, Hnrnpd
GO_CELLULAR_RESPONSE_TO_ESTROGEN_STIMULUS	0.0875439071	0.37863909	0.4964005	1.4120767	323	16	Serpinb9, Ocstamp, Crhbp, Wbp2, Mdm2, Sfr1, Ncoa4
GO_CELLULAR_RESPONSE_TO_ETHANOL	0.2204273059	0.59970961	0.4538195	1.2235570	845	13	Spi1, Adcy7, Ccl7, Cybb, Kcnmb1
GO_CELLULAR_RESPONSE_TO_ETHER	0.6416921509	0.89672786	-0.4160780	-0.8700768	3776	7	Ppargc1a, Nfatc4
GO_CELLULAR_RESPONSE_TO_EXOGENOUS_DSRNA	0.8693244740	0.98196072	-0.2655823	-0.7010646	5494	17	Zcchc3, Ifnb1, Ifit1bl1, Ifih1
GO_CELLULAR_RESPONSE_TO_EXTERNAL_STIMULUS	0.0075949367	0.08320610	0.2625578	1.3012144	8	308	Slc39a4, Irf1, Penk, Hmox1, Icam1, Atf3, Vdr, Nr1h4, Il1b, Tnfsf14, Ptgs2, Snai2, Cdkn2b, Fos, Casp1, Vcam1, Adora2b, Tnfrsf1a, Aif1, Eng, Jun, Upp1, Tnc, Ppp1r9b, Sik1, Sik1, Zc3h12a, Akt1, Slc38a3, Aoc1, Slc1a2, Atg5, Xbp1, Zfyve1, Rraga, Gabarapl1, Ifi205, BC048403, Cradd, Fas, Il15, Gabarapl2, Gadd45a, Fgf23, Cyp27b1, Bhlha15, Pcsk9, Folr1, Sesn3, Wipi1, Aqp1, Mars1, Lcn2, Casp8, Tlr3, Map1lc…
GO_CELLULAR_RESPONSE_TO_EXTRACELLULAR_STIMULUS	0.0286532951	0.19733737	0.2574888	1.2413775	39	236	Slc39a4, Penk, Hmox1, Icam1, Atf3, Vdr, Nr1h4, Snai2, Cdkn2b, Fos, Vcam1, Adora2b, Aif1, Jun, Upp1, Tnc, Ppp1r9b, Sik1, Sik1, Zc3h12a, Slc38a3, Aoc1, Slc1a2, Atg5, Xbp1, Zfyve1, Rraga, Gabarapl1, Ifi205, BC048403, Fas, Il15, Gabarapl2, Fgf23, Cyp27b1, Bhlha15, Pcsk9, Folr1, Sesn3, Wipi1, Mars1, Lcn2, Map1lc3b, Map1lc3b, Wnt2b, Ctsl, Sesn2, Clec16a, Hfe, Mdm2, Nr4a2, Eif2ak3, Krt20, Nampt, Cd68
GO_CELLULAR_RESPONSE_TO_FATTY_ACID	0.4222661397	0.77379476	0.2672060	1.0105900	1281	50	Nr1h4, Xrcc5, Tnfsf4, Id3, Ass1, Tnc, Zc3h12a, Akt1, Gng2, Ptafr, Cdk4, Pid1, Cpt1a
GO_CELLULAR_RESPONSE_TO_FLUID_SHEAR_STRESS	0.1880971881	0.55489234	0.4192368	1.2310879	688	18	Ptgs2, Ass1, Car2
GO_CELLULAR_RESPONSE_TO_FOLLICLE_STIMULATING_HORMONE_STIMULUS	0.9416144864	0.99486636	-0.2660247	-0.5954936	5563	9	Ppargc1a
GO_CELLULAR_RESPONSE_TO_FRUCTOSE_STIMULUS	0.4779360667	0.81116127	-0.5334795	-1.0144766	2750	5	Ppargc1a, Slc26a6
GO_CELLULAR_RESPONSE_TO_GAMMA_RADIATION	0.5454545455	0.84883632	-0.3121308	-0.9446771	3629	30	Cryab, Nox4, H2ax, Map3k20, Hras, Atr, Cdkn1a, Rpl26, Atm
GO_CELLULAR_RESPONSE_TO_GLUCAGON_STIMULUS	0.5175489068	0.83307932	0.3022526	0.9559684	1798	24	Ass1, Prkacb, Arg1, Prkar2b, Adcy7, Prkar1a, Adcy3, Fgf21, Adcy9, Prkaca, Prkaca
GO_CELLULAR_RESPONSE_TO_GLUCOSE_STARVATION	0.9093271730	0.99007206	-0.2173650	-0.7203459	6297	48	Brsk1, Prkaa2, Pick1, Szt2, Atf4, Prkag2, Prkag3, Becn1
GO_CELLULAR_RESPONSE_TO_GONADOTROPIN_STIMULUS	0.7279388340	0.93361147	-0.3161810	-0.8105929	4569	15	Ppargc1a, Slc5a5, Star, Por, Gata6, Ccna2, Notch1, Efna5
GO_CELLULAR_RESPONSE_TO_GROWTH_HORMONE_STIMULUS	0.9085155351	0.99000427	0.2201108	0.6961692	3157	24	Leprot, Jak2, Stat5a, Stat5b, Stat3, Ptpn1, Pxn, Lyn
GO_CELLULAR_RESPONSE_TO_HEAT	0.0679963735	0.33241420	0.2807141	1.2364985	149	118	Hspa1a, Hspa1a, Il1a, Hmox1, Ptgs2, Cxcl10, Sec13, St8sia1, Nup37, Tfec, Hspa1l, Pdcl3, Rpa3, Ano1, Bag5, Dnajb1, Nup43, Hspa8, Polr2d, Nup107, Stac, Rptor, Pdcd6, Hikeshi, Hspb8, Nup54, Bag3, Ptges3, Nup210, Hdac2, Trpv1, Fkbp4, Scara5, Lyn, Slu7, Prkaca, Nupl2
GO_CELLULAR_RESPONSE_TO_HEPARIN	0.2550635893	0.63837265	0.6154925	1.2286621	1082	5	Egr1, Aoc1, Slit2
GO_CELLULAR_RESPONSE_TO_HISTAMINE	0.1973622233	0.56825381	0.6482655	1.2940844	837	5	Aoc1, Hrh1, Diaph1, Gabra1
GO_CELLULAR_RESPONSE_TO_HORMONE_STIMULUS	0.6159420290	0.88741589	0.1858852	0.9716791	339	576	Acod1, Wdtc1, Icam1, Mzb1, Stat1, Nr1h4, Il1b, Rab15, Serpinb9, Rarres2, Gclm, Fos, Socs3, Tnfsf4, Nr4a3, Ctsh, Stc1, Calcoco1, Ramp3, Bcar3, Ctss, Agtrap, Prkcb, Ywhag, Ocstamp, Leprot, Gnai2, Ass1, Aif1, Trarg1, Zfp36, Tnc, Flt3, Prkacb, Akt1, Crhbp, Car2, Xbp1, Arg1, Igfbp7, C1qtnf12, Taf7, Fech, Anxa1, Parp1, Cyp11a1, Gng2, Fgf23, Padi2, Paqr7, Jak2, Prkar2b, Lbh, Ddit4, Kl, Pcsk9, Zbtb7a, Yw…
GO_CELLULAR_RESPONSE_TO_HYDROGEN_PEROXIDE	0.9197399841	0.99079012	-0.2035699	-0.7472824	6932	88	Pax2, Cyp1b1, Endog, Ankzf1, Stk25, Pdgfd, Mapk13, Hdac6, Pycr1
GO_CELLULAR_RESPONSE_TO_HYDROPEROXIDE	0.2043478261	0.57969031	0.5417476	1.2663963	845	8	Aif1, Mgst1, Oxr1
GO_CELLULAR_RESPONSE_TO_HYPEROXIA	0.5154604145	0.83185809	-0.4661048	-0.9746897	3033	7	Dnmt3b, Pparg, Foxo1, Nox1
GO_CELLULAR_RESPONSE_TO_INCREASED_OXYGEN_LEVELS	0.6641947445	0.90859674	-0.3426061	-0.8604321	4119	14	Dnmt3b, Pparg
GO_CELLULAR_RESPONSE_TO_INORGANIC_SUBSTANCE	0.9034145177	0.98903641	-0.1966617	-0.8000250	7566	197	Cpne7, Cpne9, Kcnk3, Prkaa2, Ppargc1a, Mmp3, Endog, Syt12, Dpep1, Dlg2, Bmp6, Guca1a, Dmtn, Ddx11, Tfr2, Cacna1h, Aqp2, Mapk8, Nfatc4, Prkn, Fabp4, Atf4, Chuk, Adcy10, Rasa4, Rasa4, Carf, Egfr, Star, Atrx, Jund, Fmr1, Serpinf1, Chp2, Fstl3, Edn1, Mcoln1, Foxo1, Kcnc2, Cpne4, Ank3, Cdk2, Map1lc3a, Hnrnpd, Blm
GO_CELLULAR_RESPONSE_TO_INSULIN_LIKE_GROWTH_FACTOR_STIMULUS	0.8897383622	0.98625156	-0.3123137	-0.6530913	5236	7	Fbn1, Creb1, Ccna2, Pten
GO_CELLULAR_RESPONSE_TO_INSULIN_STIMULUS	0.6345903771	0.89432182	0.2000606	0.9518792	975	211	Wdtc1, Mzb1, Stat1, Nr1h4, Il1b, Rab15, Rarres2, Socs3, Bcar3, Prkcb, Ywhag, Gnai2, Trarg1, Akt1, Xbp1, C1qtnf12, Parp1, Kl, Pcsk9, Sesn3, Prkcq, Enpp1, Gpld1, Mars1, Ndel1, Grb2, Zdhhc7, Foxo4, Slc9a1, Sh2b2, Apobec1, Zfp36l1, Agt, Cdk4, Fut7, Pid1, Ap3s1, Adipor1, Zbtb7b
GO_CELLULAR_RESPONSE_TO_INTERFERON_ALPHA	0.7201646091	0.93113530	0.3048822	0.8045260	2799	12	Ifi205, Gata3, Pde12, Axl
GO_CELLULAR_RESPONSE_TO_INTERFERON_BETA	0.0028587764	0.04358363	0.5908407	1.8479808	9	23	Irf1, Acod1, Stat1, Irgm1, Ube2g2, Trex1, Ifi205, Ifi205, Ifi205, Sting1, Tlr3
GO_CELLULAR_RESPONSE_TO_IONIZING_RADIATION	0.8142249073	0.96492994	-0.2307234	-0.8103771	5929	67	Cryab, Nox4, Kdm4d, Ints7, H2ax, Map3k20, Hamp, Eef1d, Hras, Atr, Cdkn1a, Net1, Nipbl, Rpl26, Rad9a, Atm, Trp53bp1, Rhno1, Nucks1, Blm, Ect2, Tlk2, Dnm2, Tspyl5, Gtf2h5
GO_CELLULAR_RESPONSE_TO_IRON_ION	0.4640324215	0.80355859	0.3818403	0.9859250	1831	11	Hmox1, B2m, Hfe, Slc40a1, Trf
GO_CELLULAR_RESPONSE_TO_ISOQUINOLINE_ALKALOID	0.1443711729	0.49073564	0.6836849	1.3647895	612	5	Aif1, Ppp1r9b, Atg7
GO_CELLULAR_RESPONSE_TO_KETONE	0.9273016715	0.99152708	-0.2016063	-0.7400741	6989	88	Adcy5, Ptgfr, Prkaa2, Dnmt3b, Adam15, Pparg, Adcy6, Ndor1, Sox10, Fdx1, Egfr, Star, Srd5a1, Akap8, Serpinf1, Tfap4, Rock2, Foxo1, Klf2, Klf9, Xrn1
GO_CELLULAR_RESPONSE_TO_L_GLUTAMATE	0.6884126236	0.91924422	0.4042861	0.8070465	2922	5	Fyn, Bcl11a, Baiap2
GO_CELLULAR_RESPONSE_TO_LAMINAR_FLUID_SHEAR_STRESS	0.7594752187	0.94611228	0.3378123	0.7553863	3125	7	Ass1, Klf4, Nfe2l2, Srebf2
GO_CELLULAR_RESPONSE_TO_LEPTIN_STIMULUS	0.0622440622	0.31831605	0.4976556	1.4613647	227	18	Nr4a3, Fgf23, Pid1, Adipor1, Stat3, Ebi3
GO_CELLULAR_RESPONSE_TO_LEUCINE	0.8936843859	0.98714834	-0.2869928	-0.6616341	5362	10	Ubr2, Rragd, Ubr1, Lars, Klhl22
GO_CELLULAR_RESPONSE_TO_LEUCINE_STARVATION	0.6345609065	0.89432182	-0.3825120	-0.8818442	3807	10	Rragd, Eif2ak4, Gcn1, Impact, Lars
GO_CELLULAR_RESPONSE_TO_LIGHT_STIMULUS	0.0337411462	0.21768319	-0.3576846	-1.3620541	261	113	Guca1b, Rp1, Grk1, Ppef1, Nmt2, Sag, Actr5, Guca1a, Ddb2, Ppid, Rrh, Mapk13, Cry2, Nfatc4, Atf4, Opn3, Gpr88, Hyal1, Usp28, Taf1, Pde6g, Atr, Cdkn1a, Fmr1, 1700007K13Rik, Rpl26, Eif2ak4, Cdc25a, Pold1, Metap1, Rhno1, Impact, Ercc4, Chek1, Ercc1
GO_CELLULAR_RESPONSE_TO_LIPID	0.0016528926	0.03025458	0.2791208	1.4482627	0	530	Tnip3, Pdcd1lg2, Cxcl9, Ccl5, Acod1, Il1a, Penk, Nos2, Icam1, Irgm1, Cd274, Wnt6, Vdr, Il24, Nr1h4, Il1b, Ccl3, Tnf, Cd6, Tnfaip3, Snai2, Tlr2, Cx3cl1, Slc6a4, Klrk1, Cd14, Irf8, Shpk, Casp1, Xrcc5, Tnfsf4, Nr4a3, Cxcl10, Stc1, Calcoco1, Ramp3, Alox12, Ppbp, Id3, Il12b, Cd86, Ripk2, Ass1, Zfp36, Tnc, Flt3, Ppp1r9b, Hck, Tnfrsf1b, Havcr2, Ly86, Zc3h12a, Scimp, Akt1, Crhbp, Pde4b, Xbp1, Arg1, Taf7,…
GO_CELLULAR_RESPONSE_TO_LIPOPROTEIN_PARTICLE_STIMULUS	0.0405970149	0.24475954	0.4292661	1.4543892	135	31	Itgb2, Cd9, Fcer1g, Akt1, Ticam1, Apoe, Tlr6, Cd81, Cdh13, Smpd3, Cd68, Fgf21
GO_CELLULAR_RESPONSE_TO_LITHIUM_ION	0.1878582595	0.55474191	0.4695755	1.2660372	720	13	Id2, Xrcc4, Cebpa, Adcy7, Cdh1, Calr
GO_CELLULAR_RESPONSE_TO_LOW_DENSITY_LIPOPROTEIN_PARTICLE_STIMULUS	0.4080953701	0.76435020	0.3457957	1.0309118	1471	19	Itgb2, Cd9, Fcer1g, Cd81, Cdh13, Fgf21
GO_CELLULAR_RESPONSE_TO_MAGNESIUM_ION	0.6971291866	0.92293951	0.3753920	0.7995504	2913	6	Slc41a1, Smpd3, Slfn14
GO_CELLULAR_RESPONSE_TO_MANGANESE_ION	0.7505724567	0.94174248	-0.3279777	-0.7956003	4588	12	Prkn, Atf4
GO_CELLULAR_RESPONSE_TO_MECHANICAL_STIMULUS	0.2523076923	0.63578781	0.2693359	1.1033722	655	78	Irf1, Il1b, Tnfsf14, Ptgs2, Casp1, Tnfrsf1a, Eng, Akt1, Cradd, Fas, Gadd45a, Aqp1, Casp8, Tlr3, Tmem150c, Slc9a1, Agt, F11r, Bak1, Nfkb1, Fadd, Map2k4, Gclc, Bag3, Ripor2, Ptpn11, Wnt11, Ltbr, Cd40, Myd88, Casp4, Tnfrsf8, Rac1, Kcnk4, Dag1, Gja1
GO_CELLULAR_RESPONSE_TO_MINERALOCORTICOID_STIMULUS	0.9635863964	0.99835533	-0.2706887	-0.5411922	5609	6	Edn1, Atp2b1, Aifm1
GO_CELLULAR_RESPONSE_TO_MOLECULE_OF_BACTERIAL_ORIGIN	0.0006053269	0.01692049	0.4774698	2.2483505	0	192	Tnip3, Pdcd1lg2, Cxcl9, Ccl5, Acod1, Il1a, Nos2, Icam1, Irgm1, Cd274, Il24, Nr1h4, Il1b, Ccl3, Tnf, Cd6, Tnfaip3, Tlr2, Fcgr2b, Cx3cl1, Klrk1, Cd14, Irf8, Shpk, Casp1, Tnfsf4, Cxcl10, Ppbp, Il12b, Cd86, Ripk2, Ass1, Zfp36, Hck, Tnfrsf1b, Havcr2, Ly86, Zc3h12a, Scimp, Akt1, Pde4b, Xbp1, Arg1, Nod2, Ticam1, Gfi1, Nlrp3, Irak2, Nfkbib, Cxcl3, Pde4d, Ly96, Il12a, Lcn2, Wnt5a, Serpine1, Tlr6, Kmo, Lit…
GO_CELLULAR_RESPONSE_TO_MURAMYL_DIPEPTIDE	0.0949275362	0.39644468	0.6175392	1.4435676	392	8	Ripk2, Nod2, Nod1, Chmp5, Ptpn22, Vim
GO_CELLULAR_RESPONSE_TO_NICOTINE	0.6224489796	0.88957804	0.3842451	0.8592151	2561	7	Tnf, B2m, Nfkb1
GO_CELLULAR_RESPONSE_TO_NITRIC_OXIDE	0.1352166323	0.47425358	-0.5024713	-1.3086750	851	16	Mmp3, Dpep1, Foxo1, Kcnc2, Cdk2, Hnrnpd, Dnm2, Mtr, Ccna2
GO_CELLULAR_RESPONSE_TO_NITROGEN_COMPOUND	0.9425431711	0.99489797	-0.1885599	-0.8346309	9005	644	Folr2, Cacna2d1, Actn2, Ogt, Adcy5, Epha4, Pik3r3, Slc2a4, Appl2, Vamp2, Gpr173, Ppargc1a, Mmp3, Wnt10b, Adcy4, Crhr2, Srsf5, P2rx3, Nox4, Hcn3, Akap6, Gnal, Slc8a1, Col1a2, Dpep1, Trim72, Tmem38a, Igf1, Klf5, Pdgfc, Grb10, Dmtn, Prkdc, Zcchc3, Ifnb1, Hdac9, Slc38a9, Atp6v0e2, Ddx11, Pparg, Chrna7, Gpt, Grb14, Lamtor4, Slc5a5, Defb25, Hcn1, Pdgfd, Pde3a, Igfbp5, Agrn, Irs1, Mapk13, Ubr2, Flna, Pr…
GO_CELLULAR_RESPONSE_TO_NITROGEN_STARVATION	0.1614596351	0.51540515	0.5221140	1.3075318	645	10	Atg5, Gabarapl1, Gabarapl2, Map1lc3b, Map1lc3b
GO_CELLULAR_RESPONSE_TO_NITROSATIVE_STRESS	0.5093301435	0.82934726	0.4469954	0.9520591	2128	6	Atg5, Dnaja1, Park7, Stox1
GO_CELLULAR_RESPONSE_TO_NUTRIENT	0.0167441860	0.13891368	0.4290473	1.5520872	53	40	Penk, Hmox1, Vdr, Nr1h4, Snai2, Cdkn2b, Tnc, Xbp1, Il15, Fgf23, Cyp27b1, Folr1
GO_CELLULAR_RESPONSE_TO_ORGANIC_CYCLIC_COMPOUND	0.0773109244	0.35601620	0.2165040	1.1187741	45	519	Ccl5, Acod1, Penk, Hrh2, Icam1, Htr7, Stat1, Vdr, Nr1h4, Il1b, Ccl3, Tnf, Ptgs2, Snai2, Nsg2, Gclm, Hcn2, Gli2, Slc6a4, Nr4a3, Egr1, Stc1, Calcoco1, Rgs8, Ramp3, Id3, Ass1, Aif1, Zfp36, Pak4, Tnc, Flt3, Slc9a3r1, Klf16, Trpm2, Ppp1r9b, Gna15, Zc3h12a, Akt1, Crhbp, Aoc1, Pde4b, Casp7, Arg1, Taf7, Sting1, Nod2, Fech, Il15, Anxa1, Bmp2, Parp1, Gng2, Fgf23, Padi2, Cyp27b1, Paqr7, Jak2, Nfe2l1, Lbh, D…
GO_CELLULAR_RESPONSE_TO_OSMOTIC_STRESS	0.2080852397	0.58367626	0.3170672	1.1549757	663	42	Bdkrb2, Rcsd1, Ptgs2, Xrcc5, Capn3, Aqp1, Aqp5, Lrrc8d, Zfp36l1, Letm1, Micu1, Lrrc8c, Scn2a, Ybx3
GO_CELLULAR_RESPONSE_TO_OXIDISED_LOW_DENSITY_LIPOPROTEIN_PARTICLE_STIMULUS	0.1247188203	0.45494935	0.5468239	1.3694127	498	10	Akt1, Ticam1, Tlr6, Smpd3, Cd68, Myd88
GO_CELLULAR_RESPONSE_TO_OXYGEN_CONTAINING_COMPOUND	0.0072992701	0.08112193	0.2268717	1.2336663	0	1092	Tnip3, H2-Eb1, Pdcd1lg2, Cxcl9, Ccl5, Gpr68, Acod1, Il1a, Wdtc1, Penk, Nos2, Hrh2, Icam1, Htr7, Mzb1, Stat1, Irgm1, Cd274, Wnt6, Vdr, Il24, Nr1h4, Il1b, Rab15, Ccl3, Tnf, Cd6, Ptgs2, Rarres2, Tnfaip3, Snai2, Nsg2, Gclm, Tlr2, Fcgr2b, Cx3cl1, Hcn2, Fpr2, Slc6a4, Fos, Klrk1, Cd14, Irf8, Shpk, Casp1, Socs3, Xrcc5, Tnfsf4, Nr4a3, Vcam1, Cxcl10, Egr1, Pink1, Stc1, Rgs8, Ramp3, Psap, Ppbp, Bcar3, Agtra…
GO_CELLULAR_RESPONSE_TO_OXYGEN_GLUCOSE_DEPRIVATION	0.1968275627	0.56760023	-0.5793080	-1.2539926	1153	8	Atf4, Cacnb3, Cbl, Dnm1l, Tsc1, Aqp3
GO_CELLULAR_RESPONSE_TO_OXYGEN_LEVELS	0.9360540989	0.99325778	-0.1918158	-0.7833027	7889	205	Ankrd1, Slc2a4, Kcnk3, Dnmt3b, Ppargc1a, Endog, Ddah1, Slc8a1, Stc2, Pick1, Pparg, Elob, Tert, Mdm4, Rps27a, Pgk1, Egln3, Vegfa, Cpeb1, Atf4, Cacnb3, Fabp1, Ajuba, Cbl, Fam162a, Npepps, Mgarp, Kcnd2, Uba52, Pmaip1, Eloc, Edn1, Psmb3, Lmna, Epas1, Psmb4, Rock2, Suv39h2, Psmd2, Foxo1, Rora, Nox1, Dnm1l, Psmd9, Nol3, Acaa2, Tsc1, Opa1, Usp19, Eif4ebp1, Psmd8, Ep300, Oprd1, Gata6, Psme4, Aqp3, Psma6,…
GO_CELLULAR_RESPONSE_TO_OXYGEN_RADICAL	0.5351180196	0.84347237	0.2956733	0.9475700	1858	25	Tnf, Prdx1, Sod3, Sod2, Rgn, Gch1, Park7, Fbln5
GO_CELLULAR_RESPONSE_TO_PARATHYROID_HORMONE_STIMULUS	0.2634963615	0.64568202	-0.5294380	-1.1851416	1556	9	Wnt10b, Hdac4, Phex
GO_CELLULAR_RESPONSE_TO_PEPTIDE	0.1449426486	0.49160557	0.2165516	1.0880416	138	364	Wdtc1, Icam1, Mzb1, Stat1, Nr1h4, Il1b, Rab15, Rarres2, Fcgr2b, Fpr2, Socs3, Nr4a3, Vcam1, Bcar3, Agtrap, Prkcb, Ywhag, Leprot, Ripk2, Gnai2, Ass1, Trarg1, Ppp1r9b, Prkacb, Akt1, Crhbp, Car2, Xbp1, Arg1, C1qtnf12, Nod2, Parp1, Cyp11a1, Jak2, Prkar2b, Kl, Pcsk9, Sesn3, Fyn, Nod1, Prkcq, Enpp1, Gpld1, Arid1b, Mars1, Umodl1, Stat5a, Ager, Adcy7, Prkar1a, Cav1, Ndel1, Grb2, Tlr6, Ano1, Stat5b, Zdhhc7…
GO_CELLULAR_RESPONSE_TO_PEPTIDE_HORMONE_STIMULUS	0.2846219201	0.66683461	0.2118118	1.0489126	334	304	Wdtc1, Mzb1, Stat1, Nr1h4, Il1b, Rab15, Rarres2, Socs3, Nr4a3, Bcar3, Agtrap, Prkcb, Ywhag, Leprot, Gnai2, Ass1, Trarg1, Prkacb, Akt1, Crhbp, Car2, Xbp1, Arg1, C1qtnf12, Parp1, Cyp11a1, Jak2, Prkar2b, Kl, Pcsk9, Sesn3, Fyn, Prkcq, Enpp1, Gpld1, Arid1b, Mars1, Umodl1, Stat5a, Adcy7, Prkar1a, Cav1, Ndel1, Grb2, Stat5b, Zdhhc7, Foxo4, Slc9a1, Sh2b2, Apobec1, Zfp36l1, Agt, Mdm2, Nr4a2, Cdk4, Fut7, Pi…
GO_CELLULAR_RESPONSE_TO_PEPTIDOGLYCAN	0.2617224880	0.64390102	0.5638837	1.2010204	1093	6	Ripk2, Nod2, Nlrp3
GO_CELLULAR_RESPONSE_TO_PH	0.1092320488	0.42649625	0.4502730	1.3423873	393	19	Gpr68, Hvcn1, Slc38a3, Rab11fip5, Gpld1, Slc9a1
GO_CELLULAR_RESPONSE_TO_POTASSIUM_ION	0.2098462545	0.58600643	-0.5065870	-1.2288663	1282	12	Ppargc1a, Dlg2, Cacna1h, Carf
GO_CELLULAR_RESPONSE_TO_PROSTAGLANDIN_E_STIMULUS	0.6910014283	0.92024700	-0.3219307	-0.8384611	4353	16	Prkaa2, Pparg, Adcy6
GO_CELLULAR_RESPONSE_TO_PROSTAGLANDIN_STIMULUS	0.5331985694	0.84201559	-0.3455388	-0.9524097	3428	20	Ptgfr, Prkaa2, Pparg, Adcy6, Akap8, Apob
GO_CELLULAR_RESPONSE_TO_PURINE_CONTAINING_COMPOUND	0.2196300617	0.59883984	-0.5299280	-1.2216975	1317	10	Ppargc1a, Slc8a1, Tmem38a, P2ry1, Gstm7
GO_CELLULAR_RESPONSE_TO_RADIATION	0.1033724340	0.41436006	-0.3052205	-1.2220403	845	170	Guca1b, Rp1, Grk1, Ppef1, Cryab, Nmt2, Nox4, Sag, Actr5, Guca1a, Ddb2, Kdm4d, Ppid, Rrh, Mapk13, Cry2, Nfatc4, Ints7, H2ax, Map3k20, Hamp, Eef1d, Atf4, Opn3, Hras, Gpr88, Hyal1, Usp28, Taf1, Pde6g, Atr, Cdkn1a, Net1, Fmr1, Nipbl, 1700007K13Rik, Rpl26, Rad9a, Eif2ak4, Atm, Cdc25a, Pold1, Trp53bp1, Metap1, Rhno1, Impact, Ercc4, Chek1, Nucks1, Ercc1, Blm
GO_CELLULAR_RESPONSE_TO_REACTIVE_NITROGEN_SPECIES	0.1125879593	0.43268656	-0.4920200	-1.3377893	719	19	Ppargc1a, Mmp3, Dpep1, Foxo1, Kcnc2, Cdk2, Hnrnpd, Dnm2, Mtr, Ccna2
GO_CELLULAR_RESPONSE_TO_REACTIVE_OXYGEN_SPECIES	0.8525369979	0.97653719	0.1913034	0.8725250	1612	155	Tnf, Tnfaip3, Fos, Nr4a3, Pink1, Psap, Jun, Trpm2, Akt1, Prdx1, Prdx5, Arg1, Trex1, Mapk9, Anxa1, Sod3, Sod2, Ripk1, Ncf1, Aqp1, Pawr, Lcn2, Rhob, Rgn, Smpd3, Sphk1, Mdm2, Sigmar1, Il6, Mpv17, Gch1, Park7, Fer, Fbln5, Sirpa, Axl, Cdk1, Tpm1, Map3k5, Klf4, Prdx3, Ppp5c, Pxn, Hdac2, Mmp9, Crk
GO_CELLULAR_RESPONSE_TO_RETINOIC_ACID	0.4888121547	0.81668601	-0.2809702	-0.9831395	3538	66	Pax2, Wnt10b, Epha3, Osr1, Ltk, Pparg, Wnt2, Ret, Col1a1, Sox9, Tead2, Fzd4, Serpinf1, Setx, Atm, Abca1, Wnt7b
GO_CELLULAR_RESPONSE_TO_SALT	0.9528708134	0.99679765	0.2620587	0.5581609	3982	6	Zc3h12a, Hnrnpa1, Daxx
GO_CELLULAR_RESPONSE_TO_SALT_STRESS	0.2368827160	0.62095184	0.4557545	1.2026492	920	12	Xrcc5, Capn3, Aqp1, Zfp36l1, Letm1, Micu1
GO_CELLULAR_RESPONSE_TO_SODIUM_ARSENITE	0.9001413095	0.98855575	0.3073023	0.6134449	3821	5	Zc3h12a, Hnrnpa1, Daxx
GO_CELLULAR_RESPONSE_TO_STARVATION	0.4429847609	0.78695379	0.2211355	1.0054670	842	152	Slc39a4, Atf3, Jun, Upp1, Sik1, Sik1, Zc3h12a, Slc38a3, Aoc1, Atg5, Xbp1, Zfyve1, Rraga, Gabarapl1, Ifi205, BC048403, Fas, Gabarapl2, Bhlha15, Pcsk9, Sesn3, Wipi1, Mars1, Map1lc3b, Map1lc3b, Wnt2b, Ctsl, Sesn2, Clec16a, Hfe, Eif2ak3
GO_CELLULAR_RESPONSE_TO_STEROID_HORMONE_STIMULUS	0.9564956855	0.99714334	-0.1876672	-0.7601856	7980	189	Atp1a2, Nr3c2, Esrrb, Dnmt3b, Kctd6, Safb2, Ddx17, Foxh1, Hdac6, Cry2, Sox10, Ppargc1b, Trim68, Tfpi, Dnaaf4, Kdm3a, Rxra, Mgarp, Brca1, Cnot1, Ddrgk1, Egfr, Ube3a, Star, Esr2, Bcl2l11, Srd5a1, Serpinf1, Esrra, mt-Nd3, Tcf21, Tfap4, Ppara, Edn1, Nr1d1, Skp2, Foxo1, Uba5, Safb, Klf9, Foxp1, Gpam, Nr2e3, Hnrnpu, Dab2, Eif4ebp1, Ep300, Ugt1a1, Crebrf, Ddx54, Rxrg, Runx1
GO_CELLULAR_RESPONSE_TO_STEROL	0.9110300309	0.99025306	0.2249579	0.6888566	3245	21	Nfe2l1, Gpld1, Smo, Aacs, Dag1, Insig1
GO_CELLULAR_RESPONSE_TO_STEROL_DEPLETION	0.9728876020	0.99954829	0.2029823	0.5586194	3695	14	Amfr, Zbtb7b, Lpcat3, Insig1, Erlin2, Arhgef10l
GO_CELLULAR_RESPONSE_TO_TEMPERATURE_STIMULUS	0.6891191710	0.91976034	0.4039922	0.8064596	2925	5	Trpm2, Trpv1, Kcnk4, Htr2b
GO_CELLULAR_RESPONSE_TO_TESTOSTERONE_STIMULUS	0.9352661835	0.99307080	0.2413775	0.6044825	3741	10	Rwdd1, Ncoa4, Aacs, Spp1
GO_CELLULAR_RESPONSE_TO_THYROID_HORMONE_STIMULUS	0.4128613888	0.76676157	0.3606639	1.0259561	1527	16	Gclm, Ctsh, Ctss, Ctsl, Gclc, Ctsb
GO_CELLULAR_RESPONSE_TO_TOPOLOGICALLY_INCORRECT_PROTEIN	0.0944092827	0.39553810	0.2578583	1.1783260	178	156	Hspa1a, Hspa1a, Atf3, Extl1, Pdia5, Sdf2l1, Creb3l3, Nck2, Clgn, Creb3l4, Hspa1l, Amfr, Xbp1, Dnajc3, Ctdsp2, Hspa2, Ficd, Bhlha15, Yif1a, Gosr2, Ppp2r5b, Dnajb12, Wipi1, Derl3, Pacrg, Optn, Tatdn2, Extl3, Eif2ak3, Bak1, Dnajb11, Rnf121, Calr, Hspa8, Tmbim6, Fgf21, Creb3, Edem1, Herpud2, Ptpn2, Ccnd1, Herpud1, Srpr, Hspb8, Tpp1, Dnajb9, Ptpn1, Hsp90b1, Hyou1, Bag3, Atf6b
GO_CELLULAR_RESPONSE_TO_TOXIC_SUBSTANCE	0.0004448399	0.01636039	0.3684628	1.5982272	0	110	S100a9, Tnf, Ptgs2, Hba-a1, Hba-a1, Abtb2, Gsta1, Abcg2, Pink1, Prxl2a, Alox5ap, Prxl2c, Prdx1, Prdx5, Gsta2, Mgst1, Apoe, Akr1a1, Sod3, Txnrd1, Sod2, Mgst3, Gsto2, Srxn1, Cat, Hp, Sesn2, Rgn, Ubiad1, Ipcef1, Rdh12, Gch1, Loxhd1, Park7, Hbq1b, Gstm2, Fbln5
GO_CELLULAR_RESPONSE_TO_UV	0.4915185235	0.81853695	-0.2753774	-0.9860364	3621	76	Actr5, Ddb2, Ppid, Mapk13, Nfatc4, Atf4, Hyal1, Usp28, Taf1, Atr, Cdkn1a, Fmr1, 1700007K13Rik, Rpl26, Eif2ak4, Cdc25a, Pold1, Rhno1, Impact, Ercc4, Chek1, Ercc1, H2aw, Ep300, Pold3, Cul4b
GO_CELLULAR_RESPONSE_TO_UV_B	0.3706293706	0.73804676	-0.5033132	-1.0894913	2172	8	Hyal1, Cdkn1a, Mfap4, Mme, Stk11, Crip1
GO_CELLULAR_RESPONSE_TO_UV_C	0.8870743572	0.98487548	-0.3421363	-0.6506140	5105	5	1700007K13Rik, Impact
GO_CELLULAR_RESPONSE_TO_VASCULAR_ENDOTHELIAL_GROWTH_FACTOR_STIMULUS	0.5461669506	0.84944388	0.2478339	0.9521939	1602	54	Dcn, Il12b, Cadm4, Flt3, Akt1, Dll1, Anxa1, Spry2, Il12a, Vegfc, Sphk1, Ptp4a3, Adgra2, Jcad, Egr3, Xdh, Ern1, Nrp2, Nus1, Prkd2, Robo1, Mapkapk2, Pdgfra, Myo1c, Foxc1
GO_CELLULAR_RESPONSE_TO_VIRUS	0.0840957072	0.37238672	0.3288372	1.2798741	238	58	Mmp12, Penk, Irgm1, Pou2af1, Il21, Ccl19, Zc3h12a, Arf1, Il12a, Birc3, Il6, Rnf135, Usp15, Trim15, Rnf125
GO_CELLULAR_RESPONSE_TO_VITAMIN	0.1680448907	0.52501578	0.3718543	1.2240321	568	28	Penk, Vdr, Snai2, Tnc, Il15, Fgf23, Cyp27b1, Folr1, Mdm2, Pim1, Snw1, Kank2
GO_CELLULAR_RESPONSE_TO_VITAMIN_D	0.0041585805	0.05656556	0.6049305	1.8034637	14	19	Penk, Vdr, Snai2, Tnc, Il15, Fgf23, Cyp27b1, Pim1, Snw1, Kank2
GO_CELLULAR_RESPONSE_TO_X_RAY	0.7679837893	0.94928334	0.2956183	0.7632968	3031	11	Xrcc5, Hmga2, Gata3
GO_CELLULAR_RESPONSE_TO_ZINC_ION	0.4789766971	0.81162079	0.3769618	0.9733285	1890	11	Hvcn1, Parp1, P2rx4
GO_CELLULAR_SENESCENCE	0.1562160203	0.50738110	0.2994195	1.1884937	430	65	H2-M3, Ecrg4, Cdkn2b, Id2, Arg2, Hmga2, Map2k1, B2m, Fbxo5, Eef1e1, Tbx2, Map3k3, Pawr, Ybx1
GO_CELLULAR_SODIUM_ION_HOMEOSTASIS	0.0214251706	0.16346701	-0.6106067	-1.5903112	134	16	Atp1a2, C7, Atp1b2, Slc8a1
GO_CELLULAR_SPHINGOLIPID_HOMEOSTASIS	0.0873763542	0.37839739	0.7287857	1.4548210	370	5	Ormdl3, Ormdl2, Rtn4, Ormdl1, Abca2
GO_CELLULAR_TRANSITION_METAL_ION_HOMEOSTASIS	0.0975103734	0.40235066	0.2884198	1.2232712	234	95	Ifng, Slc39a4, Hmox1, S100a8, Lck, S100a9, Abcg2, Ftl1, Fth1, Slc30a2, Slc11a1, Arf1, Ttc7, Slc31a2, Lcn2, Cp, Nubp1, Hfe, Ltf, Slc40a1, Sco1, Tmprss6, App, Fbxl5, Trf, Slc46a1, Ncoa4, Slc31a1
GO_CELLULAR_TRIGLYCERIDE_HOMEOSTASIS	0.6281005776	0.89234284	-0.4220608	-0.8825877	3696	7	Slc25a27, Fitm2
GO_CELLULAR_WATER_HOMEOSTASIS	0.8095693780	0.96306154	0.3350699	0.7136680	3383	6	Aqp1, Aqp11, Anxa7
GO_CENTRAL_ELEMENT	0.5166609413	0.83274156	-0.4890762	-0.9778176	3007	6	Tex11
GO_CENTRAL_NERVOUS_SYSTEM_DEVELOPMENT	0.7801207903	0.95376778	-0.2058901	-0.9239931	7620	910	Cdh2, Pax2, Vldlr, Lrp2, Ptbp2, Atp1a2, Epha4, Fzd3, Kcnk3, Hapln1, Faim2, Adam22, Drp2, Ppargc1a, B4galt6, Abat, Ccdc39, Ndrg2, Plxna3, Rac3, Hdac10, Smarca1, Dclk2, Cntf, Plekhn1, Slc23a1, Egf, Atp1b2, Lamb2, Spef2, Slc38a2, Snrpb, Slc8a1, Tbx3, Fpgs, Chrd, Ephb2, Tspan2, Dync2h1, Pdgfc, Foxp2, Prkdc, Lamc3, Adarb1, Prox1, Ccdc134, Pparg, Ndn, Myh10, Nkx2-2, Rogdi, Ophn1, Sox12, Col2a1, Szt2, Z…
GO_CENTRAL_NERVOUS_SYSTEM_MATURATION	0.0511961722	0.28246890	0.7270363	1.5485203	213	6	Cend1, Cx3cr1, Cdk5r1, Arcn1, Grin1, Rere
GO_CENTRAL_NERVOUS_SYSTEM_MYELIN_MAINTENANCE	0.3588366890	0.72918501	0.5942986	1.1127249	1603	4	Clu, Fa2h, Myrf
GO_CENTRAL_NERVOUS_SYSTEM_NEURON_AXONOGENESIS	0.1554927902	0.50696367	-0.4002243	-1.2505177	1045	35	Epha4, B4galt6, Ephb2, Adarb1, Szt2, Tctn1, Chrnb2, Grcc10, Ephb1
GO_CENTRAL_NERVOUS_SYSTEM_NEURON_DEVELOPMENT	0.4299090786	0.77685945	-0.2850662	-1.0207290	3167	76	Epha4, B4galt6, Plxna3, Rac3, Dclk2, Ephb2, Adarb1, Szt2, Tctn1, Chrnb2, Grcc10, Robo2, Ephb1, Mapt, Atf5
GO_CENTRAL_NERVOUS_SYSTEM_NEURON_DIFFERENTIATION	0.7183323115	0.93081785	-0.2229207	-0.8877014	5857	161	Epha4, Faim2, B4galt6, Plxna3, Rac3, Dclk2, Ephb2, Dync2h1, Adarb1, Prox1, Nkx2-2, Ophn1, Szt2, Chd5, Tctn1, Wnt2, Chrnb2, Grcc10, Zfp335, Dlx2, Robo2, Gbx1, Ephb1, Abt1, Ift172, Mapt, Atf5, Dlx1, Shank3, Herc1
GO_CENTRAL_NERVOUS_SYSTEM_PROJECTION_NEURON_AXONOGENESIS	0.1702224931	0.52886827	-0.4278842	-1.2560373	1116	26	Epha4, Ephb2, Adarb1, Szt2, Chrnb2, Grcc10, Ephb1
GO_CENTRAL_REGION_OF_GROWTH_CONE	0.0482807348	0.27280833	0.7697257	1.5365465	204	5	Disc1, Ndel1, Cyfip1, Ywhae
GO_CENTRIOLAR_SATELLITE	0.0100171346	0.09955750	-0.4028578	-1.4878735	75	91	Pax2, 4933427D14Rik, Rbm39, Upf3b, Taf1d, Ddhd2, Ddah2, Klhl4, Rpp25, Cep72, Nlrc3, Tek, Knstrn, Ccdc14, Klhl12, Zmynd10, Map11, Ccdc13, Dysf, Cep131, Wdr13, Sdccag8, Tmem63a, Sass6, Ssx2ip, Ak5, Haus6, Pcm1, Fnip2, Odf2l, Chd3, Nudt21, Dzip1
GO_CENTRIOLAR_SUBDISTAL_APPENDAGE	0.0749703842	0.35015440	-0.6343081	-1.4198923	442	9	Cep170, Odf2, Kif2a, Ccdc120, Cntrl
GO_CENTRIOLE	0.1898670680	0.55768053	-0.2959023	-1.1543974	1513	135	4933427D14Rik, Stard9, Wdr90, Sfi1, Cep170, Cchcr1, Cep152, Iqcb1, Cep295, Mapk15, Neurl4, Odf2, Deup1, Saxo2, Rttn, Cep135, Cep350, Tedc1, Sdccag8, Tubgcp3, Cep63, Kif2a, Sass6, Cep162, Ccdc120, Tcp10b, Tcp10b, Tedc2, Pcm1, Ift52, Cep89, Fbf1, Ccp110, Odf2l, Lrrcc1, Mphosph9, Rabl2, Dzip1l, Wdr34, Dzip1, Rilpl1, Cep250, Ran, Alms1, Ccdc88a, Cep164, Tsga10, Sclt1, Cep192, Herc2, Crocc, Stil, Htt
GO_CENTRIOLE_ASSEMBLY	0.0838747785	0.37169913	-0.4202125	-1.3390148	567	39	4933427D14Rik, Cep152, Cep295, Cep72, Deup1, Rttn, Cep135, Brca1, Cep63, Sass6, Rbm14, Ccp110, Cdk2, Alms1
GO_CENTRIOLE_CENTRIOLE_COHESION	0.3552887735	0.72672942	-0.4409583	-1.0907824	2189	13	Odf2, Rttn, Cep135, Cep250, Crocc
GO_CENTRIOLE_ELONGATION	0.8272171254	0.96995272	-0.3432362	-0.7177545	4868	7	Cep295, Ccp110, Vps4b, C2cd3
GO_CENTROMERE_COMPLEX_ASSEMBLY	0.2456320658	0.62976632	-0.3569109	-1.1536041	1672	42	Hjurp, Knl1, Pogz, Mis18bp1, Cenph, Cenpf, Cenpt, Cenpw, Cenps, Cenpe, Hells, Oip5, H3f3b, Cenpx, Cenpv, Cenpm, Rsf1, Cenpi
GO_CENTROMERIC_DNA_BINDING	0.2705255926	0.65154818	-0.5917193	-1.1830336	1574	6	Mlh3, Msh2, Zw10
GO_CENTROMERIC_SISTER_CHROMATID_COHESION	0.1941445862	0.56316430	-0.5141155	-1.2471287	1186	12	Naa10, Bub1, Naa50, Sgo2a, Bub1b, Sgo1, Ctcf, Bod1
GO_CENTROSOME	0.0169115316	0.13975212	-0.2845995	-1.2527097	159	565	Pax2, Plekha7, Mak, Brsk1, 1700029J07Rik, 4933427D14Rik, Caprin2, Usp2, Rbm39, Map10, Entr1, Upf3b, Sfi1, Usp33, Hook2, Cep170, Cep126, Cabcoco1, Cep152, Taf1d, Iqcb1, Rapsn, Cep295, Ddx11, Ndn, Slc18a2, Ddhd2, Ddah2, Lrrc45, Jtb, Ttc19, Klhl4, Kif15, Ccdc15, Ift80, Rpp25, Cep72, Hook1, Ivl, H2ax, Ttc12, Ckap5, Nlrc3, Odf2, Efhc1, Cspp1, Tek, Camk2n2, Knstrn, Nek8, Ccdc14, Dync1li2, Klhl12, Atf4,…
GO_CENTROSOME_DUPLICATION	0.0501167101	0.27891121	-0.3904697	-1.3714594	364	67	Brsk1, 4933427D14Rik, Usp33, Cep152, Cep295, Cep72, Ckap5, Deup1, Xpo1, Rttn, Cep135, Cep131, Brca1, Cep63, Sass6, Chordc1, Rbm14, Rock2, Ccp110, Brca2
GO_CENTROSOME_SEPARATION	0.9370887076	0.99353110	0.2258559	0.6215688	3559	14	Cep85, Ndel1, Nde1, Ranbp1, Ubxn2b, Nek2, Nup62
GO_CERAMIDASE_ACTIVITY	0.6910514541	0.92024700	0.4307807	0.8065649	3088	4	Asah1, Acer2, Asah2, Acer3
GO_CERAMIDE_1_PHOSPHATE_BINDING	0.1490430622	0.49778831	0.6391344	1.3612973	622	6	Gltp, Pla2g4a, Cptp, Gltpd2
GO_CERAMIDE_1_PHOSPHATE_TRANSPORT	0.3832535885	0.74652761	0.5008867	1.0668425	1601	6	Gltp, Cptp, Gltpd2
GO_CERAMIDE_BINDING	0.0073703606	0.08160477	0.6430348	1.7696698	27	14	Gltp, Psap, Clip3, Pla2g4a, Rtn4r, Cptp, Laptm4b, Cd300lf
GO_CERAMIDE_BIOSYNTHETIC_PROCESS	0.6565217391	0.90371240	0.2297378	0.9090222	1811	64	Tnf, B4galt5, B4galnt1, Tnfrsf1a, Cyp4f39, Ormdl3, B3galt4, Sgms2, Ormdl2, Smpd1, Asah1, Smpd3, Sphk1, Elovl1, Gal3st1, Sgms1, Sptlc2
GO_CERAMIDE_CATABOLIC_PROCESS	0.3270850312	0.70278759	0.3793889	1.0976136	1203	17	Gm2a, Psap, Asah1, Neu3, Hexa, Naga, Hexb, Gla
GO_CERAMIDE_METABOLIC_PROCESS	0.4235436893	0.77450217	0.2415903	1.0140793	1046	89	Tnf, Gm2a, Psap, B4galt5, B4galnt1, Tnfrsf1a, Cyp4f39, Ormdl3, B3galt4, Sgms2, Ormdl2, Smpd1, Asah1, Smpd3, Sphk1, Fut7, Plpp2, Elovl1, Gal3st1, Sgms1, Neu3, Sptlc2, Hexa, Fa2h, Naga
GO_CERAMIDE_TRANSPORT	0.2592592593	0.64202769	0.4440400	1.1717367	1007	12	Gltp, Psap, Cptp, Abcb1a
GO_CEREBELLAR_CORTEX_DEVELOPMENT	0.9622158181	0.99819662	0.1860953	0.6871718	3004	45	Gli2, Psap, Cend1, Map2k1, Dll1, Wnt7a, Naglu, Smo, Ptpn11, Cbln1, Hspa5, Arcn1
GO_CEREBELLAR_CORTEX_FORMATION	0.8041738136	0.96179165	0.2498159	0.7813527	2812	23	Psap, Cend1, Map2k1, Dll1, Wnt7a
GO_CEREBELLAR_CORTEX_MORPHOGENESIS	0.6567656766	0.90396387	0.2605792	0.8898890	2188	32	Gli2, Psap, Cend1, Map2k1, Dll1, Wnt7a
GO_CEREBELLAR_GRANULAR_LAYER_DEVELOPMENT	0.3713497729	0.73814832	-0.4355038	-1.0772898	2288	13	Faim2, Prox1, Ophn1, Kif14, Mdk
GO_CEREBELLAR_GRANULAR_LAYER_FORMATION	0.2854230377	0.66686063	-0.5568508	-1.1644522	1679	7	Prox1, Ophn1
GO_CEREBELLAR_GRANULAR_LAYER_MORPHOGENESIS	0.4601455407	0.80057622	-0.4528461	-1.0136915	2718	9	Prox1, Ophn1
GO_CEREBELLAR_MOSSY_FIBER	0.5061234103	0.82686040	0.4834811	0.9651375	2148	5	Cacng7, Dlg4
GO_CEREBELLAR_PURKINJE_CELL_GRANULE_CELL_PRECURSOR_CELL_SIGNALING_INVOLVED_IN_REGULATION_OF_GRANULE_CELL_PRECURSOR_CELL_PROLIFERATION	0.1844088554	0.55000639	0.6564688	1.3104600	782	5	Gli2, Smo, Gli1
GO_CEREBELLAR_PURKINJE_CELL_LAYER_DEVELOPMENT	0.8497242647	0.97628261	-0.2538117	-0.7386638	5546	25	Faim2, Myh10, Sez6l, Herc1, Kif14, Rora, Agtpbp1, B4galt2, Atp7a, Sptbn2
GO_CEREBELLAR_PURKINJE_CELL_LAYER_FORMATION	0.7595164609	0.94611228	0.2945242	0.7771931	2952	12	Psap, Cend1
GO_CEREBELLAR_PURKINJE_CELL_LAYER_MORPHOGENESIS	0.7060253985	0.92620413	0.2902047	0.8255254	2612	16	Psap, Cend1, Dll1
GO_CEREBRAL_CORTEX_CELL_MIGRATION	0.8804548248	0.98421819	0.2130075	0.7564720	2864	37	Disc1, Fut10, Ndel1, Slit2, Rtn4, Zmiz1, Psen1, Sun1, Cdk5r1, Rhoa, Mboat7, Pex13, Robo1, Dab1, P2ry12
GO_CEREBRAL_CORTEX_DEVELOPMENT	0.9300390117	0.99219511	-0.1983201	-0.7469418	7151	104	Cdh2, Slc38a2, Foxp2, Dixdc1, Flna, H2ax, Ptprs, Efhc1, Nsun5, Fat4, Egfr, Srd5a1, Fgf13, Kif14, Mdk, Tsc1, Srgap2, Wdr47, Cdk5, Tbr1, Dab2ip, Tra2b, Gsk3b, Reln, Mcph1, Lhx6, Aspm, Gart
GO_CEREBRAL_CORTEX_GABAERGIC_INTERNEURON_DEVELOPMENT	0.2875300584	0.66913067	-0.5840405	-1.1676812	1673	6	Rac3, Drd2, Lhx6
GO_CEREBRAL_CORTEX_GABAERGIC_INTERNEURON_DIFFERENTIATION	0.1614730878	0.51540515	-0.5601819	-1.2914450	968	10	Rac3, Dlx2, Dlx1, Drd2, Lhx6
GO_CEREBRAL_CORTEX_NEURON_DIFFERENTIATION	0.2084870849	0.58441663	-0.4264790	-1.2177637	1355	23	Rac3, Ophn1, Chd5, Zfp335, Dlx2, Dlx1
GO_CEREBRAL_CORTEX_RADIALLY_ORIENTED_CELL_MIGRATION	0.6924418605	0.92111306	0.2651216	0.8594272	2381	26	Disc1, Fut10, Ndel1, Rtn4, Zmiz1, Sun1, Cdk5r1, Mboat7, Dab1, P2ry12
GO_CEREBRAL_CORTEX_REGIONALIZATION	0.7545454545	0.94375732	0.3527449	0.7513142	3153	6	Eomes, Emx2, Dmrta2
GO_CEREBRAL_CORTEX_TANGENTIAL_MIGRATION	0.8636363636	0.97980248	0.3108223	0.6620229	3609	6	Slit2, Robo1, Arx
GO_CEREBROSPINAL_FLUID_CIRCULATION	0.5477223427	0.85000233	-0.5439808	-0.9662892	3029	4	Ccdc39, Aqp4
GO_CGMP_BINDING	0.2640968461	0.64634594	-0.4562902	-1.1697909	1657	15	Prkg1, Pde10a, Pde6g, Pde2a, Prkg2, Pde5a, Pde6c, Cnga1, Cngb3, Cngb1
GO_CGMP_BIOSYNTHETIC_PROCESS	0.3658825520	0.73500212	-0.4861005	-1.0881310	2161	9	Gucy1a1, Npr2, Gucy1a2, Npr1
GO_CGMP_CATABOLIC_PROCESS	0.1101459347	0.42836465	-0.7111633	-1.3523642	633	5	Pde1a, Pde10a, Pde2a
GO_CGMP_MEDIATED_SIGNALING	0.4425480037	0.78674608	-0.3454151	-1.0139524	2903	26	Pde3a, Prkg1, Ednrb, Npr2, Pde10a, Cd36, Adnp, Pde2a, Kcnc2, Npr1
GO_CGMP_METABOLIC_PROCESS	0.0605288308	0.31268639	-0.5665616	-1.4524935	379	15	Gucy1a1, Pde1a, Npr2, Pde10a, Pde2a, Gucy1a2, Npr1, Rora
GO_CHANGES_TO_DNA_METHYLATION_INVOLVED_IN_EMBRYO_DEVELOPMENT	0.1337199386	0.47146980	-0.6159273	-1.3332601	783	8	Zfp57, Pick1, Dnmt1, Trim28, Tet3, Stpg4, Dppa3
GO_CHANNEL_INHIBITOR_ACTIVITY	0.9500520291	0.99627106	-0.2082639	-0.6507295	6390	35	Tnni3, Pacsin3, Phpt1, Wnk2, Wnk4, Vti1b, Fkbp1b, Cav3, Camk2d
GO_CHANNEL_REGULATOR_ACTIVITY	0.6920070600	0.92078365	-0.2311000	-0.8962263	5488	130	Tnni3, Kcnab3, Fgf11, Fxyd1, Kcnip2, Chrna7, Fxyd6, Prkg1, Pacsin3, Flna, Cabp4, Prkcz, Cacnb3, Phpt1, Cacng8, Arpp19, Inafm1, Inafm2, Kcns3, Wnk2, Pkp2, Fgf13, Pias3, Rangrf, Kcne2, Slc5a3, Wnk4, Cacng4, Nrxn1, Lrrc55, Snta1, Dpp6, Vti1b, Fkbp1b, Sclt1, Sgk3, Cav3, Cacng1, Fgf14, Camk2d
GO_CHAPERONE_BINDING	0.4819654992	0.81302781	-0.2650665	-0.9917885	3687	100	Rnf207, Lrp2, Atp1a2, Usp13, Fn1, Tert, Tbce, Ptges3l, Hspb6, Prkn, Fnip1, Timm44, Cdc37l1, Sacs, Pfdn6, Dnajb13, Erp29, Ubl4a, Mapt, Birc2, Cdc25a, Birc5, Fnip2, Timm9, Vwf, Dnajb2, Tsc1, Dnaja4, Wrap53, Bag2, Slc12a2, Bag1, Prnp, Atp7a, Syvn1
GO_CHAPERONE_COFACTOR_DEPENDENT_PROTEIN_REFOLDING	0.0061764706	0.07369780	0.5270285	1.7185923	20	27	Hspa1a, Hspa1a, Cd74, Dnajb5, Hspa1l, Hspa2, Dnajb12, Dnajb1, Hspa8
GO_CHAPERONE_COMPLEX	0.9381472957	0.99353110	0.2074078	0.6559922	3260	24	Cct2, Cct6b, Hspa8, Hspb8, Bag3, Ptges3, Ppp5c, Cdc37, Stip1, Cct8l1, Cct8l1, Hsp90ab1
GO_CHAPERONE_MEDIATED_AUTOPHAGY	0.6435643564	0.89785106	0.3188516	0.8596657	2469	13	Gfap, Eef1a1, Clu, Hspa8, Bag3, Atg7
GO_CHAPERONE_MEDIATED_PROTEIN_COMPLEX_ASSEMBLY	0.8154252838	0.96492994	-0.2745383	-0.7567109	5243	20	Bbs12, Ptges3l, Psmg3, Pfdn6, Ndufaf1, Lonp1, Psmg2
GO_CHAPERONE_MEDIATED_PROTEIN_FOLDING	0.0432708688	0.25474529	0.3582866	1.3765603	126	54	Hspa1a, Hspa1a, Cd74, Dnajb5, Dffa, Hspa1l, Pdcl3, Hspa2, Pdia4, Dnajb12, Cct2, Fkbp5, Clu, Dnajb1, Ppib, Hspa8, P3h1
GO_CHAPERONE_MEDIATED_PROTEIN_TRANSPORT	0.7799801784	0.95374710	-0.3270864	-0.7730738	4721	11	Timm13, Timm8a1
GO_CHAPERONIN_CONTAINING_T_COMPLEX	0.9460486322	0.99508110	0.2318051	0.5985288	3734	11	Cct2, Cct6b, Cct8l1, Cct8l1
GO_CHECKPOINT_CLAMP_COMPLEX	0.9275538568	0.99152708	-0.3168503	-0.6025296	5338	5	Rad9a
GO_CHEMICAL_HOMEOSTASIS	0.0130718954	0.11732493	0.2132011	1.1573397	1	1052	Slamf8, Ifng, H2-Eb1, Cxcl9, Ackr2, Tnfsf11, Tgm2, Slc39a4, Ccl5, Gpr68, Cxcr6, Hk3, Ephx2, Wdtc1, Cxcr3, Cd52, Hmox1, Bdkrb2, Icam1, Stat1, Thy1, S100a8, Fam3b, Ccrl2, Lck, S100a9, Vdr, C1qtnf1, F2rl3, Dcn, Ccl1, Nr1h4, Ccl3, Gclm, Ccr8, Xcl1, Slc4a11, Cx3cl1, Ccr7, Gpr174, Fasl, Fpr2, Snx10, Cldn4, Ccl8, Abcg2, Cxcl10, Ccl19, Ctsh, Stc1, Ramp3, Apoc2, Cxcr5, Alox12, Nppb, Pnpla2, Cemip, Prkcb, …
GO_CHEMICAL_HOMEOSTASIS_WITHIN_A_TISSUE	0.6648496862	0.90880671	-0.3636779	-0.8595582	4024	11	Homer1, Vegfa, Homer2, Epas1, Abca12
GO_CHEMICAL_SYNAPTIC_TRANSMISSION_POSTSYNAPTIC	0.0087891906	0.09154528	-0.3997937	-1.4933354	66	99	Dmpk, Chrnb1, Grik5, Abat, Mapk8ip2, P2rx3, Cux2, Celf4, Chrna7, P2rx6, Nlgn2, Prkcz, Unc13b, S1pr2, Chrnb2, P2rx5, Igsf9b, Cacnb3, Ppp1r9a
GO_CHEMOATTRACTANT_ACTIVITY	0.1500000000	0.49888946	0.3857568	1.2504821	515	26	Ccl5, Ccl3, Cx3cl1, Cxcl10, Wnt5a, Vegfc, Gdnf, Hmgb2
GO_CHEMOKINE_ACTIVITY	0.0003202049	0.01615590	0.6248704	2.3073842	0	45	Cxcl9, Ccl5, Ccl4, Ccl22, Ccl1, Ccl3, Ccl3, Ccl3, Xcl1, Xcl1, Cx3cl1, Ccl8, Cxcl10, Ccl19, Ppbp, Cxcl16, Cxcl3, Cxcl14, Ccl17, Ccl20, Ccl7
GO_CHEMOKINE_BINDING	0.0003012956	0.01615590	0.6756077	2.3309223	0	33	Ackr2, Cxcr6, Cxcr3, Ccrl2, Ccr8, Ccr7, Pdpn, Cxcr5, Cxcr4, Zfp36, Ackr1, A2m, Ccr1, Ackr3, Ccr9, Cxcr1, Xcr1, Ccr10, Cx3cr1, Ccr5, Ccr4
GO_CHEMOKINE_BIOSYNTHETIC_PROCESS	0.0002685285	0.01615590	0.7573391	2.1195425	0	15	Ifng, Cd74, Hmox1, Il1b, Tnf, Egr1, Ticam1, Ager, Wnt5a, Tlr3, Il6
GO_CHEMOKINE_C_C_MOTIF_LIGAND_5_PRODUCTION	0.7985503624	0.95926895	0.2954587	0.7399180	3194	10	Arg2, Sirpa, Mul1, Mcoln2
GO_CHEMOKINE_C_X_C_MOTIF_LIGAND_1_PRODUCTION	0.8982102908	0.98819871	0.3247461	0.6080328	4014	4	Tirap, Il17ra, Il17f
GO_CHEMOKINE_C_X_C_MOTIF_LIGAND_2_PRODUCTION	0.0843621399	0.37262887	0.5443311	1.4363859	327	12	Cd74, Tnf, F2rl1, Klf4, Tirap, Mcoln2
GO_CHEMOKINE_PRODUCTION	0.0003920031	0.01615590	0.5118185	2.1231597	0	82	Ifng, Cd74, Hmox1, Zfpm1, S100a8, S100a9, Nr1h4, Il1b, Tnf, Snai2, Tlr2, Il7, Tnfsf4, Egr1, Arg2, Adora2b, Ripk2, Aif1, Csf1r, Ackr1, Havcr2, C1qtnf3, Ticam1, F2rl1, Trim32, Ager, Wnt5a, Tlr3
GO_CHEMOKINE_RECEPTOR_BINDING	0.0003518649	0.01615590	0.5954895	2.3177174	0	58	Cxcl9, Ccl5, Ccl4, Stat1, Ccl22, Ccrl2, Ccl1, Ccl3, Ccl3, Ccl3, Xcl1, Xcl1, Cx3cl1, Ccl8, Cxcl10, Ccl19, Ppbp, Cxcl16, S100a14, Cxcl3, Cxcl14, Ccl17, Stat3, Ccl20, Ccl7
GO_CHEMOKINE_SECRETION	0.3797841021	0.74457600	-0.4407533	-1.0691684	2321	12	Alox8, Chia1, Hc, Lpl
GO_CHEMOREPELLENT_ACTIVITY	0.0720588235	0.34273805	0.4237308	1.3817477	244	27	Sema7a, Sema4d, Nrg1, Sema4c, Sema4a, Sema6d, Sema3b, Sema4f, Sema3a
GO_CHEMOREPULSION_OF_AXON	0.0889952153	0.38215897	0.6855856	1.4602341	371	6	Ntn1, Sema3b, Wnt5a
GO_CHEMOSENSORY_BEHAVIOR	0.0454618733	0.26192296	-0.5933019	-1.4900375	281	14	Prkcg, P2rx3, Ubr3, Ntrk1
GO_CHIASMA_ASSEMBLY	0.0938151494	0.39414113	-0.7230903	-1.3750448	539	5	Tex11
GO_CHITIN_BINDING	0.0295616718	0.20091286	-0.7334600	-1.5337666	173	7	Ovgp1, Chia1, Fibcd1
GO_CHITIN_METABOLIC_PROCESS	0.0039958304	0.05470451	-0.8704730	-1.6553111	22	5	Ovgp1, Chia1
GO_CHLORIDE_CHANNEL_COMPLEX	0.3124033406	0.69055061	0.3043114	1.0870759	1009	38	Cldn4, Gabrr1, Ttyh3, Clic3, Clic1, Clcn1, Ttyh2, Ano1, Clic4
GO_CHLORIDE_CHANNEL_INHIBITOR_ACTIVITY	0.8106280193	0.96311283	0.3071310	0.7179533	3355	8	Stx7, Wnk3, Stx8, Cftr
GO_CHLORIDE_CHANNEL_REGULATOR_ACTIVITY	0.8488796248	0.97590079	0.2633836	0.7101169	3257	13	Stx7, Slc9a3r1, Sgk1, Trpv1, Wnk3
GO_CHLORIDE_ION_BINDING	0.8153641060	0.96492994	-0.3197936	-0.7372532	4892	10	Npr3
GO_CHLORIDE_ION_HOMEOSTASIS	0.7234216552	0.93253869	-0.3362054	-0.8155588	4422	12	Slc12a3, Slc12a7, Slc12a4, Slc12a1, Slc12a8, Slc12a2
GO_CHLORIDE_TRANSMEMBRANE_TRANSPORTER_ACTIVITY	0.5038687300	0.82595204	-0.2682815	-0.9810823	3776	86	Clcn2, Gabre, Clcn6, Slc26a10, Slc12a3, Fxyd1, Slc18a2, Slc26a8, Ano9, Gabra3, Slc26a6, Slc12a7, Slc1a4, Clcn3, Slc22a3, Slc6a2, Gabrq, Slc18a1, Best2
GO_CHLORIDE_TRANSPORT	0.9030558483	0.98902680	-0.2061871	-0.7650551	6855	95	Clcn2, Gabre, Clcn6, Slc26a10, Slc12a3, Fxyd1, Slc26a8, Ano9, Gabra3, Slc26a6, Slc12a7, Slc1a4, Clcn3, Gabrq, Best2, Ano8, Wnk4, Slc12a4, Slc12a1, Slc12a8, Slc12a2, Prnp, Clic6, Prkg2, Clcn7, Gabrr2
GO_CHOLESTEROL_BINDING	0.7261800059	0.93354880	-0.2597373	-0.8457002	4953	44	Apoa2, Soat2, Osbpl6, Apoa5, Prom1, Star, Apoa1, Osbpl7, Abcg1, Abca1, Syp
GO_CHOLESTEROL_CATABOLIC_PROCESS	0.3422530558	0.71625336	-0.4663662	-1.1022637	2071	11	Cyp46a1, Cyp27a1
GO_CHOLESTEROL_EFFLUX	0.1749710313	0.53585581	-0.3699804	-1.2171684	1207	46	Apoa2, Egf, Soat2, Abca5, Abcg4, Abca7, Abcg8, Eepd1, Apoa5, Apoa1, Apob, Zdhhc8, Abcg1, Abca1, Abca12, Pon1, Apom
GO_CHOLESTEROL_STORAGE	0.1661145291	0.52200014	-0.4734624	-1.2669747	1052	18	Pparg, Lpl, Cd36, Ppara, Apob, Abcg1, Abca1
GO_CHOLINE_CATABOLIC_PROCESS	0.2947368421	0.67600085	0.5468531	1.1647467	1231	6	Sardh, Slc44a1, Aldh7a1
GO_CHOLINE_METABOLIC_PROCESS	0.0455237773	0.26192296	-0.6666257	-1.4922349	268	9	Enpp6, Bche, Chka
GO_CHOLINE_TRANSMEMBRANE_TRANSPORTER_ACTIVITY	0.9016630513	0.98893397	-0.3621423	-0.6432841	4987	4	Slc44a4
GO_CHOLINE_TRANSPORT	0.9227272727	0.99101527	0.2813762	0.5993054	3856	6	Slc44a1, Sec14l1, Psen1, Slc22a2
GO_CHOLINERGIC_SYNAPSE	0.0414463585	0.24796300	-0.6909504	-1.4956580	242	8	Chrnb2, Dlgap4
GO_CHONDROBLAST_DIFFERENTIATION	0.0269342010	0.18929613	-0.8380525	-1.4886576	148	4	Rara, Gdf5, Ccn1, Fgf2
GO_CHONDROCYTE_DEVELOPMENT	0.6266626360	0.89171942	-0.2985718	-0.8917504	4145	28	Bmpr1b, Comp, Rflnb, Col27a1, Sox9
GO_CHONDROCYTE_DEVELOPMENT_INVOLVED_IN_ENDOCHONDRAL_BONE_MORPHOGENESIS	0.6131673205	0.88583826	-0.4127337	-0.8934194	3594	8	Col27a1, Sox9
GO_CHONDROCYTE_DIFFERENTIATION	0.4948936170	0.81949230	0.2303235	0.9834534	1162	100	Loxl2, Scin, Tgfbi, Runx3, Snai2, Gli2, Grem1, Hmga2, Pthlh, Chst11, Anxa6, Bmp2, Osr2, Gpld1, Wnt2b, Wnt7a, Smpd3, Acan, Eif2ak3, Tgfbr2
GO_CHONDROCYTE_DIFFERENTIATION_INVOLVED_IN_ENDOCHONDRAL_BONE_MORPHOGENESIS	0.5440915686	0.84841495	-0.3774928	-0.9480475	3374	14	Ift80, Col27a1, Sox9
GO_CHONDROCYTE_HYPERTROPHY	0.9145239750	0.99079012	-0.3263341	-0.6205642	5263	5	Sox9, Smad7
GO_CHONDROCYTE_PROLIFERATION	0.4560656255	0.79789860	-0.3762119	-1.0067344	2890	18	Bmpr1b, Fgfr3, Comp, Sox9, Smad7, Mustn1, Bmpr2, Mmp16, Ddr2, Ihh
GO_CHONDROITIN_SULFATE_BINDING	0.5795667747	0.86515727	-0.4253640	-0.9207594	3397	8	Agrn, Ptprs, Dpysl3, Mdk
GO_CHONDROITIN_SULFATE_BIOSYNTHETIC_PROCESS	0.0517438536	0.28427813	0.4657920	1.4568643	180	23	Dcn, Dse, B3galt6, Chst11, Csgalnact1, Bcan, Chst12, Chst13
GO_CHONDROITIN_SULFATE_CATABOLIC_PROCESS	0.3104423868	0.68868468	0.4219888	1.1135480	1206	12	Dcn, Bcan, Arsb, Hexa, Hexb, Idua
GO_CHONDROITIN_SULFATE_PROTEOGLYCAN_BIOSYNTHETIC_PROCESS	0.1159883721	0.43764716	0.4001328	1.2970839	398	26	Dcn, Dse, B3galt6, Chst11, Csgalnact1, Bcan
GO_CHONDROITIN_SULFATE_PROTEOGLYCAN_METABOLIC_PROCESS	0.3875657284	0.74920484	0.2920177	1.0431599	1252	38	Dcn, Dse, B3galt6, Chst11, Csgalnact1, Bcan, Arsb, Chst12, Chst13, Hexa, Ndnf, Hexb
GO_CHONDROITIN_SULFOTRANSFERASE_ACTIVITY	0.3396137541	0.71360470	0.5631838	1.1242421	1441	5	Chst11, Chst12, Chst13
GO_CHORIO_ALLANTOIC_FUSION	0.8392305050	0.97521183	-0.3549506	-0.7096582	4885	6	Ccn1, Wnt7b, Dnajb6
GO_CHORION_DEVELOPMENT	0.8967444121	0.98785391	0.2852440	0.6378377	3690	7	Fzd5, E2f8, Htra1, Paxip1
GO_CHORIONIC_TROPHOBLAST_CELL_DIFFERENTIATION	0.7797927461	0.95367593	0.3665576	0.7317318	3310	5	Fzd5, E2f8, Htra1, Map3k4
GO_CHORIONIC_TROPHOBLAST_CELL_PROLIFERATION	0.9210050615	0.99079012	-0.3464833	-0.6154686	5094	4	Bok, Acvr1c
GO_CHROMAFFIN_GRANULE	0.8393601066	0.97521183	-0.3093293	-0.7131287	5036	10	Chga
GO_CHROMAFFIN_GRANULE_MEMBRANE	0.9402332362	0.99412169	0.2609891	0.5836009	3869	7	Syt2, Sri, Anxa7
GO_CHROMATIN	0.2274014156	0.60896478	-0.2360744	-1.0668228	2248	1163	Pax2, Hoxd4, Ebf4, Hoxc9, Zfp57, Hlf, Dlx3, Smad9, H2bc21, Nr3c2, Esrrb, Myocd, H2ac20, Hsf4, Dffb, Ppargc1a, Nr6a1, H2aj, H2aj, Hoxb5, Thap3, Npm2, Foxs1, Ubp1, Smarca1, Zfp707, Ldb1, H1f3, H2ac6, Osr1, Zfp639, Actr5, Gon4l, Tbx3, Cux2, Zc3h8, Zscan18, Klf5, Zfp458, Zfp458, Zfp458, H2bc6, H2bc6, Foxp2, Hdx, Prox1, Zfp457, Ddx11, Pparg, Hoxc8, Ss18l1, Zfp560, Zfp560, Kdm4d, Zfp329, Zfp524, Nkx2-2…
GO_CHROMATIN_ASSEMBLY_OR_DISASSEMBLY	0.0097549079	0.09807404	-0.3542031	-1.4204581	79	173	Prdm9, H2bc21, Hjurp, Tspyl2, H1f3, H2bc6, H2bc6, Tspyl4, H2bc14, Cdan1, Baz1b, H3c8, H3c2, H2bc3, Setdb1, H2ax, Morc2a, Knl1, Set, Set, Padi4, Sox9, Mis18bp1, Supt16, Cenph, M1ap, Arid2, Map1s, H2bc8, H2bc8, H1f0, Cenpt, Atrx, Cenpw, Cenps, Smchd1, Tasor, Suv39h2, H2bc12, H2bc12, Chaf1a, H3c13, Hells, Chd3, Macroh2a2, Dnmt1, Tal1, Smarcd3, Hmga1, Oip5, H2aw, H3f3b, Cenpx, Tlk2, Shprh, H1f1, Smar…
GO_CHROMATIN_BINDING	0.0333297951	0.21641639	-0.2782031	-1.2217850	313	540	Zfp57, Dlx3, Prkaa2, Dnmt3b, Auts2, Ppargc1a, Trim66, Npm2, Smarca1, Crtc2, Tspyl2, H1f3, Taf2, Ccnt2, Tspyl4, Dppa4, Ddx11, Pparg, Mapk15, Kdm4d, Nkx2-2, Aire, Pole, Mlh3, Polr2a, Wdhd1, Dppa2, Chd8, Rbpjl, Phc3, Klhdc3, Hdac4, Setdb1, Nfatc4, Ccnt1, Ercc6, Sox10, Rara, Scml2, Hinfp, Supt5, Polg, Pwwp2a, Morc2a, Zfp750, Hdac7, Prdm14, Fabp1, Prdm15, Nr5a2, Set, Set, Dlx2, Sox9, Actb, Msh2, Grhl1…
GO_CHROMATIN_DISASSEMBLY	0.6262817479	0.89152125	-0.3322306	-0.8890416	3969	18	Set, Supt16, Arid2, Map1s, Smarcd3, Hmga1, H2aw, Smarcc1
GO_CHROMATIN_DNA_BINDING	0.5576948437	0.85519722	-0.2578199	-0.9554790	4228	94	Ppargc1a, H1f3, Kdm4d, Rara, Prdm14, Actb, Grhl1, Repin1, Kdm3a, Kdm6a, H1f0, Rxra, Zfp276, Hmgn1, Lemd2, H2az1, Sbno2, Tox3, Gatad2b, Macroh2a2, Hnrnpu, Dhx9, Zfx, H3f3b, Ep300, Thrb, H1f1, Smarcc1, Kdm5a, Rela, Crebbp, Per1, Clock, Foxc2, Hmgn2, Notch1, Hsf1, Nkap, Sbno1, Smarca4
GO_CHROMATIN_INSULATOR_SEQUENCE_BINDING	0.2378387769	0.62143132	-0.6377828	-1.2128222	1368	5	Repin1, Zfp276, Zfx
GO_CHROMATIN_MAINTENANCE	0.8172341904	0.96569731	-0.3805329	-0.7236300	4703	5	Mthfr, Supt6, Sirt1
GO_CHROMATIN_MEDIATED_MAINTENANCE_OF_TRANSCRIPTION	0.8788124594	0.98347948	-0.2779061	-0.6874462	5416	13	Sertad1, Pabpc1l, Elof1, Chek1
GO_CHROMATIN_ORGANIZATION	0.0019723866	0.03428793	-0.2965600	-1.3193732	18	736	Paxbp1, Hipk4, Prdm9, Prdm9, Ogt, H2bc21, Myocd, H2ac20, Hsf4, Prkaa2, Map3k12, Dnmt3b, Auts2, Ppargc1a, Rcor3, H2aj, H2aj, Npm2, Kansl2, Hjurp, Hdac10, Smarca1, Crtc2, Tspyl2, Ldb1, H1f3, H2ac6, Actr5, Sertad1, Brwd1, H2bc6, H2bc6, Tspyl4, Gpx4, Ddb2, Hdac9, Ddx11, Ss18l1, Baz2b, Kdm4d, Kdm4d, H2bc14, Cdan1, Baz1b, Dpf3, H3c8, H3c2, Prmt8, H2bc3, Chd8, Mapk8, Chd5, Rccd1, Ntmt1, Ubr2, Mst1, Hdac…
GO_CHROMATIN_ORGANIZATION_INVOLVED_IN_REGULATION_OF_TRANSCRIPTION	0.1087710286	0.42574997	-0.3247609	-1.2386848	846	114	H2ac20, H2aj, H2aj, H1f3, H2ac6, Sertad1, H3c8, H3c2, Ubr2, Setdb1, H2ax, Morc2a, H2ac8, Rif1, Pabpc1l, Mthfr, H1f0, Atad2, H2az1, H2az2, Atad2b, Smchd1, Tasor, H3c13, Hells, Elof1, Pcgf2, Macroh2a2, Chek1, Dnmt1, Hmga1, H2aw, Eed, H3f3b, H1f1, Ppm1d, Trim28, Cenpv, Pcgf1
GO_CHROMATIN_REMODELING	0.1691141069	0.52700057	-0.2860074	-1.1564050	1404	187	Npm2, Hjurp, Smarca1, Actr5, Baz2b, Kdm4d, Kdm4d, Baz1b, H3c8, H3c2, Chd8, Chd5, Hdac4, Setdb1, Ercc6, Morc2a, Knl1, Padi4, Sox9, Actb, Pabpc1l, Mis18bp1, Nudt5, Cenph, Kdm6a, Kdm5b, Ino80e, Cenpt, Atrx, Chd7, Tada2a, Cecr2, Cenpw, Cenps, Gatad2b, Mysm1, Smchd1, Tasor, Suv39h2, H3c13, Hells, Chd3, Chd1, Dnmt1, Pih1d1, Mpnd, Smarcd3, Hmga1, Oip5, H3f3b, Cenpx, Smarcc1, Psme4, Kdm4b, Kdm5a, Trim28,…
GO_CHROMATIN_REMODELING_AT_CENTROMERE	0.2141253928	0.59081447	-0.3868405	-1.1928414	1430	33	Hjurp, Knl1, Mis18bp1, Cenph, Cenpt, Cenpw, Cenps, Hells, Oip5, H3f3b, Cenpx, Cenpv, Cenpm, Rsf1, Cenpi
GO_CHROMATIN_SILENCING	0.0188547486	0.15052524	-0.4350356	-1.4889950	134	58	H2ac20, H2aj, H2aj, H1f3, H2ac6, Ubr2, H2ax, H2ac8, Rif1, Mthfr, H1f0, Atad2, H2az1, H2az2, Atad2b, Smchd1, Pcgf2, Macroh2a2, Hmga1, H2aw, Eed, H1f1, Ppm1d, Pcgf1
GO_CHROMATIN_SILENCING_AT_TELOMERE	0.9914106376	0.99971963	-0.2015436	-0.4763514	6001	11	Rif1, Hat1, Dot1l, Dpy30, Dydc1
GO_CHROMATIN_SILENCING_COMPLEX	0.5911078717	0.87137046	0.3949489	0.8831502	2432	7	Baz2a, Sirt2, Bahd1, Suv39h1, Smarca5
GO_CHROMATOID_BODY	0.9310512654	0.99258781	-0.2544575	-0.6294421	5738	13	Tdrd5, Ddx6, Tdrd6, Clock, Ddx25, Nsun2, Mael
GO_CHROMO_SHADOW_DOMAIN_BINDING	0.0635520440	0.32188216	-0.7183474	-1.4362032	369	6	Atrx, Nipbl, Chaf1a, Lbr, Sp100, Trim28
GO_CHROMOCENTER	0.5490891504	0.85099305	-0.3761118	-0.9445792	3405	14	Fmr1, Mbd6, Tinf2, Esco2, Cbx5, Oip5, Incenp
GO_CHROMOSOMAL_REGION	0.0854614695	0.37405886	-0.2808110	-1.1946334	762	328	Smc5, Rtel1, Hjurp, Nat10, Recql4, Prkdc, Spo11, Ss18l1, Kdm4d, Tert, Orc4, Baz1b, Ppp1r10, H2bc3, Ctc1, Nhp2, H2ax, Ckap5, Ahctf1, Knstrn, Xpo1, Dync1li2, Nup160, Knl1, Thoc2, Ncapg, Rif1, Msh2, Mis18bp1, Zgrf1, Zwilch, Dctn5, Pmf1, Mre11a, Zbtb48, Cenph, Tep1, Gar1, Pif1, Cebpb, Cenpf, Slx4, Atr, Zfp276, Nup85, Cenpt, Dync1li1, Gpatch11, Dclre1c, Atrx, Ttk, Dync1i1, Fmr1, Thoc1, Mbd6, Dsn1, Cen…
GO_CHROMOSOME_CENTROMERIC_REGION	0.5507784431	0.85160197	-0.2377900	-0.9641403	4598	192	Hjurp, Ss18l1, Kdm4d, Baz1b, Ckap5, Ahctf1, Knstrn, Xpo1, Dync1li2, Nup160, Knl1, Ncapg, Mis18bp1, Zwilch, Dctn5, Pmf1, Cenph, Cebpb, Cenpf, Zfp276, Nup85, Cenpt, Dync1li1, Gpatch11, Atrx, Ttk, Dync1i1, Fmr1, Dsn1, Cenpw, Cenps, Stag2, Cenpe, Zw10, Suv39h2, Rangap1, Birc5, Esco2, Hells, Spc25, Bub1, Trp53bp1, Clasp2, Nup98, Dnmt1, Cbx5, Hnrnpu, Ncapd3, Oip5, Pds5b, Sycp2, Spout1, Smc3, Cenpx, Mtb…
GO_CHROMOSOME_CONDENSATION	0.2476834829	0.63101078	-0.3588283	-1.1536524	1683	41	Dffb, H1f3, Ncapg, Acin1, H1f0, Akap8, Nipbl, Akap8l, Smc4, Banf1, Ncapd3, Ncapg2, H3f3b, Ncaph, H1f1, Nusap1, Wapl, Incenp, Mcph1, Ncaph2
GO_CHROMOSOME_LOCALIZATION	0.4840045164	0.81379900	0.2422229	0.9821316	1285	73	Gem, Majin, Rmdn1, Fam83d, Aurkb, Chmp6, Chmp1a, Spdl1, Psrc1, Ndel1, Chmp2a, Mad1l1, Chmp5, Trappc12, Rrs1, Cdc23, Sun1, Terf1, Kif2c, Mis12, Chmp1b, Pinx1, Nde1, Cdca5, Cenpq, Chmp2b, Kpnb1, Ccnb1
GO_CHROMOSOME_LOCALIZATION_TO_NUCLEAR_ENVELOPE_INVOLVED_IN_HOMOLOGOUS_CHROMOSOME_SEGREGATION	0.9790150618	0.99971963	-0.2298594	-0.5145380	5784	9	Spo11
GO_CHROMOSOME_MOVEMENT_TOWARDS_SPINDLE_POLE	0.8961943595	0.98785391	-0.3087890	-0.6457207	5274	7	Cenpe, Katnb1
GO_CHROMOSOME_ORGANIZATION	0.0012144520	0.02465961	-0.2811014	-1.2700731	11	1145	Paxbp1, Hipk4, Prdm9, Prdm9, Ogt, H2bc21, Hecw2, Smc5, Myocd, H2ac20, Hsf4, Prkaa2, Map3k12, Dffb, Dnmt3b, Rtel1, Dqx1, Auts2, Ppargc1a, Rcor3, H2aj, H2aj, Npm2, Map10, Kansl2, Hjurp, Hdac10, Smarca1, Crtc2, Tspyl2, Ldb1, H1f3, H2ac6, Nat10, Actr5, Sertad1, Brwd1, Pcid2, Recql4, H2bc6, H2bc6, Tspyl4, Prkdc, Gpx4, Spo11, Ddb2, Hdac9, Ddx11, Zranb3, Ss18l1, Mapk15, Baz2b, Tex11, Kdm4d, Kdm4d, Tert,…
GO_CHROMOSOME_ORGANIZATION_INVOLVED_IN_MEIOTIC_CELL_CYCLE	0.4513397196	0.79372538	-0.2914402	-1.0073091	3250	61	Prdm9, Spo11, Tex11, Mlh3, Mre11a, Sirt7, Atrx, Fancd2, Smc4, Atm, Bub1, Ccne1, Ncapd3, Ndc1, Sycp2, Sgo2a, Msh4, Ncaph, Incenp, Bub1b
GO_CHROMOSOME_PASSENGER_COMPLEX	0.8629186603	0.97969527	0.3119220	0.6643651	3606	6	Aurkb, Cdca8
GO_CHROMOSOME_SEGREGATION	0.2215061058	0.60167904	-0.2608191	-1.1043249	1958	309	Klhdc8b, Prdm9, Hecw2, Smc5, Map10, Hjurp, Pcid2, Spo11, Ddx11, Mapk15, Tex11, Mlh3, Fbxw7, Mms19, Naa10, Ntmt1, Csnk2a1, Esco1, Ercc2, Knstrn, Nek8, Srpk1, Knl1, Ncapg, Espl1, Anapc1, Pogz, Msto1, Mau2, Pmf1, Slf2, Mre11a, Cenph, M1ap, Ube2c, Becn1, Cenpf, Sirt7, Brca1, Slx4, Usp9x, Cenpt, Dync1li1, Atrx, Fancd2, Dync1h1, Ttk, Bex4, Akap8, Numa1, Recql5, Nipbl, Fancm, Akap8l, Anapc15, Dsn1, Cenp…
GO_CHROMOSOME_SEPARATION	0.3615729744	0.73152235	-0.2856765	-1.0560633	2739	92	Hecw2, Pcid2, Mapk15, Tex11, Csnk2a1, Espl1, Anapc1, M1ap, Ube2c, Cenpf, Slx4, Dync1li1, Ttk, Numa1, Recql5, Fancm, Anapc15, Cenps, Cenpe, Zw10, Atm, Psmg2, Bub1, Ercc4, Ncapd3, Top3a, Cenpx, Msh4, Ncaph, Smarcad1, Bub1b, Klhl22, Anapc11, Cul3, Gen1, Ncaph2, Eme2, Zfp207, Csnk2a2
GO_CHROMOSOME_TELOMERIC_REGION	0.0213403220	0.16316481	-0.3539324	-1.3880136	170	141	Smc5, Rtel1, Nat10, Recql4, Prkdc, Spo11, Tert, Orc4, Ppp1r10, H2bc3, Ctc1, Nhp2, H2ax, Thoc2, Rif1, Msh2, Zgrf1, Mre11a, Zbtb48, Tep1, Gar1, Pif1, Slx4, Atr, Dclre1c, Atrx, Thoc1, Tinf2, Setx, Smchd1, Atm, Stn1, Pold1, Brca2, Trp53bp1, Macroh2a2, Nabp2, Cdk2, Ercc4, Chek1, Ercc1, Blm, Cbx5, Eid3, Wrap53, Terf2, Upf1, H3f3b, Orc5, Tnks, Tnks2, Sp100
GO_CHRONIC_INFLAMMATORY_RESPONSE	0.0002730003	0.01615590	0.7317739	2.1488525	0	18	Ido1, Ccl5, S100a8, S100a9, Tnf, Tnfaip3, Foxp3, Lta, Adora2b, Vnn1, Unc13d
GO_CHYLOMICRON	0.4916584887	0.81863579	-0.4056551	-0.9840282	3005	12	Apoa2, Apoh, Lpl, Apoa5, Apoa1, Apob
GO_CHYLOMICRON_ASSEMBLY	0.9191801366	0.99079012	-0.2738848	-0.6314148	5515	10	Apoa2, Apoa1, Apob
GO_CHYLOMICRON_REMODELING	0.5710387174	0.86113829	-0.4284959	-0.9275389	3347	8	Apoa2, Lpl, Apoa1, Apob
GO_CIA_COMPLEX	0.8730020848	0.98236031	-0.3504748	-0.6664709	5024	5	Mms19, Ciao3
GO_CILIARY_BASAL_BODY	0.1497458783	0.49821898	-0.3000992	-1.1844803	1207	150	Cdk10, Mlf1, Entr1, Ttc30a1, Kncn, Kif17, Mapk15, Ttll4, Ift80, Ptpn23, Tsga10ip, Spata7, Rilp, Saxo2, Ppp1r32, Tapt1, Bbs1, Ift46, Rttn, Evc, Cep131, Cenpf, Ift172, Sdccag8, B9d2, Ssx2ip, Ift81, Psmb4, Pcm1, Ttll9, Ift52, Ccdc65, Fbf1, Ttll11, Odf2l, Cdkl5, Rabl2, Fam161a, Dzip1l, Wdr34, Cfap70, Dzip1, Rilpl1, Cep250, Kif7, Ccdc88a
GO_CILIARY_BASAL_BODY_PLASMA_MEMBRANE_DOCKING	0.2080970592	0.58367626	-0.3115428	-1.1545756	1577	94	Sfi1, Cep152, Iqcb1, Tctn1, Cep72, Ckap5, Tctn3, Odf2, Cep135, Cep131, Tmem216, Sdccag8, Cep63, B9d2, Dync1h1, Cep162, Cntrl, Haus6, Pcm1, Cep89, Fbf1, Ccp110, Cep250, Alms1, Haus1, Cep70, Ninl, Cep97, Cep164, Sclt1, Cep192, Dync1i2
GO_CILIARY_BASE	0.3750380518	0.74038836	0.3012934	1.0448350	1231	34	Gli2, Prkacb, Disc1, Prkar2b, Prkar1a, Ift122, Cilk1, Rab8a, Ift88, Ift20, Prkaca, Prkaca, Gli1, Tulp3, Ttc26, Spaca9, Cfap36
GO_CILIARY_MEMBRANE	0.8533552002	0.97671547	-0.2236944	-0.7881839	6243	68	Dhrs3, Napepld, Mosmo, Tctn3, Bbs1, Cdhr1, Hhip, Evc, Prom1, Pde6g
GO_CILIARY_NEUROTROPHIC_FACTOR_MEDIATED_SIGNALING_PATHWAY	0.0027797081	0.04277968	-0.8783588	-1.6703070	15	5	Cntf, Lifr, Cntfr
GO_CILIARY_NEUROTROPHIC_FACTOR_RECEPTOR_ACTIVITY	0.6077093638	0.88283341	-0.4159244	-0.9003261	3562	8	Lifr, Cntfr, Prlr
GO_CILIARY_NEUROTROPHIC_FACTOR_RECEPTOR_BINDING	0.3205280081	0.69712982	-0.5043265	-1.1289297	1893	9	Crlf1, Cntf, Lifr
GO_CILIARY_PLASM	0.0061546352	0.07355163	-0.3941040	-1.5060153	47	116	Mak, Rp1, Atg16l1, Ccdc39, Ttll3, Ttc30a1, Ttc25, Dync2h1, Kif17, Ccdc63, Spef1, Spata7, Efhc1, Tctex1d4, Cfap43, Dnah7b, Ak8, Dnah1, Saxo2, Cfap54, Bbs1, Drc1, Inpp5e, Dnhd1, Cenpf, Wdr66, Ift172, Dnajb13, Dnah11, Dnah2, Kif19a, Wdr63, Cep162, Rp1l1, Ccdc65, Cfap61, Cfap46, Dzip1l, Wdr34, Cfap70, Armc4, Arfgef2, Lca5l, Dnal1, Drc3, Cfap206, Bbs7, Wdr60, Dnaic1, Wdr11, Pik3r4, Wdr35, Kifap3
GO_CILIARY_ROOTLET	0.8967624711	0.98785391	-0.2785184	-0.6582825	5428	11	Kif5a
GO_CILIARY_TIP	0.7969293163	0.95882284	-0.2439358	-0.8025046	5501	46	Rp1, Ulk3, Dync2h1, Ift80, Ift46, Cluap1, Ift172, Ift81, Ift52, Cdkl5, Wdr34, Kif7, Dynlrb1, Wdr60, Wdr35, Kifap3, Wdr19, Armc9, Sufu, Dynll1, Ttc30b, Ift140
GO_CILIARY_TRANSITION_FIBER	0.0429928345	0.25414045	-0.6552283	-1.5105654	257	10	Odf2, Tchp, Cenpf, Cep89, Fbf1, Dzip1, Cep164, Sclt1
GO_CILIARY_TRANSITION_ZONE	0.3133977901	0.69086432	-0.3112953	-1.0892496	2268	66	Mak, Sptbn5, Rp1, Kif17, Iqcb1, Tctn1, Tsga10ip, Spata7, Pcdhb16, Myo7a, Cep131, Tmem216, B9d2, Rp1l1, Tmem80, Pcm1, Ift52
GO_CILIUM	0.0002107704	0.01615590	-0.3246968	-1.4323839	1	595	Mak, Catsper2, Tekt2, 1700029J07Rik, Guca1b, Rgs9bp, Sptbn5, Adcy5, Atp8a2, Rp1, Abca4, Tulp2, Dhrs3, Cdk10, Grk1, Ulk3, Mlf1, Kif5a, Atg16l1, Anks3, Ccdc39, Efcab2, Entr1, Ttll3, Ttc30a1, Sag, Anks6, Bbs12, Spef2, Ttc25, Catsperd, Kncn, Slc9b2, Napepld, Guca1a, Cep170, Adam15, Cep126, Cabcoco1, Dync2h1, Kif17, Iqcb1, Tulp1, Mapk15, Mosmo, Ajm1, Rrh, Ccdc63, 4430402I18Rik, Ttll4, Ift80, Dnah12, C…
GO_CILIUM_MOVEMENT	0.0051689360	0.06470596	-0.3859448	-1.4967281	40	130	Catsper2, Tekt2, Ccdc39, Spef2, Ttc25, Catsperd, Slc9b2, Slc26a8, Ccdc63, Cabyr, Aqp4, Cfap43, Rfx3, Dnah7b, Nphp3, Dnah1, Cfap54, Prdm14, Zmynd10, Celsr2, Catsperz, Adcy10, Dnaaf4, Drc1, Dnhd1, Wdr66, Neurl1a, Dnah11, Wdr63, Vps13a, Ash1l, Apob, Spa17, Ttll9, Ccdc65, Stk36, Cfap61, Ing2, Cfap46, Cfap70, Armc4, Gm17018, Catsper1, Tssk4, Tekt4, Cfap206, Cfap44, Slirp, Kif27, Iqcg, Tcte1, Tpgs1, Dn…
GO_CILIUM_OR_FLAGELLUM_DEPENDENT_CELL_MOTILITY	0.0224777836	0.16823002	-0.3785115	-1.4162610	171	100	Catsper2, Tekt2, Ccdc39, Spef2, Catsperd, Slc9b2, Slc26a8, Efhc1, Cfap43, Rfx3, Dnah7b, Dnah1, Cfap54, Prdm14, Catsperz, Drc1, Wdr66, Neurl1a, Dnah11, Dnah2, Wdr63, Vps13a, Ash1l, Apob, Ttll9, Ccdc65, Ing2, Cfap46, Gm17018, Catsper1, Tssk4, Tekt4, Cfap44, Slirp, Iqcg, Tcte1, Tpgs1, Dnaic1, Sord, Gas2l2
GO_CILIUM_ORGANIZATION	0.0203314917	0.15834960	-0.2978188	-1.2777158	183	374	Mak, Tekt2, Rp1, Cdk10, Spag1, Celsr3, Ptpdc1, Ccdc39, Wdr90, Entr1, Ttll3, Ttc30a1, Bbs12, Sfi1, Spef2, Ttc25, Catip, Cep126, Dync2h1, Kif17, Cep152, Iqcb1, Mapk15, Ccdc63, Ift80, Tctn1, Ptpn23, Tsga10ip, Cep72, Hdac6, Flna, Ckap5, Tctn3, Odf2, Rab17, Cfap43, Rfx3, Rilp, Dnah7b, Nphp3, Dnah1, Cfap54, Zmynd10, Tapt1, Bbs1, Ift46, Celsr2, Rttn, Lrguk, Rab23, Ccdc13, Cluap1, Cep135, Dnaaf4, Cep131,…
GO_CIRCADIAN_REGULATION_OF_GENE_EXPRESSION	0.1966307650	0.56736529	-0.3386642	-1.1801563	1423	64	Ogt, Usp2, Ppargc1a, Ciart, Per3, Bhlhe41, Cry2, Noct, Atf4, Kmt2a, Npas2, Ppara, Nr1d1, Hdac3, Ngfr, Rora, Huwe1
GO_CIRCADIAN_RHYTHM	0.1813649852	0.54605586	-0.2810858	-1.1468151	1527	202	Prkcg, Ogt, Fbxl22, Usp2, Prkaa2, Mapk10, Ppargc1a, Fbxl6, Ciart, Per3, Ntrk1, Prkdc, Prox1, Pparg, Fbxw7, Mapk8, Bhlhe41, Cry2, Noct, Chrnb2, Atf4, Opn3, Oprl1, Kcna2, Agrp, Kmt2a, Usp7, Tardbp, Kcnd2, Usp9x, Siah2, Egfr, Ube3a, Star, Jund, Nr2f6, Srd5a1, Hebp1, Atf5, Npas2, Arntl2, Ppara, Setx, Nr1d1, Rock2, Hdac3, Suv39h2, Dbp, Ngfr, Rora, Huwe1, Bdnf, Klf9, Prokr2, Hnrnpd, Gnaq, Hnrnpu, Hnrnpl
GO_CIRCADIAN_SLEEP_WAKE_CYCLE	0.4046189376	0.76158128	-0.3695211	-1.0435139	2627	22	Per3, Chrnb2, Kcna2, Star, Srd5a1, Nr1d1
GO_CIRCADIAN_SLEEP_WAKE_CYCLE_NON_REM_SLEEP	0.8202285519	0.96724632	-0.3379636	-0.7315691	4808	8	Chrnb2, Kcna2
GO_CIRCADIAN_SLEEP_WAKE_CYCLE_REM_SLEEP	0.0602849201	0.31175373	-0.7549260	-1.4355843	346	5	Chrnb2, Star, Srd5a1
GO_CIRCADIAN_SLEEP_WAKE_CYCLE_SLEEP	0.3690871698	0.73741175	-0.4088688	-1.0793017	2332	17	Per3, Chrnb2, Kcna2, Star, Srd5a1
GO_CIRCULATORY_SYSTEM_DEVELOPMENT	0.6208125445	0.88873034	-0.2153876	-0.9691654	6096	991	Cdh2, Mybpc3, Actn2, Rnf207, Rbp4, Tnnc1, Npy1r, Dsp, Lrp2, Ankrd1, Dlx3, Adm2, Tnni3, Efna3, Pik3r3, Dhrs3, Cyp1b1, Alpk2, Tspan12, Myocd, Tnnt2, Bmper, Esm1, Lrrc10, Efna1, Ddah1, Ccdc39, Foxs1, Myh7, Ubp1, Cth, Tnni1, Egf, Comp, Hpgd, Nox4, Osr1, Akap6, Slc8a1, Col1a2, Tbx3, Fgf1, Naa15, Scube1, Taz, Igf1, Ephb2, Adam15, Dync2h1, Klf5, Prkdc, Pcsk5, Prox1, Ccdc134, Hdac9, Fn1, Pparg, Chrna7, M…
GO_CIRCULATORY_SYSTEM_PROCESS	0.2557268251	0.63905727	-0.2465561	-1.0766116	2388	494	Cacna2d1, Mybpc3, Rnf207, Spx, Dmpk, Tnnc1, Npy1r, Dsp, Cacna1d, Adm2, Atp1a2, Chga, Tnni3, Npr3, Slc27a1, Dmd, Kcnk3, Kcnh2, Tnnt2, Slc4a3, Smtnl2, Calca, Abat, Ddah1, Kcnd1, Myh7, Qrfp, Cacnb2, Tnni1, Atp1b2, Comp, Fxyd1, Nox4, Slc8a1, Gucy1a1, Col1a2, Nisch, Bmp6, Taz, Tmem38a, Pcsk5, Kcnip2, Cacna2d2, Pparg, Cacna1h, Kcnj12, Tbxa2r, Pde3a, Slc27a4, Fxyd6, Prkg1, Tgfb2, Gnb3, Hdac4, Flna, Htr1…
GO_CIS_GOLGI_NETWORK	0.2112436116	0.58782980	0.2983828	1.1464060	619	54	H2-M3, Scfd1, Lrpap1, Trappc3, Map6, Slc10a7, Nucb1, Ubxn2a, Trappc6b, Ift20, Man2a1, Scyl1, Copz2, Tmed10, Retreg1, Trpc7, Golga5, Kdelr2, Pik3r1
GO_CIS_GOLGI_NETWORK_MEMBRANE	0.1579418345	0.50891490	0.7201984	1.3484512	705	4	H2-M3, Trappc3
GO_CIS_REGULATORY_REGION_SEQUENCE_SPECIFIC_DNA_BINDING	0.1550697865	0.50617494	-0.2464874	-1.1028090	1510	827	Pax2, Paxbp1, Hoxc9, Plagl1, Dlx3, Smad9, Nr3c2, Esrrb, Myocd, Zfp612, Hsf4, Nr6a1, Hoxb5, Foxs1, Zfp784, Ciart, Ubp1, Zfp707, Arid3b, Zfp639, Zfp182, Tbx3, Cux2, Zfp551, Zfp772, Zfp661, Zscan18, Zfp420, Dach1, Gcfc2, Klf5, Zfp458, Zfp458, Zfp458, Zfp458, Zfp458, Zfp458, Zfp458, Zfp458, Zfp458, Foxp2, Prox1, Zfp457, Zfp457, Zfp286, Zfp286, Pparg, Ndn, Zfp524, Nkx2-2, Foxh1, Rfx1, Sox12, Hes7, Mlx…
GO_CIS_TRANS_ISOMERASE_ACTIVITY	0.1345838916	0.47302617	-0.4122384	-1.2796997	903	34	Nktr, Ppid, Ppie, Fkbp14, Fkbp11, Fkbp1a, Degs1, Ptpa, Ppih, Ppia, Fkbp8, Fkbp2, Pin4, Ppil4, Ppig, Fkbp1b
GO_CITRATE_METABOLIC_PROCESS	0.9757418747	0.99971963	0.2569584	0.5129471	4142	5	Cs, Aco2, Aco1, Acly
GO_CITRULLINE_BIOSYNTHETIC_PROCESS	0.9359397080	0.99320780	0.2873681	0.5736516	3973	5	Aldh18a1, Atp2b4, Otc, Cps1
GO_CITRULLINE_METABOLIC_PROCESS	0.3711410541	0.73804676	-0.5030856	-1.0889986	2175	8	Ddah1, Ddah2
GO_CLASS_I_DNA_APURINIC_OR_APYRIMIDINIC_SITE_ENDONUCLEASE_ACTIVITY	0.0526673462	0.28662145	-0.6990925	-1.4618993	309	7	Neil2, Neil1, Alkbh1
GO_CLATHRIN_ADAPTOR_COMPLEX	0.5939031863	0.87288808	-0.3123583	-0.9090508	3876	25	Ap1g2, Ap2s1, Ap1s1, Ap2m1, Ap4m1, Ap2a2, Btbd8, Sgip1, Aftph
GO_CLATHRIN_BINDING	0.3910837260	0.75087872	0.2600314	1.0321496	1078	65	Nsg2, Dnajc6, Cemip, Ston2, Dner, Syt2, Clint1, Ap1m1, Epn3, Lrp1, Syt7, Syt13, Hip1, Hip1r, Syt3
GO_CLATHRIN_COAT	0.9846301633	0.99971963	0.1733920	0.6402640	3074	45	Necap2, Kcnq5, Baiap2l2, Clint1, Ap1m1, Epn3, Igf2r, Ap3b1
GO_CLATHRIN_COAT_ASSEMBLY	0.8577062628	0.97837219	-0.2680556	-0.7173106	5436	18	Fcho1, Ap2s1, Fcho2, Pik3c2a
GO_CLATHRIN_COAT_OF_COATED_PIT	0.4246944929	0.77466259	-0.3972233	-1.0345589	2675	16	Ap2s1, Ap2m1, Synj1, Ap2a2, Btbd8, Sgip1, Eps15l1
GO_CLATHRIN_COAT_OF_ENDOCYTIC_VESICLE	0.4813542689	0.81302781	-0.4086190	-0.9912180	2942	12	Ap2s1, Ap2m1, Ap2a2, Btbd8, Sgip1
GO_CLATHRIN_COATED_ENDOCYTIC_VESICLE	0.0003328895	0.01615590	0.5397298	2.0492858	0	51	H2-Ab1, H2-Ab1, H2-Eb1, H2-Eb1, H2-Aa, H2-Aa, Cd74, Ctla4, Cemip, Cd9, Rab35, Apoe, Wnt5a, Ror2
GO_CLATHRIN_COATED_ENDOCYTIC_VESICLE_MEMBRANE	0.0003044140	0.01615590	0.6008716	2.0837220	0	34	H2-Ab1, H2-Ab1, H2-Eb1, H2-Eb1, H2-Aa, H2-Aa, Cd74, Cd9, Apoe, Wnt5a, Ror2
GO_CLATHRIN_COATED_PIT	0.3554948805	0.72689789	-0.2998471	-1.0609325	2603	70	Vldlr, Lrp2, Slc2a4, Tfrc, Myo6, Fcho1, Ap2s1, Fcho2, Ap1s1, Atat1, Itsn1, Ap2m1, Synj1, Sort1, Epn1, Ap2a2, Dnm1l, Snap91, Dab2, Tnk2, Btbd8, Dnm2
GO_CLATHRIN_COATED_VESICLE	0.0114942529	0.10859264	0.2910879	1.3561448	19	177	H2-Ab1, H2-Ab1, H2-Eb1, H2-Eb1, H2-Aa, H2-Aa, Cd74, Cd3g, Ctla4, Cd3d, Cemip, Cd9, Ston2, Nrgn, Necap2, Rab35, Apoe, Ereg, Snx18, Il7r, Tmed9, Cd4, Syt2, M6pr, Folr1, Clint1, Wipi1, Unc13d, Wnt5a, Ror2, Snx3, Vti1a, Ap1m1, Rab27a, Epn3, Igf2r, Lrp1, Spg21, Dbnl, Ap3b1, Scarb2, Gad2, Hspa8, Scyl2, Snx9, Rab8a, Rab8b, Tgfa, Hip1, Fzd5, Trf, Gopc
GO_CLATHRIN_COATED_VESICLE_MEMBRANE	0.0004325260	0.01636039	0.3882379	1.6685427	0	104	H2-Ab1, H2-Ab1, H2-Eb1, H2-Eb1, H2-Aa, H2-Aa, Cd74, Cd3g, Cd3d, Cemip, Cd9, Nrgn, Necap2, Rab35, Apoe, Ereg, Il7r, Cd4, Syt2, M6pr, Clint1, Wnt5a, Ror2, Ap1m1, Epn3, Igf2r, Dbnl, Ap3b1, Scarb2, Gad2, Hspa8
GO_CLATHRIN_COMPLEX	0.8824101069	0.98468855	0.2918513	0.6526123	3631	7	Baiap2l2, Clta, Vps33a, Vps41, Cltc
GO_CLATHRIN_DEPENDENT_ENDOCYTOSIS	0.4598052042	0.80036148	-0.3057043	-1.0011198	3162	45	Siglec1, Slc9b2, Fcho1, Ap2s1, Fcho2, Itsn1, Ap2m1, Sh3gl2, Ap2a2, Snap91, Dab2, Tnk2, Wasl, Btbd8, Dnm2, Sh3gl3, Aak1, Sgip1
GO_CLATHRIN_HEAVY_CHAIN_BINDING	0.3722222222	0.73888739	0.4595891	1.0743413	1540	8	Cemip, Lrp1, Clta
GO_CLATHRIN_LIGHT_CHAIN_BINDING	0.0889952153	0.38215897	0.6854987	1.4600491	371	6	Nsg2, Hip1, Hip1r
GO_CLATHRIN_SCULPTED_GAMMA_AMINOBUTYRIC_ACID_TRANSPORT_VESICLE_MEMBRANE	0.2624936040	0.64492503	-0.5491401	-1.1886899	1538	8	Vamp2, Rab3a
GO_CLATHRIN_SCULPTED_MONOAMINE_TRANSPORT_VESICLE	0.0799166088	0.36223111	-0.7358099	-1.3992328	459	5	Vamp2, Slc18a2, Rab3a, Slc18a1
GO_CLATHRIN_SCULPTED_VESICLE	0.1504790221	0.49998196	-0.5508712	-1.3019924	910	11	Vamp2, Slc18a2, Rab3a
GO_CLATHRIN_VESICLE_COAT	0.9325876663	0.99293474	-0.2202813	-0.6579187	6169	28	Ap1g2, Ap2s1, Ap1s1, Ap2m1, Epn1, Ap2a2, Btbd8, Sgip1, Aftph, Enthd1
GO_CLEAVAGE_FURROW	0.2947985139	0.67600624	-0.3317166	-1.1118647	2062	51	Psd, Klhdc8b, Psd2, Myh10, Pitpnm1, Katnbl1, Hmcn1, Pdxp
GO_CLEAVAGE_FURROW_FORMATION	0.0245383868	0.17822936	0.7305177	1.6335197	100	7	Aurkb, Snx18, Spire2, Snx9, Spire1, Rhoa
GO_CLEAVAGE_INVOLVED_IN_RRNA_PROCESSING	0.3805925030	0.74461318	-0.3546071	-1.0591123	2517	28	Rps21, Eri2, Nhp2, Exosc8, Abt1, Kri1, Nop9, Exosc2, Eri3, Bop1, Nop14
GO_CLUSTER_OF_ACTIN_BASED_CELL_PROJECTIONS	0.9432911392	0.99489797	0.1781048	0.8071387	1862	146	Ido1, Scin, Slc15a1, Ralgds, Sis, Abcg2, Shank2, Gna12, Slc7a11, Slc9a3r1, Adgrv1, Gipc1, Dcxr, Clic1, Folr1, Strc, Aqp1, Pdzk1, Cubn, Plb1, Pdzd7, Eps8, Loxhd1, Flii, Cib2, Ush2a, Slc26a4
GO_CLUSTERING_OF_VOLTAGE_GATED_SODIUM_CHANNELS	0.0662589195	0.32870053	-0.6858789	-1.4342678	389	7	Agrn, Nrcam, Nfasc, Myoc, Sclt1
GO_CO_RECEPTOR_BINDING	0.5801049738	0.86546110	0.3580157	0.8965799	2320	10	Dkk2, Bmp2, Hfe, Wnt3a, Bmp4, Wnt9b
GO_CO_SMAD_BINDING	0.1772381896	0.53847486	-0.5348227	-1.2640615	1072	11	Foxh1, Trim33, Usp9x, Gata4, Smad6, Cited1
GO_COA_HYDROLASE_ACTIVITY	0.6240708977	0.89086463	0.2851011	0.8917148	2182	23	Acot10, Acot11, Hibch, Ppt1, Acot9, Nudt19
GO_COA_TRANSFERASE_ACTIVITY	0.5145934677	0.83143523	-0.5167514	-0.9826661	2961	5	Sugct, Acaa1b
GO_COAGULATION	0.0008928571	0.02043537	0.2864036	1.4197323	0	317	Irf1, Serpina10, Zfpm1, Lck, Vav1, Cd177, C1qtnf1, F2rl3, Was, F10, Carmil1, Cd40lg, Pdpn, Gp6, Plau, Clec1b, Alox12, Pla2g4a, Gp1ba, Prkcb, Bloc1s3, Cd9, Gna12, Slc7a11, Fcer1g, A2m, Gna15, Prkacb, Proc, Sh2b3, Plscr1, Serping1, Myl12a, Csrp1, Rad51c, Gata2, Mpl, Treml1, Apoe, F13a1, Papss2, F2rl1, Gng2, Entpd1, Lcp2, Jak2, Prkar2b, Clic1, Mafk, Stxbp1, Fyn, Prkcq, Dock8, Txk, Hps6, Prkar1a, Cav…
GO_COATED_VESICLE	0.0047132757	0.06102038	0.2772440	1.3609138	5	274	H2-Ab1, H2-Ab1, H2-Eb1, H2-Eb1, H2-Aa, H2-Aa, Cd74, H2-T23, Cd3g, Pacsin1, H2-M3, Ctla4, Cd3d, Sec13, Cemip, Sar1b, Cd9, Ston2, Ctsc, Nrgn, B2m, Necap2, Mcfd2, Sec24d, Rab35, Apoe, Ereg, Arf1, Snx18, Pef1, Il7r, Yif1a, Tmed9, Cd4, Pcsk9, Gosr2, Syt2, M6pr, Folr1, Clint1, Sar1a, Wipi1, Unc13d, Wnt5a, Ror2, Snx3, Vti1a, Ap1m1, Rab27a, Epn3, Igf2r, Lrp1, Spg21, Dbnl, Ap3b1, Scarb2, Gad2, Hspa8, Lman…
GO_COATED_VESICLE_MEMBRANE	0.0005411255	0.01677945	0.3662037	1.6828357	0	162	H2-Ab1, H2-Ab1, H2-Eb1, H2-Eb1, H2-Aa, H2-Aa, Cd74, H2-T23, Cd3g, H2-M3, Cd3d, Sec13, Cemip, Sar1b, Cd9, Nrgn, B2m, Necap2, Mcfd2, Sec24d, Rab35, Apoe, Ereg, Pef1, Il7r, Cd4, Gosr2, Syt2, M6pr, Folr1, Clint1, Sar1a, Wnt5a, Ror2, Vti1a, Ap1m1, Epn3, Igf2r, Dbnl, Ap3b1, Scarb2, Gad2, Hspa8, Lman1, Sec16b, Tgfa, Pdcd6, Hip1, Fzd5, Trf, Scyl1, Hip1r
GO_COBALAMIN_BINDING	0.5570486196	0.85503588	0.3767489	0.9148118	2279	9	Tcn2, Mmachc, Cubn, Mmab, Lmbrd1
GO_COBALAMIN_METABOLIC_PROCESS	0.8579190437	0.97837219	0.2499621	0.7231678	3157	17	Tcn2, Mmachc, Cubn
GO_COBALAMIN_TRANSPORT	0.4616132167	0.80208965	0.4438101	0.9924093	1899	7	Tcn2, Cubn, Lmbrd1, Cblif
GO_COBALT_ION_TRANSPORT	0.4026315789	0.75974489	0.4921623	1.0482603	1682	6	Tcn2, Cblif, Slc39a8, Slc30a5
GO_COCHLEA_DEVELOPMENT	0.7404030004	0.93847543	-0.2595663	-0.8345195	5033	41	Pax2, Epha4, Kcnk3
GO_COCHLEA_MORPHOGENESIS	0.8375293198	0.97488643	-0.2700157	-0.7341654	5355	19	Pax2
GO_COENZYME_A_BIOSYNTHETIC_PROCESS	0.2374604233	0.62121036	-0.5227034	-1.2050421	1424	10	Ppcdc, Pank4, Pank1
GO_COENZYME_A_METABOLIC_PROCESS	0.3553679516	0.72673903	-0.4246551	-1.0886881	2230	15	Ppcdc, Pank4, Pank1
GO_COGNITION	0.8204804046	0.96724632	-0.2064722	-0.8640745	7138	267	Brsk1, Prkcg, Vldlr, Atp1a2, Pde1b, Bche, Slc2a4, Gatm, Mapk8ip2, Cux2, Ntrk1, Ephb2, Foxp2, Chrna7, Ddhd2, Gria1, Syngap1, Ythdf1, Deaf1, Prkcz, Nfatc4, Chrnb2, Prkn, Abca7, Itga8, Nsun5, Grcc10, Rp9, Gpr88, Oprl1, Bhlhb9, Adnp, Cebpb, Slc1a4, Dnah11, Egfr, Mapt, Serpinf1, Chd7, Nipbl, Cpeb3, Asic1, Synj1, Shank3, Eif2ak4, Fgf13, Kmt2b, Prkar1b, Ndrg4, Aff2, Mdk, Mettl23, Bdnf, Galr2, Gmfb, Nrxn…
GO_COHESIN_COMPLEX	0.2647892018	0.64671261	-0.5096011	-1.1748358	1588	10	Ddx11, Stag2, Smc3, Sgo2a, Smc1a, Stag1, Stag3
GO_COHESIN_LOADING	0.9223634490	0.99079012	-0.3063926	-0.6125755	5369	6	Mau2, Nipbl, Wapl
GO_COLLAGEN_ACTIVATED_SIGNALING_PATHWAY	0.8105755280	0.96311283	-0.2986434	-0.7500226	5027	14	Oscar, Col1a1, Col4a6, Ddr2, Syk, Col4a3, Col4a2
GO_COLLAGEN_ACTIVATED_TYROSINE_KINASE_RECEPTOR_SIGNALING_PATHWAY	0.8176412289	0.96578961	-0.3123508	-0.7382459	4949	11	Col1a1, Col4a6, Ddr2, Syk, Col4a3, Col4a2
GO_COLLAGEN_BINDING	0.1092124814	0.42649625	0.3073615	1.2341888	293	69	Mmp12, Tgfbi, C1qtnf1, Dcn, P3h4, Gp6, Ctss, Mmp13, Lum, Ddr1, Nid1, Col6a2, Coch, Lrrc15, Itga1, Ctsl, Mrc2, Col6a1, Aspn, Ppib, Ush2a, Itga11, P3h1, Adam9
GO_COLLAGEN_BINDING_INVOLVED_IN_CELL_MATRIX_ADHESION	0.6358582349	0.89479707	-0.4642167	-0.8827649	3659	5	Itga10
GO_COLLAGEN_BIOSYNTHETIC_PROCESS	0.1910708711	0.55864005	0.3227186	1.1709841	611	41	Ciita, P3h4, Eng, Arg1, Tram2, Emilin1, Tgfb3, Il6, Rgcc, Vim, P3h3, Bmp4, Hdac2
GO_COLLAGEN_CATABOLIC_PROCESS	0.0883546675	0.38073768	0.3587126	1.3015882	282	41	Mmp12, Mmp8, Mmp10, Ctss, Mmp17, Mmp13, Mmp28, Mmp25, Ctsl, Mrc2, Mmp14, Tmprss6, Mmp27, Ctsb, Mmp11, Mmp24, Vsir, Mmp9
GO_COLLAGEN_CONTAINING_EXTRACELLULAR_MATRIX	0.0944078947	0.39553810	-0.2731839	-1.1760375	860	392	Cdh2, Fbln1, Srpx, Tgfb1i1, Lgals4, Col17a1, Ecm2, Adamts15, Adamts10, Col9a3, Ogn, Hapln1, Fmod, Col7a1, Adam11, Col14a1, Col20a1, Lama2, Rell2, Abi3bp, Comp, Lamb2, Pcsk6, Lama4, Itih2, Col1a2, Matn3, Col9a2, Lamc3, 1810010H24Rik, S100a6, Mfap5, Fn1, Col12a1, Col2a1, Frem2, Agrn, Gdf10, Ache, Nid2, Wnt2, Tgfb2, Frem1, Mst1, Col27a1, Smoc2, Egfl7, Hpx, Podn, Npnt, Angptl6, Col8a2, Apoh, Adamts3,…
GO_COLLAGEN_FIBRIL_ORGANIZATION	0.1453272364	0.49184371	-0.3706756	-1.2424496	1016	51	Cyp1b1, Fmod, Col14a1, Comp, Col1a2, Col12a1, Col2a1, Tgfb2, Adamts3, Serpinf2, Col1a1, Lox, Aebp1, Anxa2, Chadl, Col5a2, Optc, Adamts2, Loxl1, Loxl3
GO_COLLAGEN_METABOLIC_PROCESS	0.0082678793	0.08818264	0.3486225	1.4754711	19	94	Ciita, Mmp12, P3h2, P3h4, Mmp8, Mmp10, Ctss, Mmp17, Mmp13, Eng, Mmp28, Arg1, Tram2, Mmp25, Emilin1, Tgfb3, Ctsl, Smpd3, Mrc2, Il6, Rgcc, Mmp14, Tmprss6, P3h1, Vim, Mmp27, Vipas39, Ctsb, Mmp11, P3h3, Mmp24, Bmp4, Vsir, Hdac2, Mmp9
GO_COLLAGEN_RECEPTOR_ACTIVITY	0.8971291866	0.98785391	0.2965844	0.6316975	3749	6	Ddr1, Itga11
GO_COLLAGEN_TRIMER	0.1064602961	0.42111535	-0.3470996	-1.2570547	790	81	Col17a1, Col9a3, Col7a1, Col14a1, Col20a1, Col1a2, Col9a2, Col12a1, Col2a1, Col27a1, Eda, Col8a2, Col1a1, Col28a1, Lox, C1qtnf9, C1qtnf9, Col6a6, Colec11, Col4a6
GO_COLLAGEN_TYPE_IV_TRIMER	0.5077293026	0.82792832	-0.4933180	-0.9862984	2955	6	Col4a6, Col4a3, Col4a2
GO_COLLATERAL_SPROUTING	0.7724779031	0.95086107	-0.2697418	-0.7918166	5068	26	Epha7, Hdac6, Ptprs, Crabp2, Fgf13, Lpar3, Bdnf, Ist1
GO_COLLATERAL_SPROUTING_IN_ABSENCE_OF_INJURY	0.1168158267	0.43881008	0.7037673	1.4048786	495	5	App, Wnt3a, Wnt3, Cobl
GO_COLLECTING_DUCT_DEVELOPMENT	0.1753990005	0.53638168	-0.5012030	-1.2587372	1087	14	Pax2, Aqp2
GO_COLUMNAR_CUBOIDAL_EPITHELIAL_CELL_DEVELOPMENT	0.9876281372	0.99971963	0.1671925	0.6527221	2793	59	Prdm1, Slc9a3r1, Dll1, Strc, Wnt5a, Triobp, Wdpcp, Pdzd7, Spdef, Rheb
GO_COLUMNAR_CUBOIDAL_EPITHELIAL_CELL_DIFFERENTIATION	0.5606336017	0.85619152	-0.2525632	-0.9542951	4317	107	Cdh2, Dlx3, Wdr77, Myo6, Bmp6, Klf5, Prox1, Nkx2-2, Gata5, Mcoln3, Rara, Rfx3, Ros1, Myo7a, Cebpb, Rxra, Cdkn1a
GO_COLUMNAR_CUBOIDAL_EPITHELIAL_CELL_MATURATION	0.2440742013	0.62826968	-0.6035449	-1.2066768	1420	6	Rfx3, Cdkn1a, Hoxa5
GO_COMMA_SHAPED_BODY_MORPHOGENESIS	0.4246411483	0.77466259	0.4805062	1.0234340	1774	6	Bmp4, Hes1, Hes5, Pdgfrb, Pax8
GO_COMMISSURAL_NEURON_AXON_GUIDANCE	0.1998691528	0.57279006	-0.5108692	-1.2392540	1221	12	Fzd3, Ephb2, Vegfa
GO_COMMITMENT_COMPLEX	0.2235927728	0.60382344	-0.6446250	-1.2258334	1286	5	Prpf39, Snrpc
GO_COMMITMENT_OF_NEURONAL_CELL_TO_SPECIFIC_NEURON_TYPE_IN_FOREBRAIN	0.3595693780	0.72999828	0.5119837	1.0904780	1502	6	Gata2, Satb2, Bcl11b
GO_COMMON_BILE_DUCT_DEVELOPMENT	0.3014246004	0.68189685	-0.6083744	-1.1568984	1734	5	Sox9, Sox17
GO_COMMON_MYELOID_PROGENITOR_CELL_PROLIFERATION	0.0043478261	0.05791477	0.7907056	1.8483635	17	8	Nr4a3, Flt3, Fbxo4, Ceacam2
GO_COMMON_PARTNER_SMAD_PROTEIN_PHOSPHORYLATION	0.1763157895	0.53791468	0.6198287	1.3201781	736	6	Tgfbr2, Bmp4, Pml, Smad2
GO_COMPACT_MYELIN	0.6680705449	0.91064940	0.3039665	0.8365339	2537	14	Marveld2, Ncmap, Sirt2, Mpdz, Mag
GO_COMPARTMENT_PATTERN_SPECIFICATION	0.0956194065	0.39789471	0.7219770	1.4412293	405	5	Lfng, Dll1, Pbx3
GO_COMPLEMENT_ACTIVATION	0.4323446328	0.77901464	-0.3010442	-1.0203078	3060	55	C5ar2, Cd46, C7, Cd59b, Hc, Cpn1, C4b, C4b, Cfi, Cfh, C3ar1, F2, Colec11, C6
GO_COMPLEMENT_ACTIVATION_ALTERNATIVE_PATHWAY	0.4924017179	0.81863617	-0.4154030	-0.9818112	2980	11	C7, Hc, Cfh
GO_COMPLEMENT_ACTIVATION_LECTIN_PATHWAY	0.2109472632	0.58731761	0.4939704	1.2370516	843	10	A2m, Serping1, Masp1, Fcnb, Fcnb
GO_COMPLEMENT_BINDING	0.6135105205	0.88583826	-0.3393132	-0.8956940	3877	17	Cd59b, C4b, C4b, Ptx3
GO_COMPLEMENT_COMPONENT_C1Q_COMPLEX_BINDING	0.3423222260	0.71625336	-0.5605958	-1.1208080	1992	6	C4b, Ptx3, Cd93
GO_COMPLEMENT_COMPONENT_C3B_BINDING	0.3756022777	0.74038836	0.6599338	1.1223323	1714	3	Itgb2, Phb
GO_COMPLEMENT_DEPENDENT_CYTOTOXICITY	0.4623455745	0.80229075	-0.4522588	-1.0123768	2731	9	Cd59b, Cfh
GO_COMPLEMENT_RECEPTOR_ACTIVITY	0.8060719768	0.96205406	-0.3436430	-0.7438631	4725	8	C5ar2, C3ar1
GO_COMPLEMENT_RECEPTOR_MEDIATED_SIGNALING_PATHWAY	0.6369411190	0.89546590	0.3522656	0.8553621	2606	9	Fpr2, Gpld1, Cmklr1, Cr2, Gpr33
GO_COMPLEX_OF_COLLAGEN_TRIMERS	0.1223759913	0.45073907	-0.4781583	-1.3179493	786	20	Col7a1, Col1a2, Col2a1, Col27a1, Col1a1, Col4a6, Col5a2
GO_CONDENSED_CHROMOSOME	0.0963297304	0.39947471	-0.2985045	-1.2182836	810	203	Esrrb, Smc5, Hjurp, Ddx11, Ss18l1, Tex11, Baz1b, Mlh3, H2ax, Ckap5, Ahctf1, Knstrn, Knl1, Ncapg, Xlr5a, Xlr5a, Rif1, Mis18bp1, Zwilch, Dctn5, Pmf1, Cenph, Cebpb, Cenpf, Brca1, Ago3, Zfp276, Nup85, Topbp1, Cenpt, Dync1li1, Gpatch11, Atrx, Fancd2, Dync1i1, Akap8, Dsn1, Cenpw, Smc4, Cenps, Stag2, Rad9a, Cenpe, Zw10, Rangap1, Birc5, Brca2, Spc25, Bub1, Mki67, Trp53bp1, Clasp2, Brd4, Cdk2, Lrpprc, Add…
GO_CONDENSED_CHROMOSOME_CENTROMERIC_REGION	0.3385069266	0.71270275	-0.2781825	-1.0645525	2638	118	Hjurp, Ss18l1, Ckap5, Ahctf1, Knstrn, Knl1, Ncapg, Mis18bp1, Zwilch, Dctn5, Pmf1, Cenph, Cebpb, Cenpf, Zfp276, Nup85, Cenpt, Dync1li1, Gpatch11, Atrx, Dync1i1, Dsn1, Cenpw, Cenps, Cenpe, Zw10, Rangap1, Birc5, Spc25, Bub1, Trp53bp1, Clasp2, Hnrnpu, Ncapd3, Sycp2, Spout1, Cenpx, Sgo2a, Ska1, Cenpv, Nsl1, Incenp, Bub1b, Cenpm, Ska3, Fbxo28, Smc1a, Kntc1, Phf6, Lrwd1, Zfp207
GO_CONDENSED_CHROMOSOME_INNER_KINETOCHORE	0.9193884642	0.99079012	-0.3218474	-0.6120323	5291	5	Dsn1
GO_CONDENSED_CHROMOSOME_OUTER_KINETOCHORE	0.8855392552	0.98487548	-0.2707802	-0.6800460	5492	14	Cenpf, Bub1, Ska1, Bub1b, Ska3, Bod1, Bod1, Bod1l
GO_CONDENSED_NUCLEAR_CHROMOSOME	0.2035022552	0.57826141	-0.3157471	-1.1590722	1533	88	Ss18l1, Tex11, Mlh3, H2ax, Xlr5a, Xlr5a, Mis18bp1, Pmf1, Brca1, Ago3, Topbp1, Cenpt, Atrx, Dsn1, Smc4, Rad9a, Brca2, Bub1, Brd4, Lrpprc, Add3, Chek1, Blm, Ncapd3, Sycp2, Smc3, Sgo2a, Msh4, Ncaph, Ube2i, Wapl, Incenp, Bub1b, Kifap3
GO_CONDENSED_NUCLEAR_CHROMOSOME_CENTROMERIC_REGION	0.5126037736	0.83043139	-0.3205137	-0.9639925	3395	29	Ss18l1, Mis18bp1, Pmf1, Cenpt, Atrx, Dsn1, Bub1, Sycp2, Sgo2a, Bub1b
GO_CONDENSED_NUCLEAR_CHROMOSOME_KINETOCHORE	0.4429678848	0.78695379	-0.3848202	-1.0158199	2799	17	Mis18bp1, Pmf1, Cenpt, Dsn1, Bub1
GO_CONDENSIN_COMPLEX	0.1345727443	0.47302617	-0.6156500	-1.3326599	788	8	Ncapg, Smc4, Ncapd3, Ncapg2, Ncaph, Ncaph2
GO_CONDITIONED_TASTE_AVERSION	0.7100800754	0.92752207	0.3957156	0.7899377	3014	5	Fos, Grin1
GO_CONNECTIVE_TISSUE_DEVELOPMENT	0.1754261364	0.53638168	0.2259540	1.0909641	246	237	Loxl2, Plaat3, Scin, Tgfbi, Runx3, Nr1h4, Snai2, Gli2, Id2, Hoxd3, Egr1, Stc1, Grem1, Mmp13, Hmga2, Pthlh, Lum, Lrp5, Cer1, Xbp1, Chst11, Anxa6, Fgf6, Sh3pxd2b, Csgalnact1, Acta2, Ubb, Bmp2, Osr2, Gpld1, Umodl1, Wnt5a, Ror2, Wnt2b, Arrdc3, Wnt7a, Fto, Satb2, Smpd3, Thra, Cdk4, Acan, Eif2ak3, Tgfbr2, Acat1
GO_CONNECTIVE_TISSUE_REPLACEMENT	0.1333333333	0.47082945	0.5872276	1.3727108	551	8	Il1a, Ager
GO_CONNEXIN_BINDING	0.3282377190	0.70407535	-0.5673009	-1.1342135	1910	6	Cnst, Gja5, Cav3
GO_CONNEXIN_COMPLEX	0.6184295912	0.88839812	-0.3601449	-0.8908771	3811	13	Gjb1, Gjb6, Gjc2
GO_CONSTITUTIVE_SECRETORY_PATHWAY	0.6826367652	0.91704667	-0.4010836	-0.8387214	4017	7	Rab3a, Rab33b
GO_CONTRACTILE_FIBER	0.0009551098	0.02120637	-0.3772855	-1.5348071	7	197	Mybpc3, Actn2, Tnnc1, Itgb1bp2, Cacna1d, Ankrd1, Fbxl22, Mypn, Tnni3, Dmd, Tnnt2, Ky, Smtnl2, Lrrc10, Cryab, Myh7, Kctd6, Tnni1, Slc8a1, Cavin4, Myl7, Arhgef25, Pdlim3, Homer1, Pdlim7, Hspb1, Hdac4, Flna, Fbp2, Sdc4, Npnt, Fhl2, Dst, Myzap, Pde4dip, Palld, Ahnak, Adra1a, Tpm3, Obsl1, Fkbp1a, Tmod1, Nebl, Pdlim5, Des, Timp4, Aldoa
GO_CONTRACTILE_RING	0.9156807199	0.99079012	-0.2760503	-0.6364071	5494	10	Pdxp, Kif20b, Rtkn, Alkbh4, Anln
GO_CONVERGENT_EXTENSION	0.6862426995	0.91774701	-0.3415012	-0.8447589	4229	13	Nphp3, Ptk7, Dvl2, Trim28, Nkd1, Frzb, Sfrp1, Mkks, Vangl2
GO_CONVERGENT_EXTENSION_INVOLVED_IN_AXIS_ELONGATION	0.9222488038	0.99079012	0.2819363	0.6004984	3854	6	Wnt5a, Wnt11
GO_CONVERGENT_EXTENSION_INVOLVED_IN_GASTRULATION	0.9811416922	0.99971963	-0.2387757	-0.4993131	5774	7	Nphp3, Dvl2, Sfrp1, Mkks, Vangl2
GO_CONVERGENT_EXTENSION_INVOLVED_IN_ORGANOGENESIS	0.8893075836	0.98625156	0.3137494	0.6263146	3775	5	Wnt5a, Mesp1, Vangl2, Frzb, Dvl2
GO_COP9_SIGNALOSOME	0.0599578186	0.31049735	0.4025498	1.3888418	198	33	Hspa1a, Hspa1a, Themis, Hspa1l, Stoml2, Basp1, Grb2, Lat, Flot1, Epb41l2, Hspa5, Cops7a
GO_COP9_SIGNALOSOME_ASSEMBLY	0.7965143665	0.95882284	0.3588696	0.7163848	3381	5	Wnt3a, Cops7a, Cops8, Tespa1, Cops7b
GO_COPI_COATED_VESICLE	0.4667647059	0.80535192	0.3033568	0.9892190	1586	27	Pacsin1, Arf1, Scyl1, Copz2, Tmed10, Arcn1, Copb2, Ccdc115, Actr1a, Kdelr2, Tmed2, Tmem199, Copg2, Copg1, Copb1
GO_COPI_COATED_VESICLE_BUDDING	0.2961722488	0.67812693	0.5461727	1.1632974	1237	6	Arfgap3, Tmed9, Tmed10, Tmed2
GO_COPI_COATED_VESICLE_MEMBRANE	0.9467649468	0.99508110	0.2164720	0.6356695	3467	18	Scyl1, Copz2, Arcn1, Copb2, Kdelr2, Tmed2, Tmem199, Copg2, Copg1, Copb1, Tmed7, Dipk2a
GO_COPI_VESICLE_COAT	0.7475247525	0.94129692	0.2926708	0.7890790	2868	13	Scyl1, Copz2, Arcn1, Copb2, Copg2, Copg1, Copb1, Tmed7, Dipk2a
GO_COPII_COATED_ER_TO_GOLGI_TRANSPORT_VESICLE	0.0003987241	0.01615590	0.4889393	2.0303793	0	84	H2-Ab1, H2-Ab1, H2-Eb1, H2-Eb1, H2-Aa, H2-Aa, Cd74, H2-T23, H2-M3, Sec13, Sar1b, Ctsc, B2m, Mcfd2, Sec24d, Pef1, Yif1a, Tmed9, Pcsk9, Gosr2, Folr1, Sar1a
GO_COPII_COATED_VESICLE_BUDDING	0.2041884817	0.57969031	0.2812774	1.1338625	545	71	Sec13, Sar1b, Scfd1, Ctsc, Rab1b, Mcfd2, Sec24d, Pef1, Nsf, Gosr2, Folr1, Sar1a, Trappc3, Trappc1, Rab1a, Tfg, Lman1, Ppp6r1, Sec16b, Trappc6b, Bet1, Tgfa, Pdcd6, Trappc10, Tbc1d20
GO_COPII_COATED_VESICLE_CARGO_LOADING	0.2569817401	0.63970206	0.4179670	1.1697518	956	15	Sec13, Sec24d, Sar1a, Rab1a, Tbc1d20
GO_COPII_VESICLE_COAT	0.0657894737	0.32737250	0.5297722	1.4826577	244	15	Sec13, Sar1b, Sec24d, Pef1, Sar1a, Pdcd6
GO_COPPER_ION_BINDING	0.9058639784	0.98941629	-0.2168632	-0.7310270	6379	53	Heph, S100a13, Atp7b, Aoc2, Cuta, Aoc3, Lox, Moxd1, Adnp, Cox11, Cox17, Loxl1, Loxl3, Sncb, Pam, Prnd, Prnp, Atp7a, Dbh
GO_COPPER_ION_HOMEOSTASIS	0.7897159181	0.95639313	-0.2941589	-0.7661302	4975	16	Ccdc22, Atp7b, Xiap, Prnd, Prnp, Atp7a, Cox19, Sco2
GO_COPPER_ION_IMPORT	0.9091377533	0.99007206	-0.3162860	-0.6323555	5292	6	Atp7b
GO_COPPER_ION_TRANSMEMBRANE_TRANSPORT	0.9323256613	0.99292655	-0.2988811	-0.5975577	5427	6	Atp7b
GO_COPPER_ION_TRANSMEMBRANE_TRANSPORTER_ACTIVITY	0.9381514941	0.99353110	-0.3088770	-0.5873675	5399	5	Atp7b
GO_COPPER_ION_TRANSPORT	0.9291686386	0.99219511	-0.2389047	-0.6393034	5889	18	Heph, Atp7b
GO_COPULATION	0.0996677741	0.40701873	-0.5188108	-1.3695186	629	17	Abat, Ddo, P2ry1, Ednrb, Acvr2a
GO_CORE_MEDIATOR_COMPLEX	0.9321256039	0.99287253	0.2580737	0.6032763	3858	8	Med18, Med6, Med8
GO_CORE_PROMOTER_SEQUENCE_SPECIFIC_DNA_BINDING	0.2966429955	0.67869297	0.2937471	1.0890814	918	46	Mmp12, Stat1, Pou2af1, Fos
GO_CORECEPTOR_ACTIVITY	0.0003202049	0.01615590	0.6236607	2.3029173	0	45	Cd8a, Cd8b1, Cd8b1, Cxcr6, Ccr8, Rgma, Ramp3, Cd86, Cxcr4, Eng, Rgmb, Lrp5, Cd28, Ackr3, Cd4, Ly96, Ror2, Gpr15, Lrp1
GO_CORECEPTOR_ACTIVITY_INVOLVED_IN_WNT_SIGNALING_PATHWAY	0.6318104080	0.89370189	0.3535390	0.8584541	2585	9	Lrp5, Ror2, Reck
GO_CORECEPTOR_ACTIVITY_INVOLVED_IN_WNT_SIGNALING_PATHWAY_PLANAR_CELL_POLARITY_PATHWAY	0.8478186190	0.97566901	-0.3507031	-0.7011662	4935	6	Gpc6, Ror1, Ptk7
GO_CORNEA_DEVELOPMENT_IN_CAMERA_TYPE_EYE	0.1277791351	0.46031053	0.5644151	1.3704980	522	9	Wnt6, Wnt2b, Wnt9a, Wnt9b
GO_CORNIFICATION	0.6414122839	0.89671345	0.2285712	0.9125861	1743	67	Krt18, Krt24, St14, Krt14, Cdsn, Krt7, Kazn, Prss8, Sprr1a, Krt23, Cyp26b1, Krt20, Tgm1, Krt80, Lipn
GO_CORNIFIED_ENVELOPE	0.5281732808	0.83919003	-0.3217570	-0.9543367	3486	27	Dsp, Ivl, Tchh, Cnfn, Cst6
GO_CORNIFIED_ENVELOPE_ASSEMBLY	0.5739519548	0.86244725	0.4527791	0.9038494	2436	5	Psap, Stx2
GO_CORONARY_ARTERY_MORPHOGENESIS	0.1160940938	0.43765842	-0.6036332	-1.3512267	685	9	Lrp2, Vegfa, Arid2, Nrp1, Hand2, Notch1, Tbx1
GO_CORONARY_VASCULATURE_DEVELOPMENT	0.0060869565	0.07291996	-0.4866851	-1.6054164	41	47	Lrp2, Myocd, Dync2h1, Pcsk5, Myh10, Vegfa, Tab1, Tbx5, Aplnr, Dctn5, Arid2, Apln, Snx17, Ltbp1, Setd2, Cplane1, Dnm2, Ptk7, Nrp1, Smad6, Gata6, Spred1, Hand2, Vegfb, Gpc3, Tgfbr3, Sufu, Sgcd, Notch1, Adamts6
GO_CORONARY_VASCULATURE_MORPHOGENESIS	0.1201396604	0.44637136	-0.5108886	-1.3305978	756	16	Lrp2, Vegfa, Tbx5, Arid2, Setd2, Nrp1, Spred1, Hand2, Tgfbr3, Sgcd, Notch1, Tbx1
GO_CORPUS_CALLOSUM_DEVELOPMENT	0.4009382330	0.75792263	-0.3848974	-1.0465260	2563	19	Ephb2, Szt2, Ptprs, Nsun5, Grcc10
GO_CORPUS_CALLOSUM_MORPHOGENESIS	0.1018550326	0.41086576	-0.6855450	-1.3706207	592	6	Szt2, Grcc10
GO_CORTICAL_ACTIN_CYTOSKELETON	0.4442315063	0.78834703	0.2444489	1.0009359	1158	77	Shroom3, Hcls1, Prkcb, Coro1a, Ppp1r9b, Flot2, Cotl1, Eef1a1, Lancl2, Cap1, Nf2, Lasp1, Spta1, Hfe, Cdh1, Mobp, Dbnl, Misp, Gsn, Cib2, Flot1, Dlc1, Snx9, Utrn, Cldn5, Epb41l2, Plekhh2
GO_CORTICAL_ACTIN_CYTOSKELETON_ORGANIZATION	0.8526284702	0.97653719	-0.2381594	-0.7588992	5773	39	Strip1, Llgl1, Epb41l3, Nckap1, Rab13, Rock2, Fmnl3, Ikbkb, Cdk5, Ect2, Fmnl2, Vil1, Nckap1l, Rock1, Akap11, Rtkn
GO_CORTICAL_CYTOSKELETON	0.5208510638	0.83505509	0.2283733	0.9751263	1223	100	Nos2, Shroom3, Hcls1, Gypc, Prkcb, Coro1a, Ppp1r9b, Flot2, Cotl1, Eef1a1, Epb42, Lancl2, Cap1, Nf2, Lasp1, Spta1, Hfe, Cdh1, Mobp, Dbnl, Misp, Gsn, Cib2, Flot1, Dlc1, Snx9
GO_CORTICAL_CYTOSKELETON_ORGANIZATION	0.9852203012	0.99971963	-0.1794318	-0.6177883	7065	60	Strip1, Rac3, Rnd1, Llgl1, Epb41l3, Nckap1, Rhoc, Rab13, Rock2, Fmnl3, Ikbkb, Cdk5, Wdr1, Ect2, Fmnl2, Vil1, Nckap1l, Rnd2, Rock1, Akap11, Rhobtb3, Rtkn, Trpv4
GO_CORTICAL_ENDOPLASMIC_RETICULUM	0.2413260048	0.62486500	-0.6047252	-1.2090365	1404	6	Arv1, C2cd2l
GO_CORTICOSPINAL_TRACT_MORPHOGENESIS	0.3362215426	0.71094470	-0.5369497	-1.1228363	1978	7	Epha4
GO_CORTICOSTEROID_HORMONE_SECRETION	0.5531395065	0.85288194	0.3779088	0.9176281	2263	9	C1qtnf1, Agt, Ptpn11, Pomc, Cry1
GO_CORTICOSTEROID_RECEPTOR_SIGNALING_PATHWAY	0.7773098184	0.95213840	0.2781888	0.7655921	2952	14	Jak2, Ywhah, Calr, Ppp5c, Cry1, Phb
GO_CORTICOSTERONE_SECRETION	0.4973367528	0.82092558	0.7555883	1.0046578	2520	1	Pomc
GO_CORTICOTROPIN_RELEASING_HORMONE_RECEPTOR_BINDING	0.2912067697	0.67320359	-0.7091298	-1.1589014	1582	3	Ucn2
GO_CORTICOTROPIN_SECRETION	0.6049217002	0.88099856	0.4703517	0.8806550	2703	4	Crhbp, Rab8b, Ghrl
GO_CORTISOL_METABOLIC_PROCESS	0.5344109315	0.84310294	-0.4145802	-0.9557744	3206	10	Dgkq, Cacna1h
GO_CORTISOL_SECRETION	0.9799484915	0.99971963	-0.3112063	-0.5085916	5326	3	Gal
GO_CORVET_COMPLEX	0.3937823834	0.75306516	0.5340561	1.0660967	1671	5	Tgfbrap1, Vps18, Vps33b, Vps33a
GO_COSTAMERE	0.1093181459	0.42671952	-0.5113733	-1.3498856	690	17	Dmd, Homer1, Sdc4, Ahnak, Flnc, Ank3, Vcl
GO_COTRANSLATIONAL_PROTEIN_TARGETING_TO_MEMBRANE	0.0001317176	0.01615590	-0.6474487	-2.4023514	0	95	Sec61a2, Rpl27a, Rpl10a, Rps28, Rps21, Rpl36, Rps16, Rpl37a, Rpl12, Rps14, Rplp1, Rpl8, Rpl13a, Rps15, Rps3a1, Rpsa, Rps13, Rps19, Rpl35a, Rpl13, Rpl27, Rpl21, Rps27a, Rpl36a, Rps27, Rps5, Rps12, Rpl37, Rps10, Rpl35, Rps23, Rps18, Rpl28, Rps26, Rps29, Rpl18, Rpl29, Rpl24, Rpl17, Rps9, Rpl5, Rpl7a, Rpl6, Rpl14, Rpl9, Rps6, Rpl39, Rpl18a, Rps20, Rpl34, Sec62, Rpl32, Rpl31, Rps8
GO_COVALENT_CHROMATIN_MODIFICATION	0.0226732887	0.16917850	-0.2881866	-1.2525425	209	457	Paxbp1, Hipk4, Prdm9, Prdm9, Ogt, Myocd, Hsf4, Prkaa2, Map3k12, Dnmt3b, Auts2, Ppargc1a, Rcor3, Kansl2, Hdac10, Crtc2, Ldb1, H1f3, Ddb2, Hdac9, Kdm4d, Kdm4d, Baz1b, Dpf3, Prmt8, Mapk8, Chd5, Ntmt1, Ubr2, Mst1, Hdac6, Hdac4, Suds3, Setdb1, Jmjd6, Vegfa, Phf20l1, Zfp711, Morc2a, Setd6, Hdac7, Tet2, Prdm14, Set, Zfp335, Padi4, Zfp451, Rif1, Sirt3, Mrgbp, Usp36, Mthfr, Taf5, Pygo2, Kdm3a, Zfp541, Kdm…
GO_CRANIAL_GANGLION_DEVELOPMENT	0.9832535885	0.99971963	0.2351739	0.5008988	4109	6	Sema3a, Nrp2, Ctnnb1
GO_CRANIAL_NERVE_DEVELOPMENT	0.1534166054	0.50395631	-0.3833785	-1.2423569	1043	43	Pax2, Plxna3, Ntrk1, Ephb2, Adarb1, Nkx2-2, Chrnb2, Erbb3, Kcna2, Ephb1, Chd7, Slitrk6
GO_CRANIAL_NERVE_FORMATION	0.2568807339	0.63970206	-0.5711343	-1.1943210	1511	7	Pax2
GO_CRANIAL_NERVE_MORPHOGENESIS	0.2605912831	0.64330610	-0.3951856	-1.1600521	1709	26	Pax2, Plxna3, Ephb2, Adarb1, Chrnb2, Kcna2, Ephb1
GO_CRANIAL_NERVE_STRUCTURAL_ORGANIZATION	0.2962839527	0.67818922	-0.4961231	-1.1437637	1777	10	Pax2, Plxna3
GO_CRANIAL_SKELETAL_SYSTEM_DEVELOPMENT	0.8699275362	0.98196072	0.2027826	0.8023663	2400	64	Slc39a3, Alx3, Chst11, Sh3pxd2b, Foxn3, Tgfb3, Tgfbr2, Tifab, Gnas, Mmp14, Irx5, Bmp4, Wnt9b, Twist1, Mthfd1, Pax5, Tulp3, Insig1, Slc39a1, Pdgfra, Smad2, Prrx1
GO_CRANIAL_SUTURE_MORPHOGENESIS	0.1590909091	0.51144037	0.6316730	1.3454053	664	6	Tgfb3, Bmp4, Twist1, Insig1
GO_CRANIOFACIAL_SUTURE_MORPHOGENESIS	0.6472120896	0.89987689	0.3179951	0.8573566	2483	13	Foxn3, Tgfb3, Tifab, Mmp14, Bmp4, Twist1, Insig1
GO_CRD_MEDIATED_MRNA_STABILITY_COMPLEX	0.6624871178	0.90777526	-0.4297735	-0.8592528	3856	6	Csde1, Syncrip, Hnrnpu, Dhx9
GO_CRD_MEDIATED_MRNA_STABILIZATION	0.8827310632	0.98479901	-0.3451960	-0.6564324	5080	5	Syncrip, Hnrnpu, Dhx9
GO_CREATINE_METABOLIC_PROCESS	0.0061834421	0.07371682	-0.8267728	-1.6529797	35	6	Ckm, Gatm
GO_CRISTAE_FORMATION	0.2310691258	0.61331114	-0.3837059	-1.1753839	1540	32	mt-Atp8, mt-Atp6, Atp5g2, Taz, Atp5l, Atp5d, Atp5g3
GO_CROSSOVER_JUNCTION_ENDODEOXYRIBONUCLEASE_ACTIVITY	0.4251116455	0.77466259	-0.5251888	-1.0500182	2474	6	Slx1b, Slx1b, Slx4
GO_CTF18_RFC_LIKE_COMPLEX	0.8681562340	0.98162245	-0.3176212	-0.6875351	5089	8	Ddx11, Chtf18
GO_CUL2_RING_UBIQUITIN_LIGASE_COMPLEX	0.5980976947	0.87624488	-0.3616001	-0.9081342	3709	14	Elob, Zswim5, Zswim8, Asb4, Cul2, Arih1, Rbx1, Glmn, Zer1
GO_CUL3_RING_UBIQUITIN_LIGASE_COMPLEX	0.9212130221	0.99079012	-0.2202918	-0.6883110	6196	35	Klhl13, Klhl3, Klhl12, Klhl15, Gan, Spopl, Klhl40, Kctd17, Klhl24
GO_CUL4_RING_E3_UBIQUITIN_LIGASE_COMPLEX	0.9685808779	0.99920378	-0.2027138	-0.6171677	6442	31	Ddb2, Dcaf17, Trpc4ap, Dcaf8, Dcaf15, Cul4b, Dcaf11, Dcaf6, Dcaf4, Dcaf12l2, Dcaf1, Fbxw5, Arih1, Rbx1, Cop1, Dcaf10, Glmn, Dcaf13, Dda1, Cdkn1b, Ddb1
GO_CUL4A_RING_E3_UBIQUITIN_LIGASE_COMPLEX	0.5964651470	0.87536906	-0.3844719	-0.9087052	3610	11	Trpc4ap, Arih1, Rbx1, Cop1, Glmn, Cdkn1b, Ddb1
GO_CUL4B_RING_E3_UBIQUITIN_LIGASE_COMPLEX	0.4862617498	0.81544565	-0.5709915	-1.0142691	2689	4	Ddb2, Cul4b, Rbx1
GO_CUL5_RING_UBIQUITIN_LIGASE_COMPLEX	0.2981236970	0.68016813	-0.6097568	-1.1595274	1715	5	Elob, Cul5, Asb4
GO_CULLIN_FAMILY_PROTEIN_BINDING	0.3522831750	0.72505453	-0.3744302	-1.0811730	2298	24	Klhl13, Kctd6, Klhl3, Ccdc22, Prkn
GO_CULLIN_RING_UBIQUITIN_LIGASE_COMPLEX	0.9480887793	0.99557754	-0.1908533	-0.7569082	7688	155	Fbxl22, Klhl13, Fbxl6, Fbxl15, Klhl3, Ddb2, Elob, Fbxw7, Dcaf17, Klhl12, Zswim5, Fbxo48, Zswim8, Anapc1, Trpc4ap, Dcaf8, Fbxl18, Fbxl2, Ube2c, Fbxo31, Fbxo2, Klhl15, Anapc15, Gan, Cks1b, Skp2, Cul7, Dcaf15, Cul5, Spopl, Klhl40, Asb4, Kctd17, Klhl24, Fbxo27, Cul4b, Fbxo39, Dcaf11, Fbxl8, Fbxo32, Fbxl12, Bub1b, Dcaf6, Dcaf4, Klhl22, Dcaf12l2, Dcaf1
GO_CUPROUS_ION_BINDING	0.5609756098	0.85619152	-0.4718518	-0.9433806	3265	6	Cox17, Sncb, Prnp, Atp7a
GO_CUTICULAR_PLATE	0.9012450964	0.98878739	-0.2995442	-0.6484050	5283	8	Kncn
GO_CXCR_CHEMOKINE_RECEPTOR_BINDING	0.0229320229	0.17037279	0.5473471	1.6072836	83	18	Cxcl9, Cx3cl1, Cxcl10, Ppbp, Cxcl3
GO_CXCR3_CHEMOKINE_RECEPTOR_BINDING	0.0404921700	0.24442697	0.8235194	1.5419026	180	4	Cxcl9, Cxcl10
GO_CYCLASE_ACTIVITY	0.0965635204	0.40021932	-0.4954778	-1.3656872	620	20	Adcy5, Adcy4, Gucy1a1, Adcy6, Npr2, Adcy10, Rtca, Gucy1a2, Npr1
GO_CYCLASE_REGULATOR_ACTIVITY	0.1275908936	0.45981779	-0.6436728	-1.3460092	750	7	Guca1b, Guca1a
GO_CYCLIC_NUCLEOTIDE_BINDING	0.4782220901	0.81121970	-0.3174782	-0.9919742	3216	35	Cnbd2, Hcn3, Hcn1, Prkg1, Pde10a, Pde4a, Pde6g, Hcn4, Pde2a, Rapgef4
GO_CYCLIC_NUCLEOTIDE_BIOSYNTHETIC_PROCESS	0.0795934324	0.36134096	-0.5158909	-1.4026937	508	19	Adcy5, Adcy4, Gucy1a1, Adcy6, Npr2, Ampd2, Adcy10, Gucy1a2, Npr1
GO_CYCLIC_NUCLEOTIDE_CATABOLIC_PROCESS	0.4194744478	0.77199025	-0.4148223	-1.0417980	2601	14	Pde1a, Pde7b, Pde10a, Pde7a, Pde4a, Pde2a, Pde4c
GO_CYCLIC_NUCLEOTIDE_DEPENDENT_PROTEIN_KINASE_ACTIVITY	0.7375656086	0.93753121	0.3130765	0.7840385	2950	10	Prkacb, Prkx, Prkx, Prkaca, Prkaca
GO_CYCLIC_NUCLEOTIDE_GATED_ION_CHANNEL_ACTIVITY	0.6178455386	0.88818222	0.3479937	0.8714817	2471	10	Hcn2, Aqp1
GO_CYCLIC_NUCLEOTIDE_MEDIATED_SIGNALING	0.0421956233	0.25081160	-0.3234400	-1.3029985	348	180	Ucn2, Adm2, Ptger3, Adcy5, Chga, Ptgfr, Adgrg3, Calca, Adcy4, Akap6, Gnal, Dgkq, Tbxa2r, Pde3a, Prkg1, Pde7b, S1pr2, Adcy6, Adgrg7, Ednrb, Npr2, Gpr62, Adgrl3, Pde10a, Sox9, Pde7a, Aplnr, Adra1a, Rxfp1, Oprl1, Aplp1, Cd36, Adgre5, Adnp, Adgrb2, Adgre1, Pde4a, Adgrg2, Pde2a, Rapgef4, Ndufs4, Lpar2, Calcrl, Lpar3, Adra2a, Prkar1b, Adm, Kcnc2, Npr1, Abca1, Galr2, Adra1b, Calcb, Glp1r, Gnaq, Gal
GO_CYCLIC_NUCLEOTIDE_METABOLIC_PROCESS	0.0854929997	0.37405886	-0.4294184	-1.3477568	573	36	Adcy5, Adcy4, Gucy1a1, Pde1a, Pde7b, Adcy6, Npr2, Pde10a, Pde7a, Ampd2, Adcy10, Pde4a, Pde2a, Gucy1a2, Pde4c, Npr1, Rora
GO_CYCLIC_NUCLEOTIDE_PHOSPHODIESTERASE_ACTIVITY	0.1095617530	0.42710563	-0.4660330	-1.3456774	714	24	Pde1b, Pde1a, Pde3a, Pde7b, Pde10a, Pde7a, Pde4a, Pde6g, Pde2a, Pde4c
GO_CYCLIN_A2_CDK2_COMPLEX	0.8051454139	0.96179165	0.3762539	0.7044726	3598	4	Ccno, Ccna1
GO_CYCLIN_BINDING	0.4480841473	0.79134545	-0.3326653	-1.0068256	2981	30	Usp2, Inca1, Fbxw7, Cdkn1a, Fbxo31, Poln, Crabp2, Hdac3, Cdk2
GO_CYCLIN_CDK_POSITIVE_TRANSCRIPTION_ELONGATION_FACTOR_COMPLEX	0.3312297459	0.70719259	-0.5192864	-1.1240676	1941	8	Ccnt2, Ccnt1, Cdk9, Ccnk
GO_CYCLIN_DEPENDENT_PROTEIN_KINASE_ACTIVITY	0.2107013301	0.58707588	-0.4035379	-1.2052549	1393	28	Cdk10, Cdk20, Ccnd3, Cdk11b, Cdk11b, Cdk9, Mok, Cdk16, Cdkl5, Cdkl3, Cdk2, Ccnk, Cdk5
GO_CYCLIN_DEPENDENT_PROTEIN_KINASE_HOLOENZYME_COMPLEX	0.9699955876	0.99920378	-0.1964642	-0.6316431	6594	41	Ccnt2, Ccnt1, Ccnd3, Cdk9, Cdkn1a, Cks1b, Cnppd1, Cdk2, Ccne1, Ccnk
GO_CYCLIN_DEPENDENT_PROTEIN_SERINE_THREONINE_KINASE_ACTIVATOR_ACTIVITY	0.4779123316	0.81116127	-0.4613909	-0.9987447	2801	8	Ccnt2, Ccnt1, Cks1b, Ccnk
GO_CYCLIN_DEPENDENT_PROTEIN_SERINE_THREONINE_KINASE_INHIBITOR_ACTIVITY	0.4081790123	0.76435200	0.3919659	1.0343233	1586	12	Cdkn2b, Cdkn2c, Hexim2, Hexim1
GO_CYCLIN_DEPENDENT_PROTEIN_SERINE_THREONINE_KINASE_REGULATOR_ACTIVITY	0.7495275476	0.94169183	-0.2537151	-0.8308657	5155	45	Ccnl2, Ccnl1, Inca1, Ccnt2, Ccnt1, Ccnd3, Cdkn1c, Cdkn1a, Cks1b, Cnppd1
GO_CYCLOHYDROLASE_ACTIVITY	0.8922863099	0.98698895	-0.3398012	-0.6461737	5135	5	Mthfd2l
GO_CYCLOOXYGENASE_PATHWAY	0.7513961753	0.94205370	-0.3533026	-0.7908643	4439	9	Ptges, Hpgds, Ptgs1
GO_CYCLOSPORIN_A_BINDING	0.1439000649	0.48958531	-0.5239202	-1.2960021	886	13	Nktr, Ppid, Ppie, Ppih, Ppia, Ppig
GO_CYSTEINE_METABOLIC_PROCESS	0.5189969605	0.83411291	0.3662409	0.9456469	2048	11	Gclm, Ggt1, Slc7a11
GO_CYSTEINE_TYPE_ENDOPEPTIDASE_ACTIVITY	0.5565705337	0.85501486	-0.2545234	-0.9553421	4264	102	Usp11, Usp13, Usp2, Usp35, Gpaa1, Usp33, Usp18, Usp18, Adgb, Espl1, Usp48, Ctsk, Usp36, Usp28, Uchl1, Rce1, Usp20, Usp7, Capn15, Usp34, Usp9x, Blmh, Usp37
GO_CYSTEINE_TYPE_ENDOPEPTIDASE_ACTIVITY_INVOLVED_IN_APOPTOTIC_PROCESS	0.0002605524	0.01615590	0.7448618	2.0082454	0	13	Casp12, Casp1, Casp7, Casp6, Casp8, Casp9, Pycard, Casp3, Casp4, Casp4
GO_CYSTEINE_TYPE_ENDOPEPTIDASE_ACTIVITY_INVOLVED_IN_APOPTOTIC_SIGNALING_PATHWAY	0.0048863914	0.06249415	0.7576892	1.8398010	19	9	Casp12, Casp1, Casp8, Casp9, Casp3, Casp4, Casp4
GO_CYSTEINE_TYPE_ENDOPEPTIDASE_ACTIVITY_INVOLVED_IN_EXECUTION_PHASE_OF_APOPTOSIS	0.0108695652	0.10464704	0.7474052	1.7471439	44	8	Casp7, Casp6, Casp8, Casp9, Casp3
GO_CYSTEINE_TYPE_ENDOPEPTIDASE_INHIBITOR_ACTIVITY	0.0325916641	0.21388189	0.4002263	1.4578981	103	42	Rps6ka1, Cst7, Tnfsf14, Serpinb9, Cd27, Prdx5, Ube2z, Naip2, Birc3, Ltf
GO_CYSTEINE_TYPE_ENDOPEPTIDASE_INHIBITOR_ACTIVITY_INVOLVED_IN_APOPTOTIC_PROCESS	0.0508862207	0.28138993	0.4682118	1.4644327	177	23	Rps6ka1, Tnfsf14, Serpinb9, Cd27, Prdx5, Naip2, Birc3
GO_CYSTEINE_TYPE_ENDOPEPTIDASE_REGULATOR_ACTIVITY_INVOLVED_IN_APOPTOTIC_PROCESS	0.0039950830	0.05470451	0.4883405	1.7342861	12	37	Rps6ka1, Tnfsf14, Serpinb9, Cd27, Casp1, Ctsh, Prdx5, Naip2, Nod1, Bcl2l13, Birc3, Nlrp1a, Tnfaip8, Prdx3, Pycard, Atp2a3
GO_CYSTEINE_TYPE_EXOPEPTIDASE_ACTIVITY	0.9199096595	0.99079012	-0.3216636	-0.6116827	5294	5	Scrn1
GO_CYSTEINE_TYPE_PEPTIDASE_ACTIVITY	0.7759404191	0.95164052	-0.2210308	-0.8546929	6146	126	Usp11, Usp13, Usp2, Usp35, Gpaa1, Usp33, Usp43, Usp18, Usp18, Scrn1, Adgb, Espl1, Usp48, Ctsk, Usp36, Usp28, Uchl1, Rce1, Usp20, Usp7, Capn15, Usp34, Usp9x, Uspl1, Blmh, Otub1, Usp37
GO_CYTIDINE_DEAMINASE_ACTIVITY	0.1691387560	0.52700057	0.6252018	1.3316222	706	6	Apobec2, Apobec3, Apobec1, Aicda
GO_CYTIDINE_TO_URIDINE_EDITING	0.0870813397	0.37778762	0.6879808	1.4653358	363	6	Apobec2, Apobec3, Apobec1, Aicda
GO_CYTIDYLYLTRANSFERASE_ACTIVITY	0.4978260870	0.82139532	0.4108148	0.9603260	2060	8	Pcyt1b, Nans, Tamm41, Pcyt1a
GO_CYTOCHROME_B5_REDUCTASE_ACTIVITY_ACTING_ON_NAD_P_H	0.5822290180	0.86641642	-0.4398105	-0.9197047	3426	7	Cyb5r1, Cyb5rl, Por
GO_CYTOCHROME_COMPLEX	0.1204180551	0.44688209	-0.4432544	-1.3146999	794	27	mt-Co3, Uqcr10, mt-Co1, Ndufa4, Cox8a, Cox5a, mt-Cytb, Cox4i1, Cox6b1, Uqcrh, Uqcrh
GO_CYTOCHROME_COMPLEX_ASSEMBLY	0.1491844980	0.49798117	-0.4094008	-1.2624072	996	33	mt-Co3, Uqcr10, Ttc19, Cox14, Smim20, Pet100, Lyrm7
GO_CYTOKINE_ACTIVITY	0.0006031363	0.01692049	0.4703517	2.2094134	0	189	Ifng, Il27, Cxcl9, Tnfsf11, Ccl5, Il1a, Ccl4, Ccl22, Fam3b, Wnt6, Il24, Ccl1, Il1rn, Il1b, Ccl3, Ccl3, Ccl3, Tnf, Tnfsf14, Xcl1, Xcl1, Cx3cl1, Lta, Fasl, Cd40lg, Il7, Wnt10a, Nrg1, Ccl8, Tafa5, Tnfsf4, Il21, Cxcl10, Ccl19, Tnfsf10, Ppbp, Il23a, Grem1, Il12b, Ltb, Cer1, Tnfsf15, Tnfrsf11b, Cxcl16, Gdf9, Il15, Bmp2, Sectm1a, Tnfsf13, Cxcl3, Il12a, Gdf11, Wnt5a, Il16, Wnt2b, Tgfb3, Wnt7a, Tnfsf9, Il…
GO_CYTOKINE_BINDING	0.0004835590	0.01636039	0.4865862	2.1737863	0	132	Il12rb1, Cd74, Ackr2, Tnfrsf9, Cxcr6, Tnfrsf14, Il2rb, Cxcr3, Il18bp, Ccrl2, Il2ra, Crlf2, Il1rn, Ccr8, Ccr7, Pdpn, Il12rb2, Cxcr5, Grem1, Il12b, Cxcr4, Tnfrsf1a, Eng, Zfp36, Csf1r, Ackr1, A2m, Tnfrsf1b, Cer1, Ccr1, Ifngr1, Ackr3, Il1r2, Tmc8, Csf2ra, Ccr9, Cd4, Il27ra, Il12a, Il13ra1, Tgfb3, Cd109, Cxcr1, Il2rg, Xcr1, Tgfbr2, Il1rl1, Twsg1, Ccr10, Park7, Cx3cr1, Ebi3
GO_CYTOKINE_MEDIATED_SIGNALING_PATHWAY	0.0026109661	0.04099494	0.4372303	2.3192945	0	712	Ifitm1, Il12rb1, Hspa1a, Hspa1a, Ifng, H2-Ab1, H2-Ab1, Il27, H2-Eb1, H2-Eb1, H2-Aa, H2-Aa, Cxcl9, Cd74, Ackr2, Ciita, Tnfsf11, Tnfrsf9, H2-T23, Ccl5, Psmb9, Irf1, Il1a, Gbp2, Cxcr6, Tnfrsf14, Mmp12, Il2rb, Cxcr3, Tnfrsf18, Nos2, Hmox1, Icam1, Il18bp, Ccl4, Il15ra, Stat1, Irgm1, Psmb10, Ccl22, Ccrl2, Il21r, Vav1, H2-M3, Il24, Nmi, Ccl1, Il2ra, Nr1h4, Crlf2, Il1rn, Il1b, Ccl3, Ccl3, Ccl3, Tnf, Tnfs…
GO_CYTOKINE_METABOLIC_PROCESS	0.0003572705	0.01615590	0.5054765	1.9824576	0	61	Ifng, Cd74, Hmox1, Il1b, Tnf, Foxp3, Tyrobp, Egr1, Il12b, Cd86, Cd28, Tnfsf15, Ticam1, Ereg, Jak2, Ager, Wnt5a, Tlr3, Gata3, Ube2j1, Il6, Stat3, Cx3cr1, Cybb, App, Igf2bp1, Il33, Psen1, Il18
GO_CYTOKINE_PRODUCTION	0.0026315789	0.04114351	0.3896110	2.0710813	0	721	Il12rb1, Itk, Pglyrp1, Hspa1a, Hspa1a, Ifng, Il27, H2-Eb1, Pdcd1lg2, Cd74, Ido1, H2-T23, Irf1, Acod1, Il1a, Tnfrsf14, Sema7a, Nos2, Hmox1, Cd96, Tbx21, Zfpm1, Srgn, Stat1, Cd274, S100a8, H2-M3, Crtam, S100a9, Clec5a, Nmi, Ccl1, Nr1h4, Crlf2, Pou2af1, Cd3e, Il1b, Ccl3, Tnf, Pglyrp2, Cd6, Ptgs2, Tnfaip3, Clec4n, Snai2, Cd2, Orm1, Tlr2, Fcgr2b, Xcl1, Cx3cl1, Ccr7, Foxp3, Lta, Irf4, Clec4e, Cd40lg, T…
GO_CYTOKINE_PRODUCTION_INVOLVED_IN_IMMUNE_RESPONSE	0.0004173623	0.01615590	0.5174849	2.1960403	0	96	Cd74, H2-T23, Tnfrsf14, Sema7a, Hmox1, Cd96, Tbx21, H2-M3, Il1b, Tnf, Tlr2, Xcl1, Foxp3, Cd160, Tnfsf4, Nr4a3, Il12b, Cd226, Fcer1g, Tnfrsf1b, Scimp, B2m, Arg1, Nod2, Ticam1, Slc11a1, Nlrp3, Sash3, F2rl1, Il12a, Wnt5a, Tlr3, Irak3, Tgfb3, Gata3, Cd81, Kars, Hfe, Il6
GO_CYTOKINE_PRODUCTION_INVOLVED_IN_INFLAMMATORY_RESPONSE	0.0009683667	0.02139540	0.5032048	1.8656558	2	46	Ido1, Nos2, Cd96, Tnf, Cd6, Il17rc, Gbp5, Pld3, Abcd1, Zc3h12a, Il1r2, Nod2, Ticam1, Adcy7, Tlr6, Kars, Il6, Stat3, Abcd2, Sirpa, Pld4
GO_CYTOKINE_RECEPTOR_ACTIVITY	0.0004173623	0.01615590	0.5386647	2.2859206	0	96	Il12rb1, Cd74, Ackr2, Cxcr6, Il2rb, Cxcr3, Il15ra, Ccrl2, Il21r, Il2ra, Crlf2, Ccr8, Ccr7, Csf2rb2, Il17rc, Il12rb2, Cxcr5, Il12b, Cxcr4, Flt3, Ccr1, Mpl, Ifngr1, Ackr3, Il1r2, Gpr35, Csf2ra, Ccr9, Ifnar2, Il7r, Cd4, Il27ra, Il13ra1, Il10rb, Cxcr1, Gfra2, Il2rg, Xcr1, Cmklr1, Il1rl1, Ccr10, Cx3cr1, Ebi3
GO_CYTOKINE_RECEPTOR_BINDING	0.0006882312	0.01778915	0.4783936	2.2963018	0	229	Il12rb1, Ifng, Il27, Cxcl9, Tnfsf11, Ccl5, Il1a, Ccl4, Stat1, Ccl22, Ccrl2, Ccl1, Crlf2, Il1rn, Il1b, Ccl3, Ccl3, Ccl3, Tnf, Tnfsf14, Traf1, Xcl1, Xcl1, Cx3cl1, Lta, Fasl, Cd40lg, Il7, Ccl8, Tnfsf4, Il21, Cxcl10, Ccl19, Tnfsf10, Ppbp, Il23a, Grem1, Il12b, Eng, Ltb, Cadm4, Sh2b3, Tnfsf15, Cxcl16, Pdcl3, Il15, Cdh5, Jak2, Ripk1, S100a14, Erap1, Tnfsf13, Il27ra, Sdcbp, Cxcl3, Bid, Il12a, Il13ra1, Rn…
GO_CYTOKINE_SECRETION	0.0004347826	0.01636039	0.4946705	2.1400281	0	107	Ifng, Il1a, Srgn, Crtam, Clec5a, Nr1h4, Tnf, Clec4n, Orm1, Tlr2, Fcgr2b, Cx3cl1, Foxp3, Clec4e, Cd14, Clec9a, Mmp8, Arg2, Aif1, Csf1r, Havcr2, Zc3h12a, C1qtnf3, Btn2a2, Ifngr1, Nod2, Nlrp3, F2rl1, Lcp2, Fgr, Il27ra, Wnt5a, Tlr6, Itgb6, Saa1, Selenok, Agt, Frmd8, Il6, Rgcc, Il1rl1, Stat3, Tnfrsf4, Lilra5
GO_CYTOKINESIS	0.9918749231	0.99971963	-0.1714062	-0.6813907	8056	159	Klhdc8b, Klhl13, Map10, Entr1, Myh10, Jtb, Ttc19, Son, Efhc1, Cspp1, Ahctf1, Espl1, Pdxp, Septin5, Becn1, Rhoc, Cecr2, Kif4, Kif4, Prpf40a, Rock2, Kif14, Ccp110, Brca2, Cul7, Kif20b, Flcn, Zfyve26, Ank3, Setd2, Pkn2, Cit, Ist1, Birc6, Ect2, Drd2, Cenpv, E2f7, Nusap1, Cntrob, Incenp, Pik3r4, Vps4b, Rock1, Chmp7, Trim36, Rtkn, Sstr5, Cul3
GO_CYTOKINETIC_PROCESS	0.3591091865	0.72949174	0.2962742	1.0583651	1160	38	Aurkb, Arf1, Snx18, Chmp6, Chmp1a, Chmp3, Chmp2a, Chmp5, Spire2, Snx9, Anxa11, Spire1, Pdcd6ip, Rhoa, Kif20a, Chmp1b
GO_CYTOLYSIS	0.0735465116	0.34680532	0.4275731	1.3860354	252	26	Prf1, Apol10b, C8g, Gzma, Gzmb, Gzmc, Gzme, Lyz2, Mmd, Apol9a
GO_CYTOLYSIS_IN_OTHER_ORGANISM	0.6518464529	0.90159996	0.3754649	0.8395817	2682	7	Apol10b, Apol9a
GO_CYTOLYTIC_GRANULE	0.0002237136	0.01615590	0.9822757	1.8391473	0	4	Prf1, Rnf19b
GO_CYTOPLASM_ORGANIZATION	0.8074000661	0.96205406	-0.3168708	-0.7489290	4887	11	Wdr77, Tdrd5, Fosl1, Sos1
GO_CYTOPLASMIC_DYNEIN_COMPLEX	0.1191685912	0.44429444	-0.4711872	-1.3306154	773	22	Dync2h1, Dync1li2, Dync1li1, Dync1h1, Dync1i1, Wdr34, Dynlrb1, Dync1i2, Wdr60
GO_CYTOPLASMIC_EXOSOME_RNASE_COMPLEX	0.4076898118	0.76412277	-0.4238854	-1.0485497	2512	13	Exosc5, Dis3, Exosc8, Exosc2, Pnpt1, Exosc4
GO_CYTOPLASMIC_MICROTUBULE	0.9458947653	0.99508110	-0.1988150	-0.7138455	6992	77	1700029J07Rik, Map10, Mid1, Ttc30a1, Tpt1, Hdac6, Saxo2, Mapre3, Dync1h1, Cep162, Numa1
GO_CYTOPLASMIC_MICROTUBULE_ORGANIZATION	0.0896848535	0.38355803	-0.3766074	-1.3016739	645	61	Map10, Hook2, Cep126, Hook1, Dst, Ccdc13, Ift172, Tubgcp3, Kif19a, Slk, Dync1h1, Mapt, Numa1, Pcm1, Tubgcp6, Tubgcp5, Ccdc88a, Camsap1, Camsap2, Cav3, Cib1, Tppp, Vps4b, Tubgcp2, Katnal2, Fign, Tubgcp4, Trpv4
GO_CYTOPLASMIC_PATTERN_RECOGNITION_RECEPTOR_SIGNALING_PATHWAY	0.0248885587	0.17997562	0.3515286	1.4115391	66	69	Hspa1a, Hspa1a, Irgm1, Tnfaip3, Ripk2, Tifa, Nod2, Ubb, Irak2, Nod1, Casp8, Birc3, Rnf135, Usp15, Trim15, Rnf125, Ubc, Tab2, Ptpn22
GO_CYTOPLASMIC_PATTERN_RECOGNITION_RECEPTOR_SIGNALING_PATHWAY_IN_RESPONSE_TO_VIRUS	0.7849768068	0.95518779	-0.2586829	-0.7976613	5245	33	Ddx60, Zcchc3, Gpatch3, Irf7, Ifih1, Birc2
GO_CYTOPLASMIC_REGION	0.0046355313	0.06055198	-0.3417607	-1.4188161	39	241	Mak, Rp1, Kif5a, Atg16l1, Ccdc39, Unc13a, Ttll3, Ttc30a1, Plekhn1, Ttc25, Trim46, Dlg2, Dync2h1, Kif17, Ccdc63, Hspb1, Phldb1, Prkcz, Unc13b, Spef1, Spata7, Efhc1, Hamp, Tctex1d4, Cfap43, Dst, Dnah7b, Ak8, Dnah1, Saxo2, Bloc1s2, Cfap54, Fabp1, Sapcd2, Bbs1, Drc1, Ap3b2, Inpp5e, Uchl1, Tchp, Dnhd1, Cenpf, Mgarp, Wdr66, Ift172, Dnajb13, Dnah11, Dnah2, Kif19a, Wdr63, Dync1h1, Mapt, Cep162, Fmr1, Num…
GO_CYTOPLASMIC_SEQUESTERING_OF_NF_KAPPAB	0.9297288078	0.99219511	-0.2797878	-0.6056395	5450	8	Ccdc22
GO_CYTOPLASMIC_SEQUESTERING_OF_PROTEIN	0.8439421894	0.97532784	-0.2575838	-0.7355020	5488	23	Mdfi, Ccdc22, Flna
GO_CYTOPLASMIC_SEQUESTERING_OF_TRANSCRIPTION_FACTOR	0.8139977781	0.96492994	-0.2873083	-0.7482879	5128	16	Mdfi, Ccdc22
GO_CYTOPLASMIC_SIDE_OF_ENDOPLASMIC_RETICULUM_MEMBRANE	0.0895522388	0.38336439	-0.5608133	-1.3872631	551	13	Rps28, Epm2aip1, Rpl27, Rps26, Rps29, Sppl3
GO_CYTOPLASMIC_SIDE_OF_LYSOSOMAL_MEMBRANE	0.5765100671	0.86421632	0.4838316	0.9058939	2576	4	Eef1a1, Litaf, Borcs5
GO_CYTOPLASMIC_SIDE_OF_MEMBRANE	0.0803571429	0.36335511	0.2557693	1.1894264	143	174	Lck, Stac2, Cd2, Traf1, Zap70, Gem, Rgs8, Gm2a, Gnai2, Gng10, Kcnab2, Gna12, Rgs1, Ppp1r9b, Gna15, Hck, Styk1, Esyt1, Gngt2, Eef1a1, Cyth3, Cyth1, Dnaja1, Snx18, Gng2, Sla, Fgr, Fyn, Gnao1, Rasal3, Litaf, Spta1, Cdh1, Gnat1, Cnr2, Traf3, Gnas, Frk, Fer, Ptk6, Snx9, Ptpn22, Stac, Hip1, Rab21
GO_CYTOPLASMIC_SIDE_OF_ROUGH_ENDOPLASMIC_RETICULUM_MEMBRANE	0.0056037599	0.06829554	-0.8865119	-1.5747375	30	4	Rps28, Rpl27, Rps26, Rps29
GO_CYTOPLASMIC_STRESS_GRANULE	0.0533696392	0.28948273	-0.3796601	-1.3515724	391	73	Prkaa2, Larp4b, Nxf1, Tia1, Zfand1, Mcrip2, Rc3h2, Rbfox1, Mcrip1, Pabpc1l, Ddx6, Tardbp, Csde1, Fmr1, Mbnl1, Larp4, Habp4, Tial1, Atxn2l, Stau1, Gigyf2, Trim25, Ubap2l, Casc3, Rc3h1
GO_CYTOPLASMIC_TRANSLATION	0.0005259006	0.01662486	-0.4590305	-1.7062099	3	96	Rpl22l1, Rpl10a, Rps28, Rps21, Rpl36, Gspt2, Rplp1, Rpl8, Rpl13a, Rpsa, Rpl35a, Rpl36a, Eif3b, Cpeb1, Rps23, Rps26, Drg2, Rps29, Rpl18, Rpl29, Rpl24, Rpl17, Rpl6, Rpl9, Rpl39, Rpl18a, Dph7, Rpl32, Rpl31, Eif3j1, Fmr1, Eif3g, Cpeb3, Pkm, Rpl26, Rpl26
GO_CYTOPLASMIC_TRANSLATIONAL_ELONGATION	0.9333007574	0.99304923	0.2491255	0.6049199	3819	9	Dph1, Dph2, Dnajc24
GO_CYTOPLASMIC_TRANSLATIONAL_INITIATION	0.8202764977	0.96724632	-0.2485062	-0.7764683	5517	35	Rpl13a, Eif3b, Eif3j1, Eif3g, Denr, Eif4ebp1, Eif3k, Eif4a2, Eif3d, Eif2s2, Eif3a, Eif3c, Eif3c
GO_CYTOPLASMIC_UBIQUITIN_LIGASE_COMPLEX	0.5998710301	0.87696727	-0.3612956	-0.9073693	3720	14	Usp33, Derl2, Elob
GO_CYTOSKELETAL_ANCHOR_ACTIVITY	0.4473909324	0.79040493	0.3237389	1.0014856	1568	22	Gas2, Nck2, Sdcbp, Nck1, Ank1, Baiap2, Gas2l3, Insc, Sorbs2
GO_CYTOSKELETAL_PROTEIN_BINDING	0.0193429536	0.15258293	-0.2688457	-1.2065198	188	907	Neil2, Mybpc3, Actn2, Brsk1, Tnnc1, Enah, Cacna1d, Ankrd1, Ampd1, Sptbn5, Mypn, Tnni3, Rp1, Rab3b, Dmd, Coro6, Stard9, Tnnt2, Smtnl2, Fgd4, Ppargc1a, Kif5a, Lrrc10, Mtcl1, Myo1h, Cryab, Gpaa1, Map10, Mid1, Myh7, Mapk8ip2, Cacnb2, Kctd6, Tnni1, Plekhn1, Myo15, Slc8a1, Klhl3, Pick1, Myo6, Hook2, Rflnb, Clmn, Afdn, Kif17, Dmtn, Coro7, S100a6, Cep295, Tulp1, Dstn, Pparg, Map7d3, Ndn, Myh10, Pdlim3, M…
GO_CYTOSKELETON_DEPENDENT_CYTOKINESIS	0.9984175129	0.99990799	-0.1580000	-0.5855471	7570	94	Klhdc8b, Myh10, Jtb, Ttc19, Son, Efhc1, Espl1, Septin5, Rhoc, Cecr2, Kif4, Kif4, Rock2, Cul7, Kif20b, Zfyve26, Ank3, Cit, Ist1, Ect2, Nusap1, Cntrob, Incenp, Vps4b, Rock1, Chmp7, Trim36, Rtkn
GO_CYTOSKELETON_DEPENDENT_INTRACELLULAR_TRANSPORT	0.0746179561	0.34917134	-0.3061005	-1.2452246	624	197	Mak, Kif5a, Myo1h, Ttc30a1, Bbs12, Myo15, Trim46, Myo6, Hook2, Dlg2, Dync2h1, Kif17, Ift80, Hspb1, Prkcz, Hook1, F8a, F8a, F8a, Dst, Bloc1s2, Myo5c, Ift46, Myo1e, Myo7a, Cluap1, Cep131, Ap3b2, Uchl1, Map1s, Mgarp, Ift172, Myo1a, Rhot2, Dync1h1, Ssx2ip, Dync1i1, Mapt, Myo1b, Kif4, Ift81, Bloc1s4, Pcm1, Ift52, Kif5c, Rabl2, Wdr34, Lrpprc, Kif28, Fyco1, Arhgap21, Hnrnpu, Opa1, Lca5l, Ccdc88a, Spg11,…
GO_CYTOSKELETON_OF_PRESYNAPTIC_ACTIVE_ZONE	0.6650451703	0.90880671	-0.4526728	-0.8608128	3827	5	Rims3, Bsn
GO_CYTOSKELETON_ORGANIZATION	0.2495712700	0.63256438	-0.2334421	-1.0573599	2473	1288	Actn2, Brsk1, Tekt2, Enah, Ppm1e, Dsp, Ankrd1, Sptbn5, Mypn, Atp8a2, Rp1, 4933427D14Rik, Dmd, Coro6, Stard9, Cdk10, Tnnt2, Gdpd2, Prkaa2, Smtnl2, Spag1, Auts2, Fgd4, Mtcl1, Myo1h, Cryab, Strip2, Ccdc39, Map10, Mid1, Strip1, Plxna3, Rac3, Dclk2, Epha3, Ttll3, Kank3, Cgnl1, Plekhn1, Nox4, Spef2, Myo15, Fitm2, Ttc25, Usp33, Arhgap28, Catip, Trim46, Pick1, Nisch, Myo6, Brwd1, Hook2, Rflnb, Fgf7, Cep1…
GO_CYTOSOLIC_CALCIUM_ION_TRANSPORT	0.0588544404	0.30693734	0.2689776	1.2229973	111	152	Cxcl9, Thy1, Lck, F2rl3, Ccl3, Xcl1, Cx3cl1, Ccr7, Fasl, Cxcl10, Ccl19, Ramp3, Cemip, Coro1a, Calm3, Trpm2, Atg5, Capn3, Psen2, Cd4, Micu2, Fyn, Pde4d, Cav1, Plcg2, Letm1, P2rx4, Xcr1, Mcur1, Ms4a1, Slc8a2, Ryr1, Ptpn6, Bak1, Tmbim6, Micu1, Calm2, Trpc3, Adcyap1r1, Ccr5, Trpv2, Selenon, Bcl2, Sri, Slc35g1, Atp2a3, Trpv1, Bdkrb1, Lyn, Rgs9, Tmem28, Prkaca, Grin1, Cacna1c, Mcoln2, Atp2b3, Jph4, Htr…
GO_CYTOSOLIC_LARGE_RIBOSOMAL_SUBUNIT	0.0001421060	0.01615590	-0.6600970	-2.2213727	0	52	Rpl27a, Rpl10a, Rpl36, Rpl37a, Rpl12, Rplp1, Rpl8, Rpl13a, Rpl35a, Rpl13, Rpl27, Rpl21, Rpl36a, Rpl36al, Rpl37, Rpl35, Rpl28, Rpl18, Rpl29, Rpl24, Rpl17, Rpl5, Rpl7a, Rpl6, Rpl14, Rpl9, Rpl39, Rpl18a, Rpl34, Rpl32, Rpl31, Rsl24d1, Uba52, Rpl26, Rpl26
GO_CYTOSOLIC_PROTEASOME_COMPLEX	0.2933651714	0.67473532	-0.5362028	-1.1606853	1719	8	Ide, Psmd2, Ubqln4, Psmd1, Psmc4
GO_CYTOSOLIC_RIBOSOME	0.0001307190	0.01615590	-0.6288572	-2.3564648	0	101	Rpl27a, Rpl10a, Ppargc1a, Rps28, Rps21, Rpl36, Rps16, Rpl37a, Rpl12, Rps14, Rplp1, Rpl8, Rpl13a, Rps15, Rps3a1, Rpsa, Rps13, Rps19, Rpl35a, Rpl13, Rpl27, Eif2ak2, Rpl21, Rps27a, Rpl36a, Rps27, Rpl36al, Rps5, Rps12, Rpl37, Rps10, Rpl35, Rps23, Rps18, Rpl28, Rps26, Rps29, Rpl18, Rpl29, Rpl24, Rpl17, Rps9, Rpl5, Rpl7a, Rpl6, Rpl14, Rpl9, Nufip1, Rps6, Rpl39, Rpl18a, Rps20, Rpl34, Rpl32, Rpl31, Rps8,…
GO_CYTOSOLIC_SMALL_RIBOSOMAL_SUBUNIT	0.0001465846	0.01615590	-0.6083499	-1.9807768	0	44	Rps28, Rps21, Rps16, Rps14, Rps15, Rps3a1, Rpsa, Rps13, Rps19, Rps27a, Rps27, Rps5, Rps12, Rps10, Rps23, Rps18, Rps26, Rps29, Rps9, Rps6, Rps20, Rps8, Uba52, Larp4, Rps17, Rps15a, Rps4x, Rps4x, Rps2
GO_CYTOSOLIC_TRANSPORT	0.6200345423	0.88871417	-0.2343463	-0.9297014	5025	156	Kif5a, Snx12, Fam160a2, Arfrp1, Trim46, Vps11, Tmem87a, Hook2, Pheta1, Stx16, Coro7, Tmem87b, Ptpn23, Hook1, Srsf10, Prkn, Rilp, Plekhj1, Vps13c, Dop1a, Ap1s1, Sys1, Wdr81, Becn1, Gga1, Rab14, Numa1, Wdr91, Vps13a
GO_D_AMINO_ACID_TRANSPORT	0.2399521531	0.62327593	0.5783500	1.2318322	1002	6	Nfkbie, Slc1a2, Slc1a1, Sfxn1, Slc1a3
GO_D_GLUCOSE_TRANSMEMBRANE_TRANSPORTER_ACTIVITY	0.1983854346	0.57013439	-0.6256692	-1.2509101	1154	6	Slc2a4, Slc2a10
GO_D1_DOPAMINE_RECEPTOR_BINDING	0.5657004831	0.85788673	0.3858807	0.9020397	2341	8	Gnas, Ptpn11, Dlg4
GO_D2_DOPAMINE_RECEPTOR_BINDING	0.7447008950	0.94017132	0.3796154	0.7577982	3161	5	Ppp1r9b, Dnm1, Ppp1r1b, Clic6, Dnm2
GO_DAMAGED_DNA_BINDING	0.0930939227	0.39222758	-0.3682452	-1.2885224	673	66	Neil2, Xndc1, Recql4, Neil1, Ddb2, Kdm4d, Cry2, H2ax, Ercc2, Msh2, Brca1, Dclre1c, Pold1, Rev1, Trp53bp1, Poli, Ercc4, Polq, Ercc1, Blm, Msh3, Ep300, Msh6, Cul4b
GO_DATP_METABOLIC_PROCESS	0.8792564281	0.98347948	-0.3466837	-0.6592615	5060	5	Nudt1, Guk1
GO_DE_NOVO_CENTRIOLE_ASSEMBLY	0.0623697012	0.31836192	-0.7531666	-1.4322387	358	5	Cep152, Deup1, Cep63
GO_DE_NOVO_IMP_BIOSYNTHETIC_PROCESS	0.9919271728	0.99971963	-0.2286691	-0.4571817	5774	6	Pfas, Gart
GO_DE_NOVO_NAD_BIOSYNTHETIC_PROCESS_FROM_TRYPTOPHAN	0.0019436346	0.03398827	0.8453802	1.8903650	7	7	Ido1, Ido2, Kynu, Kmo
GO_DE_NOVO_PROTEIN_FOLDING	0.0112530414	0.10763055	0.4541186	1.6022219	36	36	Hspa1a, Hspa1a, Cd74, Dnajb5, Hspa1l, Hspa2, Dnajb12, Cct2
GO_DE_NOVO_PYRIMIDINE_NUCLEOBASE_BIOSYNTHETIC_PROCESS	0.4576555024	0.79917054	0.4680983	0.9970063	1912	6	Cmpk1, Umps, Mtor
GO_DEACETYLASE_ACTIVITY	0.1903012491	0.55794719	-0.3708862	-1.2018750	1294	43	Hdac10, Hdac9, Hdac6, Hdac4, Suds3, Hdac7, Macrod1, Sirt3, Sirt7, Ces2c, Atxn3, Hdac3, Hdac11, Mier2, Ndst3, Ces1d, Amdhd2, Mier3, Ydjc, Brms1, Macrod2
GO_DEAD_H_BOX_RNA_HELICASE_BINDING	0.5863892205	0.86913378	-0.4228720	-0.9153653	3437	8	Akap8l, Drosha
GO_DEADENYLATION_DEPENDENT_DECAPPING_OF_NUCLEAR_TRANSCRIBED_MRNA	0.2921179803	0.67380374	-0.4971036	-1.1460242	1752	10	Noct, Pan3, Dcp2
GO_DEAMINASE_ACTIVITY	0.4714022140	0.80787567	-0.3479611	-0.9935643	3065	23	Ampd1, Adarb1, Adat3, Adal, Adar, Ampd2
GO_DEATH_DOMAIN_BINDING	0.1347517730	0.47307360	0.5251334	1.3559129	531	11	Irgm1, Cradd, Ripk1, Bcl2
GO_DEATH_INDUCING_SIGNALING_COMPLEX	0.1623188406	0.51597324	0.5670107	1.3254515	671	8	Fas, Ripk1, Casp8, Fadd, Casp3
GO_DEATH_INDUCING_SIGNALING_COMPLEX_ASSEMBLY	0.0405570486	0.24461850	0.6512877	1.5814398	165	9	Tnf, Tnfrsf1a, Ripk1, Casp8, Park7, Fadd
GO_DEATH_RECEPTOR_ACTIVITY	0.0938786008	0.39429547	0.5366682	1.4161649	364	12	Tnfrsf14, Tnfrsf18, Tnfrsf1a, Tnfrsf1b, Fas, Tnfrsf4
GO_DEATH_RECEPTOR_BINDING	0.5774292915	0.86442370	0.3053600	0.9197884	2061	20	Fasl, Ripk1, Bid, Casp8, Ntf5, Fadd, Casp3, Myd88
GO_DECIDUALIZATION	0.3025540275	0.68309544	0.3631838	1.1121264	1077	21	Vdr, Ptgs2, Stc1, Cyp27b1, Ctsl, Ctsb, Spp1, Men1
GO_DEDIFFERENTIATION	0.1652353143	0.52080875	-0.6441065	-1.2877722	961	6	Esrrb, Ncoa3, Hnrnpd, Pdgfb
GO_DEFENSE_RESPONSE	0.0149253731	0.12844524	0.3904413	2.1566126	0	1449	Prf1, Ifitm1, Pla2g2d, Il12rb1, Slamf8, Itk, Pglyrp1, Ifng, Tnip3, H2-Ab1, H2-Ab1, Il27, H2-Eb1, H2-Eb1, H2-Aa, H2-Aa, Cxcl9, Cd74, Ackr2, Ciita, Tnfsf11, Ido1, Tgm2, Tarm1, H2-T23, Batf2, Ccl5, Gpr68, Psmb9, Irf1, Acod1, Il1a, Gbp2, Cxcr6, Ggt5, Tnfrsf14, Mmp12, Apol10b, Sema7a, Lag3, Cd1d1, Cxcr3, Klrd1, Klrc1, Penk, Nos2, Hmox1, Cd96, Bdkrb2, Icam1, Pla2g5, Ccl4, Stat1, Irgm1, Psmb10, S100a8, …
GO_DEFENSE_RESPONSE_TO_BACTERIUM	0.0006218905	0.01703932	0.4263641	2.0143224	0	198	Slamf8, Pglyrp1, H2-T23, Gbp2, Tnfrsf14, Nos2, Irgm1, S100a8, S100a9, Nr1h4, Tnf, Pglyrp2, Rarres2, Tlr2, Lta, Camp, Fpr2, Clec4e, Klrk1, Irf8, Cd160, Jchain, Gbp3, Gbp3, Arg2, Ppbp, Il23a, Il12b, Ripk2, Tnfrsf1a, Clec4d, Fcer1g, Havcr2, Plac8, Ssc5d, Nod2, Slc11a1, Naip2, Coch, Nlrp3, F2rl1, Lyz2, Prg2, S100a14, Cd4, Fgr, Nod1, Il27ra, Il12a, Lcn2, Gbp7, Tlr3, Optn, Serpine1, Tlr6, Hp, Rab1a, Sl…
GO_DEFENSE_RESPONSE_TO_FUNGUS	0.0074854450	0.08244603	0.5855574	1.7457069	26	19	Pla2g5, S100a8, S100a9, Rarres2, Clec4n, Il17rc, Arg1, Cotl1, Ltf, Jagn1
GO_DEFENSE_RESPONSE_TO_GRAM_NEGATIVE_BACTERIUM	0.0102108037	0.10026697	0.4205503	1.5905480	30	50	Tnfrsf14, Nos2, Irgm1, Rarres2, Camp, Cd160, Il23a, Il12b, Ssc5d, Slc11a1, F2rl1, Lyz2, Cd4, Optn, Serpine1, Ltf, Il6
GO_DEFENSE_RESPONSE_TO_GRAM_POSITIVE_BACTERIUM	0.0007541478	0.01865208	0.4381532	1.7872517	1	75	Pglyrp1, H2-T23, Gbp2, Tnfrsf14, Tnf, Pglyrp2, Rarres2, Tlr2, Lta, Camp, Klrk1, Gbp3, Gbp3, Ripk2, Havcr2, Ssc5d, Nlrp3, Lyz2, Fgr, Nod1, Il27ra, Il12a, Gbp7
GO_DEFENSE_RESPONSE_TO_OTHER_ORGANISM	0.0051020408	0.06397708	0.4193987	2.2664237	0	950	Prf1, Ifitm1, Il12rb1, Slamf8, Pglyrp1, Ifng, H2-Ab1, H2-Ab1, Il27, H2-Eb1, H2-Eb1, H2-Aa, H2-Aa, Cxcl9, Ciita, Tarm1, H2-T23, Batf2, Ccl5, Psmb9, Irf1, Acod1, Gbp2, Tnfrsf14, Mmp12, Apol10b, Lag3, Cd1d1, Klrd1, Klrc1, Nos2, Cd96, Icam1, Pla2g5, Ccl4, Stat1, Irgm1, Psmb10, S100a8, Ccl22, Lck, Vav1, H2-M3, Cd177, Crtam, S100a9, Ncf2, Clec5a, Nmi, Ccl1, Il2ra, Dapk3, Nr1h4, Rab43, Il1b, Ccl3, Ccl3,…
GO_DEFENSE_RESPONSE_TO_VIRUS	0.0006711409	0.01762521	0.3210325	1.5352777	0	221	Prf1, Ifitm1, Il12rb1, Ifng, Il27, Cxcl9, Irf1, Acod1, Mmp12, Stat1, Il2ra, Il1b, Tnfaip3, Zbp1, Il21, Cxcl10, Il23a, Il12b, Zc3h12a, Irf5, Plscr1, Unc93b1, Trex1, Ifi205, Dnajc3, Sting1, Ticam1, Il15, Nlrp3, F2rl1, Ifnar2, Ddit4, Crcp, Unc13d, Tlr3, Il10rb, Apobec3, Irf2, Apobec1, Selenok, Ifitm2, Birc3, Il6, Rnf135, Usp15, Traf3, Trim15, Polr3e, Rnf125, Parp9, Nlrc5, Pde12, Ptpn22, Ddx41, Rnase…
GO_DEFINITIVE_ERYTHROCYTE_DIFFERENTIATION	0.1990430622	0.57152103	0.6043688	1.2872499	831	6	Zfpm1, Cdk5rap3, Gata1
GO_DEFINITIVE_HEMOPOIESIS	0.9104687061	0.99019811	0.2252719	0.6898181	3243	21	Zfpm1, Gata2
GO_DEHYDROASCORBIC_ACID_TRANSMEMBRANE_TRANSPORTER_ACTIVITY	0.7722432154	0.95086107	-0.3825575	-0.7648532	4495	6	Slc23a1, Slc2a10
GO_DEHYDROASCORBIC_ACID_TRANSPORT	0.7722432154	0.95086107	-0.3825575	-0.7648532	4495	6	Slc23a1, Slc2a10
GO_DELAMINATION	0.2976919454	0.67970845	0.5871012	1.1719867	1263	5	Cdsn, Akna, Ythdf2, Mettl3
GO_DELAYED_RECTIFIER_POTASSIUM_CHANNEL_ACTIVITY	0.7019347037	0.92465676	-0.2823286	-0.8432366	4643	28	Kcnh2, Kcnc3, Kcna2, Kcnb1, Kcna7, Kcns3, Kcnc2, Kcne2, Kcna5, Kcnq4, Kcna1, Kcne1, Kcne1, Kcng1, Kcnq1, Kcna6, Kcnc4
GO_DELTA_CATENIN_BINDING	0.0239551478	0.17572268	-0.7417988	-1.5512042	140	7	Plekha7, Dact3, Dact1
GO_DEMETHYLASE_ACTIVITY	0.5306971904	0.84076774	-0.3066841	-0.9582476	3569	35	Kdm4d, Kdm4d, Jmjd6, Alkbh1, Kdm3a, Kdm6a, Kdm5b, Alkbh2, Alkbh3, Cyp51, Kdm4b, Kdm5a, Kdm2b, Kdm5c
GO_DEMETHYLATION	0.4671664584	0.80557422	-0.2891818	-0.9995035	3364	61	Cyp2d22, Hsf4, Kdm4d, Kdm4d, Jmjd6, Alkbh1, Tet2, Kdm3a, Kdm6a, Kdm5b, Usp7, Usp9x, Cyp2c65, Alkbh2, Alkbh3, Por, Cyp51, Cyp3a13, Cyp3a13, Cyp3a13, Kdm4b, Kdm5a, Trim28, Tet3, Kdm2b, Kdm5c, Otud4
GO_DENDRITE_ARBORIZATION	0.5865681896	0.86913378	-0.4609936	-0.9216716	3414	6	Chrna7, Taok2, Nrp1
GO_DENDRITE_CYTOPLASM	0.8029328146	0.96118788	-0.2543493	-0.7842984	5365	33	Kif5a, Plekhn1, Kif17, Abhd12, Kif5c, Cdkl5, Hnrnpu, Trak2
GO_DENDRITE_DEVELOPMENT	0.4240941396	0.77466259	-0.2462098	-1.0178522	3639	233	Vldlr, Caprin2, Epha4, Hecw2, Arhgap33, Lrp4, Efna1, Mapk8ip2, Ngef, Ss18l2, Cux2, Ephb2, Prex2, Parp6, Tulp1, Chrna7, Ss18l1, Syngap1, Prkg1, Hdac6, Nfatc4, Chrnb2, Ptprs, Mink1, Rab17, Camk2b, Celsr2, Ppp1r9a, Trappc4, Obsl1, Srcin1, Bhlhb9, Map1s, Ephb1, Pdlim5, Neurl1a, Fbxo31, Ube3a, Itsn1, Fmr1, Cpeb3, Shank3, Camk1, Sdk1, Cul7, Igsf9, Camk2a, Il2, Bdnf, Tnik, Cdkl5, Dnm1l, Cdkl3, Slc9a6, T…
GO_DENDRITE_EXTENSION	0.8250707161	0.96899159	-0.2482994	-0.7707887	5541	34	Cpne9, Auts2, Unc13a
GO_DENDRITE_MEMBRANE	0.3674411677	0.73651863	-0.3375755	-1.0595019	2466	36	Gabre, Gria1, Itga8, Gabra3, Ddn, Atf4, Kcnc3, Kcnb1, Palm, Kcnc2, Shisa8, Insr, Oprd1, Shisa6, Shisa7, Hpca
GO_DENDRITE_MORPHOGENESIS	0.0274883896	0.19191406	-0.3508533	-1.3694107	218	136	Vldlr, Caprin2, Epha4, Hecw2, Arhgap33, Lrp4, Efna1, Mapk8ip2, Ngef, Ss18l2, Cux2, Ephb2, Prex2, Parp6, Chrna7, Ss18l1, Hdac6, Nfatc4, Chrnb2, Mink1, Camk2b, Celsr2, Ppp1r9a, Obsl1, Srcin1, Bhlhb9, Ephb1, Pdlim5, Fbxo31, Ube3a
GO_DENDRITE_SELF_AVOIDANCE	0.6081554635	0.88314942	-0.3521036	-0.9026878	3817	15	Mypn, Palld, Igsf9, Emb, Robo4
GO_DENDRITE_TERMINUS	0.7694111516	0.94997805	0.2868395	0.7733570	2952	13	Ift57, Map2, Ift20
GO_DENDRITIC_CELL_ANTIGEN_PROCESSING_AND_PRESENTATION	0.0015633142	0.02909578	0.6981580	1.8823258	5	13	Cd74, Fcgr2b, Ccr7, Ccl19, Nod2, Slc11a1, Nod1, Cd68, Fgl2
GO_DENDRITIC_CELL_APOPTOTIC_PROCESS	0.1291793313	0.46322555	0.5286665	1.3650354	509	11	Ccr7, Ccl19, Axl, Lyn, Lgals9, Pirb, Ccl21a
GO_DENDRITIC_CELL_CHEMOTAXIS	0.0008630610	0.01994562	0.6389282	2.0208105	2	24	Slamf8, Ccl5, Ccr7, Ccl19, Cxcr4, Trpm2, Ccr1, Il12a, Cxcr1, Pik3cg, Calr, Ccr5, Gpr183
GO_DENDRITIC_CELL_CYTOKINE_PRODUCTION	0.0515893695	0.28400131	0.5673961	1.5297746	197	13	Scimp, Nod2, Ticam1, Tlr3, Ddx21, Bst2
GO_DENDRITIC_CELL_DIFFERENTIATION	0.0003100775	0.01615590	0.6009315	2.1738816	0	40	Batf2, H2-M3, Dcstamp, Ubd, Fcgr2b, Ccr7, Irf4, Ccl19, Spi1, Camk4, Flt3, Trpm2, Batf, F2rl1, Ager, Tgfbr2, Batf3, Tmem176b, Axl, Rbpj, Psen1, Ltbr, Lyn, Relb, Lgals9, Pirb, Pirb, Tmem176a
GO_DENDRITIC_CELL_MIGRATION	0.0002961208	0.01615590	0.6308727	2.1008059	0	29	Slamf8, Ccl5, Ccr7, Ccl19, Cxcr4, Trpm2, Ccr1, Dock8, Il12a, Cxcr1, Pik3cg, Eps8, Cdc42, Calr, Ccr5, Gpr183
GO_DENDRITIC_GROWTH_CONE	0.9482145879	0.99561127	-0.2610630	-0.5843869	5602	9	Cdkl5, Taok2
GO_DENDRITIC_SHAFT	0.6858926713	0.91774701	-0.2771380	-0.8659294	4613	35	Epha4, Slc8a1, Syngap1, Flna, Dlg3, Arhgef2
GO_DENDRITIC_SPINE_DEVELOPMENT	0.3514364423	0.72437399	-0.2837398	-1.0598435	2678	99	Caprin2, Epha4, Arhgap33, Efna1, Ngef, Cux2, Ephb2, Hdac6, Ptprs, Camk2b, Ppp1r9a, Srcin1, Bhlhb9, Ephb1, Pdlim5, Neurl1a, Ube3a, Itsn1, Fmr1, Cpeb3, Shank3, Camk1, Sdk1, Camk2a, Il2, Cdkl5, Dnm1l, Slc9a6, Opa1, Srgap2, Cdk5, Uba6, Zmynd8
GO_DENDRITIC_SPINE_HEAD	0.4021494626	0.75918699	0.4160541	1.0419255	1608	10	Ppp1r9b, Nrgn
GO_DENDRITIC_SPINE_MAINTENANCE	0.5427872861	0.84767578	0.3233039	0.9353535	1997	17	Fcgr2b, Itpka, Apoe, Fyn
GO_DENDRITIC_SPINE_MEMBRANE	0.4754698949	0.81061109	-0.3874036	-0.9931863	2984	15	Gria1, Itga8, Ddn, Kcnc3, Palm, Shisa8, Shisa6, Shisa7
GO_DENDRITIC_SPINE_MORPHOGENESIS	0.0910485220	0.38714639	-0.3769272	-1.2977700	652	60	Caprin2, Epha4, Arhgap33, Efna1, Ngef, Cux2, Ephb2, Hdac6, Camk2b, Ppp1r9a, Srcin1, Bhlhb9, Ephb1, Pdlim5, Ube3a
GO_DENDRITIC_SPINE_NECK	0.8951749915	0.98758317	-0.3096487	-0.6475183	5268	7	Ppp1r9a, Fmr1, Fxr2, Ppp1r1b
GO_DENDRITIC_TRANSPORT	0.3932677887	0.75261017	-0.4601702	-1.0608777	2359	10	Kif5a, Kif17, Kif5c, Hnrnpu, Trak2
GO_DENDRITIC_TREE	0.2073557387	0.58292635	-0.2481681	-1.0924657	1961	566	Actn2, Prkcg, Psd, Lrp2, Psd2, Atp1a2, Cyp46a1, Epha4, Fzd3, mt-Nd1, Prkaa2, Grik5, Arhgap33, Bmpr1b, Lrp4, Drp2, Ppargc1a, Kif5a, Prr7, Cryab, Lama2, Glrx5, Adcy4, Crhr2, Kcnd1, P2rx3, Gabbr1, Plekhn1, Tmem266, Slc38a2, Hcn3, Slc8a1, Gria3, Ntrk1, Myl7, Ephb2, Kif17, Myh10, Rogdi, P2rx6, Ophn1, Hcn1, Homer1, Epha7, Rbm8a, Gria1, Syngap1, Sv2a, Mapk8, C4b, C4b, Hdac6, Gnb3, Flna, Gnaz, Htr1b, P2r…
GO_DENSE_BODY	0.8942583732	0.98756449	0.2987660	0.6363441	3737	6	Actg1, Piwil2, Snd1
GO_DENSE_CORE_GRANULE	0.6306004267	0.89348450	-0.3023998	-0.8876828	4137	26	Spx, Chga, Myrip, Vps13c, Dmxl2, Vps13a
GO_DENSE_CORE_GRANULE_EXOCYTOSIS	0.4693842743	0.80702409	-0.4652271	-1.0070487	2751	8	Unc13a, Unc13b
GO_DENSE_CORE_GRANULE_MEMBRANE	0.9190999656	0.99079012	-0.3085773	-0.6169433	5350	6	Vps13c
GO_DENSE_CORE_GRANULE_TRANSPORT	0.4142715560	0.76766740	-0.4419637	-1.0445879	2507	11	Kif5a, Trim46
GO_DENTATE_GYRUS_DEVELOPMENT	0.8437702790	0.97532784	-0.2921093	-0.7225799	5200	13	Prox1, Atat1, Mdk
GO_DENTATE_GYRUS_MOSSY_FIBER	0.8935024322	0.98714834	-0.3388378	-0.6443416	5142	5	Map1b, Tnn, Slc4a8, Mapk8ip1, Mical1
GO_DENTINOGENESIS	0.3043062201	0.68412117	0.5411224	1.1525408	1271	6	Serpine1, Smpd3, Htra1, Slc34a1, Fam20c
GO_DEOXYCYTIDINE_DEAMINASE_ACTIVITY	0.3886554622	0.74980568	0.7279433	1.1124710	1849	2	Apobec3, Aicda
GO_DEOXYRIBONUCLEASE_ACTIVITY	0.1570085590	0.50810529	-0.3590216	-1.2224123	1118	56	Dffb, Endog, Spo11, Zranb3, Pole, Slx1b, Slx1b, Zgrf1, Mre11a, Exo1, Slx4, Dclre1c, Exog, Ercc5, Rad9a, Tatdn1, Pold1, Dicer1, Ercc4, Dnase1l1, Ercc1
GO_DEOXYRIBONUCLEASE_I_ACTIVITY	0.3677852349	0.73651863	0.5898478	1.1043915	1643	4	Dnase1l3, Dnase1
GO_DEOXYRIBONUCLEOSIDE_DIPHOSPHATE_METABOLIC_PROCESS	0.4618687736	0.80217042	-0.5098536	-1.0193583	2688	6	Dtymk, Cmpk2, Ak5, Guk1, Ak9
GO_DEOXYRIBONUCLEOSIDE_METABOLIC_PROCESS	0.0595258400	0.30869356	-0.6692425	-1.4486684	348	8	Dpyd, Dtymk
GO_DEOXYRIBONUCLEOSIDE_MONOPHOSPHATE_BIOSYNTHETIC_PROCESS	0.4388888889	0.78392382	0.4303815	1.0060654	1816	8	Dctd, Dguok, Shmt1, Tk2, Tk1, Dck
GO_DEOXYRIBONUCLEOSIDE_MONOPHOSPHATE_METABOLIC_PROCESS	0.9966963991	0.99971963	-0.1916712	-0.4530178	6033	11	Dnph1, Guk1, Dut
GO_DEOXYRIBONUCLEOSIDE_TRIPHOSPHATE_BIOSYNTHETIC_PROCESS	0.4111989007	0.76540353	-0.5318015	-1.0632390	2393	6	Dtymk, Cmpk2
GO_DEOXYRIBONUCLEOSIDE_TRIPHOSPHATE_CATABOLIC_PROCESS	0.7282960941	0.93361147	-0.3712174	-0.8035516	4269	8	Nudt1, Dctpp1, Dut
GO_DEOXYRIBONUCLEOSIDE_TRIPHOSPHATE_METABOLIC_PROCESS	0.3989875020	0.75663584	-0.3986490	-1.0523243	2521	17	Dtymk, Nudt1, Cmpk2, Dctpp1, Guk1, Dut, Ak9
GO_DEOXYRIBONUCLEOTIDE_BINDING	0.6198775318	0.88866877	0.4337526	0.8658681	2631	5	Trex1, Samhd1, Hsp90ab1
GO_DEOXYRIBONUCLEOTIDE_BIOSYNTHETIC_PROCESS	0.5608474036	0.85619152	-0.3640139	-0.9332221	3520	15	Dtymk, Cmpk2, Ak5, Rrm1, Guk1, Dut
GO_DEOXYRIBONUCLEOTIDE_METABOLIC_PROCESS	0.1377102873	0.47845248	-0.4108278	-1.2753208	924	34	Neil2, Dtymk, Neil1, Smug1, Nt5c, Nudt1, Cmpk2, Ak5, Rrm1, Dctpp1
GO_DEOXYRIBOSE_PHOSPHATE_BIOSYNTHETIC_PROCESS	0.6671573438	0.91011879	-0.3531392	-0.8566363	4078	12	Dtymk, Cmpk2, Ak5, Guk1, Dut
GO_DEOXYRIBOSE_PHOSPHATE_CATABOLIC_PROCESS	0.1048048515	0.41737713	-0.4897143	-1.3498012	673	20	Neil2, Neil1, Smug1, Nt5c, Nudt1
GO_DEPHOSPHORYLATION	0.8490708729	0.97604463	-0.2004016	-0.8707149	7858	455	Dmpk, Ppm1e, Rcan2, Atp1a2, Cilp2, Camta1, Lrrc2, Ppef1, Ptpdc1, Pfkfb1, Fra10ac1, Sag, Slc7a14, Sfi1, Dusp5, Rbm26, Styxl1, Ppp1r35, Ppp1r3c, Dlg2, Ppp1r1a, Cnst, Spocd1, Plppr3, Ppp1r10, Eif2ak2, Pkmyt1, Ptpn23, Tgfb2, Cry2, Noct, Nt5c, Acp5, Fbp2, Ptpmt1, Lrrc40, Npnt, Ppp1r14c, Ptprs, Ilkap, Tab1, Mdp1, Dlg3, Smg7, Nt5dc2, Ppp1r14b, Timm50, B3gat3, Plppr2, Ppargc1b, Knl1, Ppp6r2, Set, Ptprb, …
GO_DEPHOSPHORYLATION_OF_RNA_POLYMERASE_II_C_TERMINAL_DOMAIN	0.2866227037	0.66818267	0.5929287	1.1836197	1216	5	Ssu72, Rprd1b
GO_DEPYRIMIDINATION	0.0180794815	0.14653216	-0.7287436	-1.5774666	105	8	Neil2, Neil1, Smug1
GO_DERLIN_1_RETROTRANSLOCATION_COMPLEX	0.5710144928	0.86113829	0.3842488	0.8982249	2363	8	Amfr, Derl1, Rnf139, Sel1l, Selenos, Vcp
GO_DERMATAN_SULFATE_METABOLIC_PROCESS	0.0347011145	0.22219252	0.6200932	1.6011025	136	11	Ust, Dcn, Dse, Bcan, Chst12
GO_DERMATAN_SULFATE_PROTEOGLYCAN_METABOLIC_PROCESS	0.0418531192	0.24927772	0.5680421	1.5632855	158	14	Ust, Dcn, Dse, Csgalnact1, Bcan
GO_DESMOSOME	0.1819861432	0.54643304	-0.4395867	-1.2413766	1181	22	Dsp, Perp, Pnn, Tchp, Jam3, Pkp2, Klhl24, Pof1b, Dsg2
GO_DESMOSOME_ORGANIZATION	0.2369605066	0.62095184	-0.5229232	-1.2055487	1421	10	Dsp, Perp, Grhl1, Pkp2
GO_DETECTION_OF_ABIOTIC_STIMULUS	0.0308712846	0.20635078	-0.3550945	-1.3645733	241	121	Guca1b, Rgs9bp, Atp8a2, Rp1, Abca4, Grk1, Ppef1, Calca, Nmt2, Sag, Ntrk1, Guca1a, Tulp1, Rrh, Cabp4, Cacnb3, Opn3, Pitpnm1, Gpr88, Tmem120a, Ephb1, Phf24, Pde6g, Lxn, Nr2f6, Piezo2, Ngfr, Metap1, Scn1a, Gnaq, Nr2e3, Trpm3, Cep250, Wdr47, Pkd1l1
GO_DETECTION_OF_BACTERIAL_LIPOPROTEIN	0.0774846915	0.35658485	0.7374657	1.4721483	328	5	Tlr2, Ssc5d, Tlr6
GO_DETECTION_OF_BIOTIC_STIMULUS	0.0012051823	0.02455638	0.5295466	1.8269951	3	33	Pglyrp1, H2-Eb1, Cd1d1, Crtam, Pglyrp2, Tlr2, Ssc5d, Trex1, Nod2, Naip2, Nlrp3, Nod1, Ly96, Tlr6
GO_DETECTION_OF_CALCIUM_ION	0.6061296859	0.88171378	0.3409092	0.8802396	2392	11	Calm3, Kcnmb4, Calm2, Kcnmb1, Stim1, Calm1, Casr, Kcnmb3
GO_DETECTION_OF_CELL_DENSITY	0.0751396175	0.35072284	-0.6340381	-1.4192879	443	9	Srpx, Dach1
GO_DETECTION_OF_CHEMICAL_STIMULUS_INVOLVED_IN_SENSORY_PERCEPTION_OF_TASTE	0.7706797707	0.95006521	0.2688843	0.7895783	2822	18	Tas1r1, Gnat1, Pigr, Rtp3
GO_DETECTION_OF_EXTERNAL_BIOTIC_STIMULUS	0.0005613247	0.01687290	0.6473024	1.9821424	1	21	Pglyrp1, H2-Eb1, Cd1d1, Pglyrp2, Tlr2, Ssc5d, Nod2, Naip2, Nod1, Ly96, Tlr6
GO_DETECTION_OF_LIGHT_STIMULUS	0.0012494794	0.02513454	-0.4971254	-1.7182222	8	61	Guca1b, Rgs9bp, Atp8a2, Rp1, Abca4, Grk1, Ppef1, Nmt2, Sag, Guca1a, Tulp1, Rrh, Cabp4, Opn3, Pitpnm1, Gpr88
GO_DETECTION_OF_LIGHT_STIMULUS_INVOLVED_IN_SENSORY_PERCEPTION	0.0584034280	0.30577375	-0.5596483	-1.4575912	367	16	Rgs9bp, Atp8a2, Tulp1
GO_DETECTION_OF_MECHANICAL_STIMULUS	0.9505809678	0.99637409	-0.2065227	-0.6639818	6462	41	Ntrk1, Cacnb3, Tmem120a, Phf24, Piezo2, Scn1a, Pkd1l1, Pkdrej, Cav3, Pkd1, Kit, Kcna1, Piezo1, Pkd2l2
GO_DETECTION_OF_MECHANICAL_STIMULUS_INVOLVED_IN_SENSORY_PERCEPTION	0.9211233941	0.99079012	0.2087070	0.7018829	3082	30	Cxcr4, Adgrv1, Fyn, Strc, Pdzd7
GO_DETECTION_OF_MECHANICAL_STIMULUS_INVOLVED_IN_SENSORY_PERCEPTION_OF_PAIN	0.6559729163	0.90338544	-0.3449317	-0.8662726	4068	14	Ntrk1, Cacnb3, Tmem120a, Phf24
GO_DETECTION_OF_MECHANICAL_STIMULUS_INVOLVED_IN_SENSORY_PERCEPTION_OF_SOUND	0.1545075560	0.50566852	0.4850437	1.3077415	592	13	Adgrv1, Strc, Pdzd7, Col11a1
GO_DETECTION_OF_MOLECULE_OF_BACTERIAL_ORIGIN	0.1219135802	0.45052918	0.5164265	1.3627510	473	12	Tlr2, Ssc5d, Nod2, Ly96, Tlr6
GO_DETECTION_OF_OTHER_ORGANISM	0.0002701972	0.01615590	0.7333296	2.0860528	0	16	Pglyrp1, H2-Eb1, Cd1d1, Pglyrp2, Tlr2, Ssc5d, Nod2, Naip2, Nod1, Tlr6
GO_DETECTION_OF_STIMULUS	0.9363782789	0.99338751	-0.1908441	-0.7985198	8138	266	Srpx, Guca1b, Rgs9bp, Atp8a2, Rp1, Abca4, Grk1, Ppef1, Calca, Nmt2, Sag, Ntrk1, Dach1, Guca1a, Kcnip2, Tulp1, Rrh, Mrps26, Nlrc4, Rps27a, C4b, Cabp4, Tas1r3, Lbp, Cacnb3, Opn3, Pitpnm1, Gpr88, Tmem120a, Ephb1, Phf24, Olfr111, Pde6g, Lxn
GO_DETECTION_OF_STIMULUS_INVOLVED_IN_SENSORY_PERCEPTION	0.6682422075	0.91064940	-0.2359102	-0.9046765	5230	119	Rgs9bp, Atp8a2, Ppef1, Calca, Ntrk1, Tulp1, Tas1r3, Cacnb3, Tmem120a, Ephb1, Phf24, Olfr111, Lxn, Nr2f6
GO_DETECTION_OF_STIMULUS_INVOLVED_IN_SENSORY_PERCEPTION_OF_PAIN	0.2485442844	0.63139731	-0.4070798	-1.1754490	1621	24	Calca, Ntrk1, Cacnb3, Tmem120a, Ephb1, Phf24, Lxn, Nr2f6
GO_DETECTION_OF_TEMPERATURE_STIMULUS	0.4834488068	0.81360357	-0.3484437	-0.9839922	3139	22	Calca, Ntrk1, Ephb1, Lxn, Nr2f6, Ngfr, Trpm3, Wdr47
GO_DETECTION_OF_TEMPERATURE_STIMULUS_INVOLVED_IN_SENSORY_PERCEPTION	0.4564151242	0.79819765	-0.3813629	-1.0066939	2884	17	Calca, Ntrk1, Ephb1, Lxn, Nr2f6
GO_DETECTION_OF_VIRUS	0.6461697011	0.89955616	-0.4363321	-0.8723656	3761	6	Zcchc3, Ifih1
GO_DETECTION_OF_VISIBLE_LIGHT	0.0001428980	0.01615590	-0.5476467	-1.8356305	0	51	Guca1b, Rgs9bp, Atp8a2, Rp1, Abca4, Grk1, Ppef1, Nmt2, Sag, Guca1a, Tulp1, Rrh
GO_DETERMINATION_OF_ADULT_LIFESPAN	0.8694947312	0.98196072	0.2481959	0.7060259	3217	16	Trex1, Inpp5d, Ghrhr, Prdm2, Rad54l, Trp53
GO_DETERMINATION_OF_DIGESTIVE_TRACT_LEFT_RIGHT_ASYMMETRY	0.4257986946	0.77466259	-0.5249938	-1.0496284	2478	6	Ccdc39, Nphp3
GO_DETERMINATION_OF_DORSAL_VENTRAL_ASYMMETRY	0.3046738315	0.68435494	0.4536177	1.1359963	1218	10	Grem1, Cer1, Nbl1, Aida
GO_DETERMINATION_OF_LEFT_RIGHT_ASYMMETRY_IN_LATERAL_MESODERM	0.6830917874	0.91704667	0.3502033	0.8186398	2827	8	Cer1, Cited2, Smo, Smad2, Dand5
GO_DETERMINATION_OF_LIVER_LEFT_RIGHT_ASYMMETRY	0.0687977762	0.33389884	-0.7461329	-1.4188632	395	5	Ccdc39, Nphp3
GO_DETERMINATION_OF_PANCREATIC_LEFT_RIGHT_ASYMMETRY	0.0686912509	0.33382093	-0.7835100	-1.3917721	379	4	Ccdc39, Nphp3
GO_DETOXIFICATION	0.0013544018	0.02647631	0.3620945	1.5830743	2	114	S100a9, Tnf, Ptgs2, Hba-a1, Hba-a1, Gsta1, Abcg2, Prxl2a, Alox5ap, Prxl2c, Prdx1, Prdx5, Gsta2, Mgst1, Apoe, Akr1a1, Sod3, Txnrd1, Sod2, Mgst3, Gsto2, Srxn1, Ralbp1, Cat, Pdzk1, Hp, Sesn2, Rgn, Ubiad1, Ipcef1, Rdh12, Gch1, Loxhd1, Park7, Hbq1b, Gstm2, Fbln5
GO_DETOXIFICATION_OF_INORGANIC_COMPOUND	0.7700956938	0.94997805	0.3479589	0.7411205	3218	6	Park7, Abcc2, Slc30a1, Mt4
GO_DETOXIFICATION_OF_NITROGEN_COMPOUND	0.4897498263	0.81702472	-0.5284661	-1.0049431	2818	5	Gstm5, Gstm7, Mtarc2
GO_DEUTEROSOME	0.0670604587	0.32967719	-0.7480400	-1.4224898	385	5	Cep152, Deup1, Sass6
GO_DEVELOPMENT_OF_PRIMARY_FEMALE_SEXUAL_CHARACTERISTICS	0.3464730290	0.71951533	0.2460261	1.0434671	834	95	Gas2, Icam1, Fst, Gpr149, Lfng, Afp, Idh1, Dmrta1, Gdf9, Ubb, Ereg, Lhfpl2, Nr5a1, Umodl1, Slit2, Stat5b, Zfp830, Pcyt1b, Fancg, Mmp14, Zp3, Nup107, Adcyap1r1, Nobox, Lhx9, Immp2l, Adamts1, Bcl2, Ctnna1, Kitl, Hspa5, Casp3
GO_DEVELOPMENT_OF_PRIMARY_SEXUAL_CHARACTERISTICS	0.6581977918	0.90477407	-0.2257164	-0.9206774	5543	201	Nup210l, Lrp2, Col9a3, Bmpr1b, Osr1, Safb2, Ntrk1, Dach1, Adam15, Spo11, Dhh, Tex11, Tgfb2, Flna, Ptx3, Vegfa, Rara, Nudt1, Eif2b4, Acvr2a, Vgf, Sox9, Msh2, Robo2, Inha, Cbl, Fzd4, Tiparp, Cebpb, Ube3a, Star, Nupr1, Tfap2c, Atrx, Csde1, Bcl2l11, Srd5a1, Taf4, Fstl3, Tcf21, Rab13, Atm, Dhx37, Slit3, Kmt2b, Fanca, Ing2, Brca2, Sf1, Rrm1, Gata4, Mamld1, Adam21, Ptprn, Ercc1, Sox8, Mmp19, Retn, Arid4…
GO_DEVELOPMENT_OF_SECONDARY_FEMALE_SEXUAL_CHARACTERISTICS	0.4827751196	0.81318693	0.4582781	0.9760902	2017	6	Wnt5a, Stat5b
GO_DEVELOPMENT_OF_SECONDARY_SEXUAL_CHARACTERISTICS	0.5077294686	0.82792832	0.4079100	0.9535356	2101	8	Wnt5a, Stat5b
GO_DEVELOPMENTAL_CELL_GROWTH	0.8899082569	0.98626988	0.1825690	0.8685575	1357	212	Sema7a, Ntn1, Sema4d, Tnr, Sema4c, Cacng7, Cxcr4, Dclk1, Plxna1, Rtn4r, Ddr1, Sema4a, Disc1, Sema6d, Gdf9, Apoe, Draxin, Limk1, Sema3b, Syt2, Wnt5a, Ndel1, Slit2, Olfm1, Smurf1, Sema4f, Agt, Slit1, Lrp1, Tgfbr2, Rtn4, Rnf6, Ulk2, Rgs4, Prmt2, Dbnl, C9orf72, Dpysl2, Sema3a, Wasf1, Lhx2, Map2, Llph, App, Rnf157, Map2k4, Rab21, Trpv2, Nedd4l, Syt3, Wnt3a, Bcl11a, Cdk5r1, Cdh4, Mul1, Spp1, Tiam1, Flr…
GO_DEVELOPMENTAL_GROWTH	0.9027455121	0.98902680	-0.1941637	-0.8559286	8548	590	Rbp4, Npy1r, Phlda2, Atp8a2, Cpne9, Gdi1, Bmpr1b, Lrp4, Auts2, Wnt10b, Fgfr3, Foxs1, Lgr6, Unc13a, Plxna3, Comp, Lamb2, Akap6, Tarbp2, Fgf1, Stc2, Trim46, Fgf7, Igf1, Adam15, Klf5, Prkdc, Adarb1, Prox1, Cacna2d2, Fn1, Ndn, Zpr1, Rc3h2, Pkdcc, Epha7, Agrn, Ift80, Sema6a, Wnt2, Ctc1, Tgfb2, Hdac6, Col27a1, Wwc1, Prkcz, Ptx3, Ptprs, Prkn, Vegfa, Ercc6, Sox10, Hamp, Rara, Gdf5, Acvr2b, Ercc2, Alkbh1,…
GO_DEVELOPMENTAL_GROWTH_INVOLVED_IN_MORPHOGENESIS	0.7848954821	0.95516758	0.1902395	0.9120164	1163	223	Sema7a, Ntn1, Sema4d, Tnr, Sema4c, Cacng7, Cxcr4, Dclk1, Tnc, Plxna1, Rtn4r, Ddr1, Sema4a, Disc1, Sema6d, Apoe, Draxin, Limk1, Tbx2, Sema3b, Syt2, Spry2, Wnt5a, Ndel1, Slit2, Olfm1, Smurf1, Sema4f, Slit1, Lrp1, Tgfbr2, Rtn4, Rnf6, Ulk2, Dbnl, C9orf72, Dpysl2, Sema3a, Wasf1, Lhx2, Map2, Llph, App, Rnf157, Fmn1, Rab21, Trpv2, Nedd4l, Syt3, Wnt3a, Bcl11a, Cdk5r1, Cdh4, Bmp4, Wnt11, Mul1, Spp1, Tiam1…
GO_DEVELOPMENTAL_INDUCTION	0.7649887303	0.94794042	-0.2661776	-0.8055976	5090	30	Fgf1, Gata5, Wnt2, Sox9, Robo2, Fgf10, Six1, Sox8
GO_DEVELOPMENTAL_MATURATION	0.2129938947	0.59001068	-0.2673947	-1.1161503	1848	260	Pax2, Catsper2, B4galt6, Wnt10b, Fgfr3, Unc13a, Rac3, Wdr77, Catsperd, Pick1, Rflnb, Igf1, Kcnip2, Pparg, Slc26a8, Fem1b, Rab3a, Pde3a, Agrn, Ift80, Cabyr, Tgfb2, Srrm4, Unc13b, Nfatc4, Spink5, Ret, Arhgef15, Vegfa, Sox10, Ednrb, Pcsk4, Rfx3, Camk2b, Npr2, Ercc2, Thbs3, Slc26a6, Nrcam, Rnd1, Nfasc, Catsperz, Trpc4ap, Pabpc1l, Tdrd5, Map3k13, Fat4
GO_DEVELOPMENTAL_PIGMENTATION	0.4976540507	0.82120708	0.2665246	0.9774516	1590	43	Bloc1s3, Rab38, Rab32, Mitf, Enpp1, Hps6, Ap1m1, Rab27a, Lrmda, Mreg
GO_DEVELOPMENTAL_PROCESS_INVOLVED_IN_REPRODUCTION	0.5187429393	0.83409163	-0.2218619	-0.9930776	5050	854	Acrbp, Plac1, Mak, Catsper2, Rbp4, Nup210l, Alox8, Lrp2, Cnbd2, Phlda2, Dlx3, Col9a3, Mdfi, Myocd, Bmpr1b, Prss42, Npm2, Pcdhga4, Dnd1, Osr1, Spef2, Wdr77, Tarbp2, Pygo1, Catsperd, Safb2, Tbx3, Stc2, Ntrk1, Cntfr, Dach1, Bmp6, Igf1, Tdrd9, Adam15, Prkdc, Ggt7, Celf4, Ccdc134, Gpx4, Spo11, Dhh, Pparg, Tex11, Slc26a8, Hsf2bp, Gjb1, Fem1b, Ttpa, Ccdc63, 4430402I18Rik, Morn2, Pde3a, Cabyr, Chd5, Spin…
GO_DIACYLGLYCEROL_BINDING	0.0706970598	0.33833265	-0.6054515	-1.4309939	427	11	Unc13a, Unc13b, Chpt1, Rasgrp4, Cdipt
GO_DIACYLGLYCEROL_BIOSYNTHETIC_PROCESS	0.8226239922	0.96819680	0.2937438	0.7132610	3366	9	Pnpla2, Dgat2, Pla2g15, Avil
GO_DIACYLGLYCEROL_KINASE_ACTIVITY	0.4306243806	0.77720044	-0.4362603	-1.0311080	2606	11	Dgkq, Dgke, Dgkb, Dgkg, Dgkh
GO_DIACYLGLYCEROL_METABOLIC_PROCESS	0.6982837879	0.92339683	-0.2906752	-0.8393291	4556	24	Apoa2, Dgkq, Dgke, Gpam, Dgkb, Pgs1, Mogat2, Dgkg, Dgkh, Lipe
GO_DIACYLGLYCEROL_O_ACYLTRANSFERASE_ACTIVITY	0.8913865546	0.98672273	0.4159632	0.6356910	4242	2	Dgat2, Mogat1
GO_DIADENOSINE_POLYPHOSPHATE_CATABOLIC_PROCESS	0.7744019139	0.95116403	0.3468418	0.7387412	3236	6	Nudt4, Nudt4, Nudt3, Nudt10, Nudt10, Fhit
GO_DIADENOSINE_POLYPHOSPHATE_METABOLIC_PROCESS	0.5795260200	0.86515727	0.3694749	0.8971491	2371	9	Kars, Nudt4, Nudt4
GO_DIAPEDESIS	0.2612440191	0.64358212	0.5642008	1.2016958	1091	6	Fer, Crk, Cd99l2, Itga4
GO_DIAPHRAGM_DEVELOPMENT	0.1214771623	0.44968618	0.6237378	1.3947478	499	7	Ass1, Fgfrl1, Basp1, Disp1
GO_DICARBOXYLIC_ACID_BIOSYNTHETIC_PROCESS	0.2537509871	0.63710077	0.4278458	1.1774569	963	14	Kynu, Kmo, Got2, Mthfd1, Mthfd1l, Got1l1, Haao, Got1, Glud1, Glud1, Slc25a12
GO_DICARBOXYLIC_ACID_CATABOLIC_PROCESS	0.9560196171	0.99710363	-0.2264517	-0.5977705	6042	17	Ddo, Acsf3, Acot8, Qprt, Adhfe1, Aspa
GO_DICARBOXYLIC_ACID_METABOLIC_PROCESS	0.5775755068	0.86442370	0.2260373	0.9540172	1395	93	Nr1h4, Gclm, Ggt1, Ass1, Mthfs, Slc7a11, Amdhd1, Oat, Idh1, Kynu, Folr1, Mdh1, Phyh, Mdh1b, Kmo, Atcay, Mrps36, Gad2, Got2, Aldh1l1, Sdhaf3, Gclc, Slc46a1, Aldh4a1, Aldh5a1, Sdhb
GO_DICARBOXYLIC_ACID_TRANSMEMBRANE_TRANSPORTER_ACTIVITY	0.9087136929	0.99000427	-0.2249443	-0.7096653	6131	37	Slc26a10, Slc38a7, Slc26a8, Slc1a5, Slc26a6, Slc1a4, Slc1a7, Slc13a3
GO_DICARBOXYLIC_ACID_TRANSPORT	0.0430178690	0.25414045	-0.3708281	-1.3661264	324	90	Folr2, Folr2, Tspoap1, Lrp2, Atp1a2, Vamp2, Abat, Slc26a10, Slc38a2, Slc38a7, Slc26a8, Rab3a, Slc1a5, Unc13b
GO_DICHOTOMOUS_SUBDIVISION_OF_AN_EPITHELIAL_TERMINAL_UNIT	0.2521377962	0.63571160	0.4925801	1.1960701	1031	9	Ctsh, Plxna1, Sema3a, Plxnd1, Celsr1
GO_DICHOTOMOUS_SUBDIVISION_OF_TERMINAL_UNITS_INVOLVED_IN_SALIVARY_GLAND_BRANCHING	0.4046161093	0.76158128	0.5296200	1.0572412	1717	5	Plxna1, Sema3a, Plxnd1, Sema3c
GO_DIENCEPHALON_DEVELOPMENT	0.5352640545	0.84347237	0.2490700	0.9569433	1570	54	Gli2, Gata2, Ubb, Bmp2, Wnt5a, Cdh1, Nr4a2, Sema3a, Ghrhr, Kcnc1, Pou4f1, Smo, Bmpr1a, Rbpj, Bmp4, Nrp2
GO_DIET_INDUCED_THERMOGENESIS	0.6417263789	0.89672786	-0.3793936	-0.8746550	3850	10	Appl2
GO_DIGESTION	0.1361877741	0.47515527	-0.3183153	-1.2081233	1055	110	Ucn2, Rbp4, Adm2, Ptger3, Npr3, Chia1, Ppargc1a, Apoa2, Pgc, Pbld1, Soat2, Hamp, Abcg8, Slc26a6, Fabp1, Sox9, Apoa5, Oprl1, Cd36, Tff2, Kcnn4, Apoa1, Fgf10, Ireb2, Adra2a, Cel
GO_DIGESTIVE_SYSTEM_DEVELOPMENT	0.7288563494	0.93361147	-0.2271306	-0.8782797	5773	126	Myocd, Ccdc39, Klf5, Pdgfc, Pcsk5, Nkx2-2, Pkdcc, Gata5, Chd8, Tgfb2, Ret, Sox10, Ednrb, Acvr2b, Nphp3, Rbpms2, Dact1, Sox17, Fat4, Ift172, Cdkn1a, Dchs1, Egfr, Slc4a2, Nipbl, Tcf21, Fgf10, Cela1, Yipf6, Gata4
GO_DIGESTIVE_SYSTEM_PROCESS	0.3759226949	0.74085232	-0.2891472	-1.0499662	2800	82	Rbp4, Ptger3, Npr3, Apoa2, Pbld1, Soat2, Hamp, Abcg8, Slc26a6, Fabp1, Sox9, Apoa5, Oprl1, Cd36, Tff2, Kcnn4, Apoa1, Fgf10, Ireb2, Adra2a, Cel, Npc1l1, Wnk4, Tlr9, Stk39
GO_DIGESTIVE_TRACT_MORPHOGENESIS	0.9906185869	0.99971963	-0.1760523	-0.5732232	6757	44	Sox10, Acvr2b, Rbpms2, Dact1, Sox17, Egfr, Nipbl, Tcf21, Fgf10, Gata4
GO_DIHYDROLIPOYL_DEHYDROGENASE_COMPLEX	0.4650891518	0.80405890	-0.4363655	-1.0059985	2790	10	Bckdhb, Ogdhl
GO_DIOL_BIOSYNTHETIC_PROCESS	0.4391461048	0.78406467	0.3385069	1.0091817	1583	19	Asah1, Sphk1, Pts, Gch1, Sptlc2, Pcbd2
GO_DIOL_METABOLIC_PROCESS	0.5359815774	0.84388224	0.2953400	0.9465016	1861	25	Asah1, Sphk1, Plpp2, Pts, Gch1, Sptlc2, Pcbd2, Plpp1
GO_DIOXYGENASE_ACTIVITY	0.3875927890	0.74920484	-0.2840753	-1.0415834	2923	87	Alox8, P4htm, Hgd, Cdo1, Kdm4d, Kdm4d, Aloxe3, Asphd2, Jmjd7, Tdo2, Jmjd6, Egln3, Phyhd1, Alkbh1, Tet2, Alkbh7, Ogfod2, Ptgs1, Kdm3a, Kdm6a, Kdm5b
GO_DIPEPTIDASE_ACTIVITY	0.3716767570	0.73840049	0.3845600	1.0583319	1411	14	Cpq, Naalad2, Dpep2, Ace
GO_DIPEPTIDE_TRANSMEMBRANE_TRANSPORT	0.1135186057	0.43427193	0.7064761	1.4102860	481	5	Slc15a1, Slc7a11, Car2
GO_DIPEPTIDYL_PEPTIDASE_ACTIVITY	0.9104553983	0.99019811	-0.2933514	-0.6349998	5337	8	Dpp7, Dpp4
GO_DIPHOSPHOINOSITOL_POLYPHOSPHATE_METABOLIC_PROCESS	0.5932642487	0.87288808	0.4438103	0.8859456	2518	5	Nudt4, Nudt4, Nudt3, Nudt10, Nudt10
GO_DIPHOSPHOTRANSFERASE_ACTIVITY	0.6768589298	0.91598953	-0.4482016	-0.8523103	3895	5	Prpsap1, Prps1
GO_DIRECT_OSSIFICATION	0.0802129852	0.36314830	-0.7025845	-1.4046882	466	6	Col1a1, Ctsk, Fgf18
GO_DISACCHARIDE_BIOSYNTHETIC_PROCESS	0.1038915914	0.41538754	-0.7147899	-1.3592606	597	5	Fbp2, Lalba
GO_DISACCHARIDE_METABOLIC_PROCESS	0.5790701550	0.86515727	-0.3997665	-0.9216228	3474	10	Fbp2, Lalba
GO_DISORDERED_DOMAIN_SPECIFIC_BINDING	0.7910447761	0.95660495	0.2404744	0.8147472	2649	31	Hspa1a, Calm3, Hspa2, Fyn, Mdm2, Ppil1, Calm2
GO_DISTAL_AXON	0.1292160438	0.46322555	-0.2773092	-1.1664348	1133	283	Brsk1, Prkcg, Tspoap1, Ptbp2, Slc2a13, Epha4, Map3k12, Grik5, Auts2, Calca, Crhr2, Unc13a, Ndrg2, Ngef, Rac3, P2rx3, Hcn3, Slc8a1, Tulp1, Lrig2, Myh10, Slc18a2, Ophn1, Zpr1, Rab3a, Cbarp, Stmn2, Flna, Cabp4, Unc13b, Htr1b, Stmn4, Ptprs, Dlg3, Polg, Myo9a, Palld, Actb, Ap1s1, Ppp1r9a, Dpysl3, Adcy10, Cbl, Kcna2, Pdyn, Arhgap4, Usp9x, Mapt, Itsn1, Ccdc120, Fmr1, Pcdhgb1, Slc18a1, Synj1, Setx, Fgf13…
GO_DISTAL_CONVOLUTED_TUBULE_DEVELOPMENT	0.0001907669	0.01615590	-0.9983942	-1.4656961	0	2	Pax2
GO_DISTAL_TUBULE_DEVELOPMENT	0.0253850059	0.18258153	-0.7011795	-1.5695832	149	9	Pax2, Klhl3
GO_DISULFIDE_OXIDOREDUCTASE_ACTIVITY	0.7042994123	0.92579209	0.2434882	0.8698002	2276	38	Glrx, Pdia5, Pdia4, Txnrd1, Txndc12, Gsto2
GO_DITERPENOID_BIOSYNTHETIC_PROCESS	0.6207482993	0.88873034	0.3846346	0.8600861	2554	7	Bco1, Dhrs9, Aldh8a1
GO_DIVALENT_INORGANIC_ANION_HOMEOSTASIS	0.0800405268	0.36247872	0.5642306	1.4568632	315	11	Slc9a3r1, Fgf23, Sfrp4, Enpp1
GO_DIVALENT_INORGANIC_CATION_HOMEOSTASIS	0.0012903226	0.02576978	0.2742349	1.4007811	0	443	Cxcl9, Ackr2, Tnfsf11, Tgm2, Slc39a4, Ccl5, Cxcr6, Cxcr3, Cd52, Bdkrb2, Thy1, S100a8, Ccrl2, Lck, S100a9, Vdr, C1qtnf1, F2rl3, Ccl1, Ccl3, Ccr8, Xcl1, Cx3cl1, Ccr7, Gpr174, Fasl, Fpr2, Snx10, Ccl8, Cxcl10, Ccl19, Stc1, Ramp3, Cxcr5, Cemip, Prkcb, Coro1a, Cxcr4, Calm3, S1pr4, P2ry10, Trpm2, Gna15, Atg5, Capn3, Ccr1, Gata2, S1pr3, Disc1, Anxa6, Slc30a2, Ackr3, Cd38, Slc11a1, Apoe, Ednra, Gpr18, Gpr…
GO_DIVALENT_INORGANIC_CATION_TRANSMEMBRANE_TRANSPORTER_ACTIVITY	0.3122598240	0.69044222	-0.2722761	-1.0746634	2518	150	Cacna2d1, Catsper2, Tspoap1, Cacna1d, Anxa9, Cacnb2, Slc8a1, Cacna2d2, Chrna7, Cacna1h, Atp7b, Slc8b1, Itgav, Mcoln3, Htr1b, Cacna1a, Cacna1g, Cacnb3, Cacnb1, Anxa2, Anxa2, Trpm5, Cacng8, Cacna1b, Trpm7, Tpcn2, Trpv6, Mcoln1, Orai1, Cul5, Atp2a2, Trpc4, Cacng4, Slc24a2, Trpm3, Catsper1, Slc39a12, Cdk5, Slc24a1, Pkd1l1, Fkbp1b, Pkdrej, Grin2a, Cacng1, Atp7a, Trpm6, Pkd1, Cnr1, Grin2c, Grin3a, Cacn…
GO_DIVALENT_INORGANIC_CATION_TRANSPORT	0.1036204744	0.41485218	0.2163208	1.0977685	82	426	Cxcl9, Slc39a4, Ccl5, Icam1, Ccl4, Thy1, Lck, Vdr, F2rl3, Stac2, Ccl3, Ptgs2, Xcl1, Cx3cl1, Ccr7, Fasl, Slc39a3, Slc39a11, Gem, Ccl8, Cxcl10, Cacng7, Ccl19, Stc1, Ramp3, Tusc3, Cemip, Prkcb, Tcn2, Coro1a, Cxcr4, Calm3, Gnai2, Trpm2, Pde4b, Atg5, Capn3, Ccr1, Anxa6, Slc30a2, Slc11a1, Psen2, Hspa2, Gpr35, Stoml2, Kcne3, Cyp27b1, Bhlha15, Cd4, Micu2, Orai3, Fyn, Pde4d, Tmco1, Il16, Orai2, Cav1, Plcg…
GO_DIVALENT_METAL_ION_EXPORT	0.3340932118	0.71039932	0.4251218	1.0976795	1318	11	Slc11a1, Letm1, Slc8a2, Slc35g1, Rgs9, Atp2b3
GO_DNA_APURINIC_OR_APYRIMIDINIC_SITE_ENDONUCLEASE_ACTIVITY	0.1975989617	0.56849183	-0.4993588	-1.2352453	1217	13	Neil2, Neil1, Alkbh1
GO_DNA_BINDING_BENDING	0.2647932991	0.64671261	0.4077798	1.1599833	979	16	Hmga2, Trex1, Hmgb2, Tfam, Terf1, Hhex
GO_DNA_BINDING_TRANSCRIPTION_ACTIVATOR_ACTIVITY	0.5423581733	0.84741316	-0.2260663	-0.9797716	4999	432	Hoxd4, Ebf4, Plagl1, Hlf, Dlx3, Smad9, Esrrb, Myocd, Nr6a1, Rfxap, Hoxb5, Zfp784, Ubp1, Arid3b, Zfp639, Klf5, Zfp458, Zfp458, Hdx, Ndn, Nkx2-2, Aire, Foxh1, Mdm4, Sox12, Zfp521, Rbpjl, Maf, Zfp523, Zfat, Pou2f3, Ovol1, Zfp606, Sox10, Tcf4, Hinfp, E4f1, Pbx1, Zfp750, Atf4, Prdm15, Nr5a2, Pou2f1, Dlx2, Sox9, Nkrf, Tead2, Grhl1, E2f5, Sox17, Gbx1, Rfx4, Msx1, Cebpb, Atf2, Carf, Elf5, Klf15, Mecom, T…
GO_DNA_BINDING_TRANSCRIPTION_FACTOR_ACTIVITY	0.1241889700	0.45329159	-0.2451658	-1.1061469	1224	1081	Pax2, Hoxd4, Ebf4, Hoxc9, Zfp57, Plagl1, Hlf, Dlx3, Smad9, Nr3c2, Esrrb, Camta1, Myocd, Zfp612, Hsf4, Snapc4, Rcor3, Nr6a1, Rfxap, Hoxb5, Thap3, Foxs1, Zfp784, Ubp1, Zfp653, Zfp707, Osr1, Arid3b, Zfp639, Zfp182, Tbx3, Cux2, Zfp551, Zc3h8, Zfp772, Zfp661, Zscan18, Zfp420, Dach1, Gcfc2, Klf5, Zfp458, Zfp458, Zfp458, Zfp458, Zfp458, Zfp458, Zfp458, Zfp458, Zfp458, Foxp2, Hdx, Prox1, Zfp457, Zfp457, …
GO_DNA_BINDING_TRANSCRIPTION_FACTOR_BINDING	0.9583333333	0.99747116	-0.1852974	-0.7882972	8555	328	Hoxd4, Tgfb1i1, Ccdc62, Ankrd1, Bex2, Myocd, Ppargc1a, Tle2, Crtc2, Ldb1, Tbx3, Tle6, Klf5, Foxp2, Prox1, Dgkq, Hdac9, Pparg, Foxh1, Ppid, Mms19, Bhlhe41, Hspb1, Gtf2a2, Hdac4, Rnf25, Oasl1, Ddx20, Tcf4, Fhl2, Setd6, Hdac7, Atf4, Ppargc1b, Bbs1, Trim68, Sox9, Actb, Dnaaf4, Kdm3a, Cebpb, Atf2, Brd8, Rxra, Taf1, Cnot1, Ddrgk1, Trip6, Jund, Tcerg1, Med12, Akap8, Usf1, Tcf7l2, Taf4, Tcf21, Ppara, Mef…
GO_DNA_BINDING_TRANSCRIPTION_REPRESSOR_ACTIVITY	0.9497806511	0.99618381	-0.1881998	-0.7839837	8226	254	Zfp57, Plagl1, Foxs1, Tbx3, Cux2, Zc3h8, Dach1, Gcfc2, Foxp2, Prox1, Pparg, Zfp560, Zfp560, Mlxipl, Bhlhe41, Zfp566, Ovol1, Deaf1, Nfatc4, Zbtb20, Zbtb26, Zfp595, Mypop, Hinfp, Zfp263, E4f1, Zfp219, Hoxd9, Zbtb6, Aebp1, Nfx1, Zfp169, Msx1, Cebpb, Peg3, Purb, Tfap2c, Nr2f6, Mxd3, Creb3l1, Zkscan3, Zfp688, Sox6, Esrra, Cc2d1b, Tcf21, Zfp668, Dmbx1, Ppara, Pcgf6, Nr1d1
GO_DNA_BIOSYNTHETIC_PROCESS	0.0733028406	0.34645954	-0.3089220	-1.2490546	608	187	Ankrd1, Nox4, Nat10, Dach1, Polm, Usp43, Pparg, Poll, Mapk15, Tert, Pole, Rps27a, Hrob, Ctc1, Smoc2, Nhp2, Polg, Dcp2, Nvl, Lox, Pola1, Mre11a, Polg2, Tep1, Gar1, Parm1, Pif1, Smg5, Cenpf, Ddx39b, Atr, Primpol, Chtf18, Cdkn1a, Pole2, Fgf2, Nop10, Lig1, Uba52, Naf1, Poln, Tinf2, Ppia, Atm, Stn1, Pold1, Tent4b, Hgf, Rev1, Tcp1, Poli, Polq, Xrn1, Sh2b1, Hnrnpd, Trim25, Hnrnpu, Wrap53, Terf2, Cct6a, …
GO_DNA_CATABOLIC_PROCESS	0.4682868998	0.80656393	-0.3163425	-0.9980126	3159	37	Dffb, Endog, Eri2, Spo11, Cidea, Nmnat1, H1f0, Exog, Cecr2, Atm, Dicer1, Dnase1l1
GO_DNA_CATABOLIC_PROCESS_ENDONUCLEOLYTIC	0.3710701330	0.73804676	-0.3573179	-1.0672086	2454	28	Dffb, Endog, Spo11, Cidea, Nmnat1, H1f0, Exog, Cecr2, Dicer1, Dnase1l1
GO_DNA_CATABOLIC_PROCESS_EXONUCLEOLYTIC	0.8222752857	0.96804527	-0.3372581	-0.7300420	4820	8	Eri2, Xrn2, Eri3
GO_DNA_CLAMP_LOADER_ACTIVITY	0.7053505986	0.92601579	0.3304786	0.8024594	2886	9	Chtf8, Rfc3
GO_DNA_CONFORMATION_CHANGE	0.0071436671	0.08017748	-0.3236738	-1.3681465	62	303	Prdm9, H2bc21, Dffb, Rtel1, Dqx1, Hjurp, Smarca1, Tspyl2, H1f3, Recql4, H2bc6, H2bc6, Tspyl4, Ddb2, Ddx11, Zranb3, H2bc14, Cdan1, H3c8, H3c2, H2bc3, Rps27a, Chd8, Naa10, Chd5, Setdb1, Mterf1a, H2ax, Ercc6, Ercc2, Morc2a, Srpk1, Chd6, Knl1, Ncapg, Set, Set, Padi4, Sox9, Mis18bp1, Mre11a, Cenph, M1ap, Acin1, Pif1, H2bc8, H2bc8, H1f0, Chtf18, Cenpt, Twnk, Atrx, Akap8, Uba52, Recql5, Chd7, Nipbl, Fan…
GO_DNA_CYTOSINE_DEAMINATION	0.4923937360	0.81863617	0.5249224	0.9828295	2200	4	Apobec3, Apobec1, Aicda
GO_DNA_DAMAGE_INDUCED_PROTEIN_PHOSPHORYLATION	0.6220365001	0.88936232	-0.4104685	-0.8885160	3646	8	Mapk12, Atm, Chek1
GO_DNA_DAMAGE_RESPONSE_DETECTION_OF_DNA_DAMAGE	0.8715427167	0.98201107	0.2149172	0.7632543	2835	37	Hmga2, Trex1, Ubb, Parp1, Rpa3, Rfc3, Ubc
GO_DNA_DAMAGE_RESPONSE_SIGNAL_TRANSDUCTION_BY_P53_CLASS_MEDIATOR	0.8485747453	0.97590079	-0.2132630	-0.8079270	6578	108	Plagl1, Ankrd1, Spred3, Pcbp4, Myo6, Cnot10, Mdm4, Pidd1, Marchf7, Msx1, Rps6ka6, Brca1, Atr, Cnot1, Cdkn1a, Atrx, Pmaip1, Rpl26, Tfap4, Atm, Brca2, Cdk2, Tfdp2, Ep300, Cnot7, Cnot6l, Ing4, Spred1, Usp10, Sp100, Ppm1d, Cnot9, E2f7
GO_DNA_DAMAGE_RESPONSE_SIGNAL_TRANSDUCTION_RESULTING_IN_TRANSCRIPTION	0.7551211884	0.94399743	-0.2934853	-0.7979787	4828	19	Rps6ka6, Brca1, Cdkn1a, Rpl26, Tfap4, Brca2, Ing4, Sp100
GO_DNA_DEALKYLATION	0.6786769049	0.91608271	0.2655445	0.8740924	2297	28	Apobec2, Tox, Tet1, Gata3, Apobec3, Fto, Apobec1
GO_DNA_DEALKYLATION_INVOLVED_IN_DNA_REPAIR	0.4257623729	0.77466259	-0.4488012	-1.0346677	2554	10	Alkbh1, Mgmt, Alkbh2, Alkbh3, Ascc2, Mpg
GO_DNA_DEAMINATION	0.9852191641	0.99971963	-0.2339712	-0.4892662	5798	7	Exosc5, Cdadc1, Exosc4
GO_DNA_DEMETHYLASE_ACTIVITY	0.5807852675	0.86560981	-0.4886274	-0.9291849	3342	5	Alkbh1, Alkbh2, Alkbh3
GO_DNA_DEMETHYLATION	0.4485315084	0.79186464	0.3234818	1.0006903	1572	22	Apobec2, Tox, Tet1, Gata3, Apobec3, Fto, Apobec1
GO_DNA_DEPENDENT_ATPASE_ACTIVITY	0.1116731518	0.43068971	-0.3271002	-1.2349948	860	106	Rtel1, Dqx1, Smarca1, Actr5, Recql4, Spo11, Ddx11, Zranb3, Btaf1, Chd8, Chd5, Msh5, Ercc6, Ercc2, Chd6, Msh2, Mre11a, Pif1, Chtf18, Twnk, Atrx, Recql5, Chd7, Fancm, Rad54b, Setx, Hltf, Chd2, Chd3, Chd1, Polq, Blm, Dhx9, Msh3
GO_DNA_DEPENDENT_DNA_REPLICATION	0.0754155296	0.35124770	-0.3202974	-1.2630536	607	149	Rtel1, Cdc7, Dach1, Recql4, Ddx11, Zranb3, Orc4, Pole, Zpr1, Wdhd1, Atad5, Polg, Zgrf1, Pola1, Mre11a, Polg2, Pola2, Cdk9, Mcm10, Primpol, Chtf18, Pole2, Topbp1, Twnk, Atrx, Ticrr, Lig1, Recql5, Thoc1, Fancm, Poln, Donson, Cenps, Tonsl, Pold1, Brca2, Cdk2, Polq, Nucks1, Blm, Prim1, Ccne1, Hmga1, Msh3, Ssbp1, Senp2, Terf2, Upf1, Prim2, Cenpx, Pold3, Cdk2ap1, Orc5, Gmnc, Rfc2
GO_DNA_DEPENDENT_DNA_REPLICATION_MAINTENANCE_OF_FIDELITY	0.0485194957	0.27332032	-0.4326811	-1.4088022	330	44	Rtel1, Ddx11, Zranb3, Pole, Zgrf1, Mre11a, Cdk9, Primpol, Atrx, Thoc1, Fancm, Donson, Cenps, Tonsl, Pold1, Brca2, Nucks1, Blm, Msh3, Cenpx
GO_DNA_DIRECTED_DNA_POLYMERASE_ACTIVITY	0.0084278272	0.08891087	-0.5753496	-1.6613309	54	24	Polm, Poll, Pole, Polg, Pola1, Polg2, Primpol, Pole2, Poln, Pold1, Tent4b, Rev1, Poli, Polq
GO_DNA_DOUBLE_STRAND_BREAK_PROCESSING	0.2397365196	0.62282543	-0.4063614	-1.1826265	1564	25	Spo11, Slx1b, Slx1b, Mre11a, Brca1, Slx4, Atm, Blm, Ube2v2, Rad52, Smarcad1
GO_DNA_ENDOREDUPLICATION	0.8792564281	0.98347948	-0.3467394	-0.6593675	5060	5	Zpr1, Senp2, E2f7
GO_DNA_GEOMETRIC_CHANGE	0.3956594324	0.75397868	-0.2710226	-1.0337191	3080	114	Rtel1, Dqx1, Smarca1, Recql4, Ddb2, Ddx11, Zranb3, Rps27a, Chd8, Chd5, Mterf1a, Ercc6, Ercc2, Chd6, Mre11a, Pif1, Chtf18, Twnk, Atrx, Uba52, Recql5, Chd7, Fancm, Rad54b, Setx, Chd2, Chd3, Chd1, Polq, Blm, Hmga1, Dhx9, Ssbp1
GO_DNA_HELICASE_ACTIVITY	0.2096620980	0.58590581	-0.3233536	-1.1578237	1544	76	Rtel1, Dqx1, Actr5, Recql4, Ddx11, Chd8, Chd5, Ercc2, Chd6, Mre11a, Pif1, Chtf18, Twnk, Atrx, Recql5, Chd7, Fancm, Rad54b, Setx, Chd2, Chd3, Chd1, Polq, Blm
GO_DNA_HELICASE_COMPLEX	0.5664224275	0.85838676	-0.3626133	-0.9296316	3555	15	Actr5, Gon4l, Ino80e, Mcrs1
GO_DNA_INSERTION_OR_DELETION_BINDING	0.3009275163	0.68189685	-0.5786993	-1.1570026	1751	6	Msh2, Pms2, Msh3, Msh6
GO_DNA_INTEGRATION	0.4441412246	0.78834400	-0.4747032	-1.0275609	2603	8	Zfp458, Zfp457, Gin1
GO_DNA_INTEGRITY_CHECKPOINT	0.2364889819	0.62088020	-0.2814942	-1.1190237	1920	159	Brsk1, Plagl1, Trim39, Pcbp4, Cnot10, Prkdc, Mdm4, Fem1b, Ppp1r10, Ints7, H2ax, Map3k20, Ercc6, Hinfp, Pidd1, Msh2, Mre11a, Usp28, Atf2, Ddx39b, Brca1, Atr, Cnot1, Cdkn1a, Topbp1, Fbxo31, Cep63, Brcc3, Fancd2, Ticrr, Thoc1, Donson, Rpl26, Rad9a, Eif2ak4, Atm, Trp53bp1, Rhno1, Cdk2, Chek1, Gigyf2, Blm, Taok2, Tfdp2, Pea15a
GO_DNA_LIGATION	0.9950801460	0.99971963	-0.1743350	-0.4540517	6269	16	Mgmt, Lig1, Lig4, Xrcc6, Polb, Rad51, Top2a, Xrcc1, Aptx
GO_DNA_LIGATION_INVOLVED_IN_DNA_REPAIR	0.4339164237	0.77997580	0.4542634	1.0157840	1785	7	Xrcc4, Hmgb2
GO_DNA_METABOLIC_PROCESS	0.0102606197	0.10055544	-0.2749347	-1.2318064	99	872	Neil2, Prkcg, Ankle1, Zfp57, Prdm9, Prdm9, Ankrd1, Smc5, Xndc1, Dffb, Dnmt3b, Rtel1, Ppargc1a, Endog, Polr2l, Npm2, Tfrc, Cdc7, Hdac10, Smarca1, Nox4, H1f3, Nat10, Actr5, Pick1, Dach1, Polm, Tdrd9, Recql4, Zfp458, Usp43, Prkdc, Neil1, Eri2, Zfp457, Spo11, Ddb2, Ddx11, Pparg, Zranb3, Poll, Mapk15, Tex11, Kdm4d, Tert, Orc4, Pole, Mlh3, Cidea, Ppp1r10, Smug1, Polr2a, Ppie, Rps27a, Mms19, Wdhd1, Hrob…
GO_DNA_METHYLATION	0.5606353591	0.85619152	-0.2704386	-0.9462885	4058	66	Zfp57, Dnmt3b, Pick1, Tdrd9, Prdm14, Mgmt, Tdrd5, Tdrkh, Kmt2a, Brca1, Dnmt3l, Atrx, Ehmt2, Pik3ca, Ehmt1, Hells
GO_DNA_METHYLATION_DEPENDENT_HETEROCHROMATIN_ASSEMBLY	0.9319781079	0.99285494	-0.2354432	-0.6401639	5959	19	Setdb1, Morc2a, Tasor, Hells, Dnmt1, Trim28, Mphosph8, Resf1, Atf7ip, Sirt1
GO_DNA_METHYLATION_INVOLVED_IN_GAMETE_GENERATION	0.3950149866	0.75387430	-0.3939821	-1.0542871	2503	18	Pick1, Tdrd9, Tdrd5, Tdrkh, Dnmt3l
GO_DNA_METHYLATION_ON_CYTOSINE	0.2614662960	0.64383379	-0.6265268	-1.1914175	1504	5	Dnmt3b, Dnmt3l, Dnmt1
GO_DNA_METHYLATION_OR_DEMETHYLATION	0.7380571124	0.93753121	-0.2361649	-0.8618887	5530	84	Zfp57, Dnmt3b, Pick1, Tdrd9, Alkbh1, Tet2, Prdm14, Mgmt, Tdrd5, Tdrkh, Kmt2a, Usp7, Brca1, Usp9x, Dnmt3l, Atrx, Ehmt2, Pik3ca, Alkbh2, Ehmt1, Hells, Alkbh3
GO_DNA_METHYLTRANSFERASE_ACTIVITY	0.3866368945	0.74888376	-0.5428516	-1.0853317	2250	6	Dnmt3b, Mgmt, Dnmt1
GO_DNA_MODIFICATION	0.5121475900	0.83033367	-0.2592031	-0.9771739	3941	105	Neil2, Zfp57, Dnmt3b, Pick1, Tdrd9, Neil1, Smug1, Exosc5, Alkbh1, Tet2, Prdm14, Mgmt, Tdrd5, Tdrkh, Kmt2a, Usp7, Brca1, Usp9x, Dnmt3l, Atrx, Ehmt2, Pik3ca, Alkbh2, Ehmt1
GO_DNA_N_GLYCOSYLASE_ACTIVITY	0.0334198572	0.21681041	-0.6221151	-1.5389030	205	13	Neil2, Neil1, Smug1
GO_DNA_PACKAGING	0.0021621622	0.03619000	-0.3694811	-1.4962653	17	190	Prdm9, H2bc21, Dffb, Hjurp, Tspyl2, H1f3, H2bc6, H2bc6, Tspyl4, H2bc14, Cdan1, H3c8, H3c2, H2bc3, Naa10, Chd5, Setdb1, H2ax, Morc2a, Srpk1, Knl1, Ncapg, Set, Set, Padi4, Sox9, Mis18bp1, Cenph, M1ap, Acin1, H2bc8, H2bc8, H1f0, Cenpt, Atrx, Akap8, Nipbl, Akap8l, Cenpw, Smc4, Cenps, Smchd1, Tasor, H2bc12, H2bc12, Chaf1a, H3c13, Hells, Banf1, Macroh2a2, Dnmt1, Ncapd3, Hmga1, Oip5, Ncapg2, H3f3b, Cenp…
GO_DNA_PACKAGING_COMPLEX	0.0006825939	0.01778915	-0.4822438	-1.7062963	4	70	H2bc21, H2ac20, H2aj, H2aj, H1f3, H2ac6, H2bc6, H2bc6, H2bc14, H3c8, H3c2, H2bc3, H2ax, H2ac8, Ncapg, H2bc8, H2bc8, H1f0, H2az1, Smc4, H2az2, H2bc12, H2bc12, H3c13, Macroh2a2, Ncapd3, Ncapg2, H2aw, H3f3b, Shprh, Ncaph, H1f1, H2bc4, H2bc4, H2bc4, H2bc4, H2bc4
GO_DNA_POLYMERASE_ACTIVITY	0.0069120962	0.07850979	-0.5463427	-1.6535291	45	30	Polm, Poll, Tert, Pole, Polg, Pola1, Polg2, Tep1, Primpol, Pole2, Poln, Pold1, Tent4b, Rev1, Poli, Polq, Terf2, Pold3
GO_DNA_POLYMERASE_BINDING	0.1258873639	0.45729057	-0.4941933	-1.3224501	797	18	Rtel1, Nat10, Polg2, Fancd2, Lonp1, Nabp2, Cdk2ap1, Rad51, Smarca4, Hsp90aa1, Cdt1
GO_DNA_POLYMERASE_COMPLEX	0.0703525392	0.33782129	-0.5049657	-1.4074395	452	21	Tert, Pole, Polg, Pola1, Polg2, Pola2, Pole2, Pold1, Prim1, Prim2, Pold3
GO_DNA_PROTECTION	0.5781792912	0.86470625	-0.4898510	-0.9315118	3327	5	Nudt1, Dctpp1, Cbs
GO_DNA_RECOMBINASE_MEDIATOR_COMPLEX	0.1224489796	0.45073907	0.6231805	1.3935016	503	7	Rad51c, Sfr1, Rad51d, Rad51b, Xrcc2
GO_DNA_RECOMBINATION	0.1065414137	0.42111535	-0.2832960	-1.1882258	929	274	Prdm9, Prdm9, Smc5, Rtel1, Endog, Tfrc, Cdc7, Hdac10, H1f3, Actr5, Polm, Recql4, Prkdc, Spo11, Zranb3, Poll, Tex11, Kdm4d, Mlh3, Mms19, Hrob, Slx1b, Slx1b, Atad5, Klhdc3, Ubr2, Msh5, H2ax, Mnd1, Ercc6, Zfp711, Ercc2, Rif1, Msh2, Mre11a, Arid2, Tep1, Exo1, Pif1, H1f0, Palb2, Brca1, Slx4, Ino80e, Dclre1c, Shld3, Klhl15, Fancd2, Recql5, Nipbl, Thoc1, Fancm, Poln, Rad54b, Ino80d, Cenps, Tonsl, Setx, …
GO_DNA_REPAIR	0.0164946259	0.13790932	-0.2875360	-1.2608017	154	527	Neil2, Prkcg, Ankle1, Prdm9, Smc5, Xndc1, Rtel1, Polr2l, Cdc7, Hdac10, Actr5, Polm, Recql4, Usp43, Prkdc, Neil1, Spo11, Ddb2, Ddx11, Zranb3, Poll, Kdm4d, Pole, Mlh3, Smug1, Polr2a, Ppie, Rps27a, Mms19, Wdhd1, Hrob, Slx1b, Slx1b, Msh5, Slc30a9, H2ax, Ercc6, Hinfp, Polg, Nudt1, Ercc2, Alkbh1, Rif1, Msh2, Eepd1, Mgmt, Emsy, Pms2, Supt16, Slf2, Pola1, Polr2f, Mre11a, Smg1, Polg2, Arid2, Eya4, Usp28, …
GO_DNA_REPAIR_COMPLEX	0.3455035164	0.71831052	-0.3506252	-1.0811698	2308	33	Prkdc, Mlh3, Msh2, Pms2, Slx4, Nhej1, Dclre1c, Ercc5, Atm, Pold1, Trp53bp1, Ercc4, Ercc1, Msh3, Msh6
GO_DNA_REPAIR_COMPLEX_ASSEMBLY	0.7442583732	0.94017132	0.3568078	0.7599677	3110	6	Rad51c, Dmc1
GO_DNA_REPLICATION	0.0854809020	0.37405886	-0.2892753	-1.2103705	742	266	Rtel1, Npm2, Cdc7, Tspyl2, Egf, Dach1, Recql4, Ddx11, Zranb3, Poll, Orc4, Cdan1, Pole, Zpr1, Wdhd1, Atad5, Ctc1, Polg, E4f1, Esco1, Set, Hras, Repin1, Supt16, Zgrf1, Pola1, Mre11a, Polg2, Pola2, Exo1, Cdk9, Pif1, Mcm10, Brca1, Slx4, Atr, Primpol, Chtf18, Pole2, Topbp1, Egfr, Twnk, Atrx, Ehmt2, Ticrr, Lig1, Recql5, Thoc1, Fancm, Usp37, Poln, Donson, Cenps, Tonsl, Rad9a, S100a11, Atm, Stn1, Pold1, …
GO_DNA_REPLICATION_CHECKPOINT	0.9964683510	0.99971963	0.1666580	0.4821598	3667	17	Zfp830, Cdc45, Timeless, Cdc6, Hus1, Orc1, Nae1
GO_DNA_REPLICATION_DEPENDENT_NUCLEOSOME_ORGANIZATION	0.9966672221	0.99971963	-0.1885332	-0.4346451	5980	10	H3c8
GO_DNA_REPLICATION_FACTOR_A_COMPLEX	0.9171368693	0.99079012	-0.2571021	-0.6456945	5688	14	Purb, Ercc5, Tonsl, Bcas2, Smarcal1, Helb, Cdc5l
GO_DNA_REPLICATION_FACTOR_C_COMPLEX	0.8530381536	0.97671547	0.3323467	0.6634392	3621	5	Rfc3, Rfc4
GO_DNA_REPLICATION_INDEPENDENT_NUCLEOSOME_ORGANIZATION	0.5056809798	0.82684280	-0.3040870	-0.9730322	3426	40	Hjurp, Knl1, Mis18bp1, Supt16, Cenph, Cenpt, Atrx, Cenpw, Cenps, Oip5, H3f3b, Cenpx, Cenpm, Ubn1, Rsf1, Cenpi
GO_DNA_REPLICATION_INITIATION	0.3031466982	0.68332529	-0.3485896	-1.1062568	2051	38	Orc4, Pole, Pola1, Pola2, Mcm10, Pole2, Topbp1, Ticrr, Cdk2, Prim1, Ccne1, Prim2, Orc5, Gmnc, Mcm4, Orc6, Cdc34, Lrwd1
GO_DNA_REPLICATION_ORIGIN_BINDING	0.7253997540	0.93324398	-0.2879343	-0.8221646	4717	23	Ddx11, Orc4, Pola1, Mcm10, Dhx9, Orc5, Mcm4, Hspd1, Mcmdc2, Mcm2, Mcm8
GO_DNA_REPLICATION_PREINITIATION_COMPLEX	0.1109279322	0.42982025	0.7091534	1.4156305	470	5	Gins2, Cdc45, Gins4, Gins1
GO_DNA_REPLICATION_SYNTHESIS_OF_RNA_PRIMER	0.1845031272	0.55000639	-0.6646805	-1.2639715	1061	5	Pola1, Primpol, Prim1, Prim2, Helb
GO_DNA_SECONDARY_STRUCTURE_BINDING	0.6096064642	0.88372315	-0.2942236	-0.9072526	4073	33	Recql4, Msh2, Kmt2a, H1f0, Mapt, Fancm, Ercc5, Hnrnpd, Blm, Hmga1, Msh6, Hand2
GO_DNA_STRAND_ELONGATION	0.7889362999	0.95639313	-0.2655199	-0.7794234	5176	26	Tert, Pole, Pola1, Mre11a, Lig1, Nucks1, Pold3, Mcm4
GO_DNA_STRAND_ELONGATION_INVOLVED_IN_DNA_REPLICATION	0.9539783754	0.99679765	0.2095051	0.6245920	3440	19	Gins2, Rfc3
GO_DNA_STRAND_RENATURATION	0.1297970322	0.46426449	-0.6180982	-1.3379593	760	8	Smarca1, Recql4, Zranb3
GO_DNA_SYNTHESIS_INVOLVED_IN_DNA_REPAIR	0.7577879394	0.94565355	-0.2481398	-0.8317277	5302	51	Usp43, Pole, Rps27a, Hrob, Pola1, Primpol, Pole2, Uba52, Poln, Pold1, Rev1, Poli, Trim25, Pold3, Usp10, Rfc2
GO_DNA_TEMPLATED_TRANSCRIPTION_ELONGATION	0.0207634769	0.16069646	-0.3725353	-1.4139079	160	110	Tcea2, Polr2l, Ldb1, Ccnt2, Pcid2, Taf1d, Elob, Polr2a, Ccnt1, Ercc6, Sox10, Supt5, Taf1c, Ercc2, Adrm1, Ncbp1, Supt16, Polr2f, Polr2h, Cdk9, Taf1a, Ddx39b, Nelfcd, Hmgn1, Tcerg1, Recql5, Thoc1, Eloc, Polr2i, Elof1, Polr1b, Brd4, Setd2, Hnrnpu, Ccnk, Polr1a, Ctr9, Polr2g, Cd3eap, Polr2j, Supt6, Rtf1, Ell, Gtf2h5, Rnf8, Eny2, Polr1e, Ctdp1, Ccar2, Scaf8, Rnf168, Ell3, Wdr43
GO_DNA_TEMPLATED_TRANSCRIPTION_INITIATION	0.2766280837	0.65776605	-0.2639973	-1.0889240	2365	226	Nr3c2, Esrrb, Ppargc1a, Nr6a1, Wnt10b, Polr2l, Taf2, Taf1d, Pparg, Polr2a, Brf1, Gtf2a2, Ercc6, Rara, Taf1c, Ercc2, Tbx5, Nr5a2, Zfp451, Sox9, Tead2, Polr2f, Taf5, Polr2h, Cdk9, Taf1a, Rxra, Taf1, Taf1, Taf3, Cdkn1a, Taf13, Esr2, Nr2f6, Med12, Taf4, Bdp1, Esrra, E2f3, Ppara, Cavin1, Setx, Nr1d1, Polr2i, Nr2c2ap, Polr1b, Rora, Tead1, Tfb2m, Med23, Ercc1, Nr2e3, Fosl1, Pih1d1, Gtf3c5, Rarb, Maz, Me…
GO_DNA_TEMPLATED_TRANSCRIPTION_TERMINATION	0.0417687075	0.24897591	-0.3846849	-1.3744552	306	75	Polr2l, Snrpe, Snrpb, Taf1d, Polr2a, Mterf1a, Pabpn1, Taf1c, Cpsf4, Ercc2, Snrpf, Pcf11, Ncbp1, Polr2f, Polr2h, Taf1a, Cpsf1, Cavin1, Setx, Polr1b, Nudt21, Smn1, Smn1, Cstf1, Wdr33, Dhx9, Xrn2, Maz, Polr1a, Cd3eap, Gtf2h5, Snrpg, Polr1e, Cpsf7, Scaf8
GO_DNA_TOPOISOMERASE_ACTIVITY	0.2881413524	0.66981397	-0.5559980	-1.1626689	1695	7	Spo11, Top3a, Top3b, Top2a, Top1
GO_DNA_TOPOISOMERASE_BINDING	0.9699444058	0.99920378	-0.2811424	-0.5346267	5582	5	Ncl, Ncaph, Srsf1
GO_DNA_TOPOLOGICAL_CHANGE	0.9264598094	0.99141384	0.2540583	0.6168978	3791	9	Hmgb2, Ercc3, Top1mt, Hmgb1, Top2b, Top1, Top2a, Top3b, Top3a
GO_DNA_TRANSLOCASE_ACTIVITY	0.7074888355	0.92643312	-0.4111853	-0.8220892	4118	6	Atrx, Rad54b, Ercc6l, Pbrm1, Fbh1
GO_DNA_UNWINDING_INVOLVED_IN_DNA_REPLICATION	0.0898270116	0.38383233	-0.5330593	-1.3883407	565	16	Recql4, Twnk, Recql5, Blm, Hmga1, Ssbp1, Mcm4, Recql, Rad51, Mcmdc2, Mcm2
GO_DOLICHOL_METABOLIC_PROCESS	0.1342946491	0.47293122	-0.6937111	-1.3191767	772	5	Dpm1, Dpagt1
GO_DOLICHYL_DIPHOSPHATE_BIOSYNTHETIC_PROCESS	0.5242949371	0.83675263	-0.4617535	-0.9655905	3085	7	Dpagt1, Mvd, Dolpp1
GO_DOLICHYL_DIPHOSPHOOLIGOSACCHARIDE_PROTEIN_GLYCOTRANSFERASE_ACTIVITY	0.5221384833	0.83552317	0.4759266	0.9500570	2216	5	Ostc, Rpn1, Stt3a, Stt3b
GO_DOLICHYL_PHOSPHATE_MANNOSE_PROTEIN_MANNOSYLTRANSFERASE_ACTIVITY	0.7859197834	0.95565773	-0.3409463	-0.7632048	4643	9	Dpm1
GO_DOPAMINE_BINDING	0.6931897151	0.92125704	-0.4401351	-0.8369708	3989	5	Drd2, Gpr143, Drd4, Slc6a3
GO_DOPAMINE_BIOSYNTHETIC_PROCESS	0.6826288786	0.91704667	0.3380476	0.8208383	2793	9	Nr4a2, Gch1, Park7
GO_DOPAMINE_METABOLIC_PROCESS	0.0695795302	0.33592551	-0.4480026	-1.3814375	464	33	Pde1b, Sncaip, Abat, Tgfb2, Chrnb2, Prkn, Moxd1, Maob, Npr1, Sncb, Pnkd, Grin2a, Atp7a, Dbh, Drd2
GO_DOPAMINE_NEUROTRANSMITTER_RECEPTOR_ACTIVITY	0.8592715232	0.97877506	-0.4302200	-0.7030907	4670	3	Drd2, Drd4
GO_DOPAMINE_RECEPTOR_BINDING	0.2318292353	0.61418833	0.4213050	1.1984576	857	16	Gna12, Slc9a3r1, Ppp1r9b, Gnas, Ptpn11, Dlg4, Gna13
GO_DOPAMINE_RECEPTOR_SIGNALING_PATHWAY	0.4758513932	0.81084671	0.2752147	0.9894728	1536	39	Nsg2, Rgs8, Slc9a3r1, Klf16, Gna15, Gng2, Gnao1, Gnas, Rgs4
GO_DOPAMINE_TRANSPORT	0.0682213210	0.33307260	-0.4143133	-1.3630156	470	46	Rab3b, Abat, Syt12, Mapk15, Slc18a2, Rab3a, Htr1b, Chrnb2, Prkn, Kcna2, Slc22a3, Slc6a2
GO_DOPAMINERGIC_NEURON_AXON_GUIDANCE	0.0486448923	0.27371329	-0.7703125	-1.4648436	279	5	Fzd3, Celsr3
GO_DOPAMINERGIC_NEURON_DIFFERENTIATION	0.7000298775	0.92381055	0.2578712	0.8672226	2342	30	Fzd1, Wnt5a, Nr4a2, Foxa2, Foxa1, Wnt3a, Tiam1, Wnt9b, Wnt3
GO_DOPAMINERGIC_SYNAPSE	0.0097456227	0.09805140	-0.7041925	-1.6643697	58	11	Rab3b, Slc18a2, Nlgn2, Chrnb2, Adra1a
GO_DORSAL_AORTA_DEVELOPMENT	0.3491326655	0.72239577	0.4500291	1.0927489	1428	9	Eng, Hey2, Bmpr1a, Rbpj
GO_DORSAL_AORTA_MORPHOGENESIS	0.1891304348	0.55670853	0.5495534	1.2846431	782	8	Eng, Hey2, Bmpr1a, Rbpj
GO_DORSAL_ROOT_GANGLION_DEVELOPMENT	0.3997607656	0.75719573	0.4937687	1.0516818	1670	6	Tubb3, Rgs4, Nrp2
GO_DORSAL_SPINAL_CORD_DEVELOPMENT	0.9625101874	0.99826573	0.2044990	0.5916380	3542	17	Draxin, Lmo4, Gdnf, Wnt3a, Prrxl1, Pbx3
GO_DORSAL_VENTRAL_AXIS_SPECIFICATION	0.4126197555	0.76676157	-0.4426416	-1.0461902	2497	11	Mdfi, Cxxc4, Senp2, Smad6
GO_DORSAL_VENTRAL_NEURAL_TUBE_PATTERNING	0.2495009980	0.63251477	0.3742026	1.1575950	874	22	Gli2, Prkacb, Ift122, Foxa1, Smo, Wnt3a, Psen1, Bmp4, Gorab, Prkaca, Tulp3
GO_DORSAL_VENTRAL_PATTERN_FORMATION	0.3344217687	0.71044554	-0.3008773	-1.0750157	2457	75	Mdfi, Bmpr1b, Lrp4, Fbxl15, Chrd, Dync2h1, Nkx2-2, Tctn1, Hhip, Cxxc4, Rfx4, Ift172, Nog, Grem2, Edn1, Fkbp8, Ift52, Ddit3
GO_DOSAGE_COMPENSATION	0.3599936899	0.73002842	-0.4041201	-1.0814162	2281	18	Prdm14, Brca1, Ythdc1, Smchd1, Macroh2a2, Rbm15, Hnrnpu, Upf1, Eif1, Lrif1
GO_DOUBLE_STRAND_BREAK_REPAIR	0.3199906912	0.69694411	-0.2572979	-1.0657732	2749	237	Prdm9, Smc5, Rtel1, Cdc7, Actr5, Polm, Recql4, Prkdc, Spo11, Ddx11, Poll, Kdm4d, Mms19, Slx1b, Slx1b, H2ax, Ercc6, Rif1, Msh2, Mgmt, Slf2, Pola1, Mre11a, Arid2, Palb2, Sirt7, Brca1, Slx4, Nhej1, Brcc3, Dclre1c, Shld3, Klhl15, Fancd2, Recql5, Nipbl, Fancm, Otub1, Poln, Marf1, Rad54b, Tonsl, Setx, Smchd1, Cyren, Atm, Nudt16l1, Ubqln4, Brca2, Esco2, Trp53bp1, Zfyve26, Nabp2, Ercc4, Polq, Chek1, Nuck…
GO_DOUBLE_STRAND_BREAK_REPAIR_INVOLVED_IN_MEIOTIC_RECOMBINATION	0.0693189715	0.33499630	-0.7455545	-1.4177633	398	5	Prdm9, Spo11, Fancd2
GO_DOUBLE_STRAND_BREAK_REPAIR_VIA_BREAK_INDUCED_REPLICATION	0.7870370370	0.95607215	0.2875092	0.7586819	3059	12	Gins2, Cdc45, Mcm5, Gins4
GO_DOUBLE_STRAND_BREAK_REPAIR_VIA_CLASSICAL_NONHOMOLOGOUS_END_JOINING	0.7911483254	0.95662446	0.3409385	0.7261676	3306	6	Zbtb7a, Uvrag
GO_DOUBLE_STRAND_BREAK_REPAIR_VIA_SINGLE_STRAND_ANNEALING	0.4899762147	0.81712531	-0.4766255	-0.9966900	2883	7	Slx1b, Slx1b, Slx4
GO_DOUBLE_STRAND_BREAK_REPAIR_VIA_SYNTHESIS_DEPENDENT_STRAND_ANNEALING	0.9833862692	0.99971963	0.2115990	0.5137992	4024	9	Rad51c, Rad54l, Dmc1
GO_DOUBLE_STRANDED_METHYLATED_DNA_BINDING	0.3904306220	0.74999655	0.4972209	1.0590348	1631	6	Egr1, Macroh2a1, Mecp2
GO_DOUBLE_STRANDED_RNA_ADENOSINE_DEAMINASE_ACTIVITY	0.0250183959	0.18047239	-0.8872626	-1.4500166	135	3	Adarb1, Adar
GO_DOUBLE_STRANDED_RNA_BINDING	0.0065217391	0.07567166	-0.4321057	-1.5410797	47	74	Tfrc, Ddx60, Oas2, Tarbp2, Adarb1, Zfr2, Rc3h2, Eif2ak2, Ilf2, Oasl1, Prkrip1, Adar, Dgcr8, Oas1g, Tlr8, Strbp, Ago3, Fmr1, Ifih1, Mbnl1, Dicer1, Drosha, Stau1, Oas3, Dhx30, Hnrnpu, Dhx9, Rc3h1
GO_DOUBLE_STRANDED_TELOMERIC_DNA_BINDING	0.7989249939	0.95926895	0.3005525	0.7297938	3269	9	Xrcc5, Terf1, Rad50
GO_DRINKING_BEHAVIOR	0.8543478261	0.97686083	0.2922370	0.6831370	3536	8	Mmp17, Agt
GO_DRUG_BINDING	0.2862232779	0.66746237	-0.2979992	-1.1016167	2168	92	Folr2, Lrp2, Atp1a2, Cyp2d22, Nktr, Chka, Pparg, Ppid, Ppie, Htr1b, Chrnb2, Rara, Fabp1, Fkbp1a, Tlr8, Cyp2c65, Cyp4b1, Pde2a, Ppih, Ppia, Ppara, Pnp2, Fkbp2, Dcaf15
GO_DRUG_CATABOLIC_PROCESS	0.7198322721	0.93106314	-0.2966295	-0.8267652	4634	21	Cyp2d22, Cyp2c55, Cyp2c65, Cyp2c65, Cyp4b1, Cyp2e1, Cyp3a13, Cyp3a13
GO_DRUG_METABOLIC_PROCESS	0.1169728141	0.43917623	-0.3982227	-1.2904602	795	43	Cyp2d22, Bche, Dpep1, Abcb11, Adh1, Adal, Fmo5, Fmo2, Cyp2c55, Cyp2c65, Cyp2c65, Cyp4b1, Cyp2e1, Fmo1, Cyp3a13, Cyp3a13, Ugt1a1, Aox1
GO_DRUG_TRANSMEMBRANE_TRANSPORT	0.5219171073	0.83548601	-0.4457430	-0.9648725	3059	8	Abcb11, Slc22a3
GO_DRUG_TRANSPORT	0.6803866022	0.91608271	-0.3664591	-0.8448358	4082	10	Abcb11, Slc22a3
GO_DTTP_DIPHOSPHATASE_ACTIVITY	0.1704697987	0.52886827	0.7115851	1.3323243	761	4	Enpp1, Enpp3, Itpa
GO_DUCTUS_ARTERIOSUS_CLOSURE	0.0066883586	0.07685014	-0.8841545	-1.5705499	36	4	Myocd, Hpgd
GO_DUMP_METABOLIC_PROCESS	0.8818791946	0.98468846	0.3354060	0.6279918	3941	4	Dctd, Tyms, Nt5m
GO_DYNACTIN_BINDING	0.1982335623	0.56998425	-0.5118613	-1.2416605	1211	12	Sptbn5, Mapt, Bicd1, Htt, Gsk3b, Hook3, Bicd2, Bbs4, Snx5
GO_DYNACTIN_COMPLEX	0.1808127572	0.54500552	0.4837922	1.2766353	702	12	Acta2, Dctn6, Actr1a, Actr10, Dctn4, Dctn2, Actg2, Actl7b, Actr1b
GO_DYNAMIN_FAMILY_PROTEIN_POLYMERIZATION_INVOLVED_IN_MEMBRANE_FISSION	0.1186877362	0.44313491	-0.6747379	-1.3490141	690	6	Dnm1l, Opa1, Mief2, Dnm2
GO_DYNEIN_COMPLEX	0.0352422907	0.22458591	-0.4284119	-1.4417009	247	52	Dync2h1, Tcte3, Dnah12, Hdac6, Dnah7b, Dnah1, Dnah6, Dync1li2, Drc1, Dnhd1, Dnah11, Dnah2, Wdr63, Dync1li1, Dync1h1, Dync1i1, Ccdc65, Wdr34, Cfap70, Dnal1, Dynlrb1, Dync1i2
GO_DYNEIN_COMPLEX_BINDING	0.5620437956	0.85654395	-0.3346257	-0.9326681	3618	21	Hdac6, Cenpf, Fmr1, Numa1, Gpsm2, Rab29, Katnb1, Ppp1r42, Smc3, Bicd1
GO_DYNEIN_HEAVY_CHAIN_BINDING	0.0383685314	0.23555788	-0.6026001	-1.5133891	237	14	Dync1li2, Wdr63, Dync1li1, Dync1i1, Wdr34, Dnal1, Dync1i2, Wdr60, Dnaic1
GO_DYNEIN_INTERMEDIATE_CHAIN_BINDING	0.0837624962	0.37169913	-0.4652768	-1.3800188	552	27	Sptbn5, Dync2h1, Dnah7b, Dnah1, Dnah6, Dnhd1, Dnah11, Dnah2, Dync1h1
GO_DYNEIN_LIGHT_CHAIN_BINDING	0.2051324779	0.58132685	-0.5358754	-1.2354088	1230	10	Wdr63, Dync1i1, Wdr34, Dync1i2, Wdr60, Dnaic1, Hook3, Dnaic2
GO_DYNEIN_LIGHT_INTERMEDIATE_CHAIN_BINDING	0.0219056373	0.16560350	-0.5352619	-1.5577633	142	25	Hook2, Dync2h1, Hook1, Rilp, Dnah7b, Dnah1, Dnah6, Dnhd1, Dnah11, Dnah2, Dync1h1
GO_DYSTROGLYCAN_BINDING	0.6255624063	0.89092691	-0.3854966	-0.8887251	3753	10	Dmd, Agrn
GO_DYSTROGLYCAN_COMPLEX	0.7704697987	0.94997805	0.3932348	0.7362665	3443	4	Dag1, Sgcb, Sgce
GO_E_BOX_BINDING	0.8380644212	0.97508812	-0.2390253	-0.7684792	5697	41	Ciart, Pparg, Bhlhe41, Tcf4, Tcf21, Tfap4, Arntl2, Nr1d1, Tal1, Hand2, Per1, Clock, Ascl2, Nono, Myc, Prmt5
GO_EAR_DEVELOPMENT	0.6276697864	0.89225166	-0.2298045	-0.9318426	5230	193	Pax2, Slc25a27, Atp8a2, Epha4, Esrrb, Fzd3, Kcnk3, Bmper, Osr1, Myo15, Myo6, Ephb2, Prox1, Col2a1, Frem2, Maf, Slc44a4, Tgfb2, Mcoln3, Sdc4, Aldh1a3, Itga8, Sox9, Myo7a, Fat4, Gjb6, Msx1, Dchs1, Nog, Bcl2l11, Chd7, Nipbl, Shroom2, Slitrk6, Fgf10, Edn1
GO_EAR_MORPHOGENESIS	0.5888456550	0.86989151	-0.2491380	-0.9406417	4539	106	Pax2, Atp8a2, Fzd3, Osr1, Myo15, Myo6, Ephb2, Prox1, Col2a1, Slc44a4, Aldh1a3, Itga8, Sox9, Myo7a, Gjb6, Msx1, Nog, Chd7, Nipbl, Slitrk6, Fgf10, Edn1, Otx1
GO_EARLY_ENDOSOME	0.0460593654	0.26399618	0.2318408	1.1652379	44	362	Ackr2, H2-T23, Cd8b1, Mvb12b, Cd274, H2-M3, Nsg2, Vcam1, Cacng7, Stx7, Apoc2, Clip3, Coro1a, Cxcr4, Pld3, Fig4, Rab38, Marchf3, Ackr1, Rab32, Cd22, Cytip, Zfyve28, Havcr2, Arrdc4, Map2k1, Rab11fip5, B2m, Meltf, Pla2g4e, Ackr3, Snx20, Psen2, Apoe, Anxa1, Rab5b, Marchf1, F2rl1, Rftn1, Laptm4b, Dner, Plekhf2, Cd4, Pcsk9, Inpp5b, Cmtm6, Chmp1a, Snx1, Hps6, Rabep2, Tlr3, Rufy1, Snx3, Cav1, Ppp1r21, Ar…
GO_EARLY_ENDOSOME_MEMBRANE	0.0914728682	0.38772202	0.2608348	1.1853502	176	150	H2-T23, Cd8b1, Cd274, H2-M3, Nsg2, Stx7, Clip3, Pld3, Fig4, Marchf3, Zfyve28, Rab11fip5, B2m, Pla2g4e, Snx20, Anxa1, Rab5b, Marchf1, Plekhf2, Inpp5b, Cmtm6, Snx1, Hps6, Rufy1, Snx3, Cav1, Rab5c, Litaf, Sphk1, Ldlrad4, Plpp2, Marchf8, Tmem184a, Snx2, Dagla
GO_EARLY_ENDOSOME_TO_GOLGI_TRANSPORT	0.0589371981	0.30704345	0.6524134	1.5250899	243	8	Snx1, Ehd3, Snx2, Trappc10, Rbsn
GO_EARLY_PHAGOSOME	0.7509119333	0.94174248	0.2917658	0.7866390	2881	13	Pla2g5, Unc93b1, Snx3, Syt7
GO_EARP_COMPLEX	0.7883947186	0.95639313	-0.3952228	-0.7515646	4537	5	Vps51, Vps50, Eipr1, Vps52
GO_EATING_BEHAVIOR	0.1063314147	0.42084885	-0.4511183	-1.3380245	701	27	Atp8a2, Bbs12, Napepld, P2ry1, Oprl1, Uchl1, Agrp
GO_ECTODERM_DEVELOPMENT	0.7488071850	0.94169183	0.2664798	0.8160034	2667	21	Fzd7, Nf2, Smurf1, Zbtb7b, Bmpr1a, Grhl3, Stx2
[truncated: 12,760 more rows]

## Sheet: E0771_Hallmark
pathway	pval	padj	ES	NES	nMoreExtreme	size	leadingEdge
HALLMARK_ADIPOGENESIS	0.8155445425	0.872765014	-0.2096773	-0.8515623	6746	196	Ptger3, Slc27a1, Uqcr10, Ndufab1, Ndufb7, Lama4, Lifr, Pim3, Uqcr11, Gpx4, Pparg, Tst, Cidea, Slc1a5, Phldb1, Ndufs3, Ndufa5, Adcy6, Dhrs7b, Cox8a, Fabp4, Araf, Lpl, Nkiras1, Etfb, Chuk, Fzd4, Dnajc15, Mccc1, Ptcd3, Cd36, Mgll, Aldoa, Cyp4b1, Preb, Itsn1, Mtch2, Esrra, Uck1, Cavin1, Gpd2, Samm50
HALLMARK_ALLOGRAFT_REJECTION	0.0005717553	0.002896871	0.6732957	3.1690352	0	191	Prf1, Il12rb1, Itk, H2-DMb2, Ifng, H2-DMa, H2-Aa, Cd8a, Cxcl9, Cd74, H2-Oa, H2-T23, Ccl5, Cd8b1, Cd3g, Gbp2, Il2rb, Cd1d1, Cxcr3, Klrd1, Nos2, Cd96, Icam1, Ccl4, Srgn, Stat1, Thy1, Psmb10, Ccl22, Lck, Tap1, H2-M3, Crtam, Il2ra, Cd3e, Il1b, Tnf, Was, Gzma, Hcls1, Cd2, Tap2, Cd3d, Tlr2, Fcgr2b, Irf4, Fasl, Zap70, Cd40lg, Wars, Irf8, Il7, Gzmb, Itgb2, Ccl19, Tapbp, Ncf4, Cd7, Ctss, Spi1, Prkcb, Il12…
HALLMARK_ANDROGEN_RESPONSE	0.6223136110	0.707174558	-0.2461315	-0.9193288	4690	98	Mak, Bmpr1b, Hpgd, Slc38a2, Lifr, Gucy1a1, Zbtb10, Maf, Itgav, Sms, Aldh1a3, Mertk, Adrm1, Ccnd3, Homer2, H1f0, Rrp12, Pdlim5
HALLMARK_ANGIOGENESIS	0.0694658845	0.124328711	0.3932547	1.3691149	224	35	Pglyrp1, S100a4, Stc1, Olr1, Lum, Lrpap1, Slco2a1, Prg2
HALLMARK_APICAL_JUNCTION	0.5272305910	0.627655465	0.2075638	0.9780770	909	194	Icam1, Rhof, Thy1, Cd274, Tgfbi, Traf1, Cx3cl1, Cldn4, Vcam1, Arhgef6, Cd86, Gnai2, Crb3, Cdsn, Ppp2r2c, Tnfrsf11b, Cldn18, Skap2, Layn, Tubg1, Rac2, Cldn7, Icam2, Ywhah, Mpzl2, Itgb4, Cap1, Cadm3, Nf2, Lamb3, Slit2
HALLMARK_APICAL_SURFACE	0.2763965128	0.373508801	0.3010352	1.1020389	855	44	Il2rb, Thy1, Crybg1, Cx3cl1, Cd160, Flot2, Afap1l2, Pcsk9, Gata3, Il2rg
HALLMARK_APOPTOSIS	0.0004997501	0.002896871	0.4342706	1.9995997	0	158	Prf1, Irf1, Il1a, Nefh, Hmox1, Nedd9, Tap1, Atf3, Dcn, Il1b, Tnf, Cd2, Fasl, Krt18, Cd14, Casp1, Tnfsf10, Gadd45b, Dffa, Jun, Lum, Gna15, Btg2, Casp7, Ifngr1, Dnajc3, Cd38, Fas, Psen2, Anxa1, Bik, Dnaja1, Bmp2, Ereg, Gadd45a, Sod2, Timp3, Ppp2r5b, Casp6, Bid, Sqstm1, Ppt1, Casp8, Ank, Casp9, Cav1, Rhob, Cd69, Birc3, Retsat, Il6, Igf2r
HALLMARK_BILE_ACID_METABOLISM	0.0775752437	0.133750420	0.2823413	1.2315728	182	108	Ephx2, Hao1, Lck, Nr1h4, Ch25h, Gclm, Hsd17b11, Bcar3, Hacl1, Pex7, Abcd1, Acsl5, Prdx5, Idh1, Amacr, Isoc1, Scp2, Atxn1, Phyh, Mlycd, Optn, Cat, Lonp2, Fads2, Retsat, Acsl1, Pex12, Hsd17b4, Hsd3b7, Klf1, Abcd2, Aqp9
HALLMARK_CHOLESTEROL_HOMEOSTASIS	0.0828867453	0.138144575	0.3189310	1.2734085	231	68	Gldc, Aldoc, Atf3, Nfil3, Fbxo6, Cd9, Plscr1, Fabp5, Cxcl16, Sema3b, Fads2, Antxr2, Clu, Nsdhl, Actg1, Pnrc1, Plaur, Anxa5, Ech1
HALLMARK_COAGULATION	0.0027535567	0.009834131	0.3314541	1.4857179	5	131	C8g, F10, Cpq, Ctse, Mmp8, Ctsh, Plau, Apoc2, Mmp10, Dusp14, Olr1, Gp1ba, Cd9, A2m, Proc, Serping1, Csrp1, Dusp6, Anxa1, Prep, Rabif, Pef1, Timp3, C1qa, Fyn, C2, Arf4, Apoc1, Casp9, Serpine1, Ctsl, Capn5, Sh2b2, Rgn, C1rb, Lrp1, Mmp14, Tmprss6, Clu, Gsn
HALLMARK_COMPLEMENT	0.0005698006	0.002896871	0.4616498	2.1722910	0	190	Hspa1a, Ccl5, Psmb9, Irf1, Mmp12, Lck, S100a9, Was, F10, Klk1, Gzma, Tnfaip3, Cpq, Pla2g7, Cd40lg, Casp1, Gzmb, Mmp8, Ctsh, Ctss, Pla2g4a, Olr1, Gp1ba, Mmp13, Calm3, Gnai2, Fcer1g, Ctsc, Sh2b3, Plscr1, C1qc, Serping1, Car2, Casp7, Csrp1, Dusp6, Gngt2, Kynu, Gng2, Prep, Lcp2, Jak2, Rabif, Pcsk9, Pdp1, C1qa, Lap3, Fyn, C2, Cxcl3, Apoc1, Ppp2cb, Casp9, Cp, Serpine1, Grb2, Gata3, Ctsl, Ctsl, Cdh13, I…
HALLMARK_DNA_REPAIR	0.0105686965	0.035228988	-0.3635334	-1.4306661	83	149	Usp11, Snapc4, Upf3b, Zfp707, Bola2, Srsf6, Tarbp2, Gpx4, Ddb2, Poll, Polr2a, Vps37d, Gtf2a2, Nt5c, Adcy6, Supt5, Taf1c, Polr3gl, Npr2, Ercc2, Dgcr8, Adrm1, Ak1, Dad1, Nfx1, Aprt, Pola1, Polr2f, Polr1d, Pola2, Polr2h, Cmpk2, Pde6g, Nelfcd, Taf13, Lig1, Cox17, Ercc5, Rae1, Polr2i, Pnp2, Pold1, Nudt21, Ercc4, Ercc1, Prim1, Nme3, Mpc2, Gtf3c5, Guk1, Tsg101, Pold3, Polr2g, Polr2j, Rad52, Rfc2, Eif1b,…
HALLMARK_E2F_TARGETS	0.1017790149	0.164159701	-0.2973032	-1.2075839	840	198	Pan2, Srsf2, Tfrc, Wdr90, Snrpb, Prkdc, Pole, Tbrg4, H2ax, Pnn, Nop56, Pop7, Exosc8, Xpo1, Espl1, Cse1l, Depdc1a, Msh2, Pms2, Mre11a, Pola2, Jpt1, Brca1, Cdkn1a, Atad2, Mxd3, Lig1, H2az1, Donson, Kif4, Smc4, Cks1b, Cenpe, Zw10, Cdc25a, Luc7l3, Pold1, Birc5, Ccp110, Brca2, Syncrip, Hells, Spc25, Mki67, Nudt21, Dctpp1, Lbr, Chek1, Hnrnpd, Dnmt1, Ran, Cit, Cbx5, Ccne1, Prps1, Hmga1, Eed, Pds5b, Smc3…
HALLMARK_EPITHELIAL_MESENCHYMAL_TRANSITION	0.6435235672	0.715026186	-0.2285265	-0.9258692	5310	191	Cdh2, Fbln1, Ecm2, Fmod, Col7a1, Crlf1, Mmp3, Lama2, Eno2, Cd59b, Abi3bp, Comp, Col1a2, Matn3, Mfap5, Fn1, Col12a1, Nid2, Itgav, Flna, Sdc4, Ptx3, Vegfa, Col8a2, Dst, Col1a1, Pfn2, Lox, Lama1, Dpysl3, Aplp1, Nnmt, Ccn1, Msx1, Fbn1, Gpx7, Fgf2
HALLMARK_ESTROGEN_RESPONSE_EARLY	0.2484113229	0.345015726	0.2274831	1.0708417	429	193	Tgm2, Plaat3, Fam102a, Tff1, Fcmr, Slc7a2, Fos, Krt18, Olfml3, Sec14l2, Sfn, Slc9a3r1, Amfr, Hr, Tubb2b, Xbp1, Clic3, Papss2, Lrig1, Jak2, Sema3b, Kazn, Cldn7, Slc37a1, Pdzk1, Gab2, Olfm1, Igfbp4, Arl3, Cyp26b1, Reep1, Fkbp5, Slc26a2, Ttc39a, Unc119, Sh3bp5, Mreg, Kcnk5, Blvrb, Zfp185, Cish, Frk, Abhd2, Dlc1, Aldh3b1, Slc1a1, Ccnd1, Adcy9, Egr3, Hspb8, Tmem164, Tjp3, Klf4, Bcl2, Klk10, Retreg1, T…
HALLMARK_ESTROGEN_RESPONSE_LATE	0.0301994302	0.088821854	0.2698188	1.2696311	52	190	Plaat3, Fam102a, S100a9, Gins2, Tff1, Snx10, Id2, Fos, Aldh3a2, Ass1, St14, Cd9, Zfp36, Sfn, Slc9a3r1, Dnajc12, Amfr, Hr, Car2, Dcxr, Xbp1, Fabp5, Batf, Clic3, Papss2, Jak2, Prkar2b, Sema3b, Pdzk1, Cav1, Emp2, Lsr, Olfm1, Igfbp4, Arl3, Cyp26b1, Fkbp5, Slc26a2, Dusp2, Cdh1, Ltf, Jak1, Kcnk5, Cxcl14, Sgk1, Blvrb, Cish, Ptpn6, Mocs2, Frk, Abhd2, Aldh3b1, Cdc20, Btg3, Nab2, Ccnd1, Egr3, Hspb8, St6gal…
HALLMARK_FATTY_ACID_METABOLISM	0.1690701144	0.248632521	0.2433928	1.1136831	339	153	Cd1d1, Eno3, Hsd17b11, Eci1, Cpox, Aldh3a2, Acsl5, Ephx1, Suclg1, Car2, Idh1, Hibch, Gabarapl1, Aldh3a1, Vnn1, Psme1, Ube2l6, Ywhah, Mdh1, Mlycd, Nbn, Hsdl2, Cbr3, Ehhadh, Urod, Auh, Retsat, Odc1, Acsl1, Pts, Etfdh, Cpt1a, Hsd17b4, Gad2, Acadl, Blvra, Nsdhl, Serinc1
HALLMARK_G2M_CHECKPOINT	0.0696240783	0.124328711	-0.3073479	-1.2482319	575	196	Dmd, Srsf2, Cdc7, Egf, Dtymk, Pole, Kif15, Ccnt1, H2ax, Srsf10, Map3k20, Odf2, Xpo1, Knl1, Prpf4b, Espl1, Pola2, Jpt1, Exo1, Ube2c, Cenpf, Atrx, Ttk, Numa1, Atf5, H2az1, Kif4, E2f3, Smc4, Rbm14, Cks1b, Cenpe, H2az2, Ythdc1, Fancc, Troap, Cdc25a, Birc5, H2bc12, Chaf1a, Brca2, Kif20b, Syncrip, Cul5, Bub1, Tpx2, Mki67, Nup98, Polq, Lbr, Chek1, Tnpo2, Hnrnpd, Hnrnpu, Rps6ka5, Hmga1, Pds5b, Upf1, Prim…
HALLMARK_GLYCOLYSIS	0.8911216661	0.928251735	-0.1998875	-0.8077203	7316	186	Vldlr, Efna3, Eno2, Pfkfb1, Cth, Hs6st2, Stc2, Ankzf1, Homer1, Cacna1h, Rbck1, Agrn, Xylt2, Kdelr3, Phka2, Spag4, Fbp2, Pgk1, Egln3, Vegfa, Mertk, B3gat3, Sox9, Depdc1a, Agl, Alg1, Gys1, Chpf, Fam162a, Mpi, Arpp19, Cldn9, Aldoa, Egfr, Kif2a, Rragd, Pkm, Pkp2, Ppia
HALLMARK_HEDGEHOG_SIGNALING	0.1889693923	0.269956275	-0.3923174	-1.2166792	1277	35	Vldlr, Ldb1, Cntfr, Ophn1, Ache, Amot, Vegfa, Nrcam
HALLMARK_HEME_METABOLISM	0.0016741071	0.006685088	0.3185470	1.4929017	2	184	Tent5c, Gclm, Mocos, Ucp2, Ctse, Gypc, Bpgm, Abcg2, Trim10, Cpox, Slc7a11, Ackr1, Add2, Osbp2, Btg2, Car2, Htatip2, Ell2, Fech, Epb42, Tmcc2, Nfe2l1, Pdzk1ip1, Ppp2r5b, Mgst3, Sdcbp, Optn, Slc10a3, Cat, Hagh, Nfe2, Nek7, Urod, Spta1, Usp15, Blvrb, Marchf8, Adipor1, Mkrn1, Cdr2, Narf, Mfhas1, Fbxo9, Nudt4, Atg4a, Blvra, Hbq1b, Aldh1l1, Klf1, Slc66a2, Selenbp1, Rcl1, Minpp1, Fbxo34, Sec14l1, Gclc, …
HALLMARK_HYPOXIA	0.0541294643	0.112769717	0.2614445	1.2252853	96	184	Tgm2, Hmox1, Aldoc, Glrx, Atf3, Tgfbi, Dcn, Tnfaip3, Eno3, Fos, Ampd3, S100a4, Nfil3, Stc1, Adora2b, Pgm2, Cxcr4, Jun, Zfp36, B3galt6, Plac8, Prdx5, Gpc1, Ackr3, Bcan, Tes, Ilvbl, Ddit4, Ppfia4, Ext1, Casp6, Ugp2, Pfkfb3, Cav1, Cp, Serpine1, Tgfb3, Dusp1
HALLMARK_IL2_STAT5_SIGNALING	0.0005770340	0.002896871	0.4558529	2.1559187	0	197	Tnfsf11, Tgm2, Tnfrsf9, Il2rb, Penk, Tnfrsf18, Ikzf4, Cst7, Itgae, Il2ra, Ctla4, Eno3, Traf1, Irf4, Irf8, Icos, Gbp3, Nfil3, Galm, Cxcl10, Nt5e, Tnfsf10, Cd83, Gadd45b, Cd86, Ltb, Tnfrsf1b, Mxd1, Plscr1, Car2, Rnh1, Xbp1, Capn3, Cd79b, Gabarapl1, Batf, Ifngr1, Il1r2, Amacr, Coch, Bmp2, Rhoh, Lrig1, Ckap4, Dcps, Enpp1, Ager, Map6, Glipr2, Anxa4, Rhob, Cd81, Cdc42se2, P2rx4, Prkch, Odc1, Igf2r, Pdc…
HALLMARK_IL6_JAK_STAT3_SIGNALING	0.0003846154	0.002896871	0.5996073	2.5097182	0	86	Il12rb1, Cxcl9, Irf1, Hmox1, Il15ra, Stat1, Il2ra, Crlf2, Il1b, Tnf, Tlr2, Cd14, Csf2rb2, Il7, Socs3, Cxcl10, Tnfrsf1a, Cd9, Jun, Ltb, A2m, Tnfrsf1b, Ccr1, Ifngr1, Il1r2, Cd38, Fas, Csf2ra, Cxcl3, Il13ra1, Dntt, Grb2, Il10rb, Il2rg, Il6, Stat3, Bak1, Ccl7, Ebi3, Ptpn2, Csf3r, Pim1
HALLMARK_INFLAMMATORY_RESPONSE	0.0005793743	0.002896871	0.5256135	2.4767828	0	194	Ifitm1, Cxcl9, Tnfrsf9, Ccl5, Irf1, Il1a, Cxcr6, Il2rb, Icam1, Il15ra, Ccl22, Ccrl2, Lck, Clec5a, Nmi, Il1b, Tlr2, Sema4d, Cx3cl1, Ccr7, Lta, Slc7a2, Pdpn, Cd14, Cxcl10, Tapbp, Tnfsf10, Gpr132, Adora2b, Olr1, Gp1ba, Il12b, Ripk2, Tnfaip6, Rgs1, Gna15, Tnfrsf1b, Mxd1, Btg2, Pde4b, Slc1a2, Scarf1, Tnfsf15, Nod2, Il15, Sgms2, Nlrp3, Ereg, Lcp2, Il7r, Irak2, Slc31a2, Kcna3, Slamf1, Ptgir, Tlr3, Serpi…
HALLMARK_INTERFERON_ALPHA_RESPONSE	0.0003944773	0.002896871	0.5312318	2.2389971	0	90	Ifitm1, Cd74, Batf2, Psmb9, Irf1, Gbp2, Tmem140, Ccrl2, Tap1, Nmi, Epsti1, Psmb8, Wars, Lgals3bp, Il7, Casp1, Gbp3, Cxcl10, Sp110, Ripk2, Cnp, B2m, Psme2, Plscr1, Il15, Psme1, Ube2l6, Trim21, Ifi35, Lap3, Casp8, Ncoa7, Trafd1, Irf2, Ifitm2
HALLMARK_INTERFERON_GAMMA_RESPONSE	0.0005698006	0.002896871	0.5982646	2.8151311	0	190	H2-DMa, H2-Eb1, H2-Aa, Cxcl9, Cd74, Ciita, Ido1, Batf2, Ccl5, Psmb9, Irf1, Il2rb, Apol6, Icam1, Il18bp, Il15ra, Stat1, Cd274, Psmb10, Tap1, H2-M3, Nmi, Ptgs2, Epsti1, Gzma, Psmb8, Tnfaip3, Xcl1, Irf4, Wars, Klrk1, Lgals3bp, Csf2rb2, Irf8, Il7, Zbp1, Casp1, Socs3, Tnfaip2, Gbp3, Bpgm, P2ry14, Vcam1, Cxcl10, Tapbp, Tnfsf10, Sp110, Pla2g4a, Eif4e3, Cd86, Ripk2, Stat4, Tnfaip6, Upp1, Irf5, B2m, Psme2…
HALLMARK_KRAS_SIGNALING_DN	0.0370189966	0.090750586	-0.3265522	-1.3149502	303	177	Nrip2, Itgb1bp2, Rgs11, Tnni3, Ptgfr, Ckm, Bmpr1b, Nr6a1, Fgfr3, Kcnd1, Myh7, Efhd1, Cdh16, Slc12a3, Egf, Prodh, Myo15, Hc, Abcb11, Cntfr, Rsad2, Cd207, Slc5a5, P2rx6, Col2a1, Tgfb2, Zc2hc1c, Msh5, Abcg4, Htr1b, Prkn, Sox10, Arhgdig
HALLMARK_KRAS_SIGNALING_UP	0.0005698006	0.002896871	0.4039190	1.9006390	0	190	Pdcd1lg2, Hsd11b1, Plek2, Glrx, Nr1h4, Il1b, Ptgs2, Psmb8, Tnfaip3, Traf1, Gypc, Id2, Scg5, Irf8, Itgb2, Bpgm, Cxcl10, Plau, Mmp10, Ppbp, Ctss, Cxcr4, Prdm1, Eng, Fcer1g, Tnfrsf1b, Car2, Arg1, Dusp6, Lcp1, Fbxo4, Map7, Cd37, F13a1, Bmp2, Ereg, St6gal1, Csf2ra, F2rl1, Ace, Il7r, Mafb, Sema3b, Ikzf1, Gfpt2, Spry2, Mpzl2, Plvap, Mycn, Ly96, Laptm5, Ank, Mmd, Adamdec1, Wnt7a, Cbr4, Ano1, Rbm4, Prelid…
HALLMARK_MITOTIC_SPINDLE	0.0531284037	0.112769717	-0.3125645	-1.2695718	438	198	Fgd4, Mid1, Myh10, Ophn1, Kif15, Cep72, Hdac6, Flna, Ckap5, Myo9b, Arhgap29, Arhgef2, Dst, Rictor, Espl1, Palld, Arap3, Myo1e, Llgl1, Cep131, Map1s, Pif1, Arhgap4, Cenpf, Pdlim5, Tubgcp3, Rhot2, Bcl2l11, Cdc42ep2, Dync1h1, Net1, Sass6, Ttk, Itsn1, Numa1, Arhgef7, Rabgap1, Shroom2, Kif4, Smc4, Cenpe, Cntrl, Pcm1, Sptan1, Klc1, Birc5, Brca2, Kif20b, Bub1, Tpx2, Rasa2, Lrpprc, Bcar1, Tubgcp6, Stau1,…
HALLMARK_MTORC1_SIGNALING	0.2862903226	0.376697793	0.2241024	1.0546624	496	192	Glrx, Sdf2l1, Wars, Itgb2, Nfil3, Stc1, Coro1a, Cxcr4, Cd9, Slc7a11, Slc9a3r1, Ctsc, Btg2, Prdx1, Xbp1, Idh1, Eef1e1, Skap2, Txnrd1, Tes, Sla, Tubg1, Ddit4, M6pr, Nfkbib, Pno1, Sqstm1, Tuba4a, Ccng1, Rab1a, Fads2, Ykt6, Nampt, Calr, Plod2, Ak4, Edem1, Fgl2, Gclc, Nfyc, Tbk1, Ppa1, Slc2a3, Lta4h, Psme3, Hsp90b1, Cyb5b, P4ha1, Hspa5, Rpn1, Ifrd1, Bhlhe40, Nmt1
HALLMARK_MYC_TARGETS_V1	0.1576909113	0.238925623	-0.2862527	-1.1626989	1302	198	Srsf2, Ndufab1, Lsm7, Snrpd2, Ilf2, Eif3b, Nhp2, Pgk1, Rps5, Nop56, Rps10, Cox5a, Xpo1, Srpk1, Set, Rpl18, Ncbp1, Mrpl23, Rpl6, Rpl14, Mrpl9, Rps6, Lsm2, Rpl34, Tardbp, Snrpa, Eif3j1, Hnrnpa3, H2az1, Ppia, Psmb3, Txnl4a, Sf3a1, Syncrip, Rrm1, Rrp9, Tcp1, Eef1b2, Cdk2, Hnrnpd, Rps2, Ran, Hnrnpu, Snrpa1, Ssbp1, Rplp0, Psmd8, Snrpb2, Smarcc1, Eif3d, Mrps18b, Fam120a, Psma6, Cops5, Trim28, Srsf1, Eif…
HALLMARK_MYC_TARGETS_V2	0.4960474308	0.604935891	-0.2862098	-0.9799364	3513	57	Ppan, Exosc5, Tbrg4, Nop56, Tmem97, Ndufaf4, Rrp12, Mrto4, Las1l, Rrp9, Dctpp1, Tfb2m, Gnl3, Hspe1, Sord, Mcm4, Nolc1, Pus1, Wdr43, Hspd1, Myc, Nop2
HALLMARK_MYOGENESIS	0.0011045655	0.005020752	-0.3857338	-1.5485561	8	174	Pygm, Mybpc3, Actn2, Hspb2, Dmpk, Tnnc1, Dmd, Cox7a1, Ckm, Kcnh2, Tnnt2, Chrnb1, Cryab, Lama2, Myh7, Tnni1, Fxyd1, Stc2, Pick1, Ppp1r3c, Myl7, Igf1, Klf5, Efs, Mapk12, Cacna1h, Pdlim7, Agrn, Ache, Camk2b, Col1a1, Pde4dip, Pkia, Ak1, Agl, Schip1, Aebp1, Aplnr, Mapre3, Erbb3, Tpm3
HALLMARK_NOTCH_SIGNALING	0.0381152461	0.090750586	0.4404791	1.4891397	126	31	Lfng, Fzd1, Dll1, Psen2, Fzd7, Wnt5a, Maml2, Fbxw11, Aph1a, Ccnd1, Fzd5
HALLMARK_OXIDATIVE_PHOSPHORYLATION	0.0362795228	0.090750586	-0.3240958	-1.3100998	297	187	Bdh2, Atp5g2, Uqcr10, Ndufab1, Ndufb7, Timm13, Mrps12, Uqcr11, Gpx4, Atp5l, Atp5d, Ndufs7, Ndufs3, Ldhb, Ndufa8, Ndufa5, Ndufa4, Ndufa7, Atp5g3, Mrpl34, Cox8a, Cox5a, Cox4i1, Ndufv2, Fdx1, Timm50, Tomm22, Etfb, Ndufs6, Ndufc1, Cox6c, Polr2f, Cox6b1, Uqcrh, Hspa9, Cox11, Ndufb5, Maob, Rhot2, Mrps30, Acaa1b, Ndufs4, Cox17, Cox7a2, Ndufb8, Mrpl35, Pmpca, Ndufa6, Timm9, Mrpl11, Gpi1, Iscu, Decr1, Nnt…
HALLMARK_P53_PATHWAY	0.0017381228	0.006685088	0.2973726	1.4012715	2	194	Il1a, Hmox1, Rnf19b, Tap1, Atf3, Vdr, Ralgds, Cdkn2b, Fos, Casp1, S100a4, Tax1bp3, Gm2a, Tcn2, Mapkapk3, St14, Jun, Upp1, Sfn, Slc7a11, Ninj1, Ephx1, Mxd1, Btg2, Mknk2, Dcxr, Rad51c, Sdc1, Fas, Bmp2, Steap3, Gadd45a, Ddit4, Cebpa, Dram1, Mxd4, Itgb4, Trafd1, Ccng1, Cd81, Cdh13, Triap1, Zfp36l1, Tnfsf9, Sphk1, Mdm2, Cd82, Retsat, Tm4sf1, Vwa5a, Sertad3, Hexim1, Prmt2, Fuca1, Bak1
HALLMARK_PANCREAS_BETA_CELLS	0.9779729126	0.977972913	-0.1935738	-0.5927660	6570	33	Chga, Nkx2-2, Dpp4, Foxo1, Pax4, Srp9
HALLMARK_PEROXISOME	0.0625777041	0.124328711	0.2930057	1.2625318	150	101	Ephx2, Hsd11b2, Hsd17b11, Abcd1, Acsl5, Prdx1, Prdx5, Idh1, Isoc1, Sod2, Ywhah, Scp2, Atxn1, Mlycd, Cat, Lonp2, Mvp, Ehhadh, Retsat, Acsl1, Abcb1a, Hsd17b4, Slc25a4, Pex14, Hsd3b7, Nudt19, Abcd2, Cnbp, Ctbp1
HALLMARK_PI3K_AKT_MTOR_SIGNALING	0.0193018480	0.060318275	0.3256905	1.4001370	46	100	Rps6ka1, Lck, Fasl, Prkcb, Cxcr4, Tnfrsf1a, Sfn, Pak4, Camk4, Akt1, Mknk2, Fgf6, Mapk9, Arf1, Ripk1, Sla, Nfkbib, Nod1, Ppp1ca, Sqstm1, Grb2, Il2rg, Cdk4, Arpc3, Calr, Dusp3, Cab39l, Rptor, Cdk1, Tbk1, Mknk1, Hsp90b1, Ptpn11, Tiam1, Ralb, Arhgdia, Myd88, Mapkap1, Rac1, Nck1
HALLMARK_PROTEIN_SECRETION	0.9572854291	0.976821866	0.1785384	0.7610267	2397	95	Krt18, Stx7, Arfgap3, Ctsc, Sec24d, Arf1, Gosr2, M6pr, Ppt1, Ykt6, Igf2r, Ap3s1, Snx2, Gnas, Cln5, Ap3b1, Lman1, Sgms1, Bet1, Mon2, Rab9, Tspan8, Adam10, Tmed10, Arcn1, Tom1l1, Copb2, Cav2, Gla, Rab5a, Clta, Rab2a, Ergic3
HALLMARK_REACTIVE_OXYGEN_SPECIES_PATHWAY	0.3398541114	0.435710399	0.2838322	1.0580340	1024	48	Glrx, Gclm, Ftl1, Prdx1, Pdlim1, Mgst1, Txnrd1, Sod2, Srxn1, Cat, Ipcef1, Lsp1, Gclc, Msra, Hhex, Prdx4
HALLMARK_SPERMATOGENESIS	0.6058375307	0.704462245	-0.2438080	-0.9349791	4690	118	Acrbp, Tekt2, Tnni3, Tulp2, Mlf1, Clvs1, Gsg1, Ip6k1, Zc2hc1c, Papolb, Gstm5, Pcsk4, Ide, Art3, Strbp, Dpep3, Topbp1, Ttk, Gpr182, Jam3
HALLMARK_TGF_BETA_SIGNALING	0.4246071548	0.530758943	0.2643438	1.0105874	1269	54	Id2, Bcar3, Id3, Eng, Bmp2, Ppp1ca, Serpine1, Ppm1a, Smurf1, Cdh1, Smurf2, Ltbp2, Bmpr1a, Hipk2, Ski, Rhoa
HALLMARK_TNFA_SIGNALING_VIA_NFKB	0.0005750431	0.002896871	0.5245549	2.4820380	0	198	Tnfrsf9, Ccl5, Irf1, Il1a, Icam1, Ccl4, Il15ra, Rnf19b, Ccrl2, Tap1, Atf3, Fjx1, Tnip1, Il1b, Tnf, Ptgs2, Tubb2a, Tnfaip3, Tlr2, Traf1, Egr2, Id2, Fos, Nfkbie, Bcl2a1a, Gem, Socs3, Tnfaip2, Nfil3, Nr4a3, Cxcl10, Egr1, Plau, Cd83, Gadd45b, Il23a, Olr1, B4galt5, Il12b, Slc2a6, Ripk2, Tnfaip6, Jun, Zfp36, Tnc, Sik1, Ninj1, Zc3h12a, Mxd1, Btg2, Pde4b, Ackr3, Kynu, Bmp2, F2rl1, Gadd45a, Sod2, Il7r, Rc…
HALLMARK_UNFOLDED_PROTEIN_RESPONSE	0.8203991131	0.872765014	-0.2169237	-0.8251793	6289	111	Edc4, Tspyl2, Rps14, Stc2, Arfgap1, Fkbp14, Kdelr3, Exosc5, Nhp2, H2ax, Nop56, Vegfa, Dcp2, Ifit1bl1, Atf4, Lsm4, Cebpb, Hspa9, Slc1a4, Preb, Cks1b, Banf1, Rrp9, Exosc2, Dnaja4, Imp3, Asns, Eif4ebp1, Wfs1, Eif4a2, Exosc4, Sdad1
HALLMARK_UV_RESPONSE_DN	0.1294147326	0.202210520	-0.3064400	-1.2009210	1025	142	Vldlr, Ptgfr, Pik3r3, Ddah1, Col1a2, Ica1, Bckdhb, Pparg, Igfbp5, Arhgef9, Slc22a18, Irs1, Cacna1a, Fhl2, Col1a1, Acvr2a, Tfpi, Schip1, Mgmt, Anxa2, Vav2, Ccn1, Mgll, Rxra, Pdlim5, Atrx, Nipbl, Ythdc1, Col5a2, Pias3, Dbp, Ltbp1, Rasa2, Bdnf, Add3, Ptprm, Tjp1, Smad7, Magi2, Dab2, Atrn, Scn8a, Celf2
HALLMARK_UV_RESPONSE_UP	0.0496524330	0.112769717	0.2714284	1.2408627	99	152	Irf1, Hmox1, Icam1, Htr7, Tap1, Atf3, Creg1, Cdkn2b, Fos, Cnp, Cck, Ephx1, Btg2, Ggh, Car2, Hspa2, Dnaja1, Bmp2, Sod2, Grpel1, Grina, Epcam, Bid, Sqstm1, Ppt1, Tuba4a, Rhob, Ctsl, Olfm1, Urod, Rab27a, Nat2, Ykt6, Sigmar1, Il6, Abcb1a, Mmp14, Dnajb1, Bak1, Gch1, Slc25a4, Tmbim6, Lhx2, Btg3, Igfbp2, Ddx21, Fen1
HALLMARK_WNT_BETA_CATENIN_SIGNALING	0.0660107902	0.124328711	0.3782268	1.3567945	207	40	Wnt6, Tcf7, Fzd1, Hey2, Dll1, Psen2, Wnt5b, Maml1, Rbpj, Hdac2, Hdac5, Axin1
HALLMARK_XENOBIOTIC_METABOLISM	0.0333704116	0.090750586	0.2691481	1.2626482	59	185	Hsd11b1, Hmox1, Psmb10, Cyp2s1, F10, Id2, Irf8, Tpst1, Cyb5a, Pink1, Arg2, Hacl1, Cyp2j9, Slc46a3, Sar1b, Tnfrsf1a, Upp1, Ninj1, Ephx1, Man1a, Car2, Dcxr, Arg1, Idh1, Ptgr1, Gabarapl1, Fas, Kynu, Apoe, Aldh3a1, Vnn1, Papss2, Pgd, Gstm4, Casp6, Cat, Serpine1, Dhrs7, Igfbp4, Kars, Retsat, Spint2, Abhd6, Blvrb, Pts, Etfdh, Hes6, Abcc3, Gch1, Tmbim6
