# Supplementary material for: An activin receptor-like kinase 1–governed monocytic lineage shapes an immunosuppressive landscape in breast cancer metastases
Source: J Clin Invest. 2025 Jan 14;135(5):e183086. doi: 10.1172/JCI183086 (PMC11870737; doi:10.1172/JCI183086)
Supplement: Supplemental table 4 [file jci-135-183086-s118.xlsx]

## Sheet: Sheet1
DEGs sorted on avg_log2FC, ACVRL1-positive vs ACVRL1-negative in macrophages Azizi et al (p_val_adj < 0.05).
gene	p_val	avg_log2FC	pct.1	pct.2	p_val_adj
ACVRL1	0	2.5735	1	0	0
ECM1	4.73372e-32	0.508734	0.392	0.068	7.91999e-28
TPK1	1.98033e-18	0.570616	0.206	0.033	3.31329e-14
JKAMP	1.10714e-16	0.516828	0.314	0.076	1.85236e-12
SLAMF9	2.92427e-16	0.407325	0.245	0.05	4.8926e-12
CTSK	4.67849e-16	0.25246	0.314	0.077	7.82759e-12
LILRB5	7.23223e-16	0.440542	0.51	0.17	1.21002e-11
DYSF	1.50161e-15	0.361839	0.255	0.056	2.51234e-11
CALU	2.51619e-15	0.701813	0.48	0.169	4.20983e-11
C20ORF24	2.93292e-15	0.497886	0.392	0.119	4.90707e-11
FAM20C	5.11033e-15	0.632847	0.52	0.192	8.55009e-11
C1ORF198	5.16649e-15	0.306484	0.167	0.027	8.64405e-11
TSPAN4	5.40905e-15	0.569089	0.461	0.159	9.04988e-11
CORO7	5.50189e-15	0.329659	0.422	0.13	9.20521e-11
CAMK1	1.31106e-14	0.451821	0.382	0.116	2.19354e-10
SPPL2A	1.36093e-14	0.596266	0.549	0.208	2.27698e-10
CTNNA1	1.88828e-14	0.405147	0.618	0.251	3.15929e-10
EPHX1	2.58464e-14	0.358662	0.412	0.132	4.32437e-10
PTMS	2.75271e-14	0.410255	0.588	0.232	4.60556e-10
CD36	2.82719e-14	0.919294	0.657	0.287	4.73018e-10
COLGALT1	2.84304e-14	0.619581	0.608	0.239	4.7567e-10
FTLP3	2.94424e-14	0.537288	0.588	0.239	4.926e-10
MGLL	3.91392e-14	0.434314	0.608	0.237	6.54838e-10
PRDX3	6.62241e-14	0.336338	0.549	0.207	1.108e-09
GRK6	7.7156e-14	0.392257	0.284	0.074	1.2909e-09
ADCY3	9.08895e-14	0.416758	0.265	0.065	1.52067e-09
EMP1	1.41972e-13	0.640793	0.451	0.158	2.37533e-09
AP2S1	1.45862e-13	0.352177	0.657	0.277	2.44042e-09
HDLBP	1.48013e-13	0.515441	0.529	0.207	2.4764e-09
B3GNT7	1.52175e-13	0.312606	0.206	0.043	2.54605e-09
FLT1	1.53741e-13	0.335463	0.176	0.033	2.57225e-09
FUCA2	1.56614e-13	0.326542	0.49	0.172	2.62031e-09
MARCO	1.82324e-13	0.712855	0.559	0.217	3.05047e-09
TMED5	2.32046e-13	0.370113	0.461	0.163	3.88235e-09
IGF2R	2.32112e-13	0.445237	0.471	0.164	3.88347e-09
NCSTN	2.44883e-13	0.371037	0.569	0.223	4.09714e-09
LINC01272	2.73655e-13	0.429931	0.422	0.144	4.57853e-09
PKM	2.94359e-13	0.634907	0.912	0.502	4.92493e-09
STAC3	3.1287e-13	0.316756	0.245	0.059	5.23464e-09
SLC17A5	4.25748e-13	0.334998	0.392	0.127	7.12319e-09
CPQ	4.80597e-13	0.530076	0.353	0.11	8.04087e-09
FAM195A	4.98422e-13	0.262899	0.314	0.09	8.3391e-09
NRGN	5.33494e-13	0.364715	0.275	0.072	8.9259e-09
DECR1	6.31321e-13	0.316392	0.353	0.109	1.05626e-08
SPARC	6.84157e-13	0.510582	0.471	0.176	1.14466e-08
CYP4V2	6.97588e-13	0.251897	0.216	0.048	1.16713e-08
LMAN1	8.66588e-13	0.426473	0.304	0.087	1.44989e-08
ITPKB	9.74421e-13	0.29995	0.265	0.068	1.6303e-08
BCAP31	1.11598e-12	0.493488	0.725	0.349	1.86715e-08
LAMTOR5	1.1709e-12	0.35253	0.451	0.16	1.95903e-08
CSF1	1.28994e-12	0.396846	0.235	0.057	2.1582e-08
MAD1L1	1.31324e-12	0.288058	0.216	0.05	2.19718e-08
BLVRB	1.41976e-12	0.554489	0.559	0.229	2.3754e-08
MFHAS1	1.54328e-12	0.284031	0.304	0.088	2.58206e-08
SLC43A3	1.56508e-12	0.341354	0.539	0.216	2.61854e-08
HK3	1.72598e-12	0.433632	0.373	0.124	2.88773e-08
PLA2G7	2.01618e-12	0.373233	0.441	0.157	3.37327e-08
LPL	2.27031e-12	0.741538	0.51	0.202	3.79846e-08
VAT1	2.27404e-12	0.325178	0.608	0.257	3.80469e-08
RIN2	2.3488e-12	0.312056	0.343	0.107	3.92978e-08
NUCB1	2.57896e-12	0.471338	0.539	0.218	4.31486e-08
IDH1	3.28316e-12	0.396023	0.422	0.151	5.49305e-08
C16ORF62	3.35524e-12	0.280018	0.284	0.08	5.61366e-08
ATP6AP1	3.98793e-12	0.512255	0.725	0.366	6.6722e-08
PHB	4.32159e-12	0.278854	0.402	0.139	7.23045e-08
PLOD1	4.59287e-12	0.423411	0.382	0.129	7.68433e-08
HYAL2	4.61241e-12	0.253736	0.225	0.055	7.71702e-08
TMBIM1	5.18399e-12	0.453235	0.627	0.283	8.67333e-08
CCDC88A	5.44242e-12	0.446946	0.598	0.269	9.10571e-08
GM2A	6.40062e-12	0.413343	0.725	0.336	1.07089e-07
TMC6	6.41549e-12	0.263579	0.392	0.133	1.07338e-07
ATP5J	6.48767e-12	0.314102	0.5	0.19	1.08545e-07
EMILIN2	6.55203e-12	0.357991	0.647	0.282	1.09622e-07
NRP2	7.34311e-12	0.274061	0.373	0.126	1.22858e-07
TRIP10	1.31624e-11	0.769105	0.176	0.038	2.2022e-07
TMEM160	1.34813e-11	0.401013	0.265	0.074	2.25556e-07
TXN	1.4567e-11	0.32568	0.569	0.243	2.4372e-07
B3GNT2	1.54697e-11	0.46734	0.265	0.074	2.58824e-07
TSPO	1.72815e-11	0.496839	0.824	0.467	2.89138e-07
TMEM87A	1.7529e-11	0.280517	0.382	0.132	2.93279e-07
CAPZA2	1.9409e-11	0.382762	0.647	0.287	3.24732e-07
ACE	1.96115e-11	0.292563	0.265	0.075	3.2812e-07
MAPRE1	2.12193e-11	0.382182	0.539	0.228	3.5502e-07
SUCNR1	2.25424e-11	0.338544	0.137	0.024	3.77157e-07
ARL6IP5	2.37214e-11	0.320839	0.637	0.289	3.96883e-07
ATP6AP2	2.39327e-11	0.578288	0.667	0.326	4.00419e-07
TM9SF2	2.48087e-11	0.384865	0.549	0.233	4.15075e-07
RPS6KA3	2.98829e-11	0.512225	0.392	0.143	4.99971e-07
PLA2G15	3.13941e-11	0.325139	0.422	0.16	5.25255e-07
GLMP	3.33866e-11	0.319228	0.382	0.137	5.58591e-07
PTPN6	3.3929e-11	0.4098	0.569	0.252	5.67666e-07
PDIA6	3.46752e-11	0.388543	0.598	0.258	5.8015e-07
HSD17B4	3.75662e-11	0.25535	0.451	0.175	6.28521e-07
FBP1	4.0321e-11	0.554083	0.52	0.223	6.7461e-07
CYB5R3	4.05261e-11	0.384241	0.539	0.232	6.78042e-07
CD59	4.16718e-11	0.261622	0.559	0.24	6.97211e-07
ANAPC11	4.27995e-11	0.430608	0.539	0.226	7.16079e-07
MITF	4.87109e-11	0.420059	0.48	0.197	8.14982e-07
TBCB	5.33606e-11	0.273603	0.382	0.133	8.92777e-07
CMTM7	5.87263e-11	0.338776	0.392	0.14	9.82549e-07
CD151	6.42568e-11	0.444786	0.461	0.187	1.07508e-06
TRPV2	6.43947e-11	0.330426	0.402	0.149	1.07739e-06
SEP15	6.48891e-11	0.265781	0.588	0.252	1.08566e-06
ARID5B	6.56191e-11	0.309153	0.324	0.106	1.09787e-06
BCAR1	6.66373e-11	0.263937	0.167	0.035	1.11491e-06
RAB42	7.26996e-11	0.336217	0.167	0.036	1.21634e-06
DDB1	7.55991e-11	0.496189	0.373	0.134	1.26485e-06
LIPA	8.20146e-11	0.702079	0.784	0.43	1.37219e-06
CYP27A1	8.4403e-11	0.489886	0.461	0.187	1.41215e-06
P2RX4	1.02146e-10	0.366308	0.461	0.19	1.709e-06
TMEM176B	1.04603e-10	0.393103	0.608	0.271	1.75011e-06
LTA4H	1.14394e-10	0.644197	0.529	0.229	1.91393e-06
PTTG1IP	1.21593e-10	0.345622	0.667	0.313	2.03438e-06
RAB1A	1.23933e-10	0.389013	0.598	0.277	2.07352e-06
FURIN	1.2401e-10	0.472567	0.441	0.174	2.07481e-06
SLC35C1	1.3581e-10	0.256685	0.157	0.033	2.27224e-06
RSRC1	1.40165e-10	0.361959	0.186	0.045	2.3451e-06
PLBD1	1.41477e-10	0.257828	0.48	0.202	2.36705e-06
RARRES1	1.42434e-10	0.441766	0.176	0.04	2.38307e-06
HDDC2	1.45597e-10	0.426246	0.196	0.049	2.43598e-06
MGST3	1.51726e-10	0.381204	0.608	0.285	2.53852e-06
NAGA	1.52051e-10	0.26144	0.549	0.236	2.54397e-06
CLTA	1.62537e-10	0.350708	0.618	0.292	2.71941e-06
ARSA	1.66598e-10	0.263775	0.304	0.098	2.78735e-06
FLNA	1.77103e-10	0.536757	0.804	0.46	2.9631e-06
SLC39A13	2.06938e-10	0.284955	0.245	0.071	3.46227e-06
GPS1	2.28203e-10	0.39166	0.304	0.098	3.81806e-06
GPNMB	2.35097e-10	0.748624	0.775	0.453	3.93341e-06
HTT	2.38403e-10	0.313276	0.265	0.08	3.98872e-06
DENND4C	2.48059e-10	0.291121	0.402	0.152	4.15027e-06
RAC2	2.71034e-10	0.289815	0.618	0.295	4.53468e-06
CREG1	2.71195e-10	0.29304	0.735	0.372	4.53736e-06
PLEKHM2	2.77704e-10	0.255265	0.402	0.151	4.64626e-06
HSP90B1	2.79427e-10	0.477784	0.755	0.397	4.6751e-06
CHI3L1	2.84454e-10	0.9388	0.353	0.129	4.7592e-06
LGALS3	2.90248e-10	0.555947	0.833	0.501	4.85613e-06
GHITM	2.96663e-10	0.259243	0.529	0.232	4.96347e-06
PAQR5	3.04407e-10	0.360588	0.176	0.042	5.09304e-06
CAPN1	3.05963e-10	0.355148	0.471	0.19	5.11907e-06
NPTN	3.08646e-10	0.353294	0.392	0.147	5.16396e-06
RAB3IL1	3.123e-10	0.318953	0.147	0.03	5.2251e-06
SQRDL	3.16157e-10	0.338976	0.539	0.235	5.28963e-06
POMP	3.36034e-10	0.428257	0.637	0.293	5.62219e-06
CD52	3.59281e-10	0.674846	0.686	0.369	6.01113e-06
SH3BGRL	3.64127e-10	0.378529	0.676	0.334	6.09221e-06
PTRF	3.8292e-10	0.388354	0.167	0.038	6.40663e-06
SF3B1	3.89617e-10	0.310658	0.49	0.203	6.51869e-06
TPCN2	4.25797e-10	0.349191	0.176	0.043	7.124e-06
ATP6V1E1	4.39274e-10	0.33101	0.52	0.223	7.34949e-06
ITGAM	4.71457e-10	0.409326	0.48	0.208	7.88795e-06
UQCRC1	5.36489e-10	0.289451	0.461	0.186	8.976e-06
GUCD1	5.45432e-10	0.2691	0.265	0.083	9.12562e-06
CXXC5	5.48508e-10	0.275728	0.353	0.126	9.17709e-06
IDH3G	5.57379e-10	0.307477	0.324	0.114	9.3255e-06
RAD23B	5.5757e-10	0.307996	0.451	0.183	9.32871e-06
ADD1	5.79246e-10	0.345521	0.382	0.144	9.69136e-06
SELT	5.90928e-10	0.354872	0.529	0.236	9.88682e-06
WBP5	6.00464e-10	0.430307	0.225	0.064	1.00464e-05
CHMP3	6.07245e-10	0.276432	0.48	0.202	1.01598e-05
APLP2	6.11412e-10	0.459122	0.892	0.533	1.02295e-05
TTYH3	6.64029e-10	0.430469	0.686	0.339	1.11099e-05
TOR4A	6.6954e-10	0.388026	0.225	0.064	1.12021e-05
RNH1	6.74179e-10	0.367765	0.627	0.313	1.12797e-05
TAGLN2	6.89543e-10	0.500965	0.853	0.51	1.15367e-05
NPEPPS	6.95039e-10	0.290538	0.275	0.087	1.16287e-05
ITGB5	7.07467e-10	0.440148	0.471	0.206	1.18366e-05
ASAH1	7.59956e-10	0.341926	0.843	0.45	1.27148e-05
TIMP2	8.25816e-10	0.405123	0.755	0.429	1.38167e-05
ENO1	8.44477e-10	0.407846	0.873	0.501	1.41289e-05
TOR1B	8.74548e-10	0.26989	0.275	0.087	1.46321e-05
ADAM9	8.89979e-10	0.356609	0.48	0.208	1.48902e-05
TALDO1	8.95679e-10	0.322438	0.637	0.308	1.49856e-05
ARL6IP1	8.97052e-10	0.383536	0.618	0.285	1.50086e-05
LGALS3BP	9.65573e-10	0.377451	0.559	0.246	1.6155e-05
HNRNPL	9.89181e-10	0.25188	0.529	0.229	1.655e-05
ADGRE5	1.04389e-09	0.577415	0.578	0.289	1.74653e-05
MYOF	1.05865e-09	0.266024	0.333	0.122	1.77123e-05
CALM3	1.07679e-09	0.537492	0.735	0.407	1.80157e-05
VIMP	1.09593e-09	0.462948	0.363	0.139	1.83361e-05
DEDD2	1.14772e-09	0.409888	0.245	0.074	1.92026e-05
PDAP1	1.24973e-09	0.274557	0.343	0.122	2.09092e-05
DYNLL1	1.30646e-09	0.32018	0.765	0.401	2.18583e-05
BNIP3L	1.37199e-09	0.293604	0.578	0.263	2.29547e-05
S100A9	1.42108e-09	0.39008	0.647	0.316	2.37761e-05
DHX30	1.43524e-09	0.40663	0.206	0.057	2.4013e-05
TNS3	1.66632e-09	0.268402	0.324	0.118	2.78792e-05
NUPR1	1.66948e-09	0.310102	0.343	0.124	2.79321e-05
JTB	1.69843e-09	0.25783	0.48	0.202	2.84165e-05
CALM2	1.73068e-09	0.368138	0.843	0.498	2.8956e-05
DICER1	1.81296e-09	0.368322	0.343	0.129	3.03327e-05
DCTN2	1.9368e-09	0.26904	0.392	0.151	3.24047e-05
LASP1	2.00207e-09	0.328032	0.49	0.228	3.34966e-05
LAMP1	2.00384e-09	0.266218	0.755	0.383	3.35263e-05
MORF4L2	2.01384e-09	0.342747	0.392	0.153	3.36936e-05
P4HB	2.07364e-09	0.431001	0.745	0.429	3.46941e-05
CTSD	2.10254e-09	0.616312	0.951	0.803	3.51775e-05
IARS2	2.16852e-09	0.312831	0.225	0.066	3.62816e-05
EMC3	2.19909e-09	0.406467	0.324	0.118	3.6793e-05
GLIPR2	2.41171e-09	0.515442	0.598	0.303	4.03503e-05
LILRB4	2.54637e-09	0.382879	0.706	0.354	4.26033e-05
ANXA7	2.5605e-09	0.442365	0.412	0.169	4.28398e-05
ANXA2	2.80314e-09	0.674514	0.882	0.615	4.68993e-05
NDUFA11	2.89787e-09	0.382546	0.51	0.227	4.84843e-05
DOK2	2.96437e-09	0.386472	0.539	0.257	4.95969e-05
FAM222B	3.07225e-09	0.263602	0.167	0.041	5.14018e-05
DRAM1	3.17663e-09	0.253679	0.255	0.081	5.31482e-05
CTSA	3.43846e-09	0.447721	0.755	0.426	5.75289e-05
PECAM1	3.55393e-09	0.381048	0.637	0.327	5.94607e-05
CCL18	3.55407e-09	0.288242	0.275	0.09	5.94631e-05
PAPSS1	3.55786e-09	0.349478	0.382	0.153	5.95266e-05
TRAM1	3.67675e-09	0.381296	0.578	0.284	6.15156e-05
ZNF385A	3.85082e-09	0.408615	0.48	0.213	6.44281e-05
FLNB	4.11699e-09	0.251287	0.196	0.054	6.88813e-05
ANKH	4.19217e-09	0.38258	0.382	0.153	7.01392e-05
AQP9	4.27954e-09	0.426788	0.451	0.185	7.1601e-05
FAM127A	4.40274e-09	0.455269	0.333	0.125	7.36623e-05
VSIG4	4.40731e-09	0.48284	0.725	0.408	7.37388e-05
VAPA	4.63117e-09	0.314459	0.559	0.264	7.7484e-05
AHNAK	4.74982e-09	0.508877	0.784	0.468	7.94692e-05
PLXND1	4.79276e-09	0.253435	0.529	0.247	8.01877e-05
CD82	4.86016e-09	0.383118	0.471	0.223	8.13154e-05
INPPL1	4.90242e-09	0.296372	0.353	0.133	8.20224e-05
SDF4	5.05366e-09	0.323538	0.51	0.232	8.45527e-05
ATG7	5.07995e-09	0.410792	0.245	0.079	8.49926e-05
ADAM15	5.08614e-09	0.380309	0.294	0.104	8.50962e-05
PLEKHO2	6.04674e-09	0.361623	0.441	0.19	0.000101168
SF3B5	6.17799e-09	0.319605	0.51	0.235	0.000103364
MRPS23	6.35469e-09	0.257913	0.196	0.054	0.00010632
ATP1B3	6.63167e-09	0.275441	0.647	0.323	0.000110954
ENG	6.8114e-09	0.296858	0.657	0.331	0.000113961
ZNF428	7.05928e-09	0.288882	0.225	0.069	0.000118109
SLC31A1	7.64885e-09	0.35804	0.343	0.135	0.000127973
GPR137B	7.72443e-09	0.289996	0.353	0.136	0.000129237
UNC93B1	8.1138e-09	0.399117	0.608	0.308	0.000135752
RAB7A	8.18214e-09	0.332178	0.745	0.414	0.000136895
RHEB	8.32798e-09	0.354449	0.431	0.184	0.000139336
SLC15A3	8.40019e-09	0.299212	0.657	0.342	0.000140544
EMP3	8.48403e-09	0.32047	0.559	0.266	0.000141946
NF1	8.71527e-09	0.443123	0.255	0.083	0.000145815
RBP7	8.96638e-09	0.26296	0.157	0.038	0.000150016
SRP14	9.62318e-09	0.30474	0.745	0.4	0.000161005
FN1	9.63327e-09	0.806459	0.784	0.493	0.000161174
CTSB	9.71416e-09	0.552555	0.98	0.853	0.000162528
TBC1D9B	9.95904e-09	0.269989	0.314	0.115	0.000166625
ACTR3	1.00961e-08	0.29269	0.686	0.365	0.000168917
EPB41L1	1.03871e-08	0.251516	0.127	0.027	0.000173786
HIVEP3	1.07613e-08	0.251715	0.157	0.038	0.000180047
HEXB	1.08896e-08	0.33856	0.745	0.427	0.000182194
FAM122B	1.11825e-08	0.421767	0.137	0.031	0.000187095
ACOT2	1.17631e-08	0.279888	0.196	0.056	0.000196809
TBC1D7	1.23666e-08	0.384491	0.147	0.035	0.000206906
CMKLR1	1.24037e-08	0.293977	0.235	0.076	0.000207526
POLR2L	1.24049e-08	0.273369	0.539	0.258	0.000207547
TMEM86A	1.41702e-08	0.275541	0.206	0.061	0.000237082
PPT1	1.41831e-08	0.395285	0.735	0.42	0.000237298
CD47	1.45345e-08	0.3139	0.431	0.186	0.000243176
ACP5	1.52531e-08	0.644316	0.735	0.446	0.0002552
CSTB	1.54058e-08	0.815444	0.863	0.63	0.000257755
ATP6V1C1	1.58326e-08	0.385793	0.294	0.108	0.000264896
HPCAL1	1.70908e-08	0.299575	0.392	0.164	0.000285946
TICAM1	1.75309e-08	0.493043	0.225	0.071	0.000293309
SDC2	1.8034e-08	0.325877	0.471	0.213	0.000301728
TPI1	1.80501e-08	0.343469	0.706	0.374	0.000301996
SCPEP1	1.80657e-08	0.303267	0.49	0.227	0.000302258
MMP9	1.81618e-08	0.555301	0.373	0.156	0.000303865
DAD1	1.84251e-08	0.263386	0.245	0.081	0.00030827
CD276	1.85592e-08	0.273669	0.392	0.164	0.000310514
LAPTM4A	1.88012e-08	0.399303	0.716	0.406	0.000314563
INF2	1.95442e-08	0.256514	0.284	0.102	0.000326994
APP	2.13479e-08	0.35376	0.412	0.174	0.000357172
CLPTM1	2.18731e-08	0.2783	0.422	0.185	0.000365958
EIF2B5	2.22366e-08	0.329581	0.196	0.057	0.00037204
LY6E	2.26067e-08	0.312061	0.775	0.436	0.000378233
TMED2	2.2843e-08	0.474661	0.471	0.213	0.000382186
PLD3	2.39975e-08	0.694082	0.765	0.506	0.000401503
SPP1	2.62681e-08	1.04482	0.794	0.557	0.000439492
CAPG	2.67571e-08	0.389977	0.765	0.478	0.000447674
C19ORF53	2.80808e-08	0.392879	0.412	0.178	0.00046982
SEPT10	2.91497e-08	0.355098	0.127	0.028	0.000487703
PRR14	2.98964e-08	0.3168	0.245	0.081	0.000500197
CHMP1A	2.99574e-08	0.501101	0.294	0.107	0.000501217
DYNC1LI1	3.01053e-08	0.277312	0.206	0.062	0.000503691
CIC	3.04112e-08	0.304327	0.235	0.077	0.000508809
S100A4	3.20034e-08	0.563498	0.814	0.539	0.000535449
TSC22D1	3.69477e-08	0.374351	0.441	0.195	0.000618173
IRAK1	3.93164e-08	0.337969	0.392	0.166	0.000657803
LYPLA2	3.9593e-08	0.258246	0.284	0.104	0.00066243
BTF3L4	4.00333e-08	0.252576	0.275	0.099	0.000669797
PRCP	4.0577e-08	0.257509	0.51	0.231	0.000678893
OSCAR	4.14432e-08	0.316994	0.333	0.132	0.000693386
GLTP	4.26537e-08	0.265915	0.265	0.095	0.000713639
ANXA4	5.2964e-08	0.274635	0.363	0.152	0.000886141
SLC12A4	5.30467e-08	0.2965	0.127	0.029	0.000887525
LILRA6	5.43226e-08	0.45797	0.137	0.034	0.000908872
SIGLEC9	5.52959e-08	0.293867	0.255	0.09	0.000925155
SCARB2	5.94487e-08	0.377224	0.608	0.317	0.000994636
CANX	6.06016e-08	0.286686	0.696	0.364	0.00101393
MFSD12	6.64396e-08	0.373321	0.461	0.215	0.0011116
MAPK3	6.87662e-08	0.319823	0.275	0.1	0.00115053
APH1A	6.96223e-08	0.251433	0.52	0.255	0.00116485
ADAM10	7.09678e-08	0.439632	0.431	0.204	0.00118736
FCER1G	7.22877e-08	0.369596	0.843	0.524	0.00120945
MKL1	7.23364e-08	0.390138	0.206	0.065	0.00121026
RGCC	7.38544e-08	0.440039	0.667	0.358	0.00123566
REEP4	7.81208e-08	0.267429	0.196	0.06	0.00130704
PRDX1	8.09883e-08	0.371198	0.745	0.453	0.00135501
ZNF655	8.27378e-08	0.368247	0.245	0.087	0.00138429
VCL	9.02057e-08	0.437487	0.216	0.073	0.00150923
ATP6V0B	9.05313e-08	0.318228	0.696	0.405	0.00151468
STRA13	9.23355e-08	0.264206	0.176	0.052	0.00154487
STIP1	1.01363e-07	0.278778	0.392	0.171	0.0016959
PLOD3	1.10951e-07	0.345947	0.294	0.113	0.00185632
TMED9	1.11369e-07	0.340632	0.598	0.316	0.00186331
ANXA11	1.13786e-07	0.250369	0.608	0.326	0.00190375
ALDOA	1.23263e-07	0.313335	0.559	0.297	0.00206231
CD63	1.25081e-07	0.424768	0.941	0.716	0.00209274
FNDC3B	1.26325e-07	0.275535	0.441	0.196	0.00211355
LRP1	1.26897e-07	0.258088	0.814	0.488	0.00212311
MMP19	1.32371e-07	0.449128	0.422	0.194	0.00221471
ARMC10	1.49158e-07	0.476084	0.196	0.062	0.00249556
SLC8A1	1.53123e-07	0.282748	0.294	0.114	0.0025619
APOC1	1.55332e-07	0.570227	0.686	0.405	0.00259886
LMNA	1.6127e-07	0.474516	0.696	0.399	0.00269821
ARL8B	1.6362e-07	0.25657	0.441	0.207	0.00273753
PLP2	1.64268e-07	0.34865	0.51	0.247	0.00274837
ANXA5	1.68126e-07	0.351857	0.843	0.521	0.00281291
ARPP19	1.80168e-07	0.32941	0.353	0.147	0.00301439
COX7A2L	1.91212e-07	0.362133	0.343	0.146	0.00319917
KCTD2	1.92719e-07	0.288089	0.118	0.027	0.00322438
GUSB	2.19596e-07	0.34099	0.422	0.193	0.00367406
NFKB1	2.28637e-07	0.408665	0.382	0.166	0.00382533
COLEC12	2.33335e-07	0.316578	0.186	0.058	0.00390392
STMN1	2.3385e-07	0.294258	0.333	0.138	0.00391254
STAT6	2.42691e-07	0.292666	0.422	0.197	0.00406046
SPRYD3	2.5144e-07	0.340255	0.206	0.069	0.00420684
RGL1	2.53804e-07	0.304049	0.284	0.111	0.0042464
TOMM40	2.63021e-07	0.421886	0.235	0.084	0.00440061
ACTR2	2.63745e-07	0.296425	0.824	0.468	0.00441272
SLC38A7	2.80888e-07	0.437436	0.196	0.064	0.00469953
REEP5	2.8102e-07	0.264835	0.5	0.247	0.00470174
COL6A1	2.812e-07	0.449749	0.225	0.078	0.00470476
FGR	2.91887e-07	0.365751	0.5	0.242	0.00488355
CHMP1B	2.94389e-07	0.365641	0.451	0.214	0.00492542
FCGR1B	3.12664e-07	0.306761	0.265	0.101	0.00523119
HSD17B12	3.28033e-07	0.285948	0.265	0.102	0.00548832
NFE2L2	3.33367e-07	0.283825	0.402	0.183	0.00557756
MARCH5	3.4391e-07	0.281038	0.167	0.049	0.00575396
SIRPA	3.44172e-07	0.265957	0.686	0.398	0.00575834
ARMCX1	3.46141e-07	0.357048	0.118	0.028	0.00579129
DOCK4	3.60687e-07	0.257941	0.265	0.099	0.00603466
CMTM6	3.82488e-07	0.29061	0.745	0.418	0.00639941
IPO13	3.84965e-07	0.356847	0.127	0.032	0.00644085
STX7	3.92384e-07	0.287805	0.373	0.163	0.00656497
TMEM62	4.01309e-07	0.330767	0.108	0.024	0.00671429
SMPD1	4.26256e-07	0.257812	0.186	0.059	0.00713169
GRN	4.37039e-07	0.412541	0.961	0.789	0.0073121
ATP6V0E1	4.39472e-07	0.279348	0.647	0.351	0.00735281
DDX23	4.4997e-07	0.262584	0.216	0.074	0.00752844
TARS2	4.56923e-07	0.284071	0.108	0.024	0.00764478
EFCAB14	4.79464e-07	0.265642	0.333	0.142	0.00802191
CHIT1	5.59118e-07	0.554387	0.167	0.051	0.0093546
CTSZ	5.61546e-07	0.259303	0.755	0.468	0.00939522
ZFPL1	5.92972e-07	0.338147	0.157	0.046	0.00992101
GALNT7	6.2726e-07	0.335086	0.118	0.029	0.0104947
FABP4	6.61039e-07	0.406986	0.363	0.164	0.0110598
MYD88	6.63913e-07	0.38806	0.48	0.246	0.0111079
TPM4	6.66426e-07	0.354135	0.627	0.355	0.01115
SLC16A3	7.01619e-07	0.348178	0.686	0.415	0.0117388
RNF187	7.09667e-07	0.267352	0.363	0.157	0.0118734
KAT8	7.1408e-07	0.552062	0.167	0.052	0.0119473
VIM	7.88291e-07	0.449341	0.98	0.827	0.0131889
EPAS1	8.18922e-07	0.332531	0.186	0.06	0.0137014
SLC37A4	8.60851e-07	0.250283	0.147	0.042	0.0144029
SLC38A6	9.08722e-07	0.312672	0.235	0.088	0.0152038
IFI27	9.20294e-07	0.495994	0.422	0.204	0.0153974
SLC50A1	9.44853e-07	0.406834	0.118	0.03	0.0158083
DPAGT1	1.06457e-06	0.31628	0.186	0.061	0.0178114
ITGB2	1.09094e-06	0.43703	0.902	0.684	0.0182525
PFKP	1.13237e-06	0.531016	0.206	0.073	0.0189456
UBTF	1.14105e-06	0.254837	0.176	0.057	0.0190909
IQGAP1	1.14311e-06	0.28518	0.676	0.367	0.0191253
PPP6C	1.19731e-06	0.400509	0.255	0.099	0.0200321
C2	1.25086e-06	0.317818	0.324	0.141	0.0209282
CKAP4	1.28367e-06	0.307222	0.294	0.122	0.0214771
CCL3	1.33143e-06	0.254917	0.608	0.339	0.0222761
CYB5R4	1.41004e-06	0.306658	0.216	0.078	0.0235913
S100A10	1.42997e-06	0.46502	0.873	0.593	0.0239249
BAZ1A	1.49996e-06	0.302316	0.392	0.183	0.0250958
TRIM8	1.73037e-06	0.278713	0.265	0.106	0.0289509
RAD54L2	1.74204e-06	0.283153	0.137	0.039	0.029146
ADAM8	1.77919e-06	0.532775	0.304	0.131	0.0297676
ZER1	1.86834e-06	0.338134	0.127	0.034	0.0312592
TOR3A	1.91107e-06	0.363049	0.206	0.074	0.0319742
UBQLN1	2.05446e-06	0.343755	0.343	0.154	0.0343731
FTH1P8	2.08664e-06	0.484378	0.255	0.101	0.0349116
FTL	2.19723e-06	0.447223	1	0.987	0.0367619
KLF3	2.20551e-06	0.35325	0.235	0.089	0.0369003
MYADM	2.34413e-06	0.32055	0.608	0.364	0.0392196
CPM	2.52684e-06	0.29325	0.539	0.288	0.0422765
GPR107	2.90258e-06	0.303997	0.167	0.053	0.0485631
