# Supplementary material for: An activin receptor-like kinase 1–governed monocytic lineage shapes an immunosuppressive landscape in breast cancer metastases
Source: J Clin Invest. 2025 Jan 14;135(5):e183086. doi: 10.1172/JCI183086 (PMC11870737; doi:10.1172/JCI183086)
Supplement: Supplemental table 5 [file jci-135-183086-s119.xlsx]

## Sheet: Sheet1
DEGs sorted on avg_log2FC, ACVRL1-positive vs ACVRL1-negative in macrophages Azizi et al (p_val_adj < 0.05; avg_log2FC > 0.3; pct.diff > 0.2).												DEGs sorted on avg_log2FC, macrophages vs all other cell types, TNBC Pal et al (p_val_adj < 0.05; avg_log2FC > 2.0 ; pct.diff > 0.3).
Shared genes between the two DEG lists have yellow background												Shared genes between the two DEG lists have yellow background
gene	p_val	avg_log2FC	pct.1	pct.2	p_val_adj	pct.diff						gene	p_val	avg_log2FC	pct.1	pct.2	p_val_adj	pct.diff
ACVRL1	0	2.5735	1	0	0	1						SPP1	0	5.36981	0.571	0.132	0	0.439
SPP1	2.62681e-08	1.04482	0.794	0.557	0.000439492	0.237						LYZ	0	5.22306	0.904	0.06	0	0.844
CHI3L1	2.84454e-10	0.9388	0.353	0.129	4.7592e-06	0.224						C1QA	0	4.1361	0.655	0.03	0	0.625
CD36	2.82719e-14	0.919294	0.657	0.287	4.73018e-10	0.37						C1QB	0	4.12531	0.611	0.026	0	0.585
CSTB	1.54058e-08	0.815444	0.863	0.63	0.000257755	0.233						APOC1	0	3.77998	0.576	0.056	0	0.52
FN1	9.63327e-09	0.806459	0.784	0.493	0.000161174	0.291						TYROBP	0	3.70581	0.938	0.063	0	0.875
GPNMB	2.35097e-10	0.748624	0.775	0.453	3.93341e-06	0.322						FCER1G	0	3.69672	0.917	0.063	0	0.854
LPL	2.27031e-12	0.741538	0.51	0.202	3.79846e-08	0.308						AIF1	0	3.52116	0.865	0.029	0	0.836
MARCO	1.82324e-13	0.712855	0.559	0.217	3.05047e-09	0.342						CXCL8	0	3.37148	0.524	0.043	0	0.481
LIPA	8.20146e-11	0.702079	0.784	0.43	1.37219e-06	0.354						C1QC	0	3.34941	0.583	0.014	0	0.569
CALU	2.51619e-15	0.701813	0.48	0.169	4.20983e-11	0.311						C15orf48	0	3.2213	0.733	0.104	0	0.629
PLD3	2.39975e-08	0.694082	0.765	0.506	0.000401503	0.259						CTSD	0	3.19888	0.789	0.372	0	0.417
CD52	3.59281e-10	0.674846	0.686	0.369	6.01113e-06	0.317						FCGR3A	0	3.11265	0.653	0.017	0	0.636
ANXA2	2.80314e-09	0.674514	0.882	0.615	4.68993e-05	0.267						IL1B	0	3.08854	0.427	0.011	0	0.416
ACP5	1.52531e-08	0.644316	0.735	0.446	0.0002552	0.289						CTSB	0	3.08014	0.888	0.407	0	0.481
LTA4H	1.14394e-10	0.644197	0.529	0.229	1.91393e-06	0.3						CD14	0	2.95228	0.682	0.039	0	0.643
EMP1	1.41972e-13	0.640793	0.451	0.158	2.37533e-09	0.293						GLUL	0	2.79799	0.823	0.355	0	0.468
PKM	2.94359e-13	0.634907	0.912	0.502	4.92493e-09	0.41						PSAP	0	2.77324	0.921	0.534	0	0.387
FAM20C	5.11033e-15	0.632847	0.52	0.192	8.55009e-11	0.328						CD68	0	2.74184	0.739	0.033	0	0.706
COLGALT1	2.84304e-14	0.619581	0.608	0.239	4.7567e-10	0.369						CTSZ	0	2.73719	0.85	0.262	0	0.588
SPPL2A	1.36093e-14	0.596266	0.549	0.208	2.27698e-10	0.341						MS4A6A	0	2.70018	0.636	0.019	0	0.617
ATP6AP2	2.39327e-11	0.578288	0.667	0.326	4.00419e-07	0.341						FCGR2A	0	2.44077	0.65	0.021	0	0.629
ADGRE5	1.04389e-09	0.577415	0.578	0.289	1.74653e-05	0.289						HMOX1	0	2.40672	0.469	0.035	0	0.434
APOC1	1.55332e-07	0.570227	0.686	0.405	0.00259886	0.281						CXCL3	0	2.36506	0.359	0.037	0	0.322
TSPAN4	5.40905e-15	0.569089	0.461	0.159	9.04988e-11	0.302						MMP9	0	2.27128	0.337	0.026	0	0.311
S100A4	3.20034e-08	0.563498	0.814	0.539	0.000535449	0.275						OLR1	0	2.23108	0.506	0.006	0	0.5
LGALS3	2.90248e-10	0.555947	0.833	0.501	4.85613e-06	0.332						MS4A7	0	2.20813	0.567	0.009	0	0.558
MMP9	1.81618e-08	0.555301	0.373	0.156	0.000303865	0.217						LST1	0	2.19567	0.661	0.023	0	0.638
BLVRB	1.41976e-12	0.554489	0.559	0.229	2.3754e-08	0.33						FGL2	0	2.18497	0.546	0.018	0	0.528
FBP1	4.0321e-11	0.554083	0.52	0.223	6.7461e-07	0.297						NPC2	0	2.03055	0.906	0.573	0	0.333
CALM3	1.07679e-09	0.537492	0.735	0.407	1.80157e-05	0.328						SLC11A1	0	2.00045	0.461	0.013	0	0.448
FTLP3	2.94424e-14	0.537288	0.588	0.239	4.926e-10	0.349
FLNA	1.77103e-10	0.536757	0.804	0.46	2.9631e-06	0.344
CPQ	4.80597e-13	0.530076	0.353	0.11	8.04087e-09	0.243
JKAMP	1.10714e-16	0.516828	0.314	0.076	1.85236e-12	0.238
GLIPR2	2.41171e-09	0.515442	0.598	0.303	4.03503e-05	0.295
HDLBP	1.48013e-13	0.515441	0.529	0.207	2.4764e-09	0.322
ATP6AP1	3.98793e-12	0.512255	0.725	0.366	6.6722e-08	0.359
RPS6KA3	2.98829e-11	0.512225	0.392	0.143	4.99971e-07	0.249
SPARC	6.84157e-13	0.510582	0.471	0.176	1.14466e-08	0.295
AHNAK	4.74982e-09	0.508877	0.784	0.468	7.94692e-05	0.316
ECM1	4.73372e-32	0.508734	0.392	0.068	7.91999e-28	0.324
TAGLN2	6.89543e-10	0.500965	0.853	0.51	1.15367e-05	0.343
C20ORF24	2.93292e-15	0.497886	0.392	0.119	4.90707e-11	0.273
TSPO	1.72815e-11	0.496839	0.824	0.467	2.89138e-07	0.357
DDB1	7.55991e-11	0.496189	0.373	0.134	1.26485e-06	0.239
IFI27	9.20294e-07	0.495994	0.422	0.204	0.0153974	0.218
BCAP31	1.11598e-12	0.493488	0.725	0.349	1.86715e-08	0.376
CYP27A1	8.4403e-11	0.489886	0.461	0.187	1.41215e-06	0.274
VSIG4	4.40731e-09	0.48284	0.725	0.408	7.37388e-05	0.317
HSP90B1	2.79427e-10	0.477784	0.755	0.397	4.6751e-06	0.358
TMED2	2.2843e-08	0.474661	0.471	0.213	0.000382186	0.258
LMNA	1.6127e-07	0.474516	0.696	0.399	0.00269821	0.297
FURIN	1.2401e-10	0.472567	0.441	0.174	2.07481e-06	0.267
NUCB1	2.57896e-12	0.471338	0.539	0.218	4.31486e-08	0.321
S100A10	1.42997e-06	0.46502	0.873	0.593	0.0239249	0.28
VIMP	1.09593e-09	0.462948	0.363	0.139	1.83361e-05	0.224
APLP2	6.11412e-10	0.459122	0.892	0.533	1.02295e-05	0.359
FAM127A	4.40274e-09	0.455269	0.333	0.125	7.36623e-05	0.208
TMBIM1	5.18399e-12	0.453235	0.627	0.283	8.67333e-08	0.344
CAMK1	1.31106e-14	0.451821	0.382	0.116	2.19354e-10	0.266
MMP19	1.32371e-07	0.449128	0.422	0.194	0.00221471	0.228
CTSA	3.43846e-09	0.447721	0.755	0.426	5.75289e-05	0.329
CCDC88A	5.44242e-12	0.446946	0.598	0.269	9.10571e-08	0.329
IGF2R	2.32112e-13	0.445237	0.471	0.164	3.88347e-09	0.307
CD151	6.42568e-11	0.444786	0.461	0.187	1.07508e-06	0.274
ANXA7	2.5605e-09	0.442365	0.412	0.169	4.28398e-05	0.243
LILRB5	7.23223e-16	0.440542	0.51	0.17	1.21002e-11	0.34
ITGB5	7.07467e-10	0.440148	0.471	0.206	1.18366e-05	0.265
RGCC	7.38544e-08	0.440039	0.667	0.358	0.00123566	0.309
ADAM10	7.09678e-08	0.439632	0.431	0.204	0.00118736	0.227
ITGB2	1.09094e-06	0.43703	0.902	0.684	0.0182525	0.218
MGLL	3.91392e-14	0.434314	0.608	0.237	6.54838e-10	0.371
HK3	1.72598e-12	0.433632	0.373	0.124	2.88773e-08	0.249
P4HB	2.07364e-09	0.431001	0.745	0.429	3.46941e-05	0.316
ANAPC11	4.27995e-11	0.430608	0.539	0.226	7.16079e-07	0.313
TTYH3	6.64029e-10	0.430469	0.686	0.339	1.11099e-05	0.347
LINC01272	2.73655e-13	0.429931	0.422	0.144	4.57853e-09	0.278
POMP	3.36034e-10	0.428257	0.637	0.293	5.62219e-06	0.344
AQP9	4.27954e-09	0.426788	0.451	0.185	7.1601e-05	0.266
LMAN1	8.66588e-13	0.426473	0.304	0.087	1.44989e-08	0.217
CD63	1.25081e-07	0.424768	0.941	0.716	0.00209274	0.225
PLOD1	4.59287e-12	0.423411	0.382	0.129	7.68433e-08	0.253
MITF	4.87109e-11	0.420059	0.48	0.197	8.14982e-07	0.283
ADCY3	9.08895e-14	0.416758	0.265	0.065	1.52067e-09	0.2
GM2A	6.40062e-12	0.413343	0.725	0.336	1.07089e-07	0.389
PTMS	2.75271e-14	0.410255	0.588	0.232	4.60556e-10	0.356
PTPN6	3.3929e-11	0.4098	0.569	0.252	5.67666e-07	0.317
ITGAM	4.71457e-10	0.409326	0.48	0.208	7.88795e-06	0.272
NFKB1	2.28637e-07	0.408665	0.382	0.166	0.00382533	0.216
ZNF385A	3.85082e-09	0.408615	0.48	0.213	6.44281e-05	0.267
ENO1	8.44477e-10	0.407846	0.873	0.501	1.41289e-05	0.372
EMC3	2.19909e-09	0.406467	0.324	0.118	3.6793e-05	0.206
CTNNA1	1.88828e-14	0.405147	0.618	0.251	3.15929e-10	0.367
TIMP2	8.25816e-10	0.405123	0.755	0.429	1.38167e-05	0.326
LAPTM4A	1.88012e-08	0.399303	0.716	0.406	0.000314563	0.31
UNC93B1	8.1138e-09	0.399117	0.608	0.308	0.000135752	0.3
IDH1	3.28316e-12	0.396023	0.422	0.151	5.49305e-08	0.271
PPT1	1.41831e-08	0.395285	0.735	0.42	0.000237298	0.315
TMEM176B	1.04603e-10	0.393103	0.608	0.271	1.75011e-06	0.337
C19ORF53	2.80808e-08	0.392879	0.412	0.178	0.00046982	0.234
GRK6	7.7156e-14	0.392257	0.284	0.074	1.2909e-09	0.21
GPS1	2.28203e-10	0.39166	0.304	0.098	3.81806e-06	0.206
S100A9	1.42108e-09	0.39008	0.647	0.316	2.37761e-05	0.331
CAPG	2.67571e-08	0.389977	0.765	0.478	0.000447674	0.287
RAB1A	1.23933e-10	0.389013	0.598	0.277	2.07352e-06	0.321
PDIA6	3.46752e-11	0.388543	0.598	0.258	5.8015e-07	0.34
MYD88	6.63913e-07	0.38806	0.48	0.246	0.0111079	0.234
DOK2	2.96437e-09	0.386472	0.539	0.257	4.95969e-05	0.282
TM9SF2	2.48087e-11	0.384865	0.549	0.233	4.15075e-07	0.316
CYB5R3	4.05261e-11	0.384241	0.539	0.232	6.78042e-07	0.307
ARL6IP1	8.97052e-10	0.383536	0.618	0.285	1.50086e-05	0.333
CD82	4.86016e-09	0.383118	0.471	0.223	8.13154e-05	0.248
LILRB4	2.54637e-09	0.382879	0.706	0.354	4.26033e-05	0.352
CAPZA2	1.9409e-11	0.382762	0.647	0.287	3.24732e-07	0.36
ANKH	4.19217e-09	0.38258	0.382	0.153	7.01392e-05	0.229
NDUFA11	2.89787e-09	0.382546	0.51	0.227	4.84843e-05	0.283
MAPRE1	2.12193e-11	0.382182	0.539	0.228	3.5502e-07	0.311
TRAM1	3.67675e-09	0.381296	0.578	0.284	6.15156e-05	0.294
MGST3	1.51726e-10	0.381204	0.608	0.285	2.53852e-06	0.323
PECAM1	3.55393e-09	0.381048	0.637	0.327	5.94607e-05	0.31
SH3BGRL	3.64127e-10	0.378529	0.676	0.334	6.09221e-06	0.342
LGALS3BP	9.65573e-10	0.377451	0.559	0.246	1.6155e-05	0.313
SCARB2	5.94487e-08	0.377224	0.608	0.317	0.000994636	0.291
TSC22D1	3.69477e-08	0.374351	0.441	0.195	0.000618173	0.246
MFSD12	6.64396e-08	0.373321	0.461	0.215	0.0011116	0.246
PLA2G7	2.01618e-12	0.373233	0.441	0.157	3.37327e-08	0.284
PRDX1	8.09883e-08	0.371198	0.745	0.453	0.00135501	0.292
NCSTN	2.44883e-13	0.371037	0.569	0.223	4.09714e-09	0.346
TMED5	2.32046e-13	0.370113	0.461	0.163	3.88235e-09	0.298
FCER1G	7.22877e-08	0.369596	0.843	0.524	0.00120945	0.319
DICER1	1.81296e-09	0.368322	0.343	0.129	3.03327e-05	0.214
CALM2	1.73068e-09	0.368138	0.843	0.498	2.8956e-05	0.345
RNH1	6.74179e-10	0.367765	0.627	0.313	1.12797e-05	0.314
P2RX4	1.02146e-10	0.366308	0.461	0.19	1.709e-06	0.271
FGR	2.91887e-07	0.365751	0.5	0.242	0.00488355	0.258
CHMP1B	2.94389e-07	0.365641	0.451	0.214	0.00492542	0.237
NRGN	5.33494e-13	0.364715	0.275	0.072	8.9259e-09	0.203
PLEKHO2	6.04674e-09	0.361623	0.441	0.19	0.000101168	0.251
EPHX1	2.58464e-14	0.358662	0.412	0.132	4.32437e-10	0.28
SLC31A1	7.64885e-09	0.35804	0.343	0.135	0.000127973	0.208
EMILIN2	6.55203e-12	0.357991	0.647	0.282	1.09622e-07	0.365
ADAM9	8.89979e-10	0.356609	0.48	0.208	1.48902e-05	0.272
CAPN1	3.05963e-10	0.355148	0.471	0.19	5.11907e-06	0.281
SELT	5.90928e-10	0.354872	0.529	0.236	9.88682e-06	0.293
RHEB	8.32798e-09	0.354449	0.431	0.184	0.000139336	0.247
TPM4	6.66426e-07	0.354135	0.627	0.355	0.01115	0.272
APP	2.13479e-08	0.35376	0.412	0.174	0.000357172	0.238
NPTN	3.08646e-10	0.353294	0.392	0.147	5.16396e-06	0.245
LAMTOR5	1.1709e-12	0.35253	0.451	0.16	1.95903e-08	0.291
AP2S1	1.45862e-13	0.352177	0.657	0.277	2.44042e-09	0.38
ANXA5	1.68126e-07	0.351857	0.843	0.521	0.00281291	0.322
CLTA	1.62537e-10	0.350708	0.618	0.292	2.71941e-06	0.326
PAPSS1	3.55786e-09	0.349478	0.382	0.153	5.95266e-05	0.229
PLP2	1.64268e-07	0.34865	0.51	0.247	0.00274837	0.263
SLC16A3	7.01619e-07	0.348178	0.686	0.415	0.0117388	0.271
PTTG1IP	1.21593e-10	0.345622	0.667	0.313	2.03438e-06	0.354
ADD1	5.79246e-10	0.345521	0.382	0.144	9.69136e-06	0.238
TPI1	1.80501e-08	0.343469	0.706	0.374	0.000301996	0.332
MORF4L2	2.01384e-09	0.342747	0.392	0.153	3.36936e-05	0.239
ASAH1	7.59956e-10	0.341926	0.843	0.45	1.27148e-05	0.393
SLC43A3	1.56508e-12	0.341354	0.539	0.216	2.61854e-08	0.323
GUSB	2.19596e-07	0.34099	0.422	0.193	0.00367406	0.229
TMED9	1.11369e-07	0.340632	0.598	0.316	0.00186331	0.282
SQRDL	3.16157e-10	0.338976	0.539	0.235	5.28963e-06	0.304
CMTM7	5.87263e-11	0.338776	0.392	0.14	9.82549e-07	0.252
HEXB	1.08896e-08	0.33856	0.745	0.427	0.000182194	0.318
IRAK1	3.93164e-08	0.337969	0.392	0.166	0.000657803	0.226
PRDX3	6.62241e-14	0.336338	0.549	0.207	1.108e-09	0.342
SLC17A5	4.25748e-13	0.334998	0.392	0.127	7.12319e-09	0.265
RAB7A	8.18214e-09	0.332178	0.745	0.414	0.000136895	0.331
ATP6V1E1	4.39274e-10	0.33101	0.52	0.223	7.34949e-06	0.297
TRPV2	6.43947e-11	0.330426	0.402	0.149	1.07739e-06	0.253
CORO7	5.50189e-15	0.329659	0.422	0.13	9.20521e-11	0.292
ARPP19	1.80168e-07	0.32941	0.353	0.147	0.00301439	0.206
LASP1	2.00207e-09	0.328032	0.49	0.228	3.34966e-05	0.262
FUCA2	1.56614e-13	0.326542	0.49	0.172	2.62031e-09	0.318
SDC2	1.8034e-08	0.325877	0.471	0.213	0.000301728	0.258
TXN	1.4567e-11	0.32568	0.569	0.243	2.4372e-07	0.326
VAT1	2.27404e-12	0.325178	0.608	0.257	3.80469e-08	0.351
PLA2G15	3.13941e-11	0.325139	0.422	0.16	5.25255e-07	0.262
SDF4	5.05366e-09	0.323538	0.51	0.232	8.45527e-05	0.278
TALDO1	8.95679e-10	0.322438	0.637	0.308	1.49856e-05	0.329
ARL6IP5	2.37214e-11	0.320839	0.637	0.289	3.96883e-07	0.348
MYADM	2.34413e-06	0.32055	0.608	0.364	0.0392196	0.244
EMP3	8.48403e-09	0.32047	0.559	0.266	0.000141946	0.293
DYNLL1	1.30646e-09	0.32018	0.765	0.401	2.18583e-05	0.364
SF3B5	6.17799e-09	0.319605	0.51	0.235	0.000103364	0.275
GLMP	3.33866e-11	0.319228	0.382	0.137	5.58591e-07	0.245
ATP6V0B	9.05313e-08	0.318228	0.696	0.405	0.00151468	0.291
OSCAR	4.14432e-08	0.316994	0.333	0.132	0.000693386	0.201
DECR1	6.31321e-13	0.316392	0.353	0.109	1.05626e-08	0.244
VAPA	4.63117e-09	0.314459	0.559	0.264	7.7484e-05	0.295
ATP5J	6.48767e-12	0.314102	0.5	0.19	1.08545e-07	0.31
CD47	1.45345e-08	0.3139	0.431	0.186	0.000243176	0.245
ALDOA	1.23263e-07	0.313335	0.559	0.297	0.00206231	0.262
LY6E	2.26067e-08	0.312061	0.775	0.436	0.000378233	0.339
RIN2	2.3488e-12	0.312056	0.343	0.107	3.92978e-08	0.236
SF3B1	3.89617e-10	0.310658	0.49	0.203	6.51869e-06	0.287
NUPR1	1.66948e-09	0.310102	0.343	0.124	2.79321e-05	0.219
ARID5B	6.56191e-11	0.309153	0.324	0.106	1.09787e-06	0.218
RAD23B	5.5757e-10	0.307996	0.451	0.183	9.32871e-06	0.268
IDH3G	5.57379e-10	0.307477	0.324	0.114	9.3255e-06	0.21
SRP14	9.62318e-09	0.30474	0.745	0.4	0.000161005	0.345
SCPEP1	1.80657e-08	0.303267	0.49	0.227	0.000302258	0.263
BAZ1A	1.49996e-06	0.302316	0.392	0.183	0.0250958	0.209
