# Supplementary material for: An activin receptor-like kinase 1–governed monocytic lineage shapes an immunosuppressive landscape in breast cancer metastases
Source: J Clin Invest. 2025 Jan 14;135(5):e183086. doi: 10.1172/JCI183086 (PMC11870737; doi:10.1172/JCI183086)
Supplement: Supplemental table 6 [file jci-135-183086-s120.xlsx]

## Sheet: Sheet1
Enrichment results of 3CA macrophage meta-programs in DEG list from analysis of ACVRL1-positive vs ACVRL1-negative macrophages Azizi et al (p_val_adj < 0.05).
Description	GeneRatio	BgRatio	pvalue	p.adjust	qvalue	geneID_symbol	Count	FoldEnrich	RichFactor
GAVISH 3CA METAPROGRAM MACROPHAGES LIPID ASSOCIATED	0.3125	49/16731	3.20675e-07	2.08439e-06	1.51899e-06	PLA2G7/GM2A/CD59/LIPA/CYP27A1/TMEM176B/GPNMB/CREG1/LGALS3/ASAH1/NUPR1/CTSD/CCL18/VSIG4/ACP5/PLD3/SPP1/APOC1/IFI27/CCL3	20	3.03571	0.408163
GAVISH 3CA METAPROGRAM MACROPHAGES MES GLYCOLYSIS	0.3125	49/16731	3.20675e-07	2.08439e-06	1.51899e-06	MARCO/FBP1/GPNMB/LGALS3/CD52/ENO1/S100A9/NUPR1/ANXA2/EMP3/FN1/CSTB/SDC2/SPP1/S100A4/RGCC/APOC1/VIM/S100A10/ADAM8	20	3.03571	0.408163
GAVISH 3CA METAPROGRAM MACROPHAGES PROTEASOMAL DEGRADATION	0.21875	50/16731	0.0030247	0.013107	0.00955168	MARCO/PLA2G7/PDIA6/FBP1/CYP27A1/LTA4H/MGST3/HSP90B1/LGALS3/S100A9/GLIPR2/VSIG4/SPP1/PRDX1	14	2.0825	0.28
GAVISH 3CA METAPROGRAM MACROPHAGES MAC 2	0.203125	47/16731	0.00494479	0.0160706	0.0117113	MARCO/LPL/FBP1/CYP27A1/LTA4H/HDDC2/CD52/LGALS3BP/NUPR1/CCL18/FN1/FABP4/IFI27	13	2.05718	0.276596
GAVISH 3CA METAPROGRAM MACROPHAGES UNFOLDED PROTEIN RESPONSE	0.140625	46/16731	0.146475	0.380834	0.277531	CALU/LMAN1/TXN/PDIA6/HSP90B1/TRAM1/SDC2/LY6E/TMED2	9	1.45516	0.195652
GAVISH 3CA METAPROGRAM MACROPHAGES MAC 1	0.109375	48/16731	0.474144	0.999525	0.728399	LTA4H/RAC2/CD52/S100A9/LY6E/S100A4/FGR	7	1.08464	0.145833
GAVISH 3CA METAPROGRAM MACROPHAGES RESPIRATION	0.09375	44/16731	0.558262	0.999525	0.728399	BLVRB/TXN/CALM3/S100A9/POLR2L/CTSZ	6	1.0142	0.136364
GAVISH 3CA METAPROGRAM MACROPHAGES INTERFERON	0.046875	47/16731	0.967823	0.999525	0.728399	NT5C3A/LY6E/IFI27	3	0.474734	0.0638298
GAVISH 3CA METAPROGRAM MACROPHAGES MONOCYTE SECRETED	0.046875	49/16731	0.974685	0.999525	0.728399	S100A9/AQP9/CCL3	3	0.455357	0.0612245
GAVISH 3CA METAPROGRAM MACROPHAGES MYC MITOCHONDRIA	0.03125	47/16731	0.992881	0.999525	0.728399	SPP1/TOMM40	2	0.316489	0.0425532
GAVISH 3CA METAPROGRAM MACROPHAGES CELL CYCLE	0.015625	43/16731	0.998532	0.999525	0.728399	STMN1	1	0.172965	0.0232558
GAVISH 3CA METAPROGRAM MACROPHAGES MAC 3	0.015625	46/16731	0.999093	0.999525	0.728399	CCL3	1	0.161685	0.0217391
GAVISH 3CA METAPROGRAM MACROPHAGES STRESS HSP	0.015625	50/16731	0.999525	0.999525	0.728399	CCL3	1	0.14875	0.02
