# Supplementary material for: An activin receptor-like kinase 1–governed monocytic lineage shapes an immunosuppressive landscape in breast cancer metastases
Source: J Clin Invest. 2025 Jan 14;135(5):e183086. doi: 10.1172/JCI183086 (PMC11870737; doi:10.1172/JCI183086)
Supplement: Supplemental table 7 [file jci-135-183086-s121.xlsx]

## Sheet: ALK1-Fc_IgG2a_all_genes
gene_id	baseMean	log2FoldChange	lfcSE	stat	pvalue	padj	trans_id	prot_id	entrezgene_id	gene_name	UniProtKBname	trans_length	biotype	synonym	Chromosome	description
ENSMUSG00000000001	5497.58121868861	-0.138766730260265	0.206970192921356	-0.669543238639425	0.503149008357058	1	ENSMUST00000000001	ENSMUSP00000000001	14679	Gnai3	Gnai3	3262	protein_coding	Galphai3	3	guanine nucleotide binding protein (G protein), alpha inhibiting 3 [Source:MGI Symbol;Acc:MGI:95773]
ENSMUSG00000000028	709.760165508021	-0.307421569394379	0.237784572627513	-1.28983582833147	0.197107665276663	1	ENSMUST00000000028	ENSMUSP00000000028	12544	Cdc45	Cdc45	2143	protein_coding	Cdc45l	16	cell division cycle 45 [Source:MGI Symbol;Acc:MGI:1338073]
ENSMUSG00000000037	5.62569260789383	-0.120574906009302	0.336808492786787	-0.360513679525255	0.718463028652722	1	ENSMUST00000112345	ENSMUSP00000107964	107815	Scml2	Scml2	4847	protein_coding	4932420G07Rik	X	Scm polycomb group protein like 2 [Source:MGI Symbol;Acc:MGI:1340042]
ENSMUSG00000000049	1.45201682721541	0.0466767624914772	0.194137218752224	0.200933074630981	0.840750905279239	1	ENSMUST00000000049	ENSMUSP00000000049	11818	Apoh	Apoh	1190	protein_coding	B2GPI	11	apolipoprotein H [Source:MGI Symbol;Acc:MGI:88058]
ENSMUSG00000000056	905.358526880985	-0.21606218035987	0.276550173393451	-0.783252481295862	0.433478861688196	1	ENSMUST00000103015	ENSMUSP00000099304	67608	Narf	Narf	4395	protein_coding	4430402O11Rik	11	nuclear prelamin A recognition factor [Source:MGI Symbol;Acc:MGI:1914858]
ENSMUSG00000000058	1489.55786003797	-0.10330751785588	0.302898339007439	-0.338892311418986	0.734690856686456	1	ENSMUST00000000058	ENSMUSP00000000058	12390	Cav2	Cav2	2733	protein_coding		6	caveolin 2 [Source:MGI Symbol;Acc:MGI:107571]
ENSMUSG00000000078	4237.79592972123	-0.138021349239606	0.289825039197855	-0.473428070941903	0.635907806840158	1	ENSMUST00000000080	ENSMUSP00000000080	23849	Klf6	Klf6	4225	protein_coding	BCD1	13	Kruppel-like factor 6 [Source:MGI Symbol;Acc:MGI:1346318]
ENSMUSG00000000085	722.525281719258	0.284951006098244	0.230847437500696	1.23430565933861	0.217089027887974	1	ENSMUST00000144555		29871	Scmh1	Scmh1	3544	protein_coding	Scml3	4	sex comb on midleg homolog 1 [Source:MGI Symbol;Acc:MGI:1352762]
ENSMUSG00000000088	2775.45950771083	0.160413007028219	0.207072615617772	0.775022718553378	0.438326235249618	1	ENSMUST00000213678		12858	Cox5a	Cox5a	1818	protein_coding	CcOX	9	cytochrome c oxidase subunit 5A [Source:MGI Symbol;Acc:MGI:88474]
ENSMUSG00000000093	251.460916616921	0.425945694620439	0.346436479170688	1.24202264443646	0.214228207327597	1	ENSMUST00000000095	ENSMUSP00000000095	21385	Tbx2	Tbx2	3626	protein_coding		11	T-box 2 [Source:MGI Symbol;Acc:MGI:98494]
ENSMUSG00000000094	172.403702586547	-0.033279362502818	0.335656191992087	-0.0995260116652636	0.92072063610402	1	ENSMUST00000108047	ENSMUSP00000103682	21387	Tbx4	Tbx4	3153	protein_coding		11	T-box 4 [Source:MGI Symbol;Acc:MGI:102556]
ENSMUSG00000000120	23.1820897676443	-0.116852021019248	0.312473236230889	-0.6882099147577	0.491320601191926	1	ENSMUST00000000122	ENSMUSP00000000122	18053	Ngfr	Ngfr	3446	protein_coding	LNGFR	11	nerve growth factor receptor (TNFR superfamily, member 16) [Source:MGI Symbol;Acc:MGI:97323]
ENSMUSG00000000125	2.3034478612186	0.0174184129666246	0.266813570931535	0.0655252178347329	0.947755828548746	1	ENSMUST00000000127	ENSMUSP00000000127	22415	Wnt3	Wnt3	3076	protein_coding	Int-4	11	wingless-type MMTV integration site family, member 3 [Source:MGI Symbol;Acc:MGI:98955]
ENSMUSG00000000126	132.342970050279	-0.0377145366462907	0.352191878359244	-0.120245478013271	0.904288692857893	1	ENSMUST00000000128	ENSMUSP00000000128	216795	Wnt9a	Wnt9a	3320	protein_coding	Wnt14	11	wingless-type MMTV integration site family, member 9A [Source:MGI Symbol;Acc:MGI:2446084]
ENSMUSG00000000127	477.710801621994	-0.183268830630957	0.32215282497581	-0.568889236867563	0.56943131005042	1	ENSMUST00000000129	ENSMUSP00000000129	14158	Fer	Fer	2973	protein_coding	C330004K01Rik	17	fer (fms/fps related) protein kinase [Source:MGI Symbol;Acc:MGI:105917]
ENSMUSG00000000131	1492.85736646877	0.0433864428050602	0.216906609722324	0.199887156256803	0.841568835560175	1	ENSMUST00000206784		74204	Xpo6	Xpo6	7335	protein_coding	2610005L19Rik	7	exportin 6 [Source:MGI Symbol;Acc:MGI:2429950]
ENSMUSG00000000134	1224.56584928027	-0.00701350333910914	0.230447658000539	-0.0304839944780675	0.975681058005761	1	ENSMUST00000126694		209446	Tfe3	Tfe3	6328	protein_coding	bHLHe33	X	transcription factor E3 [Source:MGI Symbol;Acc:MGI:98511]
ENSMUSG00000000142	123.121979766447	-0.073832628302845	0.343297353023552	-0.214153807705349	0.83042711649357	1	ENSMUST00000052915	ENSMUSP00000051331	12006	Axin2	Axin2	4260	protein_coding	Axil	11	axin 2 [Source:MGI Symbol;Acc:MGI:1270862]
ENSMUSG00000000148	273.928629655959	0.0503575274369894	0.229805362188882	0.219250027851499	0.82645528678389	1	ENSMUST00000110806	ENSMUSP00000106429	231841	Brat1	Brat1	3854	protein_coding	Baat1	5	BRCA1-associated ATM activator 1 [Source:MGI Symbol;Acc:MGI:1891679]
ENSMUSG00000000149	1324.92615158804	0.261603060118307	0.225462738405296	1.15961489218392	0.246205634991423	1	ENSMUST00000000153	ENSMUSP00000000153	14673	Gna12	Gna12	3416	protein_coding	Galpha12	5	guanine nucleotide binding protein, alpha 12 [Source:MGI Symbol;Acc:MGI:95767]
ENSMUSG00000000154	38.1544548796478	-0.398008107724843	0.337194913887241	-1.23392626687348	0.21723038066673	1	ENSMUST00000105917	ENSMUSP00000101537	18400	Slc22a18	Slc22a18	1552	protein_coding	BWR1A	7	solute carrier family 22 (organic cation transporter), member 18 [Source:MGI Symbol;Acc:MGI:1336884]
ENSMUSG00000000157	4.61174584986896	-0.0179888375433367	0.229789830095858	-0.0456786563113413	0.963566375844848	1	ENSMUST00000113773	ENSMUSP00000109403	16415	Itgb2l	Itgb2l	2806	protein_coding	5033406G21Rik	16	integrin beta 2-like [Source:MGI Symbol;Acc:MGI:1277979]
ENSMUSG00000000159	57.9401396672105	-0.11509059121952	0.308991673098952	-0.421655096573829	0.673276784398611	1	ENSMUST00000000163	ENSMUSP00000000163	72058	Igsf5	Igsf5	1851	protein_coding	2010003D20Rik	16	immunoglobulin superfamily, member 5 [Source:MGI Symbol;Acc:MGI:1919308]
ENSMUSG00000000167	93.2160277481714	0.0419188060267086	0.354465413081934	0.123030807017356	NA	NA	ENSMUST00000124029		72614	Pih1d2	Pih1d2	1493	protein_coding	2700059L22Rik	9	PIH1 domain containing 2 [Source:MGI Symbol;Acc:MGI:1919864]
ENSMUSG00000000168	1388.46928174021	-0.0247213019518693	0.183936302143605	-0.134370399830857	0.893109686853763	1	ENSMUST00000034567	ENSMUSP00000034567	235339	Dlat	Dlat	4035	protein_coding	6332404G05Rik	9	dihydrolipoamide S-acetyltransferase (E2 component of pyruvate dehydrogenase complex) [Source:MGI Symbol;Acc:MGI:2385311]
ENSMUSG00000000171	3160.44335312178	0.0500057026008917	0.164519435150093	0.303917153932912	0.761191008621636	1	ENSMUST00000000175	ENSMUSP00000000175	66925	Sdhd	Sdhd	1231	protein_coding	3110001M13Rik	9	succinate dehydrogenase complex, subunit D, integral membrane protein [Source:MGI Symbol;Acc:MGI:1914175]
ENSMUSG00000000182	5.3783109358623	-0.214171756734585	0.264610299180813	-1.7683449692422	0.0770032503904479	1	ENSMUST00000000186	ENSMUSP00000000186	64654	Fgf23	Fgf23	1814	protein_coding		6	fibroblast growth factor 23 [Source:MGI Symbol;Acc:MGI:1891427]
ENSMUSG00000000183	0.275192441509416	0	0.0988727027609018	0	1	1	ENSMUST00000000187	ENSMUSP00000000187	14177	Fgf6	Fgf6	4657	protein_coding	Fgf-6	6	fibroblast growth factor 6 [Source:MGI Symbol;Acc:MGI:95520]
ENSMUSG00000000184	1827.43579747491	-0.708660018108256	0.328884082204844	-2.16626016969404	0.0302913115349189	1	ENSMUST00000000188	ENSMUSP00000000188	12444	Ccnd2	Ccnd2	6330	protein_coding	2600016F06Rik	6	cyclin D2 [Source:MGI Symbol;Acc:MGI:88314]
ENSMUSG00000000194	1148.6000557158	-0.148207453488047	0.147737145736953	-1.00350180095391	0.31561880842158	1	ENSMUST00000056433	ENSMUSP00000056739	277463	Gpr107	Gpr107	6134	protein_coding		2	G protein-coupled receptor 107 [Source:MGI Symbol;Acc:MGI:2139054]
ENSMUSG00000000197	1.96285436524478	0.0576183900189529	0.154437167493642	0.725672738653679	0.468039417825495	1	ENSMUST00000000201	ENSMUSP00000000201	338370	Nalcn	Nalcn	7122	protein_coding	A530023G15Rik	14	sodium leak channel, non-selective [Source:MGI Symbol;Acc:MGI:2444306]
ENSMUSG00000000202	2.03145650172245	-0.089005156604717	0.196903357638829	-1.07720284287573	0.28138965551153	1	ENSMUST00000156053		72014	Btbd17	Btbd17	3020	protein_coding	1500005I02Rik	11	BTB (POZ) domain containing 17 [Source:MGI Symbol;Acc:MGI:1919264]
ENSMUSG00000000204	607.643334214464	-0.183272932395776	0.348379872131772	-0.486000809329079	0.626966592121655	1	ENSMUST00000000208	ENSMUSP00000000208	20558	Slfn4	Slfn4	3958	protein_coding		11	schlafen 4 [Source:MGI Symbol;Acc:MGI:1329010]
ENSMUSG00000000214	0.0550384883018831	0	0.0988727027609018	0	1	1	ENSMUST00000105929	ENSMUSP00000101549	21823	Th	Th	1950	protein_coding		7	tyrosine hydroxylase [Source:MGI Symbol;Acc:MGI:98735]
ENSMUSG00000000216	369.463504349973	0.070201068286883	0.293319932955835	0.241605963228207	0.809085500977677	1	ENSMUST00000000221	ENSMUSP00000000221	20278	Scnn1g	Scnn1g	2991	protein_coding	ENaC gamma	7	sodium channel, nonvoltage-gated 1 gamma [Source:MGI Symbol;Acc:MGI:104695]
ENSMUSG00000000223	81.9105099796953	0.174026802373445	0.33732819489228	0.507018718496154	0.612141684737846	1	ENSMUST00000153424	ENSMUSP00000115246	13497	Drp2	Drp2	7135	protein_coding		X	dystrophin related protein 2 [Source:MGI Symbol;Acc:MGI:107432]
ENSMUSG00000000244	61.4117059834283	-0.0744387997523986	0.308751862873825	-0.446835501546068	NA	NA	ENSMUST00000207449		27027	Tspan32	Tspan32	4296	protein_coding	Art-1	7	tetraspanin 32 [Source:MGI Symbol;Acc:MGI:1350360]
ENSMUSG00000000247	0.855025668422478	-9.83181850774386e-05	0.172442442600858	0.0201894668171993	0.983892230436743	1	ENSMUST00000000253	ENSMUSP00000000253	16870	Lhx2	Lhx2	2840	protein_coding	ap	2	LIM homeobox protein 2 [Source:MGI Symbol;Acc:MGI:96785]
ENSMUSG00000000248	0.935922346007938	0.00214345292878095	0.114267309536744	0.013325806678808	0.989367859262495	1	ENSMUST00000000254	ENSMUSP00000000254	70809	Clec2g	Clec2g	2463	protein_coding	4632413B12Rik	6	C-type lectin domain family 2, member g [Source:MGI Symbol;Acc:MGI:1918059]
ENSMUSG00000000253	46.2429597122838	0.0353067764186632	0.353231982164353	0.101831698928086	0.918890264321818	1	ENSMUST00000000260	ENSMUSP00000000260	66355	Gmpr	Gmpr	1580	protein_coding	2310004P21Rik	13	guanosine monophosphate reductase [Source:MGI Symbol;Acc:MGI:1913605]
ENSMUSG00000000266	239.06400427644	0.014197674037011	0.341611307932228	0.0421313906593661	0.966393956252568	1	ENSMUST00000112990	ENSMUSP00000108614	23947	Mid2	Mid2	6271	protein_coding	FXY2	X	midline 2 [Source:MGI Symbol;Acc:MGI:1344333]
ENSMUSG00000000275	3267.59851472055	0.0740619353396896	0.236984367590226	0.312731522970037	0.754484644100574	1	ENSMUST00000107896	ENSMUSP00000103528	217069	Trim25	Trim25	5590	protein_coding	estrogen-responsive finger protein	11	tripartite motif-containing 25 [Source:MGI Symbol;Acc:MGI:102749]
ENSMUSG00000000276	435.782351337046	0.242695613557686	0.292269848007573	0.827501176747564	0.407953055384566	1	ENSMUST00000107894	ENSMUSP00000103526	56077	Dgke	Dgke	8347	protein_coding	DAGK6	11	diacylglycerol kinase, epsilon [Source:MGI Symbol;Acc:MGI:1889276]
ENSMUSG00000000278	3075.91528875415	-0.203330363624937	0.26525779152019	-0.76670954424752	0.443254227752313	1	ENSMUST00000000287	ENSMUSP00000000287	74617	Scpep1	Scpep1	2097	protein_coding	2410018F01Rik	11	serine carboxypeptidase 1 [Source:MGI Symbol;Acc:MGI:1921867]
ENSMUSG00000000282	758.000914858157	0.13990757765396	0.232296992996054	0.603322291296929	0.54629430650919	1	ENSMUST00000000291	ENSMUSP00000000291	17428	Mnt	Mnt	4590	protein_coding	bHLHd3	11	max binding protein [Source:MGI Symbol;Acc:MGI:109150]
ENSMUSG00000000290	4517.70918326921	-0.479503434324651	0.33250334866432	-1.43077239650722	0.152495456651665	1	ENSMUST00000000299	ENSMUSP00000000299	16414	Itgb2	Itgb2	2970	protein_coding	2E6	10	integrin beta 2 [Source:MGI Symbol;Acc:MGI:96611]
ENSMUSG00000000295	578.032358030944	0.492859109004429	0.255355791773939	1.92808923003864	0.0538440283592252	1	ENSMUST00000160447		69692	Hddc2	Hddc2	2781	protein_coding	2310057G13Rik	10	HD domain containing 2 [Source:MGI Symbol;Acc:MGI:1916942]
ENSMUSG00000000296	214.229512711437	-0.031598043456179	0.354728416271808	-0.0908975785835832	0.927573974239455	1	ENSMUST00000000305	ENSMUSP00000000305	21987	Tpd52l1	Tpd52l1	1308	protein_coding	D53	10	tumor protein D52-like 1 [Source:MGI Symbol;Acc:MGI:1298386]
ENSMUSG00000000301	51.839297975706	0.278405387589847	0.34345242439557	0.824689481296615	0.409547905022898	1	ENSMUST00000102692	ENSMUSP00000099753	18618	Pemt	Pemt	1003	protein_coding	Pempt	11	phosphatidylethanolamine N-methyltransferase [Source:MGI Symbol;Acc:MGI:104535]
ENSMUSG00000000303	2122.72413346063	-0.0856074452599852	0.351440908051721	-0.267737804102871	0.788901148316574	1	ENSMUST00000000312	ENSMUSP00000000312	12550	Cdh1	Cdh1	4430	protein_coding	E-cad	8	cadherin 1 [Source:MGI Symbol;Acc:MGI:88354]
ENSMUSG00000000305	8.07023683701686	0.0034593585089604	0.327836302898353	0.0104203822927948	0.991685888314947	1	ENSMUST00000000314	ENSMUSP00000000314	12561	Cdh4	Cdh4	6388	protein_coding	R-Cadh	2	cadherin 4 [Source:MGI Symbol;Acc:MGI:99218]
ENSMUSG00000000308	101.953693386294	-0.0611714546139644	0.313113065318087	-0.262498523020092	0.792937123907548	1	ENSMUST00000000317	ENSMUSP00000000317	12716	Ckmt1	Ckmt1	1620	protein_coding	mi-CK	2	creatine kinase, mitochondrial 1, ubiquitous [Source:MGI Symbol;Acc:MGI:99441]
ENSMUSG00000000317	349.276395088063	-0.136291980523823	0.320706664080306	-0.432669659691373	0.665254774646359	1	ENSMUST00000000326	ENSMUSP00000000326	12029	Bcl6b	Bcl6b	3366	protein_coding	Bazf	11	B cell CLL/lymphoma 6, member B [Source:MGI Symbol;Acc:MGI:1278332]
ENSMUSG00000000318	74.0171680241561	-0.239767586059302	0.33172042518528	-0.719862941599237	0.471609386924992	1	ENSMUST00000178945	ENSMUSP00000137447	17312	Clec10a	Clec10a	2332	protein_coding	CD301a	11	C-type lectin domain family 10, member A [Source:MGI Symbol;Acc:MGI:96975]
ENSMUSG00000000320	29.4929917165355	-0.00835174251592637	0.350399277685409	-0.0280307488260998	0.977637626760303	1	ENSMUST00000000329	ENSMUSP00000000329	11684	Alox12	Alox12	3001	protein_coding	9930022G08Rik	11	arachidonate 12-lipoxygenase [Source:MGI Symbol;Acc:MGI:87998]
ENSMUSG00000000325	155.671583069391	-0.0457519400510215	0.298652024425593	-0.15348176044849	0.878018372938926	1	ENSMUST00000115614	ENSMUSP00000111278	11877	Arvcf	Arvcf	4698	protein_coding		16	armadillo repeat gene deleted in velocardiofacial syndrome [Source:MGI Symbol;Acc:MGI:109620]
ENSMUSG00000000326	1219.11619149813	-0.0749124881435102	0.241064895725527	-0.311174513551262	0.755667957128906	1	ENSMUST00000165430	ENSMUSP00000130077	12846	Comt	Comt	1978	protein_coding	Comt1	16	catechol-O-methyltransferase [Source:MGI Symbol;Acc:MGI:88470]
ENSMUSG00000000339	670.592734032583	0.189390006701259	0.219289618201112	0.862567625505789	0.388375236703157	1	ENSMUST00000000348	ENSMUSP00000000348	66368	Rtca	RtcA	1594	protein_coding	2310009A18Rik	3	RNA 3'-terminal phosphate cyclase [Source:MGI Symbol;Acc:MGI:1913618]
ENSMUSG00000000340	574.948167523243	-0.124063254062925	0.254068519100842	-0.488356392482956	0.62529742412451	1	ENSMUST00000000349	ENSMUSP00000000349	13171	Dbt	Dbt	3301	protein_coding	BCKAD E2	3	dihydrolipoamide branched chain transacylase E2 [Source:MGI Symbol;Acc:MGI:105386]
ENSMUSG00000000346	4494.30335901209	0.24291615635081	0.282998772154404	0.858885508386307	0.390403685335561	1	ENSMUST00000000356	ENSMUSP00000000356	23994	Dazap2	Dazap2	2135	protein_coding	Brbp	15	DAZ associated protein 2 [Source:MGI Symbol;Acc:MGI:1344344]
ENSMUSG00000000355	673.208478254177	0.247521713718368	0.161030657781492	1.53747322525616	0.124177466819784	1	ENSMUST00000000365	ENSMUSP00000000365	68995	Mcts1	Mcts1	783	protein_coding	1500019M23Rik	X	malignant T cell amplified sequence 1 [Source:MGI Symbol;Acc:MGI:1916245]
ENSMUSG00000000359	28.0723977913489	0.00493960168573764	0.339415609530211	0.0142527844307707	0.988628308366646	1	ENSMUST00000000369	ENSMUSP00000000369	19700	Rem1	Rem1	1663	protein_coding	E030011C07Rik	2	rad and gem related GTP binding protein 1 [Source:MGI Symbol;Acc:MGI:1097696]
ENSMUSG00000000365	0.896972589164031	0.000425610131074685	0.198133198169042	0.0231101537132617	0.981562406358239	1	ENSMUST00000095793	ENSMUSP00000093469	30054	Rnf17	Rnf17	5264	protein_coding	MMIP-2	14	ring finger protein 17 [Source:MGI Symbol;Acc:MGI:1353419]
ENSMUSG00000000374	1201.40803120263	0.227124025343095	0.235406644906652	0.96270845858049	0.335693850671793	1	ENSMUST00000000384	ENSMUSP00000000384	216131	Trappc10	Trappc10	5047	protein_coding	B230307C21Rik	10	trafficking protein particle complex 10 [Source:MGI Symbol;Acc:MGI:1336209]
ENSMUSG00000000378	766.836915480022	-0.236805261604001	0.25412760175044	-0.933775225348628	0.350419851679083	1	ENSMUST00000000388	ENSMUSP00000000388	216527	Ccm2	Ccm2	1858	protein_coding		11	cerebral cavernous malformation 2 [Source:MGI Symbol;Acc:MGI:2384924]
ENSMUSG00000000384	580.000066499055	0.140198735988896	0.218280407919006	0.64266776935845	0.520439698920856	1	ENSMUST00000189268	ENSMUSP00000140835	21379	Tbrg4	Tbrg4	2347	protein_coding	2310042P22Rik	11	transforming growth factor beta regulated gene 4 [Source:MGI Symbol;Acc:MGI:1100868]
ENSMUSG00000000385	157.809512969928	-0.0349799930233174	0.305443412204213	-0.175975953689417	0.860312833800407	1	ENSMUST00000231908		50528	Tmprss2	Tmprss2	5503	protein_coding	D16Ertd61e	16	transmembrane protease, serine 2 [Source:MGI Symbol;Acc:MGI:1354381]
ENSMUSG00000000392	72.5728658629543	0.271639301023465	0.33109124029851	0.816805359706051	0.414039668806804	1	ENSMUST00000172676		14089	Fap	Fap	2867	protein_coding		2	fibroblast activation protein [Source:MGI Symbol;Acc:MGI:109608]
ENSMUSG00000000399	1087.00722470265	0.111125315363607	0.194158961604631	0.572422600797723	0.567035707994526	1	ENSMUST00000205002	ENSMUSP00000144904	66108	Ndufa9	Ndufa9	1445	protein_coding	1010001N11Rik	6	NADH:ubiquinone oxidoreductase subunit A9 [Source:MGI Symbol;Acc:MGI:1913358]
ENSMUSG00000000402	216.773657000106	-0.261100375256997	0.322904662818353	-0.941590807156973	0.346402178076511	1	ENSMUST00000000412	ENSMUSP00000000412	54156	Egfl6	Egfl6	2704	protein_coding	Maeg	X	EGF-like-domain, multiple 6 [Source:MGI Symbol;Acc:MGI:1858599]
ENSMUSG00000000409	376.774968629186	0.0278052379973921	0.346006475790608	0.113602818857855	0.909552652694881	1	ENSMUST00000067240	ENSMUSP00000066209	16818	Lck	Lck	2185	protein_coding	Hck-3	4	lymphocyte protein tyrosine kinase [Source:MGI Symbol;Acc:MGI:96756]
ENSMUSG00000000411	0.110076976603766	0	0.0988727027609018	0	1	1	ENSMUST00000000421	ENSMUSP00000000421	58864	Tssk3	Tssk3	1280	protein_coding	1700014N07Rik	4	testis-specific serine kinase 3 [Source:MGI Symbol;Acc:MGI:1929914]
ENSMUSG00000000416	37.8509508029496	-0.028282500094568	0.352536525274539	-0.0873824033305543	0.930367555979346	1	ENSMUST00000148602	ENSMUSP00000118432	30785	Cttnbp2	Cttnbp2	5462	protein_coding	3010022N24Rik	6	cortactin binding protein 2 [Source:MGI Symbol;Acc:MGI:1353467]
ENSMUSG00000000420	6951.93886523977	-0.251061346367382	0.308015796319741	-0.810858633860892	0.417446858042272	1	ENSMUST00000170243	ENSMUSP00000132142	14423	Galnt1	Galnt1	4108	protein_coding	ppGaNTase-T1	18	polypeptide N-acetylgalactosaminyltransferase 1 [Source:MGI Symbol;Acc:MGI:894693]
ENSMUSG00000000435	0.123268495978336	0.020200148644579	0.0988727027609018	0.204300180730963	0.838118928747637	1	ENSMUST00000000445	ENSMUSP00000000445	17877	Myf5	Myf5	2083	protein_coding	B130010J22Rik	10	myogenic factor 5 [Source:MGI Symbol;Acc:MGI:97252]
ENSMUSG00000000439	588.001236969393	-0.0147225047692059	0.181539586052531	-0.081034591501153	0.93541444291349	1	ENSMUST00000000449	ENSMUSP00000000449	67027	Mkrn2	Mkrn2	6230	protein_coding	2610002L04Rik	6	makorin, ring finger protein, 2 [Source:MGI Symbol;Acc:MGI:1914277]
ENSMUSG00000000440	26.7504761992607	-0.129877273369982	0.349448734938401	-0.389375069779149	0.696998711222224	1	ENSMUST00000171644	ENSMUSP00000131962	19016	Pparg	Pparg	2125	protein_coding	Nr1c3	6	peroxisome proliferator activated receptor gamma [Source:MGI Symbol;Acc:MGI:97747]
ENSMUSG00000000441	2114.96190917516	0.219868398246823	0.210521774712465	1.04404152900546	0.296466176171842	1	ENSMUST00000130528		110157	Raf1	Raf1	3968	protein_coding	6430402F14Rik	6	v-raf-leukemia viral oncogene 1 [Source:MGI Symbol;Acc:MGI:97847]
ENSMUSG00000000486	274.417878728212	-0.0723215647992137	0.341832888562879	-0.284245871175249	NA	NA	ENSMUST00000106314	ENSMUSP00000101921	54204	Septin1	Septin1	1486	protein_coding	Diff6	7	septin 1 [Source:MGI Symbol;Acc:MGI:1858916]
ENSMUSG00000000489	716.838710006074	0.0749492376600469	0.306904172606245	0.245985149251809	0.805693728542708	1	ENSMUST00000000500	ENSMUSP00000000500	18591	Pdgfb	Pdgfb	2944	protein_coding	PDGF-B	15	platelet derived growth factor, B polypeptide [Source:MGI Symbol;Acc:MGI:97528]
ENSMUSG00000000530	808.315552839881	-0.159539951561778	0.343141329269526	-0.481033752197798	0.630492510437724	1	ENSMUST00000000542	ENSMUSP00000000542	11482	Acvrl1	Acvrl1	3640	protein_coding	activin receptor-like kinase-1	15	activin A receptor, type II-like 1 [Source:MGI Symbol;Acc:MGI:1338946]
ENSMUSG00000000531	116.469790593307	0.176759414883738	0.302675698600128	0.586384813979721	0.557616947047461	1	ENSMUST00000000543	ENSMUSP00000000543	56149	Grasp	Grasp	2033	protein_coding	tamalin	15	GRP1 (general receptor for phosphoinositides 1)-associated scaffold protein [Source:MGI Symbol;Acc:MGI:1860303]
ENSMUSG00000000532	538.65841770972	-0.330110690403739	0.260161361684147	-1.27104496206788	0.203712653585391	1	ENSMUST00000000544	ENSMUSP00000000544	11479	Acvr1b	Acvr1b	4418	protein_coding	ActR-IB	15	activin A receptor, type 1B [Source:MGI Symbol;Acc:MGI:1338944]
ENSMUSG00000000538	1016.11353446788	0.12143347077986	0.181680067232422	0.668344918410843	0.503913446851259	1	ENSMUST00000102683	ENSMUSP00000099744	216810	Tom1l2	Tom1l2	4999	protein_coding	2900016I08Rik	11	target of myb1-like 2 (chicken) [Source:MGI Symbol;Acc:MGI:2443306]
ENSMUSG00000000544	2789.38166226702	-0.0915732010889297	0.298643899948425	-0.304962799384152	0.760394485317782	1	ENSMUST00000060833	ENSMUSP00000060147	59290	Gpa33	Gpa33	2515	protein_coding	2010310L10Rik	1	glycoprotein A33 (transmembrane) [Source:MGI Symbol;Acc:MGI:1891703]
ENSMUSG00000000552	121.958168280934	-0.0721414835503538	0.284475753674188	-0.252306726128688	0.800803989584137	1	ENSMUST00000229373	ENSMUSP00000155498	29813	Zfp385a	Znf385a	2348	protein_coding	Hzf	15	zinc finger protein 385A [Source:MGI Symbol;Acc:MGI:1352495]
ENSMUSG00000000555	1897.20082849959	-0.273012661735906	0.348484159039483	-0.777393436444271	0.43692668367522	1	ENSMUST00000215331	ENSMUSP00000148865	16402	Itga5	Itga5	4415	protein_coding	Cd49e	15	integrin alpha 5 (fibronectin receptor alpha) [Source:MGI Symbol;Acc:MGI:96604]
ENSMUSG00000000561	2584.12753897345	-0.00666124002163092	0.285320215836881	-0.0233430918217944	0.981376598764367	1	ENSMUST00000130994	ENSMUSP00000120517	70465	Wdr77	Wdr77	4286	protein_coding	2610003I18Rik	3	WD repeat domain 77 [Source:MGI Symbol;Acc:MGI:1917715]
ENSMUSG00000000562	45.027404211845	-0.351953629870329	0.354813679482942	-0.967439324476669	0.333324459516181	1	ENSMUST00000000574	ENSMUSP00000000574	11542	Adora3	Adora3	2370	protein_coding	1700001D09Rik	3	adenosine A3 receptor [Source:MGI Symbol;Acc:MGI:104847]
ENSMUSG00000000563	5625.01600351549	-0.0170034188674527	0.187239403197937	-0.090809956721334	0.927643598423531	1	ENSMUST00000153666		11950	Atp5pb	Atp5pb	2527	protein_coding	Atp5f1	3	ATP synthase peripheral stalk-membrane subunit b [Source:MGI Symbol;Acc:MGI:1100495]
ENSMUSG00000000567	685.606154060115	-0.0909991583881439	0.354049626209567	-0.260873657330457	0.794189940010597	1	ENSMUST00000000579	ENSMUSP00000000579	20682	Sox9	Sox9	4135	protein_coding	2010306G03Rik	11	SRY (sex determining region Y)-box 9 [Source:MGI Symbol;Acc:MGI:98371]
ENSMUSG00000000568	5337.04342995805	0.205591140111637	0.156405111692162	1.31404898711945	0.188829719476879	1	ENSMUST00000172361	ENSMUSP00000132735	11991	Hnrnpd	Hnrnpd	6811	protein_coding	Auf1	5	heterogeneous nuclear ribonucleoprotein D [Source:MGI Symbol;Acc:MGI:101947]
ENSMUSG00000000579	536.744862850732	0.147560958266959	0.271750382335125	0.543936336794367	0.586485282963266	1	ENSMUST00000138598		100040563	Dynlt1c	Dynlt1	3250	protein_coding	Dynlt1d	17	dynein light chain Tctex-type 1C [Source:MGI Symbol;Acc:MGI:3807476]
ENSMUSG00000000581	1142.27127134897	0.189088819939725	0.200380528698409	0.943351394828181	0.34550119571467	1	ENSMUST00000000594	ENSMUSP00000000594	57316	C1d	C1d	2981	protein_coding	1110036E10Rik	11	C1D nuclear receptor co-repressor [Source:MGI Symbol;Acc:MGI:1927354]
ENSMUSG00000000594	2753.6498100822	-0.141880354135814	0.274488905972628	-0.516142743581825	0.605754716394504	1	ENSMUST00000000608	ENSMUSP00000000608	14667	Gm2a	Gm2a	4127	protein_coding		11	GM2 ganglioside activator protein [Source:MGI Symbol;Acc:MGI:95762]
ENSMUSG00000000600	1094.33429597575	0.202815084125642	0.262996176501606	0.77076071760419	0.440848775160467	1	ENSMUST00000171023	ENSMUSP00000132375	79264	Krit1	Krit1	5582	protein_coding	2010007K12Rik	5	KRIT1, ankyrin repeat containing [Source:MGI Symbol;Acc:MGI:1930618]
ENSMUSG00000000605	1072.93678140528	0.0592736277161737	0.209301184167982	0.283384781003018	0.776881893440119	1	ENSMUST00000000619	ENSMUSP00000000619	12727	Clcn4	Clcn4	4607	protein_coding	Clc4-2	7	chloride channel, voltage-sensitive 4 [Source:MGI Symbol;Acc:MGI:104571]
ENSMUSG00000000617	6.13946516754042	0.00885409855095811	0.182114406207151	0.338495062239594	0.734990147486002	1	ENSMUST00000171427	ENSMUSP00000130728	108072	Grm6	Grm6	4330	protein_coding	mGluR6	11	glutamate receptor, metabotropic 6 [Source:MGI Symbol;Acc:MGI:1351343]
ENSMUSG00000000627	103.644654787942	-0.496507973740126	0.354191253078703	-1.41738482224229	0.156370447745312	1	ENSMUST00000000641	ENSMUSP00000000641	20355	Sema4f	Sema4f	4086	protein_coding	Sema W	6	sema domain, immunoglobulin domain (Ig), TM domain, and short cytoplasmic domain [Source:MGI Symbol;Acc:MGI:1340055]
ENSMUSG00000000628	2054.87306300019	-0.685038612116667	0.345773122572418	-1.9782398956682	0.047901649990198	1	ENSMUST00000000642	ENSMUSP00000000642	15277	Hk2	Hk2	5513	protein_coding	HKII	6	hexokinase 2 [Source:MGI Symbol;Acc:MGI:1315197]
ENSMUSG00000000631	1735.67069986481	0.337034853057981	0.255475477897398	1.31998215957826	0.186840974511535	1	ENSMUST00000108375	ENSMUSP00000104012	360013	Myo18a	Myo18a	7513	protein_coding	MyoPDZ	11	myosin XVIIIA [Source:MGI Symbol;Acc:MGI:2667185]
ENSMUSG00000000632	0.632865935599361	0.034572856576104	0.133870826636771	0.277217626172551	0.781613006086999	1	ENSMUST00000142542		20370	Sez6	Sez6	4523	protein_coding	D11Bhm177e	11	seizure related gene 6 [Source:MGI Symbol;Acc:MGI:104745]
ENSMUSG00000000673	40.009487457006	-0.0543373915026334	0.283672919295241	-0.408317315642818	NA	NA	ENSMUST00000234823		107766	Haao	Haao	3118	protein_coding	0610007K21Rik	17	3-hydroxyanthranilate 3,4-dioxygenase [Source:MGI Symbol;Acc:MGI:1349444]
ENSMUSG00000000682	1026.24228750363	-0.111616415336969	0.352596587387297	-0.357171087624605	0.720963729015719	1	ENSMUST00000000696	ENSMUSP00000000696	23833	Cd52	Cd52	514	protein_coding	B7	4	CD52 antigen [Source:MGI Symbol;Acc:MGI:1346088]
ENSMUSG00000000686	18.6704768712792	-0.0786183778478278	0.354773854008429	-0.209279180383832	0.834230303569415	1	ENSMUST00000094004	ENSMUSP00000091541	67477	Abhd15	Abhd15	2662	protein_coding	1300007F04Rik	11	abhydrolase domain containing 15 [Source:MGI Symbol;Acc:MGI:1914727]
ENSMUSG00000000690	7.35304545190126	0.260636413608118	0.3350124675105	0.699393739289075	0.484305999356277	1	ENSMUST00000173432	ENSMUSP00000133281	15414	Hoxb6	Hoxb6	1964	protein_coding	Hox-2.2	11	homeobox B6 [Source:MGI Symbol;Acc:MGI:96187]
ENSMUSG00000000693	1768.64015444284	-0.0536915599513622	0.354769810996599	-0.145209986242825	0.884545081623201	1	ENSMUST00000000707	ENSMUSP00000000707	16950	Loxl3	Loxl3	4098	protein_coding	Lor2	6	lysyl oxidase-like 3 [Source:MGI Symbol;Acc:MGI:1337004]
ENSMUSG00000000706	4.68197263050265	0.11854005947245	0.251139975910307	0.33200082099361	0.73988863907347	1	ENSMUST00000041674	ENSMUSP00000041013	12231	Btn1a1	Btn1a1	3423	protein_coding	Btn	13	butyrophilin, subfamily 1, member A1 [Source:MGI Symbol;Acc:MGI:103118]
ENSMUSG00000000708	1481.28045171209	0.0564660275688252	0.192868510233778	0.292818428169797	0.769660941702901	1	ENSMUST00000000724	ENSMUSP00000000724	18519	Kat2b	Kat2b	4653	protein_coding	A930006P13Rik	17	K(lysine) acetyltransferase 2B [Source:MGI Symbol;Acc:MGI:1343094]
ENSMUSG00000000711	2680.39419148225	0.0721666834304505	0.154500815168862	0.467054709716021	0.640460736203512	1	ENSMUST00000000727	ENSMUSP00000000727	19344	Rab5b	Rab5b	3180	protein_coding	C030027M18Rik	10	RAB5B, member RAS oncogene family [Source:MGI Symbol;Acc:MGI:105938]
ENSMUSG00000000730	10.8543855242644	0.0503231422558849	0.352172389146113	0.148515152058151	0.881936228944485	1	ENSMUST00000138785	ENSMUSP00000121562	54427	Dnmt3l	Dnmt3l	1822	protein_coding	D6Ertd14e	10	DNA (cytosine-5-)-methyltransferase 3-like [Source:MGI Symbol;Acc:MGI:1859287]
ENSMUSG00000000731	2.53191435763129	0.007311181496001	0.26994191060778	0.0241684573043534	0.980718238202262	1	ENSMUST00000131028	ENSMUSP00000114808	11634	Aire	Aire	2966	protein_coding		10	autoimmune regulator (autoimmune polyendocrinopathy candidiasis ectodermal dystrophy) [Source:MGI Symbol;Acc:MGI:1338803]
ENSMUSG00000000732	278.412800693173	-0.000754957879686235	0.350850520096912	-0.00247521802766174	0.99802506376775	1	ENSMUST00000105393	ENSMUSP00000101032	50723	Icosl	Icoslg	2814	protein_coding	B7-H2	10	icos ligand [Source:MGI Symbol;Acc:MGI:1354701]
ENSMUSG00000000738	973.747682156186	-0.0640349187445248	0.219545305987923	-0.291768548154453	0.770463594332256	1	ENSMUST00000128803		234847	Spg7	Spg7	3385	protein_coding	Cmar	8	SPG7, paraplegin matrix AAA peptidase subunit [Source:MGI Symbol;Acc:MGI:2385906]
ENSMUSG00000000739	18.7668115852242	-0.106039226712224	0.274541984690026	-0.542155047516076	0.587711699653994	1	ENSMUST00000000755	ENSMUSP00000000755	57429	Sult5a1	Sult5a1	3805	protein_coding	Sultx1	8	sulfotransferase family 5A, member 1 [Source:MGI Symbol;Acc:MGI:1931463]
ENSMUSG00000000740	6709.34762357344	0.170794305297747	0.252727081151097	0.677279466843243	0.498228656143057	1	ENSMUST00000129311		270106	Rpl13	Rpl13	1969	protein_coding	L13	8	ribosomal protein L13 [Source:MGI Symbol;Acc:MGI:105922]
ENSMUSG00000000743	1118.09296094526	0.331778370655016	0.2291837514428	1.44907127343573	0.147317679384221	1	ENSMUST00000000759	ENSMUSP00000000759	234852	Chmp1a	Chmp1a	2140	protein_coding	2900018H07Rik	8	charged multivesicular body protein 1A [Source:MGI Symbol;Acc:MGI:1920159]
ENSMUSG00000000751	3376.1727087431	0.237456209608429	0.263661234893294	0.900465168442533	0.367872753591036	1	ENSMUST00000092907	ENSMUSP00000090585	68275	Rpa1	Rpa1	5077	protein_coding	5031405K23Rik	11	replication protein A1 [Source:MGI Symbol;Acc:MGI:1915525]
ENSMUSG00000000753	329.953272402326	-0.561537466407174	0.34668752207459	-1.64306278822605	0.100369942996962	1	ENSMUST00000000769	ENSMUSP00000000769	20317	Serpinf1	Serpinf1	1832	protein_coding	EPC-1	11	serine (or cysteine) peptidase inhibitor, clade F, member 1 [Source:MGI Symbol;Acc:MGI:108080]
ENSMUSG00000000759	1137.11783938787	0.202220729654005	0.188246937458462	1.07359691986042	0.283003378710641	1	ENSMUST00000167547		259279	Tubgcp3	Tubgcp3	5724	protein_coding	GCP3	8	tubulin, gamma complex associated protein 3 [Source:MGI Symbol;Acc:MGI:2183752]
ENSMUSG00000000776	506.562893397922	-0.176680061093612	0.242559078341456	-0.728431390920436	0.466349553243469	1	ENSMUST00000180358	ENSMUSP00000137614	67065	Polr3d	Polr3d	2032	protein_coding	2810426M17Rik	14	polymerase (RNA) III (DNA directed) polypeptide D [Source:MGI Symbol;Acc:MGI:1914315]
ENSMUSG00000000782	504.950301290518	0.095236465991608	0.354946075906329	0.293007433033995	0.769516470181448	1	ENSMUST00000086844	ENSMUSP00000084055	21414	Tcf7	Tcf7	2471	protein_coding	T cell factor-1	11	transcription factor 7, T cell specific [Source:MGI Symbol;Acc:MGI:98507]
ENSMUSG00000000787	11207.0787715801	0.119452998174121	0.180596690173307	0.661015707126806	0.508602240576387	1	ENSMUST00000000804	ENSMUSP00000000804	13205	Ddx3x	Ddx3x	4692	protein_coding	D1Pas1-rs2	X	DEAD/H (Asp-Glu-Ala-Asp/His) box polypeptide 3, X-linked [Source:MGI Symbol;Acc:MGI:103064]
ENSMUSG00000000791	382.364161375795	0.0554819790891142	0.354978093840698	0.16444823011299	0.869378298197812	1	ENSMUST00000000808	ENSMUSP00000000808	16161	Il12rb1	Il12rb1	2873	protein_coding	CD212	8	interleukin 12 receptor, beta 1 [Source:MGI Symbol;Acc:MGI:104579]
ENSMUSG00000000792	3.50727226713674	0.271845730776723	0.297438998358699	0.922394763986061	0.35632269993592	1	ENSMUST00000000809	ENSMUSP00000000809	114479	Slc5a5	Slc5a5	2928	protein_coding	NIS	8	solute carrier family 5 (sodium iodide symporter), member 5 [Source:MGI Symbol;Acc:MGI:2149330]
ENSMUSG00000000794	19.5826073573836	-0.830967503888427	0.354958876477447	-2.17020708304922	0.0299911617467734	1	ENSMUST00000124584		140493	Kcnn3	Kcnn3	8314	protein_coding	SK3	3	potassium intermediate/small conductance calcium-activated channel, subfamily N, member 3 [Source:MGI Symbol;Acc:MGI:2153183]
ENSMUSG00000000804	1466.95737357781	0.0215376857717856	0.156543585072894	0.137586204100409	0.890567459359068	1	ENSMUST00000108075	ENSMUSP00000103710	237898	Usp32	Usp32	7053	protein_coding	2900074J03Rik	11	ubiquitin specific peptidase 32 [Source:MGI Symbol;Acc:MGI:2144475]
ENSMUSG00000000805	219.412434417202	0.0104922357281754	0.35499859194576	0.0332650841634537	0.973463197142263	1	ENSMUST00000103194	ENSMUSP00000099483	12351	Car4	Ca4	1256	protein_coding	CA IV	11	carbonic anhydrase 4 [Source:MGI Symbol;Acc:MGI:1096574]
ENSMUSG00000000811	176.52588786674	0.517493109503517	0.325091208114082	1.58556064551324	0.11283900955293	1	ENSMUST00000000828	ENSMUSP00000000828	232223	Txnrd3		2836	protein_coding	Tgr	6	thioredoxin reductase 3 [Source:MGI Symbol;Acc:MGI:2386711]
ENSMUSG00000000817	22.6072761268848	-0.125249272013613	0.352183929929681	-0.414785829876805	0.678298693737868	1	ENSMUST00000000834	ENSMUSP00000000834	14103	Fasl	Faslg	1937	protein_coding	APT1LG1	1	Fas ligand (TNF superfamily, member 6) [Source:MGI Symbol;Acc:MGI:99255]
ENSMUSG00000000823	936.910116476602	0.265743360919093	0.2611901158622	1.01507180869427	0.310071598777886	1	ENSMUST00000108789	ENSMUSP00000104417	269401	Zfp512b	Zfp512b	5714	protein_coding	LOC269401	2	zinc finger protein 512B [Source:MGI Symbol;Acc:MGI:2685478]
ENSMUSG00000000826	4035.55873163652	0.202390889989297	0.200540325263131	1.00851825373698	0.313205729146457	1	ENSMUST00000072334	ENSMUSP00000072175	13002	Dnajc5	Dnajc5	6578	protein_coding	2610314I24Rik	2	DnaJ heat shock protein family (Hsp40) member C5 [Source:MGI Symbol;Acc:MGI:892995]
ENSMUSG00000000827	1890.81635494747	0.0502683366862038	0.180964312788647	0.277827217800162	0.781144996605299	1	ENSMUST00000149163	ENSMUSP00000117690	66314	Tpd52l2	Tpd52l2	3603	protein_coding	2810411G23Rik	2	tumor protein D52-like 2 [Source:MGI Symbol;Acc:MGI:1913564]
ENSMUSG00000000838	1992.51192630902	0.0452102803501306	0.194886423076981	0.231768028139425	0.8167181907875	1	ENSMUST00000088546	ENSMUSP00000085906	14265	Fmr1	Fmr1	4409	protein_coding	Fmr-1	X	fragile X mental retardation 1 [Source:MGI Symbol;Acc:MGI:95564]
ENSMUSG00000000861	243.992640972377	-0.122084485707555	0.34731114596679	-0.353168600841287	0.723962045978129	1	ENSMUST00000109514	ENSMUSP00000105140	14025	Bcl11a	Bcl11a	5989	protein_coding	2810047E18Rik	11	B cell CLL/lymphoma 11A (zinc finger protein) [Source:MGI Symbol;Acc:MGI:106190]
ENSMUSG00000000869	4.41368919593154	0.0457877483299278	0.210640782636068	0.356141724017144	NA	NA	ENSMUST00000150568	ENSMUSP00000134414	16189	Il4	Il4	605	protein_coding	Il-4	11	interleukin 4 [Source:MGI Symbol;Acc:MGI:96556]
ENSMUSG00000000876	228.77508571571	0.143230357606191	0.264470799440147	0.542473697782599	0.587492222013181	1	ENSMUST00000000896	ENSMUSP00000000896	59038	Pxmp4	Pxmp4	2789	protein_coding	3010018P03Rik	2	peroxisomal membrane protein 4 [Source:MGI Symbol;Acc:MGI:1891701]
ENSMUSG00000000881	784.69329775245	0.0525996053113044	0.23799218282183	0.220719327588692	0.825310981343609	1	ENSMUST00000147863		53310	Dlg3	Dlg3	5017	protein_coding	DLG3	X	discs large MAGUK scaffold protein 3 [Source:MGI Symbol;Acc:MGI:1888986]
ENSMUSG00000000884	89.2311147465584	0.20502948909634	0.266817643301573	0.768398837392023	0.442250270880154	1	ENSMUST00000167778	ENSMUSP00000130371	13972	Gnb1l	Gnb1l	3592	protein_coding	ESTM55	16	guanine nucleotide binding protein (G protein), beta polypeptide 1-like [Source:MGI Symbol;Acc:MGI:1338057]
ENSMUSG00000000889	0.927521182348616	0.0369820578899546	0.101376972572774	0.537644038368625	0.59082282085067	1	ENSMUST00000000910	ENSMUSP00000000910	13166	Dbh	Dbh	2552	protein_coding		2	dopamine beta hydroxylase [Source:MGI Symbol;Acc:MGI:94864]
ENSMUSG00000000901	386.781020333374	0.284909783417601	0.314582043560035	0.903718410753176	0.366144734186354	1	ENSMUST00000000924	ENSMUSP00000000924	17385	Mmp11	Mmp11	2288	protein_coding	ST3	10	matrix metallopeptidase 11 [Source:MGI Symbol;Acc:MGI:97008]
ENSMUSG00000000902	1392.06612957131	0.060259902356754	0.194796035513338	0.309528377309152	0.756919629314682	1	ENSMUST00000140408		20587	Smarcb1	Smarcb1	7441	protein_coding	Baf47	10	SWI/SNF related, matrix associated, actin dependent regulator of chromatin, subfamily b, member 1 [Source:MGI Symbol;Acc:MGI:1328366]
ENSMUSG00000000903	76.8559338329439	0.000891458978144995	0.219003126000485	0.0828289926219123	NA	NA	ENSMUST00000121151	ENSMUSP00000113205	22364	Vpreb3	Vpreb3	729	protein_coding	8HS-20	10	pre-B lymphocyte gene 3 [Source:MGI Symbol;Acc:MGI:98938]
ENSMUSG00000000915	348.885602189777	0.0604635666551944	0.354780859736206	0.183860951493879	0.854122538708967	1	ENSMUST00000000939	ENSMUSP00000000939	29816	Hip1r	Hip1r	6735	protein_coding		5	huntingtin interacting protein 1 related [Source:MGI Symbol;Acc:MGI:1352504]
ENSMUSG00000000916	207.908375803135	0.142312945940381	0.249534245839945	0.570258382799692	0.568502463220074	1	ENSMUST00000000940	ENSMUSP00000000940	100609	Nsun5	Nsun5	2243	protein_coding	9830109N13Rik	5	NOL1/NOP2/Sun domain family, member 5 [Source:MGI Symbol;Acc:MGI:2140844]
ENSMUSG00000000934	123.610913590635	-0.159369020406392	0.231856022323937	-0.690666366759671	0.489775230094966	1	ENSMUST00000000958	ENSMUSP00000000958	72960	Top1mt	Top1mt	1903	protein_coding	2900052H09Rik	15	DNA topoisomerase 1, mitochondrial [Source:MGI Symbol;Acc:MGI:1920210]
ENSMUSG00000000938	489.868342791367	0.0372509742250858	0.344208430639852	0.10494208876441	0.916421761328591	1	ENSMUST00000125581	ENSMUSP00000120276	15395	Hoxa10	Hoxa10	2565	protein_coding	Hox-1.8	6	homeobox A10 [Source:MGI Symbol;Acc:MGI:96171]
ENSMUSG00000000942	44.8699622578764	0.517781980221544	0.325600516003755	1.59128906248438	0.111544537159806	1	ENSMUST00000101395	ENSMUSP00000098943	15401	Hoxa4	Hoxa4	1594	protein_coding	Hox-1.4	6	homeobox A4 [Source:MGI Symbol;Acc:MGI:96176]
ENSMUSG00000000948	12.2413753639765	0.241239984712573	0.348651318088148	0.637743484741462	0.523640673877305	1	ENSMUST00000191456		NA	Gm38393	Snurf	3937	protein_coding		7	predicted gene, 38393 [Source:MGI Symbol;Acc:MGI:5613898]
ENSMUSG00000000957	6732.27611071525	0.0129266845267894	0.344537107435536	0.037215306610758	0.970313334156209	1	ENSMUST00000225641	ENSMUSP00000153679	17387	Mmp14	Mmp14	3238	protein_coding	Membrane type 1-MMP	14	matrix metallopeptidase 14 (membrane-inserted) [Source:MGI Symbol;Acc:MGI:101900]
ENSMUSG00000000958	431.826376289813	-0.507061378744383	0.25181143125429	-2.02184932556714	0.0431919202167281	1	ENSMUST00000197440	ENSMUSP00000143743	20540	Slc7a7	Slc7a7	2278	protein_coding	my+lat1	14	solute carrier family 7 (cationic amino acid transporter, y+ system), member 7 [Source:MGI Symbol;Acc:MGI:1337120]
ENSMUSG00000000959	1049.34654471776	0.0231650213054258	0.204833911092692	0.113122337311305	0.909933566045778	1	ENSMUST00000000985	ENSMUSP00000000985	69089	Oxa1l	Oxa1l	2538	protein_coding	1810020M02Rik	14	oxidase assembly 1-like [Source:MGI Symbol;Acc:MGI:1916339]
ENSMUSG00000000976	644.413261160118	-0.225485544081347	0.230565246391456	-0.977560446797112	0.328291767862618	1	ENSMUST00000001002	ENSMUSP00000001002	217026	Heatr6	Heatr6	5614	protein_coding	2700008B19Rik	11	HEAT repeat containing 6 [Source:MGI Symbol;Acc:MGI:1919790]
ENSMUSG00000000982	75.8004030858476	-0.668859367987928	0.354457114628861	-1.9228528143183	0.0544985370949316	1	ENSMUST00000001008	ENSMUSP00000001008	20302	Ccl3	Ccl3	766	protein_coding	CCL3	11	chemokine (C-C motif) ligand 3 [Source:MGI Symbol;Acc:MGI:98260]
ENSMUSG00000000983	2.12087941942139	-0.182767971976679	0.254037095778915	-0.595652322985033	0.551407514761919	1	ENSMUST00000139762		14038	Wfdc18	Wfdc18	917	protein_coding	Expi	11	WAP four-disulfide core domain 18 [Source:MGI Symbol;Acc:MGI:107506]
ENSMUSG00000001014	1.61267113296781	0.0454090633061626	0.233823234371074	0.244088319581697	0.807162418625927	1	ENSMUST00000215077	ENSMUSP00000151013	78369	Icam4	Icam4	1028	protein_coding	1810015M19Rik	9	intercellular adhesion molecule 4, Landsteiner-Wiener blood group [Source:MGI Symbol;Acc:MGI:1925619]
ENSMUSG00000001016	2468.70197731039	0.00755095926813979	0.214057224677062	0.0352764478604045	0.971859303523939	1	ENSMUST00000197644		67781	Ilf2	Ilf2	3167	protein_coding	6230405A16Rik	3	interleukin enhancer binding factor 2 [Source:MGI Symbol;Acc:MGI:1915031]
ENSMUSG00000001017	3479.17709272132	0.0242007258956583	0.193135246151522	0.125316711155157	0.900272822884836	1	ENSMUST00000001043	ENSMUSP00000001043	66511	Chtop	Chtop	3257	protein_coding	2500003M10Rik	3	chromatin target of PRMT1 [Source:MGI Symbol;Acc:MGI:1913761]
ENSMUSG00000001018	957.16716987677	0.406454267307303	0.196222214105269	2.07097280417217	0.0383613376206908	1	ENSMUST00000149884	ENSMUSP00000122090	20615	Snapin	Snapin	1928	protein_coding	Bloc1s7	3	SNAP-associated protein [Source:MGI Symbol;Acc:MGI:1333745]
ENSMUSG00000001020	7526.71386833323	0.0758831675823135	0.353231841884328	0.204037988476241	0.838323812789237	1	ENSMUST00000001046	ENSMUSP00000001046	20198	S100a4	S100a4	498	protein_coding	18A2	3	S100 calcium binding protein A4 [Source:MGI Symbol;Acc:MGI:1330282]
ENSMUSG00000001021	8.73324330683666	-0.0413143225280305	0.353114441431201	-0.107092755939584	0.914715394040412	1	ENSMUST00000196635		20197	S100a3	S100a3	2458	protein_coding	S100E	3	S100 calcium binding protein A3 [Source:MGI Symbol;Acc:MGI:1338849]
ENSMUSG00000001023	0.119649184802778	0.0392282091627498	0.0988727027609018	0.379248231550356	0.704503538368333	1	ENSMUST00000107329	ENSMUSP00000102952	20199	S100a5	S100a5	431	protein_coding	S100D9	3	S100 calcium binding protein A5 [Source:MGI Symbol;Acc:MGI:1338915]
ENSMUSG00000001025	25415.2341973702	0.290188113607803	0.34626665985215	0.824142451945631	0.409858621317377	1	ENSMUST00000200289	ENSMUSP00000143720	20200	S100a6	S100a6	783	protein_coding	2A9	3	S100 calcium binding protein A6 (calcyclin) [Source:MGI Symbol;Acc:MGI:1339467]
ENSMUSG00000001027	35.5106926035758	-0.0134215044784191	0.242736364453101	-0.494628494911703	NA	NA	ENSMUST00000021056	ENSMUSP00000021056	110880	Scn4a	Scn4a	6598	protein_coding	mH2	11	sodium channel, voltage-gated, type IV, alpha [Source:MGI Symbol;Acc:MGI:98250]
ENSMUSG00000001029	262.570828763982	-0.194035195539147	0.347623537448269	-0.586640512483862	0.557445167985826	1	ENSMUST00000001055	ENSMUSP00000001055	15896	Icam2	Icam2	1282	protein_coding	CD102	11	intercellular adhesion molecule 2 [Source:MGI Symbol;Acc:MGI:96394]
ENSMUSG00000001034	492.459247175579	0.010155222730014	0.249858347821479	0.0406669978286386	0.967561371737383	1	ENSMUST00000128478		23939	Mapk7	Mapk7	4238	protein_coding	b2b2346Clo	11	mitogen-activated protein kinase 7 [Source:MGI Symbol;Acc:MGI:1346347]
ENSMUSG00000001036	3708.48397884887	-0.1269583103239	0.327527646248311	-0.384179492159959	0.700845417093585	1	ENSMUST00000108712	ENSMUSP00000104352	13855	Epn2	Epn2	4458	protein_coding	9530051D10Rik	11	epsin 2 [Source:MGI Symbol;Acc:MGI:1333766]
ENSMUSG00000001039	162.486629132224	-0.00473000251954606	0.270827760509151	-0.017985066143342	0.985650766976759	1	ENSMUST00000138057		27078	B9d1	B9d1	890	protein_coding	B9	11	B9 protein domain 1 [Source:MGI Symbol;Acc:MGI:1351471]
ENSMUSG00000001052	2149.29459528868	-0.0366557706178461	0.206952678722676	-0.176939530084459	0.859555887952051	1	ENSMUST00000001079	ENSMUSP00000001079	99683	Sec24b	Sec24b	5128	protein_coding	SEC24	3	Sec24 related gene family, member B (S. cerevisiae) [Source:MGI Symbol;Acc:MGI:2139764]
ENSMUSG00000001053	187.566124706884	0.0324763214622381	0.300635430604916	0.108260716969271	0.913788882733799	1	ENSMUST00000001080	ENSMUSP00000001080	212706	N4bp3	N4bp3	2367	protein_coding	C330016O10Rik	11	NEDD4 binding protein 3 [Source:MGI Symbol;Acc:MGI:2442218]
ENSMUSG00000001054	405.489354528515	0.0683097808690548	0.207181374139706	0.329764750321053	0.741577723992724	1	ENSMUST00000001081	ENSMUSP00000001081	66089	Rmnd5b	Rmnd5b	1946	protein_coding	0610039K22Rik	11	required for meiotic nuclear division 5 homolog B [Source:MGI Symbol;Acc:MGI:1913339]
ENSMUSG00000001056	859.069642000433	0.149184517175722	0.299375076763438	0.500559249792385	0.616681347601601	1	ENSMUST00000127405	ENSMUSP00000120014	52530	Nhp2	Nhp2	1042	protein_coding	2410130M07Rik	11	NHP2 ribonucleoprotein [Source:MGI Symbol;Acc:MGI:1098547]
ENSMUSG00000001062	292.164411196816	0.483343327373386	0.206934898812815	2.33609960245974	0.0194860510292952	1	ENSMUST00000149490		72325	Vps9d1	Vps9d1	3233	protein_coding	1300018I17Rik	8	VPS9 domain containing 1 [Source:MGI Symbol;Acc:MGI:1914143]
ENSMUSG00000001065	262.12149786501	0.107370054228511	0.259520984913918	0.414822780763104	0.678271641574601	1	ENSMUST00000156896		57247	Zfp276	Znf276	4111	protein_coding	D8Ertd370e	8	zinc finger protein (C2H2 type) 276 [Source:MGI Symbol;Acc:MGI:1888495]
ENSMUSG00000001076	0.183571033337663	0	0.0988727027609018	0	1	1	ENSMUST00000064462	ENSMUSP00000068402	239659	C1ql4	C1ql4	1474	protein_coding		15	complement component 1, q subcomponent-like 4 [Source:MGI Symbol;Acc:MGI:3579909]
ENSMUSG00000001082	488.699535365542	0.233553408751978	0.296401854554484	0.785632779961118	0.43208265450468	1	ENSMUST00000001109	ENSMUSP00000001109	68294	Mfsd10	Mfsd10	1907	protein_coding	0610009O03Rik	5	major facilitator superfamily domain containing 10 [Source:MGI Symbol;Acc:MGI:1915544]
ENSMUSG00000001089	1724.45436999038	0.372321018638525	0.274290081379083	1.35064112254872	0.176810421124962	1	ENSMUST00000170102	ENSMUSP00000130758	269593	Luzp1	Luzp1	7526	protein_coding	2700072H04Rik	4	leucine zipper protein 1 [Source:MGI Symbol;Acc:MGI:107629]
ENSMUSG00000001095	10.0436079925217	-0.0398420369230022	0.244081711962417	-0.433484772035165	0.66466262662702	1	ENSMUST00000001122	ENSMUSP00000001122	20500	Slc13a2	Slc13a2	2412	protein_coding	mNaDC-1	11	solute carrier family 13 (sodium-dependent dicarboxylate transporter), member 2 [Source:MGI Symbol;Acc:MGI:1276558]
ENSMUSG00000001098	2970.61282094341	0.26110985668235	0.23265696533045	1.1207196738185	0.262407205103376	1	ENSMUST00000102581	ENSMUSP00000099641	330171	Kctd10	Kctd10	3103	protein_coding		5	potassium channel tetramerisation domain containing 10 [Source:MGI Symbol;Acc:MGI:2141207]
ENSMUSG00000001100	1030.51720272351	0.0733222929395203	0.231549882700804	0.316740031005814	0.751440871141949	1	ENSMUST00000001127	ENSMUSP00000001127	67811	Poldip2	Poldip2	2054	protein_coding	1300003F06Rik	11	polymerase (DNA-directed), delta interacting protein 2 [Source:MGI Symbol;Acc:MGI:1915061]
ENSMUSG00000001105	459.768048277553	0.0247631594212159	0.215407326970475	0.114947187368689	0.908486982833786	1	ENSMUST00000137120		55978	Ift20	Ift20	1167	protein_coding	0610009H04Rik	11	intraflagellar transport 20 [Source:MGI Symbol;Acc:MGI:1915585]
ENSMUSG00000001119	7621.94184782537	0.410017916729185	0.341488398796281	1.23391757665396	0.217233619215089	1	ENSMUST00000001147	ENSMUSP00000001147	12833	Col6a1	Col6a1	4100	protein_coding	Col6a-1	10	collagen, type VI, alpha 1 [Source:MGI Symbol;Acc:MGI:88459]
ENSMUSG00000001120	284.671989094629	0.126556834445957	0.302237204880117	0.418322215433066	0.675711549216704	1	ENSMUST00000105411	ENSMUSP00000101051	59093	Pcbp3	Pcbp3	2544	protein_coding	AlphaCP-3	10	poly(rC) binding protein 3 [Source:MGI Symbol;Acc:MGI:1890470]
ENSMUSG00000001123	2470.02116652316	0.250055055981481	0.313715035954549	0.800038249662081	0.423688636297857	1	ENSMUST00000108269	ENSMUSP00000103904	16859	Lgals9	Lgals9	1586	protein_coding	gal-9	11	lectin, galactose binding, soluble 9 [Source:MGI Symbol;Acc:MGI:109496]
ENSMUSG00000001127	1095.71689118535	0.216632074227941	0.215508252722993	1.00633556574785	0.314254177487619	1	ENSMUST00000122312	ENSMUSP00000112521	11836	Araf	Araf	2854	protein_coding	1200013E08Rik	X	Araf proto-oncogene, serine/threonine kinase [Source:MGI Symbol;Acc:MGI:88065]
ENSMUSG00000001128	619.726143811451	-0.444492838109056	0.287381478426285	-1.54899828460355	0.121382132440597	1	ENSMUST00000001156	ENSMUSP00000001156	18636	Cfp	Cfp	1636	protein_coding	Pfc	X	complement factor properdin [Source:MGI Symbol;Acc:MGI:97545]
ENSMUSG00000001131	2641.23338338446	-0.230027041910657	0.351798465490034	-0.705954738361207	0.480216285174825	1	ENSMUST00000115342	ENSMUSP00000110999	21857	Timp1	Timp1	883	protein_coding	Clgi	X	tissue inhibitor of metalloproteinase 1 [Source:MGI Symbol;Acc:MGI:98752]
ENSMUSG00000001134	169.431259823282	0.356824594090575	0.261744845073065	1.36896102466092	0.171011458426451	1	ENSMUST00000123836	ENSMUSP00000115342	22294	Uxt	Uxt	875	protein_coding	0910002B17Rik	X	ubiquitously expressed prefoldin like chaperone [Source:MGI Symbol;Acc:MGI:1277988]
ENSMUSG00000001138	517.614592272858	0.0370171354080302	0.261270412442254	0.141844606673787	0.887202749230038	1	ENSMUST00000097776	ENSMUSP00000095383	94218	Cnnm3	Cnnm3	5292	protein_coding	Acdp3	1	cyclin M3 [Source:MGI Symbol;Acc:MGI:2151055]
ENSMUSG00000001143	770.879045370449	-0.195711934372111	0.281226616525844	-0.697175809939265	0.485692775544553	1	ENSMUST00000134594		214895	Lman2l	Lman2l	4062	protein_coding	A630028F14Rik	1	lectin, mannose-binding 2-like [Source:MGI Symbol;Acc:MGI:2443010]
ENSMUSG00000001150	1050.98623596709	0.204680396783067	0.211376689987202	0.967326679522849	0.333380750511522	1	ENSMUST00000170795	ENSMUSP00000125960	54387	Mcm3ap	Mcm3ap	6427	protein_coding	GANP	10	minichromosome maintenance complex component 3 associated protein [Source:MGI Symbol;Acc:MGI:1930089]
ENSMUSG00000001151	1134.76850399972	0.0375068587518017	0.260614137126861	0.143580841150696	0.885831470426109	1	ENSMUST00000217838	ENSMUSP00000151534	18541	Pcnt	Pcnt	9341	protein_coding	m239Asp	10	pericentrin (kendrin) [Source:MGI Symbol;Acc:MGI:102722]
ENSMUSG00000001155	0.0566904207433898	0.0202001486445789	0.0988727027609018	0.204301622707876	0.838117801978635	1	ENSMUST00000137347		14317	Ftcd	Ftcd	2914	protein_coding	glutamate formiminotransferase	10	formiminotransferase cyclodeaminase [Source:MGI Symbol;Acc:MGI:1339962]
ENSMUSG00000001156	658.385341120887	-0.438064643410814	0.309480578359641	-1.41364128766734	0.157467252152726	1	ENSMUST00000001184	ENSMUSP00000001184	17119	Mxd1	Mxd1	4666	protein_coding	Mad	6	MAX dimerization protein 1 [Source:MGI Symbol;Acc:MGI:96908]
ENSMUSG00000001157	641.495627319918	-0.20205123918156	0.223584691081618	-0.903414699383815	0.366305841420592	1	ENSMUST00000001185	ENSMUSP00000001185	23885	Gmcl1	Gmcl1	2949	protein_coding	2810049L19Rik	6	germ cell-less, spermatogenesis associated 1 [Source:MGI Symbol;Acc:MGI:1345156]
ENSMUSG00000001158	714.782097934232	0.139922745448218	0.144229927036643	0.970243156313371	0.33192530386631	1	ENSMUST00000113683	ENSMUSP00000109313	66618	Snrnp27	Snrnp27	1005	protein_coding	2610209M04Rik	6	small nuclear ribonucleoprotein 27 (U4/U6.U5) [Source:MGI Symbol;Acc:MGI:1913868]
ENSMUSG00000001166	152.474220509239	0.55493585293531	0.234348456419283	2.36341022479416	0.0181076132724602	1	ENSMUST00000117193	ENSMUSP00000112584	114643	Oas1c	Oas1c	2291	protein_coding	Oasl5	5	2'-5' oligoadenylate synthetase 1C [Source:MGI Symbol;Acc:MGI:2149633]
ENSMUSG00000001168	0.128181268722875	0.0202001486445789	0.0988727027609018	0.204300180730963	0.838118928747637	1	ENSMUST00000072476	ENSMUSP00000072297	246729	Oas1h	Oas1h	1703	protein_coding		5	2'-5' oligoadenylate synthetase 1H [Source:MGI Symbol;Acc:MGI:2180853]
ENSMUSG00000001173	909.315351245584	0.0596788718162285	0.2359125388807	0.252644945765411	0.800542594729727	1	ENSMUST00000001202	ENSMUSP00000001202	320634	Ocrl	Ocrl	5253	protein_coding	9530014D17Rik	X	OCRL, inositol polyphosphate-5-phosphatase [Source:MGI Symbol;Acc:MGI:109589]
ENSMUSG00000001175	12717.2329741729	-0.159930098196634	0.240242699602461	-0.666242919963714	0.505255843407879	1	ENSMUST00000110082	ENSMUSP00000105709	12313	Calm1	Calm1	4115	protein_coding		12	calmodulin 1 [Source:MGI Symbol;Acc:MGI:88251]
ENSMUSG00000001211	1620.19718932448	0.0501901675258536	0.179386815688467	0.279766817068376	0.779656411606827	1	ENSMUST00000001240	ENSMUSP00000001240	28169	Agpat3	Agpat3	5980	protein_coding	D10Jhu12e	10	1-acylglycerol-3-phosphate O-acyltransferase 3 [Source:MGI Symbol;Acc:MGI:1336186]
ENSMUSG00000001225	1.30152114955158	0.00763222511730787	0.102276369882111	0.2042852436395	0.838130600695808	1	ENSMUST00000165816		13487	Slc26a3	Slc26a3	3462	protein_coding	9030623B18Rik	12	solute carrier family 26, member 3 [Source:MGI Symbol;Acc:MGI:107181]
ENSMUSG00000001227	203.609854832586	-0.247467208883097	0.33970531184646	-0.706395225021945	0.47994238950858	1	ENSMUST00000001256	ENSMUSP00000001256	20359	Sema6b	Sema6b	3736	protein_coding	Sema	17	sema domain, transmembrane domain (TM), and cytoplasmic domain, (semaphorin) 6B [Source:MGI Symbol;Acc:MGI:1202889]
ENSMUSG00000001228	2334.21904620406	0.148883288246777	0.217236133241137	0.684677692614198	0.4935473286498	1	ENSMUST00000001258	ENSMUSP00000001258	18140	Uhrf1	Uhrf1	3586	protein_coding	ICBP90	17	ubiquitin-like, containing PHD and RING finger domains, 1 [Source:MGI Symbol;Acc:MGI:1338889]
ENSMUSG00000001229	844.851064616787	-0.170864350816569	0.170864557062959	-0.999694655175224	0.317458299440124	1	ENSMUST00000223616		224897	Dpp9	Dpp9	5366	protein_coding	6430584G11Rik	17	dipeptidylpeptidase 9 [Source:MGI Symbol;Acc:MGI:2443967]
ENSMUSG00000001240	469.939956036584	0.172604600319215	0.346182934197171	0.51833789308379	0.604222538963368	1	ENSMUST00000128260	ENSMUSP00000127718	54409	Ramp2	Ramp2	1478	protein_coding		11	receptor (calcitonin) activity modifying protein 2 [Source:MGI Symbol;Acc:MGI:1859650]
ENSMUSG00000001247	1097.39227862558	-0.131126198074699	0.31949945898637	-0.412320565106011	0.680104477162106	1	ENSMUST00000001279	ENSMUSP00000001279	54135	Lsr	Lsr	2167	protein_coding	ILDR3	7	lipolysis stimulated lipoprotein receptor [Source:MGI Symbol;Acc:MGI:1927471]
ENSMUSG00000001248	871.617835504446	0.139605098410535	0.264378792729794	0.52913236834677	0.596713628823884	1	ENSMUST00000188032		52857	Gramd1a	Gramd1a	3810	protein_coding	1300003M23Rik	7	GRAM domain containing 1A [Source:MGI Symbol;Acc:MGI:105490]
ENSMUSG00000001249	30.8507910919657	-0.306665129953954	0.353224522458182	-0.932900826814707	0.350871175445683	1	ENSMUST00000165124	ENSMUSP00000145624	15451	Hpn	Hpn	1861	protein_coding	Hlb320	7	hepsin [Source:MGI Symbol;Acc:MGI:1196620]
ENSMUSG00000001270	202.36135156141	-0.146511484724044	0.3008532765146	-0.493414692663385	0.621719602879602	1	ENSMUST00000222705		12709	Ckb	Ckb	2839	protein_coding	B-CK	12	creatine kinase, brain [Source:MGI Symbol;Acc:MGI:88407]
ENSMUSG00000001280	3461.43082845802	-0.109942524487562	0.181467153821925	-0.60574181424673	0.544686212900024	1	ENSMUST00000001326	ENSMUSP00000001326	20683	Sp1	Sp1	7754	protein_coding	1110003E12Rik	15	trans-acting transcription factor 1 [Source:MGI Symbol;Acc:MGI:98372]
ENSMUSG00000001281	408.087949897712	-0.220623355983864	0.336574539430291	-0.860758864918328	0.389370864977679	1	ENSMUST00000001327	ENSMUSP00000001327	16421	Itgb7	Itgb7	2683	protein_coding		15	integrin beta 7 [Source:MGI Symbol;Acc:MGI:96616]
ENSMUSG00000001285	436.223404681249	-0.10918261265018	0.211627989359438	-0.516643568792889	0.605404995688209	1	ENSMUST00000113682	ENSMUSP00000109312	60315	Myg1	Myg1	1480	protein_coding	Gamm1	15	melanocyte proliferating gene 1 [Source:MGI Symbol;Acc:MGI:1929864]
ENSMUSG00000001288	1063.95841741352	-0.200808344947116	0.304696217066723	-0.662813853653952	0.507449779858946	1	ENSMUST00000043172	ENSMUSP00000048838	19411	Rarg	Rarg	2953	protein_coding	RAR gamma 2	15	retinoic acid receptor, gamma [Source:MGI Symbol;Acc:MGI:97858]
ENSMUSG00000001289	1780.16414408854	0.183506112151279	0.255247529171985	0.721896179046405	0.470358310627734	1	ENSMUST00000166658	ENSMUSP00000129178	56612	Pfdn5	Pfdn5	1062	protein_coding	1190001O17Rik	15	prefoldin 5 [Source:MGI Symbol;Acc:MGI:1928753]
ENSMUSG00000001300	2377.30855531501	0.0150302811713322	0.334654743317844	0.0447662443619916	0.964293631202732	1	ENSMUST00000001319	ENSMUSP00000001319	13642	Efnb2	Efnb2	4793	protein_coding	ELF-2	8	ephrin B2 [Source:MGI Symbol;Acc:MGI:105097]
ENSMUSG00000001305	947.309323694217	0.0353272075381652	0.259473523445282	0.135832987981576	0.891953312101	1	ENSMUST00000162336		67223	Rrp15	Rrp15	3092	protein_coding	2810430M08Rik	1	ribosomal RNA processing 15 homolog (S. cerevisiae) [Source:MGI Symbol;Acc:MGI:1914473]
ENSMUSG00000001313	88.6239987275507	0.0643372799192117	0.30485741394462	0.210908282762802	0.832958840794401	1	ENSMUST00000153185		11858	Rnd2	Rnd2	1578	protein_coding	Arhn	11	Rho family GTPase 2 [Source:MGI Symbol;Acc:MGI:1338755]
ENSMUSG00000001323	432.902192537932	-0.0789674197838665	0.272264208191396	-0.289494626740327	0.772202891189628	1	ENSMUST00000065211	ENSMUSP00000067552	27364	Srr	Srr	3699	protein_coding	M100034	11	serine racemase [Source:MGI Symbol;Acc:MGI:1351636]
ENSMUSG00000001333	36.0119290826024	0.101769391942354	0.353372711718819	0.28510624015675	0.77556274942205	1	ENSMUST00000146448		68828	Sync	Sync	2330	protein_coding	1110057H03Rik	4	syncoilin [Source:MGI Symbol;Acc:MGI:1916078]
ENSMUSG00000001334	38.4313009655404	0.0630998549196478	0.323094733748514	0.26568778936217	0.790479668176484	1	ENSMUST00000102600	ENSMUSP00000099660	384061	Fndc5	Fndc5	2763	protein_coding	1500001L03Rik	4	fibronectin type III domain containing 5 [Source:MGI Symbol;Acc:MGI:1917614]
ENSMUSG00000001348	999.628435990261	-0.272897406751274	0.208766795525047	-1.30742622452368	0.191067995679853	1	ENSMUST00000217643	ENSMUSP00000150903	11433	Acp5	Acp5	1447	protein_coding	TRACP	9	acid phosphatase 5, tartrate resistant [Source:MGI Symbol;Acc:MGI:87883]
ENSMUSG00000001349	107.874464256642	-0.324266921702157	0.314522864659793	-1.3234546657272	0.18568422282377	1	ENSMUST00000001384	ENSMUSP00000001384	12797	Cnn1	Cnn1	2381	protein_coding	calponin h1	9	calponin 1 [Source:MGI Symbol;Acc:MGI:104979]
ENSMUSG00000001366	344.497937169031	-0.36126880106169	0.286038456782896	-1.2645690909071	0.206025838951724	1	ENSMUST00000085311	ENSMUSP00000082419	71538	Fbxo9	Fbxo9	2155	protein_coding	9030401P18Rik	9	f-box protein 9 [Source:MGI Symbol;Acc:MGI:1918788]
ENSMUSG00000001376	1033.00490961277	-0.219348304591535	0.256358218120369	-0.854171822184717	0.393009793434157	1	ENSMUST00000184461		73288	Vps50	Vps50	5361	protein_coding	1700034M03Rik	6	VPS50 EARP/GARPII complex subunit [Source:MGI Symbol;Acc:MGI:1920538]
ENSMUSG00000001380	1677.71846264439	-0.0838702252219442	0.175574089026363	-0.477759322416376	0.632821516338889	1	ENSMUST00000001416	ENSMUSP00000001416	15115	Hars	Hars	1989	protein_coding	MMHRS	18	histidyl-tRNA synthetase [Source:MGI Symbol;Acc:MGI:108087]
ENSMUSG00000001383	2198.51329202684	0.165662231506507	0.168635453541325	0.982848664391474	0.325681926688421	1	ENSMUST00000001419	ENSMUSP00000001419	66492	Zmat2	Zmat2	2310	protein_coding	2610510D14Rik	18	zinc finger, matrin type 2 [Source:MGI Symbol;Acc:MGI:1913742]
ENSMUSG00000001403	1474.08805338524	0.00899829760565429	0.275586080886607	0.0326568789832806	0.973948211120307	1	ENSMUST00000001439	ENSMUSP00000001439	68612	Ube2c	Ube2c	2191	protein_coding	1110015A16Rik	2	ubiquitin-conjugating enzyme E2C [Source:MGI Symbol;Acc:MGI:1915862]
ENSMUSG00000001415	1853.48672126448	-0.0780385308697786	0.205745029395593	-0.379083086110207	0.70462616593995	1	ENSMUST00000001451	ENSMUSP00000001451	229512	Smg5	Smg5	4448	protein_coding		3	Smg-5 homolog, nonsense mediated mRNA decay factor (C. elegans) [Source:MGI Symbol;Acc:MGI:2447364]
ENSMUSG00000001416	6974.79451438662	0.129149166686419	0.199654209451929	0.646800594066876	0.517761007844328	1	ENSMUST00000167000		12462	Cct3	Cct3	3335	protein_coding	Cctg	3	chaperonin containing Tcp1, subunit 3 (gamma) [Source:MGI Symbol;Acc:MGI:104708]
ENSMUSG00000001418	2042.26649224635	-0.132833785371608	0.256920862056973	-0.517220095873652	0.60500252523314	1	ENSMUST00000193646		56700	Glmp	Glmp	4457	protein_coding	0610031J06Rik	3	glycosylated lysosomal membrane protein [Source:MGI Symbol;Acc:MGI:1913318]
ENSMUSG00000001419	1636.63021023555	0.18149853736616	0.218147227170673	0.831926688329251	0.405450326546951	1	ENSMUST00000001455	ENSMUSP00000001455	17261	Mef2d	Mef2d	5401	protein_coding		3	myocyte enhancer factor 2D [Source:MGI Symbol;Acc:MGI:99533]
ENSMUSG00000001420	676.108312999542	0.0102905632054834	0.348925801933615	0.0292562249690601	0.976660239358013	1	ENSMUST00000001456	ENSMUSP00000001456	71913	Tmem79	Tmem79	2406	protein_coding	2310042N02Rik	3	transmembrane protein 79 [Source:MGI Symbol;Acc:MGI:1919163]
ENSMUSG00000001424	2949.76119763754	-0.0609327600565117	0.235880278176373	-0.258579906064631	0.79595938870687	1	ENSMUST00000167201	ENSMUSP00000128737	56463	Snd1	Snd1	3781	protein_coding	p100 co-activator	6	staphylococcal nuclease and tudor domain containing 1 [Source:MGI Symbol;Acc:MGI:1929266]
ENSMUSG00000001435	4295.59766705285	-0.194126586616789	0.354966076988168	-0.509045375260616	0.610720419110664	1	ENSMUST00000072755	ENSMUSP00000072538	12822	Col18a1	Col18a1	5595	protein_coding	endostatin	10	collagen, type XVIII, alpha 1 [Source:MGI Symbol;Acc:MGI:88451]
ENSMUSG00000001436	263.260344264848	0.164271440557561	0.30153482137074	0.544293381546511	0.586239600652004	1	ENSMUST00000136925	ENSMUSP00000119382	20509	Slc19a1	Slc19a1	2863	protein_coding	reduced folate carrier	10	solute carrier family 19 (folate transporter), member 1 [Source:MGI Symbol;Acc:MGI:103182]
ENSMUSG00000001440	14612.0754932983	-0.0662785633218895	0.226488414696625	-0.29252672796657	0.769883927169851	1	ENSMUST00000001479	ENSMUSP00000001479	16211	Kpnb1	Kpnb1	5894	protein_coding	Impnb	11	karyopherin (importin) beta 1 [Source:MGI Symbol;Acc:MGI:107532]
ENSMUSG00000001441	2643.38003617587	-0.119774646229975	0.22586209095461	-0.530286225468276	0.595913495582353	1	ENSMUST00000001480	ENSMUSP00000001480	19155	Npepps	Npepps	4215	protein_coding	MP100	11	aminopeptidase puromycin sensitive [Source:MGI Symbol;Acc:MGI:1101358]
ENSMUSG00000001444	20.8156141768677	0.0148201222710499	0.324215856837818	0.063253143095847	0.949564927394141	1	ENSMUST00000001484	ENSMUSP00000001484	57765	Tbx21	Tbx21	2488	protein_coding	T-bet	11	T-box 21 [Source:MGI Symbol;Acc:MGI:1888984]
ENSMUSG00000001445	1019.14250866541	0.0721066288733944	0.205353603451689	0.351378566552699	0.725304359946607	1	ENSMUST00000001485	ENSMUSP00000001485	107732	Mrpl10	Mrpl10	1708	protein_coding	0610040E02Rik	11	mitochondrial ribosomal protein L10 [Source:MGI Symbol;Acc:MGI:1333801]
ENSMUSG00000001467	1254.26806704666	0.286383740231448	0.282897965506898	1.0150364378188	0.310088458542066	1	ENSMUST00000001507	ENSMUSP00000001507	13121	Cyp51	Cyp51a1	3931	protein_coding		5	cytochrome P450, family 51 [Source:MGI Symbol;Acc:MGI:106040]
ENSMUSG00000001472	4568.3641010604	0.0870280068439402	0.214365142112346	0.406199024341147	0.684596370903442	1	ENSMUST00000211932	ENSMUSP00000148676	66855	Tcf25	Tcf25	5002	protein_coding	1100001J13Rik	8	transcription factor 25 (basic helix-loop-helix) [Source:MGI Symbol;Acc:MGI:1914105]
ENSMUSG00000001473	2684.00482829362	-0.0479921485705237	0.345615537402277	-0.135031537905636	0.892586939038116	1	ENSMUST00000001513	ENSMUSP00000001513	67951	Tubb6	Tubb6	1758	protein_coding	2310057H16Rik	18	tubulin, beta 6 class V [Source:MGI Symbol;Acc:MGI:1915201]
ENSMUSG00000001482	540.819241619809	0.465901503989351	0.275014831524788	1.69602019290106	0.0898820559952296	1	ENSMUST00000108832	ENSMUSP00000104460	23854	Def8	Def8	3242	protein_coding	D8Ertd713e	8	differentially expressed in FDCP 8 [Source:MGI Symbol;Acc:MGI:1346331]
ENSMUSG00000001493	130.109355984709	0.145034306172108	0.343048055475778	0.442944971580304	0.657805537858213	1	ENSMUST00000057054	ENSMUSP00000051158	17285	Meox1	Meox1	2228	protein_coding	D330041M02Rik	11	mesenchyme homeobox 1 [Source:MGI Symbol;Acc:MGI:103220]
ENSMUSG00000001494	3.02711685660357	0	0.103529189981803	0	NA	NA	ENSMUST00000001534	ENSMUSP00000001534	74499	Sost	Sost	2066	protein_coding	5430411E23Rik	11	sclerostin [Source:MGI Symbol;Acc:MGI:1921749]
ENSMUSG00000001496	322.132866173928	-0.0904697627060271	0.321499473675864	-0.340465006790692	0.733506370947205	1	ENSMUST00000001536	ENSMUSP00000001536	21869	Nkx2-1	Nkx2-1	2809	protein_coding	T/EBP	12	NK2 homeobox 1 [Source:MGI Symbol;Acc:MGI:108067]
ENSMUSG00000001497	15.0277608651076	0	0.104389719914803	0	NA	NA	ENSMUST00000153250	ENSMUSP00000117928	18511	Pax9	Pax9	4232	protein_coding	Pax-9	12	paired box 9 [Source:MGI Symbol;Acc:MGI:97493]
ENSMUSG00000001504	977.106990516416	0.0801861281304307	0.333973433225827	0.244347216264479	0.806961918162204	1	ENSMUST00000074372	ENSMUSP00000073976	16372	Irx2	Irx2	2625	protein_coding	IRX6	13	Iroquois homeobox 2 [Source:MGI Symbol;Acc:MGI:1197526]
ENSMUSG00000001506	4876.5034719417	-0.22040215825103	0.354970907525902	-0.637694611887392	0.52367249365275	1	ENSMUST00000001547	ENSMUSP00000001547	12842	Col1a1	Col1a1	5930	protein_coding	Col1a-1	11	collagen, type I, alpha 1 [Source:MGI Symbol;Acc:MGI:88467]
ENSMUSG00000001507	15199.5653733456	-0.0558039820391837	0.35231550194998	-0.157412093056405	0.874920083389085	1	ENSMUST00000001548	ENSMUSP00000001548	16400	Itga3	Itga3	4861	protein_coding	alpha3-integrin	11	integrin alpha 3 [Source:MGI Symbol;Acc:MGI:96602]
ENSMUSG00000001508	1.50057668298282	-0.0129060380272117	0.102580792866503	-0.347552295493414	0.728176437870977	1	ENSMUST00000103162	ENSMUSP00000099451	20391	Sgca	Sgca	1724	protein_coding	50DAG	11	sarcoglycan, alpha (dystrophin-associated glycoprotein) [Source:MGI Symbol;Acc:MGI:894698]
ENSMUSG00000001510	33.3346468263698	-0.275862213212681	0.321958779446496	-0.942334857262752	0.346021227351849	1	ENSMUST00000092768	ENSMUSP00000090443	13393	Dlx3	Dlx3	2607	protein_coding	Dlx-3	11	distal-less homeobox 3 [Source:MGI Symbol;Acc:MGI:94903]
ENSMUSG00000001517	1890.97291050869	0.111664957972842	0.306710906570172	0.358878158537173	0.719686239659542	1	ENSMUST00000073316	ENSMUSP00000073041	14235	Foxm1	Foxm1	4652	protein_coding	Fkh16	6	forkhead box M1 [Source:MGI Symbol;Acc:MGI:1347487]
ENSMUSG00000001518	256.417219886206	0.337966489375193	0.269077687710823	1.2570308233725	0.208742474443529	1	ENSMUST00000142615	ENSMUSP00000145111	101142	Itfg2	Itfg2	3191	protein_coding	2700050P07Rik	6	integrin alpha FG-GAP repeat containing 2 [Source:MGI Symbol;Acc:MGI:1915450]
ENSMUSG00000001520	6.39187701829775	0.139757951815233	0.31794213187059	0.430984760736742	0.666479451205542	1	ENSMUST00000136631		60345	Nrip2	Nrip2	3261	protein_coding	NIX1	6	nuclear receptor interacting protein 2 [Source:MGI Symbol;Acc:MGI:1891884]
ENSMUSG00000001521	1094.45948551842	0.0838308019842631	0.228155221143814	0.36741557109376	0.713309058528422	1	ENSMUST00000203625		22158	Tulp3	Tulp3	3623	protein_coding	2310022L06Rik	6	tubby-like protein 3 [Source:MGI Symbol;Acc:MGI:1329045]
ENSMUSG00000001524	203.05876822194	-0.202202818363007	0.264739019347381	-0.76714873486112	0.44299308896716	1	ENSMUST00000001565	ENSMUSP00000001565	14885	Gtf2h4	Gtf2h4	1679	protein_coding	p52	17	general transcription factor II H, polypeptide 4 [Source:MGI Symbol;Acc:MGI:1338799]
ENSMUSG00000001525	24616.5885921137	0.0644815223221249	0.209123747787975	0.308071144168525	0.7580281977109	1	ENSMUST00000001566	ENSMUSP00000001566	22154	Tubb5	Tubb5	2649	protein_coding	B130022C14Rik	17	tubulin, beta 5 class I [Source:MGI Symbol;Acc:MGI:107812]
ENSMUSG00000001542	1131.06137127045	-0.218055477769968	0.281211408058875	-0.77879848170392	0.436098432261	1	ENSMUST00000221979		192657	Ell2	Ell2	5126	protein_coding		13	elongation factor RNA polymerase II 2 [Source:MGI Symbol;Acc:MGI:2183438]
ENSMUSG00000001552	1118.17796936904	-0.26223070277925	0.352368496146757	-0.780219200686588	0.435261862472694	1	ENSMUST00000001592	ENSMUSP00000001592	16480	Jup	Jup	3205	protein_coding	Ctnng	11	junction plakoglobin [Source:MGI Symbol;Acc:MGI:96650]
ENSMUSG00000001555	431.516972742512	-0.0614563143195592	0.347274147619219	-0.178250213850252	0.85852647615487	1	ENSMUST00000001595	ENSMUSP00000001595	14230	Fkbp10	Fkbp10	2584	protein_coding	65kDa	11	FK506 binding protein 10 [Source:MGI Symbol;Acc:MGI:104769]
ENSMUSG00000001558	5.00368626523332	-0.0265184259195716	0.345650324998909	-0.0815662817008032	0.934991615223666	1	ENSMUST00000001599	ENSMUSP00000001599	66720	Klhl10	Klhl10	2017	protein_coding	4921517C11Rik	11	kelch-like 10 [Source:MGI Symbol;Acc:MGI:2181067]
ENSMUSG00000001569	1134.65442756747	0.338713531628634	0.161957125765916	2.09079733855517	0.0365462347973377	1	ENSMUST00000001611	ENSMUSP00000001611	433864	Nom1	Nom1	9219	protein_coding	D5Kng1	5	nucleolar protein with MIF4G domain 1 [Source:MGI Symbol;Acc:MGI:1861749]
ENSMUSG00000001576	2699.42166538392	0.118926438183692	0.279640735692891	0.424514072587129	0.671190944489368	1	ENSMUST00000165802		67458	Ergic1	Ergic1	3195	protein_coding	1200007D18Rik	17	endoplasmic reticulum-golgi intermediate compartment (ERGIC) 1 [Source:MGI Symbol;Acc:MGI:1914708]
ENSMUSG00000001583	449.020655775713	0.191630669706803	0.317368427666516	0.60650530199034	0.544179262676779	1	ENSMUST00000001626	ENSMUSP00000001626	83813	Tnk1	Tnk1	2778	protein_coding	Kos1	11	tyrosine kinase, non-receptor, 1 [Source:MGI Symbol;Acc:MGI:1930958]
ENSMUSG00000001588	399.184731477698	-0.0748679250522173	0.348725011509101	-0.237169997808003	0.812524910637074	1	ENSMUST00000127238		216859	Acap1	Acap1	2973	protein_coding	Centb1	11	ArfGAP with coiled-coil, ankyrin repeat and PH domains 1 [Source:MGI Symbol;Acc:MGI:2388270]
ENSMUSG00000001604	78.7472763243325	0.216162285733021	0.311852213407978	0.698577736550796	0.484815961152196	1	ENSMUST00000102533	ENSMUSP00000099592	21401	Tcea3	Tcea3	1251	protein_coding	S-II	4	transcription elongation factor A (SII), 3 [Source:MGI Symbol;Acc:MGI:1196908]
ENSMUSG00000001622	177.078252797026	-0.274627821157351	0.318317293894777	-0.785720514161565	0.432031242250891	1	ENSMUST00000144929		12994	Csn3	Csn3	1750	protein_coding	CSN10	5	casein kappa [Source:MGI Symbol;Acc:MGI:107461]
ENSMUSG00000001627	2029.0059715685	-0.118987155335999	0.301175991434235	-0.397763947706464	0.690804194739317	1	ENSMUST00000001672	ENSMUSP00000001672	15982	Ifrd1	Ifrd1	3378	protein_coding	Ifnl	12	interferon-related developmental regulator 1 [Source:MGI Symbol;Acc:MGI:1316717]
ENSMUSG00000001630	517.24858466927	-0.22415697120507	0.300859948908569	-0.748014519271174	0.454451399888856	1	ENSMUST00000001675	ENSMUSP00000001675	232533	Stk38l	Stk38l	4550	protein_coding	4930473A22Rik	6	serine/threonine kinase 38 like [Source:MGI Symbol;Acc:MGI:1922250]
ENSMUSG00000001632	714.730090825598	0.235764379604854	0.241495524982163	0.975141993729647	0.329489830628765	1	ENSMUST00000113119	ENSMUSP00000108744	78783	Brpf1	Brpf1	4826	protein_coding	4833438B11Rik	6	bromodomain and PHD finger containing, 1 [Source:MGI Symbol;Acc:MGI:1926033]
ENSMUSG00000001642	1587.76184729716	0.0656374441318696	0.249257745443473	0.263669885911603	0.792034302136912	1	ENSMUST00000201392		11677	Akr1b3	Akr1b1	5024	protein_coding	Ahr-1	6	aldo-keto reductase family 1, member B3 (aldose reductase) [Source:MGI Symbol;Acc:MGI:1353494]
ENSMUSG00000001655	0.0682300076764529	0.0202001486445789	0.0988727027609018	0.204301622707876	0.838117801978635	1	ENSMUST00000001700	ENSMUSP00000001700	15422	Hoxc13	Hoxc13	2461	protein_coding		15	homeobox C13 [Source:MGI Symbol;Acc:MGI:99560]
ENSMUSG00000001661	3.81571059088743	0.111111741074054	0.296731849998448	0.563965338729397	0.572777721445746	1	ENSMUST00000001711	ENSMUSP00000001711	15425	Hoxc6	Hoxc6	1581	protein_coding	Hox-3.3	15	homeobox C6 [Source:MGI Symbol;Acc:MGI:96197]
ENSMUSG00000001663	184.682566549137	-0.0199312038598441	0.354396713979439	-0.0597791909795237	0.952331499124698	1	ENSMUST00000120177	ENSMUSP00000113839	14871	Gstt1	Gstt1	1105	protein_coding	Gstt1-1	10	glutathione S-transferase, theta 1 [Source:MGI Symbol;Acc:MGI:107379]
ENSMUSG00000001665	417.398792417814	0.0146743860753547	0.25987689377017	0.056537781614683	0.954913398269201	1	ENSMUST00000218091		103140	Gstt3	Gstt3	1985	protein_coding		10	glutathione S-transferase, theta 3 [Source:MGI Symbol;Acc:MGI:2143526]
ENSMUSG00000001666	249.185286276948	0.221339061791769	0.27482233872834	0.809111482031485	0.418451024339846	1	ENSMUST00000001716	ENSMUSP00000001716	13202	Ddt	Ddt	649	protein_coding		10	D-dopachrome tautomerase [Source:MGI Symbol;Acc:MGI:1298381]
ENSMUSG00000001670	2.15307890900938	0.159183211216841	0.103173175875763	1.22745238641628	0.219652607090166	1	ENSMUST00000001720	ENSMUSP00000001720	234724	Tat	Tat	2375	protein_coding		8	tyrosine aminotransferase [Source:MGI Symbol;Acc:MGI:98487]
ENSMUSG00000001672	111.555230327553	0.0690073509108095	0.341914551780176	0.207147392386557	0.83589475091345	1	ENSMUST00000051430	ENSMUSP00000052309	73608	Marveld3	Marveld3	2447	protein_coding	1810006A16Rik	8	MARVEL (membrane-associating) domain containing 3 [Source:MGI Symbol;Acc:MGI:1920858]
ENSMUSG00000001674	1959.61773309223	-0.151699506869313	0.226718054217085	-0.668956573344719	0.503523180281157	1	ENSMUST00000001724	ENSMUSP00000001724	66942	Ddx18	Ddx18	2258	protein_coding	2310005B10Rik	1	DEAD (Asp-Glu-Ala-Asp) box polypeptide 18 [Source:MGI Symbol;Acc:MGI:1914192]
ENSMUSG00000001687	1333.3748646772	-0.0635933606803968	0.183676038906482	-0.346256587997714	0.729149890724378	1	ENSMUST00000201597		24109	Ubl3	Ubl3	6113	protein_coding		5	ubiquitin-like 3 [Source:MGI Symbol;Acc:MGI:1344373]
ENSMUSG00000001700	376.908279183711	0.112480321548093	0.354964858018649	0.351126646782802	0.725493337853143	1	ENSMUST00000237716		107022	Gramd3	Gramd2b	3746	protein_coding	9030613F08Rik	18	GRAM domain containing 3 [Source:MGI Symbol;Acc:MGI:1914815]
ENSMUSG00000001707	722.869773296166	-0.0379082979307901	0.268944369233344	-0.141074596902636	0.887811011660719	1	ENSMUST00000001757	ENSMUSP00000001757	66143	Eef1e1	Eef1e1	2553	protein_coding	1110003A02Rik	13	eukaryotic translation elongation factor 1 epsilon 1 [Source:MGI Symbol;Acc:MGI:1913393]
ENSMUSG00000001729	4558.34419379307	0.00681387894261513	0.275632183494094	0.0246617049571341	0.980324800800187	1	ENSMUST00000001780	ENSMUSP00000001780	11651	Akt1	Akt1	2690	protein_coding	Akt	12	thymoma viral proto-oncogene 1 [Source:MGI Symbol;Acc:MGI:87986]
ENSMUSG00000001739	49.309940381608	0.135160331256832	0.317860307320199	0.557017841160904	0.57751523953853	1	ENSMUST00000111093	ENSMUSP00000106722	60363	Cldn15	Cldn15	1902	protein_coding	2210009B08Rik	5	claudin 15 [Source:MGI Symbol;Acc:MGI:1913103]
ENSMUSG00000001741	349.303242105291	-0.165841200388193	0.337143246277747	-0.602652479175787	NA	NA	ENSMUST00000001792	ENSMUSP00000001792	16170	Il16	Il16	5260	protein_coding		7	interleukin 16 [Source:MGI Symbol;Acc:MGI:1270855]
ENSMUSG00000001750	1906.02238750298	0.192256927893926	0.278566725558247	0.692131441185737	0.488854788360101	1	ENSMUST00000126070	ENSMUSP00000120531	27060	Tcirg1	Tcirg1	3041	protein_coding	ATP6a3	19	T cell, immune regulator 1, ATPase, H+ transporting, lysosomal V0 protein A3 [Source:MGI Symbol;Acc:MGI:1350931]
ENSMUSG00000001751	517.951896035673	-0.250450811922012	0.247113427446705	-1.01586948462819	0.309691541965358	1	ENSMUST00000001802	ENSMUSP00000001802	27419	Naglu	Naglu	2560	protein_coding		11	alpha-N-acetylglucosaminidase (Sanfilippo disease IIIB) [Source:MGI Symbol;Acc:MGI:1351641]
ENSMUSG00000001755	549.596228613171	0.177916968698558	0.229732979228665	0.775966446178852	0.437768797798855	1	ENSMUST00000107308	ENSMUSP00000102929	71743	Coasy	Coasy	2386	protein_coding	1300003G02Rik	11	Coenzyme A synthase [Source:MGI Symbol;Acc:MGI:1918993]
ENSMUSG00000001761	1623.10233380215	0.261394797005688	0.336770246173935	0.765596911202202	0.443916182925922	1	ENSMUST00000001812	ENSMUSP00000001812	319757	Smo	Smo	3779	protein_coding	E130215L21Rik	6	smoothened, frizzled class receptor [Source:MGI Symbol;Acc:MGI:108075]
ENSMUSG00000001763	33.7452034796791	0.0330753182878764	0.34690190532767	0.107509977353604	0.914384410416918	1	ENSMUST00000137925		232670	Tspan33	Tspan33	3558	protein_coding	1300010A20Rik	6	tetraspanin 33 [Source:MGI Symbol;Acc:MGI:1919012]
ENSMUSG00000001767	1010.20227232536	-0.0233425802940288	0.142786423717112	-0.163523875801462	0.870105975986385	1	ENSMUST00000001818	ENSMUSP00000001818	66877	Crnkl1	Crnkl1	3428	protein_coding	1200013P10Rik	2	crooked neck pre-mRNA splicing factor 1 [Source:MGI Symbol;Acc:MGI:1914127]
ENSMUSG00000001768	2917.63100452913	0.0263735441274385	0.300005693284982	0.0879206220311989	0.929939766062804	1	ENSMUST00000147976	ENSMUSP00000124206	74030	Rin2	Rin2	4657	protein_coding	2010003K16Rik	2	Ras and Rab interactor 2 [Source:MGI Symbol;Acc:MGI:1921280]
ENSMUSG00000001773	2.34584150288729	-0.173534627664774	0.222986506777624	-0.517537151395993	0.60478124161205	1	ENSMUST00000001824	ENSMUSP00000001824	53320	Folh1	Folh1	3125	protein_coding	GCP2	7	folate hydrolase 1 [Source:MGI Symbol;Acc:MGI:1858193]
ENSMUSG00000001774	2412.92792681376	-0.426738081919831	0.291641251376527	-1.47171608990874	0.141097560818612	1	ENSMUST00000001825	ENSMUSP00000001825	66917	Chordc1	Chordc1	5789	protein_coding	1110001O09Rik	9	cysteine and histidine-rich domain (CHORD)-containing, zinc-binding protein 1 [Source:MGI Symbol;Acc:MGI:1914167]
ENSMUSG00000001783	4670.42495446656	0.245366554348821	0.186312308171526	1.31736624239511	0.187715890692095	1	ENSMUST00000001834	ENSMUSP00000001834	28088	Rtcb	Rtcb	2009	protein_coding	D10Wsu52e	10	RNA 2',3'-cyclic phosphate and 5'-OH ligase [Source:MGI Symbol;Acc:MGI:106379]
ENSMUSG00000001785	844.080456114003	-0.0230000208966419	0.200977294107923	-0.114424051696168	0.908901648711889	1	ENSMUST00000001836	ENSMUSP00000001836	103136	Pwp1	Pwp1	2572	protein_coding	2310058A11Rik	10	PWP1 homolog, endonuclein [Source:MGI Symbol;Acc:MGI:1914735]
ENSMUSG00000001786	521.921870518531	0.542411591779492	0.226703373508501	2.39476952894435	0.0166308152256626	1	ENSMUST00000130320	ENSMUSP00000120840	69754	Fbxo7	Fbxo7	5388	protein_coding	2410015K21Rik	10	F-box protein 7 [Source:MGI Symbol;Acc:MGI:1917004]
ENSMUSG00000001794	4440.46489448616	0.0872775737704762	0.21435107538108	0.40728721125611	0.683797054526329	1	ENSMUST00000001845	ENSMUSP00000001845	12336	Capns1	Capns1	1600	protein_coding	Capa-4	7	calpain, small subunit 1 [Source:MGI Symbol;Acc:MGI:88266]
ENSMUSG00000001802	13.3487908798607	-0.209336169771922	0.353768791080806	-0.594557363110883	0.552139387559416	1	ENSMUST00000122409	ENSMUSP00000114026	435965	Lrp3	Lrp3	4147	protein_coding		7	low density lipoprotein receptor-related protein 3 [Source:MGI Symbol;Acc:MGI:3584516]
ENSMUSG00000001823	0.123877353932712	0	0.0988727027609018	0	1	1	ENSMUST00000001878	ENSMUSP00000001878	15432	Hoxd12	Hoxd12	2534	protein_coding	Hox-4.7	2	homeobox D12 [Source:MGI Symbol;Acc:MGI:96204]
ENSMUSG00000001827	9.41234339709503	0.190563714381006	0.29881796442677	0.624740919770642	0.532141111901117	1	ENSMUST00000106985	ENSMUSP00000102598	14275	Folr1	Folr1	1313	protein_coding	FBP1	7	folate receptor 1 (adult) [Source:MGI Symbol;Acc:MGI:95568]
ENSMUSG00000001829	508.828711130069	-0.249642816932397	0.198362062146378	-1.25950009793049	0.207849754877229	1	ENSMUST00000001884	ENSMUSP00000001884	20480	Clpb	Clpb	4627	protein_coding	Skd3	7	ClpB caseinolytic peptidase B [Source:MGI Symbol;Acc:MGI:1100517]
ENSMUSG00000001833	8088.45667582893	-0.190173600223656	0.21188639205053	-0.896553003532967	0.369957485240679	1	ENSMUST00000217598		235072	Septin7	Sept7	4569	protein_coding	Cdc10	9	septin 7 [Source:MGI Symbol;Acc:MGI:1335094]
ENSMUSG00000001844	272.496932500439	0.52193127807971	0.268601482933702	1.94429284676323	0.051860146774461	1	ENSMUST00000001900	ENSMUSP00000001900	72881	Zdhhc4	Zdhhc4	1364	protein_coding	1810021D01Rik	5	zinc finger, DHHC domain containing 4 [Source:MGI Symbol;Acc:MGI:1920131]
ENSMUSG00000001847	10091.1260595059	0.11567512739758	0.213000578265268	0.542666783286636	0.587359248424095	1	ENSMUST00000080537	ENSMUSP00000079380	19353	Rac1	Rac1	4159	protein_coding	D5Ertd559e	5	Rac family small GTPase 1 [Source:MGI Symbol;Acc:MGI:97845]
ENSMUSG00000001855	922.375760132501	0.108624221932153	0.233722330798014	0.46414218771826	0.642545877840904	1	ENSMUST00000065398	ENSMUSP00000066492	227720	Nup214	Nup214	6605	protein_coding	CAN	2	nucleoporin 214 [Source:MGI Symbol;Acc:MGI:1095411]
ENSMUSG00000001864	916.837795641036	0.283445279048589	0.350874320625729	0.81406329731665	0.415608690507326	1	ENSMUST00000001920	ENSMUSP00000001920	108897	Aif1l	Aif1l	3117	protein_coding	2810003C17Rik	2	allograft inflammatory factor 1-like [Source:MGI Symbol;Acc:MGI:1919598]
ENSMUSG00000001865	35.3961077602252	0.132317565027132	0.309200012085495	0.540885738026981	0.588586341736607	1	ENSMUST00000001921	ENSMUSP00000001921	12873	Cpa3	Cpa3	1449	protein_coding	mast cell carboxypeptidase A	3	carboxypeptidase A3, mast cell [Source:MGI Symbol;Acc:MGI:88479]
ENSMUSG00000001870	9758.777331841	0.129764657726866	0.350641944598826	0.366113463831578	0.714280411273555	1	ENSMUST00000001927	ENSMUSP00000001927	268977	Ltbp1	Ltbp1	6671	protein_coding	9430031G15Rik	17	latent transforming growth factor beta binding protein 1 [Source:MGI Symbol;Acc:MGI:109151]
ENSMUSG00000001891	2593.92297751592	0.057948743113876	0.208639781446429	0.277648445587899	0.781282239448231	1	ENSMUST00000102875	ENSMUSP00000099939	216558	Ugp2	Ugp2	2683	protein_coding		11	UDP-glucose pyrophosphorylase 2 [Source:MGI Symbol;Acc:MGI:2183447]
ENSMUSG00000001901	0.450071575214105	0.020200148644579	0.0988727027609018	0.204293074179071	0.838124481852752	1	ENSMUST00000001965	ENSMUSP00000001965	192775	Kcnh6	Kcnh6	3368	protein_coding	m-erg2	11	potassium voltage-gated channel, subfamily H (eag-related), member 6 [Source:MGI Symbol;Acc:MGI:2684139]
ENSMUSG00000001909	804.851047866827	0.245773318722014	0.223500661923866	1.10075013837247	0.27100541817706	1	ENSMUST00000137953		212528	Trmt1	Trmt1	3647	protein_coding	6720406L13Rik	8	tRNA methyltransferase 1 [Source:MGI Symbol;Acc:MGI:1289155]
ENSMUSG00000001910	2308.42540713138	0.160049278333069	0.235150905721469	0.680098199207634	0.496442284637829	1	ENSMUST00000001975	ENSMUSP00000001975	66830	Nacc1	Nacc1	4344	protein_coding	2010001H03Rik	8	nucleus accumbens associated 1, BEN and BTB (POZ) domain containing [Source:MGI Symbol;Acc:MGI:1914080]
ENSMUSG00000001911	3208.66171446728	0.283469056406735	0.328733547454856	0.858693272556049	0.390509763045618	1	ENSMUST00000109764	ENSMUSP00000105386	18032	Nfix	Nfix	5476	protein_coding		8	nuclear factor I/X [Source:MGI Symbol;Acc:MGI:97311]
ENSMUSG00000001918	1918.86528175146	-0.146510015184665	0.298914905508339	-0.494015462280194	0.62129525954666	1	ENSMUST00000127401		20514	Slc1a5	Slc1a5	2807	protein_coding	ASCT2	7	solute carrier family 1 (neutral amino acid transporter), member 5 [Source:MGI Symbol;Acc:MGI:105305]
ENSMUSG00000001924	6068.57296707703	-0.0652381723966609	0.161922560347813	-0.402907438785876	0.687016318756455	1	ENSMUST00000001989	ENSMUSP00000001989	22201	Uba1	Uba1	4071	protein_coding	A1S9	X	ubiquitin-like modifier activating enzyme 1 [Source:MGI Symbol;Acc:MGI:98890]
ENSMUSG00000001930	418.040251307771	-0.0132546556997316	0.344685909650798	-0.039816756978792	0.96823921668777	1	ENSMUST00000112254	ENSMUSP00000107873	22371	Vwf	Vwf	8834	protein_coding	6820430P06Rik	6	Von Willebrand factor [Source:MGI Symbol;Acc:MGI:98941]
ENSMUSG00000001942	2266.14867614819	-0.0227209148101164	0.311757247226193	-0.0722133467037231	0.942432123771616	1	ENSMUST00000215474	ENSMUSP00000149505	22619	Siae	Siae	4947	protein_coding	clone 165	9	sialic acid acetylesterase [Source:MGI Symbol;Acc:MGI:104803]
ENSMUSG00000001943	57.462703838245	0.259917253498513	0.352759972345744	0.764471924868454	0.444586061164149	1	ENSMUST00000002008	ENSMUSP00000002008	57276	Vsig2	Vsig2	1166	protein_coding	1190004B15Rik	9	V-set and immunoglobulin domain containing 2 [Source:MGI Symbol;Acc:MGI:1928009]
ENSMUSG00000001946	1041.5960996578	0.131947699192948	0.263760923142598	0.502596730293202	0.61524782858259	1	ENSMUST00000002011	ENSMUSP00000002011	69524	Esam	Esam	1865	protein_coding	2310008D05Rik	9	endothelial cell-specific adhesion molecule [Source:MGI Symbol;Acc:MGI:1916774]
ENSMUSG00000001948	87.8833746821955	0.242793736821652	0.354757428282832	0.754327841314372	0.450652388532764	1	ENSMUST00000214786	ENSMUSP00000150651	20686	Spa17	Spa17	730	protein_coding	band 34	9	sperm autoantigenic protein 17 [Source:MGI Symbol;Acc:MGI:1333778]
ENSMUSG00000001962	664.183781943139	-0.167794177620725	0.197110940540852	-0.852168578392355	0.394120533666911	1	ENSMUST00000138242		108160	Fam50a	Fam50a	1918	protein_coding	D0HXS9928E	X	family with sequence similarity 50, member A [Source:MGI Symbol;Acc:MGI:1351626]
ENSMUSG00000001964	976.088164292561	0.246162513927922	0.164919082449951	1.49280328096616	0.135488688223426	1	ENSMUST00000002029	ENSMUSP00000002029	13726	Emd	Emd	1595	protein_coding		X	emerin [Source:MGI Symbol;Acc:MGI:108117]
ENSMUSG00000001983	115.78768980356	-0.0653317911045209	0.295228426670819	-0.223470032020091	0.823169704386527	1	ENSMUST00000002048	ENSMUSP00000002048	70207	Taco1	Taco1	1383	protein_coding	2310066I18Rik	11	translational activator of mitochondrially encoded cytochrome c oxidase I [Source:MGI Symbol;Acc:MGI:1917457]
ENSMUSG00000001985	3.07986520154583	-0.279547859650565	0.292083983090518	-0.782439867423292	0.433956111765979	1	ENSMUST00000030676	ENSMUSP00000030676	14807	Grik3	Grik3	8973	protein_coding	Glur-7	4	glutamate receptor, ionotropic, kainate 3 [Source:MGI Symbol;Acc:MGI:95816]
ENSMUSG00000001986	82.1466099161652	0.0205661860346637	0.346464629221762	0.058368830284348	0.953454842257539	1	ENSMUST00000148212		53623	Gria3	Gria3	5206	protein_coding	2900064I19Rik	X	glutamate receptor, ionotropic, AMPA3 (alpha 3) [Source:MGI Symbol;Acc:MGI:95810]
ENSMUSG00000001988	0.17817811469331	0.0392282091627498	0.0988727027609018	0.390820905397444	0.695929621253017	1	ENSMUST00000211103		18142	Npas1	Npas1	2747	protein_coding	bHLHe11	7	neuronal PAS domain protein 1 [Source:MGI Symbol;Acc:MGI:109205]
ENSMUSG00000001995	436.014339508571	-0.0352175387954689	0.277522451559412	-0.127143103492176	0.898827136614514	1	ENSMUST00000212987	ENSMUSP00000148536	244668	Sipa1l2	Sipa1l2	6690	protein_coding		8	signal-induced proliferation-associated 1 like 2 [Source:MGI Symbol;Acc:MGI:2676970]
ENSMUSG00000001998	313.642697368146	0.167601842320758	0.26708750368811	0.625037630047718	0.53194636096202	1	ENSMUST00000002063	ENSMUSP00000002063	108011	Ap4e1	Ap4e1	4600	protein_coding	2310033A20Rik	2	adaptor-related protein complex AP-4, epsilon 1 [Source:MGI Symbol;Acc:MGI:1336993]
ENSMUSG00000001999	476.494679257204	0.166021934712927	0.177080108094954	0.937502465254883	0.348500156257139	1	ENSMUST00000142861		109778	Blvra	Blvra	1460	protein_coding	0610006A11Rik	2	biliverdin reductase A [Source:MGI Symbol;Acc:MGI:88170]
ENSMUSG00000002006	164.865989999732	0.252548815394562	0.331928670482546	0.752272771704273	0.451887038640357	1	ENSMUST00000002080	ENSMUSP00000002080	245469	Pdzd4	Pdzd4	3970	protein_coding	D130075J17Rik	X	PDZ domain containing 4 [Source:MGI Symbol;Acc:MGI:2443483]
ENSMUSG00000002007	48.3565768946654	-0.0080950766688948	0.230056374251474	-0.552385167817446	NA	NA	ENSMUST00000136664		56504	Srpk3	Srpk3	2711	protein_coding	Mssk1	X	serine/arginine-rich protein specific kinase 3 [Source:MGI Symbol;Acc:MGI:1891338]
ENSMUSG00000002010	1562.49954868159	0.152844395588098	0.19499559002576	0.784041066435428	0.433016014070042	1	ENSMUST00000156299		15929	Idh3g	Idh3g	2080	protein_coding		X	isocitrate dehydrogenase 3 (NAD+), gamma [Source:MGI Symbol;Acc:MGI:1099463]
ENSMUSG00000002012	17.0449844111603	0.157856619829293	0.336041687598655	0.452917659863084	0.650608033940019	1	ENSMUST00000002087	ENSMUSP00000002087	93843	Pnck	Pnck	1536	protein_coding	Bstk3	X	pregnancy upregulated non-ubiquitously expressed CaM kinase [Source:MGI Symbol;Acc:MGI:1347357]
ENSMUSG00000002014	1270.73414887899	0.0842864621922827	0.178483585763758	0.472324337879058	0.636695301084811	1	ENSMUST00000141721		20832	Ssr4	Ssr4	2568	protein_coding	Trap	X	signal sequence receptor, delta [Source:MGI Symbol;Acc:MGI:1099464]
ENSMUSG00000002015	2501.33976375483	0.0979399119616333	0.198941355534527	0.492814227171772	0.622143857109548	1	ENSMUST00000002091	ENSMUSP00000002091	27061	Bcap31	Bcap31	1219	protein_coding	BAP31	X	B cell receptor associated protein 31 [Source:MGI Symbol;Acc:MGI:1350933]
ENSMUSG00000002017	975.818781751557	-0.113142250475936	0.231261134070307	-0.489559456440368	0.624445671996434	1	ENSMUST00000112507	ENSMUSP00000108126	72722	Fam98a	Fam98a	2817	protein_coding	2810405J04Rik	17	family with sequence similarity 98, member A [Source:MGI Symbol;Acc:MGI:1919972]
ENSMUSG00000002020	6018.700146069	-0.105989876050479	0.3495544317869	-0.306899211225782	0.75892008947159	1	ENSMUST00000002073	ENSMUSP00000002073	16997	Ltbp2	Ltbp2	6769	protein_coding		12	latent transforming growth factor beta binding protein 2 [Source:MGI Symbol;Acc:MGI:99502]
ENSMUSG00000002028	3858.09788517952	0.0236071052905649	0.297462562174081	0.0789080804656296	0.937105736002982	1	ENSMUST00000114689	ENSMUSP00000110337	214162	Kmt2a	Kmt2a	16470	protein_coding	ALL-1	9	lysine (K)-specific methyltransferase 2A [Source:MGI Symbol;Acc:MGI:96995]
ENSMUSG00000002031	998.431960513974	0.041670550531429	0.154387510226408	0.269913754206568	0.787226605449237	1	ENSMUST00000002099	ENSMUSP00000002099	76568	Ift46	Ift46	4169	protein_coding	1500035H01Rik	9	intraflagellar transport 46 [Source:MGI Symbol;Acc:MGI:1923818]
ENSMUSG00000002032	22.7086381974523	0.127893481381343	0.34637512115637	0.372724545979757	0.709353465741802	1	ENSMUST00000132020	ENSMUSP00000149260	71687	Tmem25	Tmem25	2837	protein_coding	0610039J01Rik	9	transmembrane protein 25 [Source:MGI Symbol;Acc:MGI:1918937]
ENSMUSG00000002033	213.150491873413	0.0633610829952898	0.333885340251917	0.306238529031725	0.75942303874824	1	ENSMUST00000159019		12502	Cd3g	Cd3g	2539	protein_coding	Ctg-3	9	CD3 antigen, gamma polypeptide [Source:MGI Symbol;Acc:MGI:88333]
ENSMUSG00000002043	197.624449060594	-0.324504758491142	0.302154351995311	-1.07957195821704	0.280332834237764	1	ENSMUST00000129808		67091	Trappc6a	Trappc6a	955	protein_coding	1810073E21Rik	7	trafficking protein particle complex 6A [Source:MGI Symbol;Acc:MGI:1914341]
ENSMUSG00000002052	2482.33983300432	-0.0201291514815407	0.200621707536201	-0.100313331349841	0.920095573992067	1	ENSMUST00000002121	ENSMUSP00000002121	20926	Supt6	Supt6h	6488	protein_coding	5131400N11Rik	11	SPT6, histone chaperone and transcription elongation factor [Source:MGI Symbol;Acc:MGI:107726]
ENSMUSG00000002055	1523.28614938561	-0.0224497422970414	0.279563749048302	-0.0799988406024395	0.936238178082003	1	ENSMUST00000045026	ENSMUSP00000045286	54141	Spag5	Spag5	3887	protein_coding	Astrin	11	sperm associated antigen 5 [Source:MGI Symbol;Acc:MGI:1927470]
ENSMUSG00000002057	0.0557891838987057	-0.0178559723917627	0.0988727027609018	-0.18059855666634	0.856682688867218	1	ENSMUST00000108294	ENSMUSP00000103929	15218	Foxn1	Foxn1	3214	protein_coding	D11Bhm185e	11	forkhead box N1 [Source:MGI Symbol;Acc:MGI:102949]
ENSMUSG00000002058	365.401872129813	0.084442683762548	0.261870125371254	0.322427850507072	0.747128588202503	1	ENSMUST00000108295	ENSMUSP00000103930	22248	Unc119	Unc119	1371	protein_coding	HRG4	11	unc-119 lipid binding chaperone [Source:MGI Symbol;Acc:MGI:1328357]
ENSMUSG00000002059	991.991085372872	-0.00294432235460152	0.346112254071735	-0.00849712749119368	0.993220354746761	1	ENSMUST00000108322	ENSMUSP00000103958	19376	Rab34	Rab34	1685	protein_coding	Narr	11	RAB34, member RAS oncogene family [Source:MGI Symbol;Acc:MGI:104606]
ENSMUSG00000002064	1244.38843802679	0.113936322270134	0.276599986705603	0.414288663929434	0.678662714877837	1	ENSMUST00000002133	ENSMUSP00000002133	20316	Sdf2	Sdf2	1268	protein_coding		11	stromal cell derived factor 2 [Source:MGI Symbol;Acc:MGI:108019]
ENSMUSG00000002068	179.767419198187	0.00249702314283193	0.280876790248982	0.00912931630687401	0.992715960648868	1	ENSMUST00000108023	ENSMUSP00000103658	12447	Ccne1	Ccne1	2000	protein_coding	CycE1	7	cyclin E1 [Source:MGI Symbol;Acc:MGI:88316]
ENSMUSG00000002076	11.1188386934253	-0.0258645757416894	0.311032420599625	-0.0866529403276075	0.930947383823346	1	ENSMUST00000238192	ENSMUSP00000157466	74377	Hsf2bp	Hsf2bp	3115	protein_coding	4932437G14Rik	17	heat shock transcription factor 2 binding protein [Source:MGI Symbol;Acc:MGI:1921627]
ENSMUSG00000002083	47.0597384893156	0.0409726333914881	0.306012057987234	0.134257803634215	0.893198718906268	1	ENSMUST00000002152	ENSMUSP00000002152	170770	Bbc3	Bbc3	1814	protein_coding	PUMA	7	BCL2 binding component 3 [Source:MGI Symbol;Acc:MGI:2181667]
ENSMUSG00000002100	21.1040609632975	-0.340295758394877	0.286512332532291	-1.54638831790593	NA	NA	ENSMUST00000169776	ENSMUSP00000127070	17868	Mybpc3	Mybpc3	4163	protein_coding	cardiac C-protein	2	myosin binding protein C, cardiac [Source:MGI Symbol;Acc:MGI:102844]
ENSMUSG00000002102	2597.56067350534	0.0284524778128199	0.19623833517252	0.144992267642877	0.88471697680449	1	ENSMUST00000002171	ENSMUSP00000002171	19182	Psmc3	Psmc3	1819	protein_coding	Tat binding protein 1	2	proteasome (prosome, macropain) 26S subunit, ATPase 3 [Source:MGI Symbol;Acc:MGI:1098754]
ENSMUSG00000002103	1591.25872865057	-0.210247487864984	0.204021225623633	-1.03010077146661	0.302962703131238	1	ENSMUST00000002172	ENSMUSP00000002172	11432	Acp2	Acp2	4656	protein_coding	Acp-2	2	acid phosphatase 2, lysosomal [Source:MGI Symbol;Acc:MGI:87882]
ENSMUSG00000002104	17.6869528840932	0.0859911784829688	0.327046724179197	0.230466930656727	0.817728957396466	1	ENSMUST00000050323	ENSMUSP00000054150	19400	Rapsn	Rapsn	1606	protein_coding	43kDa acetylcholine receptor-associated protein	2	receptor-associated protein of the synapse [Source:MGI Symbol;Acc:MGI:99422]
ENSMUSG00000002105	922.613814629997	0.0847358395554349	0.334368348685915	0.251524464075905	0.80140865040867	1	ENSMUST00000073575	ENSMUSP00000073263	68427	Slc39a13	Slc39a13	2469	protein_coding	1100001L14Rik	2	solute carrier family 39 (metal ion transporter), member 13 [Source:MGI Symbol;Acc:MGI:1915677]
ENSMUSG00000002107	1751.9928868973	-0.133080338827002	0.342158652395192	-0.380756303293872	0.703384086067726	1	ENSMUST00000170438	ENSMUSP00000130829	14007	Celf2	Celf2	8856	protein_coding	B230345P09Rik	2	CUGBP, Elav-like family member 2 [Source:MGI Symbol;Acc:MGI:1338822]
ENSMUSG00000002108	112.765164024408	-0.291320456094653	0.346386926429755	-0.906197526155803	0.364831312189426	1	ENSMUST00000150654		22259	Nr1h3	Nr1h3	1985	protein_coding	LXR alpha	2	nuclear receptor subfamily 1, group H, member 3 [Source:MGI Symbol;Acc:MGI:1352462]
ENSMUSG00000002109	343.158020729996	0.357820460352565	0.285489446043639	1.26093217192158	0.207333285829304	1	ENSMUST00000152277		107986	Ddb2	Ddb2	2297	protein_coding	2610043A19Rik	2	damage specific DNA binding protein 2 [Source:MGI Symbol;Acc:MGI:1355314]
ENSMUSG00000002111	276.513770395754	-0.291283125931756	0.316073042106586	-0.922721697748014	0.356152255494036	1	ENSMUST00000002180	ENSMUSP00000002180	20375	Spi1	Spi1	2034	protein_coding	Dis-1	2	spleen focus forming virus (SFFV) proviral integration oncogene [Source:MGI Symbol;Acc:MGI:98282]
ENSMUSG00000002129	2430.58349221484	0.116420354608872	0.184774659688708	0.630095600905894	0.528632037697112	1	ENSMUST00000002198	ENSMUSP00000002198	67465	Sf3a1	Sf3a1	4920	protein_coding	1200014H24Rik	11	splicing factor 3a, subunit 1 [Source:MGI Symbol;Acc:MGI:1914715]
ENSMUSG00000002147	3307.23466279806	-0.103540245259343	0.174754938389051	-0.592374305833107	0.553599968097779	1	ENSMUST00000092074	ENSMUSP00000089708	20852	Stat6	Stat6	3775	protein_coding		10	signal transducer and activator of transcription 6 [Source:MGI Symbol;Acc:MGI:103034]
ENSMUSG00000002190	4.22584996441792	0.184939248071319	0.312766990349796	0.601708570801217	0.547368143853232	1	ENSMUST00000002259	ENSMUSP00000002259	12745	Clgn	Clgn	3902	protein_coding	4930459O04Rik	8	calmegin [Source:MGI Symbol;Acc:MGI:107472]
ENSMUSG00000002204	995.85959712398	-0.260359051390355	0.337990381165668	-0.842686047221572	0.399404052639624	1	ENSMUST00000002274	ENSMUSP00000002274	16541	Napsa	Napsa	1560	protein_coding	Kdap	7	napsin A aspartic peptidase [Source:MGI Symbol;Acc:MGI:109365]
ENSMUSG00000002205	747.863964638529	-0.0241669551999912	0.193976342485997	-0.124818537344463	0.90066721148397	1	ENSMUST00000208083		101568	Vrk3	Vrk3	4652	protein_coding		7	vaccinia related kinase 3 [Source:MGI Symbol;Acc:MGI:2182465]
ENSMUSG00000002210	295.159156181085	-0.0391077110642904	0.216492227207353	-0.180632216333538	0.856656266840968	1	ENSMUST00000002280	ENSMUSP00000002280	71997	Smg9	Smg9	2242	protein_coding	1500002O20Rik	7	smg-9 homolog, nonsense mediated mRNA decay factor (C. elegans) [Source:MGI Symbol;Acc:MGI:1919247]
ENSMUSG00000002221	757.064351775724	0.279436111253639	0.218822748375935	1.2744992063015	0.202486553764687	1	ENSMUST00000002291	ENSMUSP00000002291	55982	Paxip1	Paxip1	5850	protein_coding	D5Ertd149e	5	PAX interacting (with transcription-activation domain) protein 1 [Source:MGI Symbol;Acc:MGI:1890430]
ENSMUSG00000002222	2031.03355942242	-0.0177758480962336	0.219238374824763	-0.080988540168339	0.935451066186592	1	ENSMUST00000002292	ENSMUSP00000002292	68477	Rmnd5a	Rmnd5a	6165	protein_coding	1110007A06Rik	6	required for meiotic nuclear division 5 homolog A [Source:MGI Symbol;Acc:MGI:1915727]
ENSMUSG00000002227	1275.10773792816	-0.132865064542866	0.340936798548167	-0.395088214187921	0.692777786541315	1	ENSMUST00000106774	ENSMUSP00000102386	17454	Mov10	Mov10	3718	protein_coding	Mov-10	3	Mov10 RISC complex RNA helicase [Source:MGI Symbol;Acc:MGI:97054]
ENSMUSG00000002228	151.724446889463	0.0207389339414412	0.3518115147559	0.060360731245207	0.951868333529446	1	ENSMUST00000002298	ENSMUSP00000002298	71887	Ppm1j	Ppm1j	1721	protein_coding	2310008J22Rik	3	protein phosphatase 1J [Source:MGI Symbol;Acc:MGI:1919137]
ENSMUSG00000002233	3678.97720691135	0.00260023547725779	0.347910959745837	0.00756133643697009	0.993966983886378	1	ENSMUST00000002303	ENSMUSP00000002303	11853	Rhoc	Rhoc	1202	protein_coding	Arh9	3	ras homolog family member C [Source:MGI Symbol;Acc:MGI:106028]
ENSMUSG00000002249	198.842464378297	0.267526862873838	0.314085438397842	0.849448573459899	0.395631734577114	1	ENSMUST00000127212		21678	Tead3	Tead3	3443	protein_coding	DTEF-1	17	TEA domain family member 3 [Source:MGI Symbol;Acc:MGI:109241]
ENSMUSG00000002250	534.204828567332	-0.0900310174586907	0.332129076457913	-0.270648822301431	0.786661141931556	1	ENSMUST00000233383		19015	Ppard	Ppard	3726	protein_coding	Nr1c2	17	peroxisome proliferator activator receptor delta [Source:MGI Symbol;Acc:MGI:101884]
ENSMUSG00000002257	235.721242828557	-0.112966887490196	0.30168336541446	-0.377331264790429	0.705927440486875	1	ENSMUST00000002327	ENSMUSP00000002327	23853	Def6	Def6	2277	protein_coding	2410003F05Rik	17	differentially expressed in FDCP 6 [Source:MGI Symbol;Acc:MGI:1346328]
ENSMUSG00000002265	271.628220809382	0.261487000690326	0.345229504962906	0.743678428558917	0.457071042768662	1	ENSMUST00000239104	ENSMUSP00000159154	18616	Peg3	Peg3	8986	protein_coding	End4	7	paternally expressed 3 [Source:MGI Symbol;Acc:MGI:104748]
ENSMUSG00000002266	2.92633032122353	0.290165776833291	0.252965696620971	1.18018733461902	0.237925715251981	1	ENSMUST00000002336	ENSMUSP00000002336	22776	Zim1	Zim1	7693	protein_coding		7	zinc finger, imprinted 1 [Source:MGI Symbol;Acc:MGI:1341879]
ENSMUSG00000002274	143.932874927998	-0.144751015328481	0.319582605362917	-0.443474472735212	0.657422579386166	1	ENSMUST00000165838	ENSMUSP00000127275	70083	Metrn	Metrn	2751	protein_coding	1810034B16Rik	17	meteorin, glial cell differentiation regulator [Source:MGI Symbol;Acc:MGI:1917333]
ENSMUSG00000002279	225.314009264592	-0.0868691857084157	0.268666943907766	-0.323781731565985	0.746103287895254	1	ENSMUST00000142264		76483	Lmf1	Lmf1	3863	protein_coding	2400010G15Rik	17	lipase maturation factor 1 [Source:MGI Symbol;Acc:MGI:1923733]
ENSMUSG00000002280	312.544056091437	0.151694534443477	0.183052269255381	0.828750902743966	0.407245375492611	1	ENSMUST00000149645		67563	Ciao3	Ciao3	3016	protein_coding	9030612I22Rik	17	cytosolic iron-sulfur assembly component 3 [Source:MGI Symbol;Acc:MGI:1914813]
ENSMUSG00000002289	598.727923376089	-0.260170167433294	0.352042009650415	-0.733458162836069	0.463279035985284	1	ENSMUST00000002360	ENSMUSP00000002360	57875	Angptl4	Angptl4	3308	protein_coding	BK89	17	angiopoietin-like 4 [Source:MGI Symbol;Acc:MGI:1888999]
ENSMUSG00000002297	1608.99132343038	0.193292012497518	0.226016474684294	0.852847675246197	0.393743781590739	1	ENSMUST00000166364		27214	Dbf4	Dbf4	2509	protein_coding	Ask	5	DBF4 zinc finger [Source:MGI Symbol;Acc:MGI:1351328]
ENSMUSG00000002307	545.664274729424	-0.019308341154931	0.210676699889979	-0.0917738547414157	0.92687771727153	1	ENSMUST00000170075	ENSMUSP00000128504	13163	Daxx	Daxx	2673	protein_coding		17	Fas death domain-associated protein [Source:MGI Symbol;Acc:MGI:1197015]
ENSMUSG00000002308	276.214886388295	0.0248577910736401	0.285862130180537	0.0871761275520791	0.930531514555986	1	ENSMUST00000002379	ENSMUSP00000002379	54219	Cd320	Cd320	2209	protein_coding	425O18-1	17	CD320 antigen [Source:MGI Symbol;Acc:MGI:1860083]
ENSMUSG00000002319	907.797902912715	-0.211754371442756	0.253803962274476	-0.836921069793602	0.402636936157987	1	ENSMUST00000047131	ENSMUSP00000036555	75751	Ipo4	Ipo4	3846	protein_coding	8430408O15Rik	14	importin 4 [Source:MGI Symbol;Acc:MGI:1923001]
ENSMUSG00000002320	1541.71983775803	0.123771735758981	0.186525255521901	0.663628530733766	0.506928092087145	1	ENSMUST00000122358	ENSMUSP00000113782	74140	Tm9sf1	Tm9sf1	2517	protein_coding	1200014D02Rik	14	transmembrane 9 superfamily member 1 [Source:MGI Symbol;Acc:MGI:1921390]
ENSMUSG00000002324	1.56781144702194	-0.0203965873827405	0.1711949647415	-0.206067275452944	0.836738360566922	1	ENSMUST00000002395	ENSMUSP00000002395	56739	Rec8	Rec8	2184	protein_coding	mrec	14	REC8 meiotic recombination protein [Source:MGI Symbol;Acc:MGI:1929645]
ENSMUSG00000002325	1457.32849504765	-0.14604828118621	0.296870313485953	-0.498262910908678	0.618298745842147	1	ENSMUST00000145680		16391	Irf9	Irf9	3869	protein_coding	Irf-9	14	interferon regulatory factor 9 [Source:MGI Symbol;Acc:MGI:107587]
ENSMUSG00000002326	516.397959319775	-0.196325061748087	0.177510951642329	-1.10618970084255	0.268644419699478	1	ENSMUST00000002397	ENSMUSP00000002397	105446	Gmpr2	Gmpr2	1993	protein_coding	1810008P16Rik	14	guanosine monophosphate reductase 2 [Source:MGI Symbol;Acc:MGI:1917903]
ENSMUSG00000002329	514.481447961919	0.273237262708863	0.298628853915835	0.926133209280911	0.354376757441964	1	ENSMUST00000002400	ENSMUSP00000002400	67881	Mdp1	Mdp1	1733	protein_coding	1810034K20Rik	14	magnesium-dependent phosphatase 1 [Source:MGI Symbol;Acc:MGI:1915131]
ENSMUSG00000002332	644.079697928088	-0.172620090115191	0.180951943590758	-0.953980848071227	0.340093336924126	1	ENSMUST00000128802		52585	Dhrs1	Dhrs1	2502	protein_coding	1110029G07Rik	14	dehydrogenase/reductase (SDR family) member 1 [Source:MGI Symbol;Acc:MGI:1196314]
ENSMUSG00000002341	1.79619649114958	0	0.112011920489943	0	1	1	ENSMUST00000002412	ENSMUSP00000002412	13004	Ncan	Ncan	7195	protein_coding	Cspg3	8	neurocan [Source:MGI Symbol;Acc:MGI:104694]
ENSMUSG00000002342	614.883701032308	0.0663307958866799	0.285618022053568	0.233477414108719	0.81539070589886	1	ENSMUST00000002413	ENSMUSP00000002413	234371	Tmem161a	Tmem161a	3018	protein_coding		8	transmembrane protein 161A [Source:MGI Symbol;Acc:MGI:2384577]
ENSMUSG00000002343	131.606971444741	-0.0767657712787089	0.254897867003307	-0.302301632988827	0.762422133598921	1	ENSMUST00000019679	ENSMUSP00000019679	76813	Armc6	Armc6	2263	protein_coding	2410153K17Rik	8	armadillo repeat containing 6 [Source:MGI Symbol;Acc:MGI:1924063]
ENSMUSG00000002345	260.966272667717	0.0310815906178518	0.264713093598571	0.117810021350498	0.906218188958861	1	ENSMUST00000123760	ENSMUSP00000118102	72368	Borcs8	Borcs8	864	protein_coding	2310045N01Rik	8	BLOC-1 related complex subunit 8 [Source:MGI Symbol;Acc:MGI:1919618]
ENSMUSG00000002346	65.7571680105433	-0.148400328103646	0.351462181057698	-0.439496521897401	0.660301801666689	1	ENSMUST00000139333		73095	Slc25a42	Slc25a42	3657	protein_coding	2900084M01Rik	8	solute carrier family 25, member 42 [Source:MGI Symbol;Acc:MGI:1920345]
ENSMUSG00000002365	3559.71516147775	0.142687878068123	0.311604806050124	0.456406489248673	0.648097700210286	1	ENSMUST00000002436	ENSMUSP00000002436	66616	Snx9	Snx9	3331	protein_coding	SDP1	17	sorting nexin 9 [Source:MGI Symbol;Acc:MGI:1913866]
ENSMUSG00000002372	1138.56482097321	0.0492626668503365	0.184971153930823	0.266367382361445	0.789956283150922	1	ENSMUST00000233617		71810	Ranbp3	Ranbp3	5114	protein_coding	2610024N24Rik	17	RAN binding protein 3 [Source:MGI Symbol;Acc:MGI:1919060]
ENSMUSG00000002379	369.395991241385	0.0823386871661344	0.266392345637169	0.310054688146625	0.756519368959227	1	ENSMUST00000233233	ENSMUSP00000156737	69875	Ndufa11	Ndufa11	918	protein_coding	11, 14.7kDa	17	NADH:ubiquinone oxidoreductase subunit A11 [Source:MGI Symbol;Acc:MGI:1917125]
ENSMUSG00000002384	0.649984854105113	0.00596009311445004	0.110565349815546	0.0527275828155686	0.957948961680583	1	ENSMUST00000002457	ENSMUSP00000002457	12164	Bmp8b	Bmp8b	2940	protein_coding	Op3	4	bone morphogenetic protein 8b [Source:MGI Symbol;Acc:MGI:107335]
ENSMUSG00000002393	302.390219431366	0.101932283741432	0.291087988313183	0.351465845462408	0.725238891472646	1	ENSMUST00000002466	ENSMUSP00000002466	13864	Nr2f6	Nr2f6	2218	protein_coding	COUP-TF3	8	nuclear receptor subfamily 2, group F, member 6 [Source:MGI Symbol;Acc:MGI:1352453]
ENSMUSG00000002395	591.295512572799	0.183420719642902	0.260679075217848	0.705648185750283	0.48040695059874	1	ENSMUST00000110053	ENSMUSP00000105680	67023	Use1	Use1	1064	protein_coding	2010315L10Rik	8	unconventional SNARE in the ER 1 homolog (S. cerevisiae) [Source:MGI Symbol;Acc:MGI:1914273]
ENSMUSG00000002396	88.5396722589527	0.168619205921427	0.272929748927662	0.623614089500622	0.532881055329954	1	ENSMUST00000110052	ENSMUSP00000105679	77090	Ocel1	Ocel1	5285	protein_coding	9430098E02Rik	8	occludin/ELL domain containing 1 [Source:MGI Symbol;Acc:MGI:1924340]
ENSMUSG00000002409	101.452030577573	-0.242868699720933	0.308633440895322	-0.787877953745635	0.430768097813952	1	ENSMUST00000085901	ENSMUSP00000083064	13549	Dyrk1b	Dyrk1b	2534	protein_coding	Mirk	7	dual-specificity tyrosine-(Y)-phosphorylation regulated kinase 1b [Source:MGI Symbol;Acc:MGI:1330302]
ENSMUSG00000002413	837.711846640066	0.00116191602036925	0.233399513526698	0.00504326144959252	0.995976076611022	1	ENSMUST00000002487	ENSMUSP00000002487	109880	Braf	Braf	9728	protein_coding	9930012E13Rik	6	Braf transforming gene [Source:MGI Symbol;Acc:MGI:88190]
ENSMUSG00000002416	387.149074704242	0.057799375495814	0.247433589595595	0.234133394320309	0.814881421413825	1	ENSMUST00000135671	ENSMUSP00000118918	68198	Ndufb2	Ndufb2	4371	protein_coding	1810011O01Rik	6	NADH:ubiquinone oxidoreductase subunit B2 [Source:MGI Symbol;Acc:MGI:1915448]
ENSMUSG00000002428	1272.00441258285	-0.170269778808737	0.22791184111395	-0.746708781712845	0.455239367697131	1	ENSMUST00000002502	ENSMUSP00000002502	20585	Hltf	Hltf	4955	protein_coding	P113	3	helicase-like transcription factor [Source:MGI Symbol;Acc:MGI:1196437]
ENSMUSG00000002455	1585.47425244833	-0.157249228259145	0.181813977875426	-0.864926521368831	0.387079119873821	1	ENSMUST00000002529	ENSMUSP00000002529	68879	Prpf6	Prpf6	3054	protein_coding	1190003A07Rik	2	pre-mRNA splicing factor 6 [Source:MGI Symbol;Acc:MGI:1922946]
ENSMUSG00000002458	826.163752935384	-0.21133220536826	0.242334340760841	-0.872890122817083	0.382722970462348	1	ENSMUST00000002532	ENSMUSP00000002532	56470	Rgs19	Rgs19	1511	protein_coding	2610042F04Rik	2	regulator of G-protein signaling 19 [Source:MGI Symbol;Acc:MGI:1915153]
ENSMUSG00000002459	15.3548214533625	-0.431982738809622	0.336769833380637	-1.8997885451601	0.0574608747701503	1	ENSMUST00000118000	ENSMUSP00000113398	58175	Rgs20	Rgs20	2125	protein_coding	2900073E09Rik	1	regulator of G-protein signaling 20 [Source:MGI Symbol;Acc:MGI:1929866]
ENSMUSG00000002475	24.8459744478001	-0.067397803814735	0.341581681847673	-0.213781111676868	0.830717755147146	1	ENSMUST00000117828	ENSMUSP00000113137	106861	Abhd3	Abhd3	1962	protein_coding	LABH3	18	abhydrolase domain containing 3 [Source:MGI Symbol;Acc:MGI:2147183]
ENSMUSG00000002477	1970.42972354192	0.126921707876547	0.193357802622543	0.65645563190898	0.511531005874572	1	ENSMUST00000002551	ENSMUSP00000002551	20641	Snrpd1	Snrpd1	858	protein_coding	SMD1	18	small nuclear ribonucleoprotein D1 [Source:MGI Symbol;Acc:MGI:98344]
ENSMUSG00000002486	184.755324296007	0.312697905809196	0.257083657327635	1.21901745454341	0.222837567703166	1	ENSMUST00000124242		77832	Tchp	Tchp	3138	protein_coding	A930031F18Rik	5	trichoplein, keratin filament binding [Source:MGI Symbol;Acc:MGI:1925082]
ENSMUSG00000002489	984.098820828419	-0.21779007290669	0.332500520683624	-0.663006992914599	0.507326075437965	1	ENSMUST00000002588	ENSMUSP00000002588	21844	Tiam1	Tiam1	7289	protein_coding	D16Ium10	16	T cell lymphoma invasion and metastasis 1 [Source:MGI Symbol;Acc:MGI:103306]
ENSMUSG00000002496	1146.34210793531	0.190975887524387	0.165809306410611	1.15164411823594	0.249467344198129	1	ENSMUST00000226284	ENSMUSP00000153869	22084	Tsc2	Tsc2	6266	protein_coding	Nafld	17	TSC complex subunit 2 [Source:MGI Symbol;Acc:MGI:102548]
ENSMUSG00000002500	1.47526689788886	-0.100783556448121	0.258517670242716	-0.421445438434936	0.673429845106462	1	ENSMUST00000170239	ENSMUSP00000129325	66211	Rpl3l	Rpl3l	1375	protein_coding	1110057H16Rik	17	ribosomal protein L3-like [Source:MGI Symbol;Acc:MGI:1913461]
ENSMUSG00000002504	436.345074367994	-0.0225357892693739	0.296673263902969	-0.076807279375993	0.938776859743524	1	ENSMUST00000002572	ENSMUSP00000002572	65962	Slc9a3r2	Slc9a3r2	2136	protein_coding	0610011L07Rik	17	solute carrier family 9 (sodium/hydrogen exchanger), member 3 regulator 2 [Source:MGI Symbol;Acc:MGI:1890662]
ENSMUSG00000002524	1560.78936674523	-0.0945694934973626	0.156722772100166	-0.603679465335727	0.546056769092379	1	ENSMUST00000100527	ENSMUSP00000098096	67959	Puf60	Puf60	1881	protein_coding	2410104I19Rik	15	poly-U binding splicing factor 60 [Source:MGI Symbol;Acc:MGI:1915209]
ENSMUSG00000002546	1099.76482683478	-0.0225722478910344	0.158135828779355	-0.142755467795847	0.886483308315183	1	ENSMUST00000239474	ENSMUSP00000159347	99412	Golga2	Golga2	4442	protein_coding	GM130	2	golgi autoantigen, golgin subfamily a, 2 [Source:MGI Symbol;Acc:MGI:2139395]
ENSMUSG00000002550	517.493438390005	0.0316867897681758	0.205883857723496	0.153924431655739	0.877669319993367	1	ENSMUST00000002625	ENSMUSP00000002625	22245	Uck1	Uck1	2005	protein_coding	URK1	2	uridine-cytidine kinase 1 [Source:MGI Symbol;Acc:MGI:98904]
ENSMUSG00000002565	232.903908748247	0.0565710260111522	0.335255130689281	0.17136091939707	0.863939982009947	1	ENSMUST00000002640	ENSMUSP00000002640	20259	Scin	Scin	2995	protein_coding	adseverin	12	scinderin [Source:MGI Symbol;Acc:MGI:1306794]
ENSMUSG00000002578	43.8726967218258	0.0337559315289241	0.354357824979421	0.101426190700115	0.919212146503644	1	ENSMUST00000238712	ENSMUSP00000158614	22781	Ikzf4	Ikzf4	5251	protein_coding	A630026H08Rik	10	IKAROS family zinc finger 4 [Source:MGI Symbol;Acc:MGI:1343139]
ENSMUSG00000002580	500.188868739049	0.0807503273419074	0.237019337253049	0.342062368394269	0.732303956744231	1	ENSMUST00000002655	ENSMUSP00000002655	103742	Mien1	Mien1	747	protein_coding	1810046J19Rik	11	migration and invasion enhancer 1 [Source:MGI Symbol;Acc:MGI:1913678]
ENSMUSG00000002588	76.3606776529781	0.022058295210427	0.202955812302975	0.510685660487285	0.609571183210789	1	ENSMUST00000176933		18979	Pon1	Pon1	1544	protein_coding	Pon	6	paraoxonase 1 [Source:MGI Symbol;Acc:MGI:103295]
ENSMUSG00000002602	12338.9049588648	0.112149506420501	0.346948389115898	0.318066539404869	0.750434464320499	1	ENSMUST00000002677	ENSMUSP00000002677	26362	Axl	Axl	4265	protein_coding	Ark	7	AXL receptor tyrosine kinase [Source:MGI Symbol;Acc:MGI:1347244]
ENSMUSG00000002603	893.209388715131	-0.112938926232388	0.277098711363359	-0.409104160848181	0.682463222902777	1	ENSMUST00000206348		21803	Tgfb1	Tgfb1	2573	protein_coding	TGF-beta 1	7	transforming growth factor, beta 1 [Source:MGI Symbol;Acc:MGI:98725]
ENSMUSG00000002608	712.218113981959	0.117606554290563	0.190360539933803	0.617976256926077	0.536590989773227	1	ENSMUST00000002683	ENSMUSP00000002683	52132	Ccdc97	Ccdc97	3032	protein_coding	1200014H14Rik	7	coiled-coil domain containing 97 [Source:MGI Symbol;Acc:MGI:1196455]
ENSMUSG00000002617	99.7595035287214	-0.0769413219200948	0.310969297563828	-0.248199716428187	0.803979885745582	1	ENSMUST00000037057	ENSMUSP00000039794	22700	Zfp40	Zfp40	4103	protein_coding	NTfin12	17	zinc finger protein 40 [Source:MGI Symbol;Acc:MGI:99185]
ENSMUSG00000002625	869.901455812742	0.241573817369253	0.267607910479454	0.901541481295139	0.367300488919848	1	ENSMUST00000236105		54194	Akap8l	Akap8l	4381	protein_coding	Nakap95	17	A kinase (PRKA) anchor protein 8-like [Source:MGI Symbol;Acc:MGI:1860606]
ENSMUSG00000002633	21.7731059579703	0.229514862786873	0.329721127309767	0.919987158959707	0.357579469644226	1	ENSMUST00000002708	ENSMUSP00000002708	20423	Shh	Shh	2847	protein_coding	Hhg1	5	sonic hedgehog [Source:MGI Symbol;Acc:MGI:98297]
ENSMUSG00000002635	198.129925175484	-0.357910120813404	0.180511197951011	-1.98401976178583	0.0472536369513353	1	ENSMUST00000002710	ENSMUSP00000002710	68079	Pdcd2l	Pdcd2l	1295	protein_coding	6030457N17Rik	7	programmed cell death 2-like [Source:MGI Symbol;Acc:MGI:1915329]
ENSMUSG00000002658	986.740995957045	-0.156241848310973	0.199338059272672	-0.784156275604545	0.432948417812324	1	ENSMUST00000002733	ENSMUSP00000002733	98053	Gtf2f1	Gtf2f1	1717	protein_coding	2810405L04Rik	17	general transcription factor IIF, polypeptide 1 [Source:MGI Symbol;Acc:MGI:1923848]
ENSMUSG00000002660	336.921334137854	0.151279843903987	0.267032973407894	0.56855417127426	0.56965873328918	1	ENSMUST00000002735	ENSMUSP00000002735	53895	Clpp	Clpp	983	protein_coding	D17Wsu160e	17	caseinolytic mitochondrial matrix peptidase proteolytic subunit [Source:MGI Symbol;Acc:MGI:1858213]
ENSMUSG00000002661	67.3581305977204	-0.109506433684993	0.320399841438571	-0.350535085251734	0.725937164117683	1	ENSMUST00000002737	ENSMUSP00000002737	66400	Alkbh7	Alkbh7	917	protein_coding	2310045B01Rik	17	alkB homolog 7 [Source:MGI Symbol;Acc:MGI:1913650]
ENSMUSG00000002664	0.0557891838987057	-0.0178559723917627	0.0988727027609018	-0.18059855666634	0.856682688867218	1	ENSMUST00000002740	ENSMUSP00000002740	19197	Pspn	Pspn	474	protein_coding	PSP	17	persephin [Source:MGI Symbol;Acc:MGI:1201684]
ENSMUSG00000002668	163.861963319337	-0.156446597253663	0.350845713241273	-0.498836467223122	0.617894594722361	1	ENSMUST00000233564	ENSMUSP00000156614	70785	Dennd1c	Dennd1c	2984	protein_coding	4432409M07Rik	17	DENN/MADD domain containing 1C [Source:MGI Symbol;Acc:MGI:1918035]
ENSMUSG00000002679	552.556805092858	0.235781349798656	0.240038649952555	0.981549655744106	0.326321760020266	1	ENSMUST00000161211	ENSMUSP00000125156	69792	Med6	Med6	1059	protein_coding	1500012F11Rik	12	mediator complex subunit 6 [Source:MGI Symbol;Acc:MGI:1917042]
ENSMUSG00000002688	61.3186123093044	0.102599576835195	0.355000656383759	0.29476225222722	0.768175504238027	1	ENSMUST00000002765	ENSMUSP00000002765	18760	Prkd1	Prkd1	3653	protein_coding	Pkcm	12	protein kinase D1 [Source:MGI Symbol;Acc:MGI:99879]
ENSMUSG00000002699	748.791217129682	-0.247166117353158	0.309936531008485	-0.802729957001552	0.422130834085358	1	ENSMUST00000052413	ENSMUSP00000056621	16822	Lcp2	Lcp2	3644	protein_coding	m1Khoe	11	lymphocyte cytosolic protein 2 [Source:MGI Symbol;Acc:MGI:1321402]
ENSMUSG00000002718	2852.31789896774	-0.112042130630361	0.206118537557875	-0.543284874803181	0.586933676574834	1	ENSMUST00000002790	ENSMUSP00000002790	110750	Cse1l	Cse1l	3641	protein_coding	2610100P18Rik	2	chromosome segregation 1-like (S. cerevisiae) [Source:MGI Symbol;Acc:MGI:1339951]
ENSMUSG00000002728	1699.47192404132	0.220601878925248	0.201605280039277	1.09450516145417	0.27373348490138	1	ENSMUST00000134759	ENSMUSP00000126280	67877	Naa20	Naa20	1883	protein_coding	1500004D14Rik	2	N(alpha)-acetyltransferase 20, NatB catalytic subunit [Source:MGI Symbol;Acc:MGI:1915127]
ENSMUSG00000002731	412.368289181016	0.228725623176168	0.253698619123105	0.903974816240872	0.366008755327483	1	ENSMUST00000002808	ENSMUSP00000002808	23992	Prkra	Prkra	1614	protein_coding	lear	2	protein kinase, interferon inducible double stranded RNA dependent activator [Source:MGI Symbol;Acc:MGI:1344375]
ENSMUSG00000002732	287.167983906573	0.198340562142365	0.313518849064971	0.632450558136505	0.527092506082044	1	ENSMUST00000002809	ENSMUSP00000002809	14231	Fkbp7	Fkbp7	860	protein_coding	FKBP23	2	FK506 binding protein 7 [Source:MGI Symbol;Acc:MGI:1336879]
ENSMUSG00000002733	1343.80306521874	0.0795556965140497	0.24369234545688	0.326299312649589	0.744197908219199	1	ENSMUST00000111920	ENSMUSP00000107551	83435	Plekha3	Plekha3	2534	protein_coding	FAPP1	2	pleckstrin homology domain-containing, family A (phosphoinositide binding specific) member 3 [Source:MGI Symbol;Acc:MGI:1932515]
ENSMUSG00000002741	2351.80892804157	0.244431116827157	0.20466762867017	1.19389692638675	0.232518289987942	1	ENSMUST00000002818	ENSMUSP00000002818	56418	Ykt6	Ykt6	2541	protein_coding	0610042I15Rik	11	YKT6 v-SNARE homolog (S. cerevisiae) [Source:MGI Symbol;Acc:MGI:1927550]
ENSMUSG00000002748	4235.83250401402	0.0728547346558532	0.177071708139506	0.411322589936405	0.680836007360824	1	ENSMUST00000002825	ENSMUSP00000002825	22385	Baz1b	Baz1b	6492	protein_coding	Wbscr9	5	bromodomain adjacent to zinc finger domain, 1B [Source:MGI Symbol;Acc:MGI:1353499]
ENSMUSG00000002763	387.950673409738	-0.291019546510238	0.308639540581554	-0.959740084778678	0.337186043642845	1	ENSMUST00000144964		224824	Pex6	Pex6	3383	protein_coding	D130055I09Rik	17	peroxisomal biogenesis factor 6 [Source:MGI Symbol;Acc:MGI:2385054]
ENSMUSG00000002767	504.455154164579	0.217097655178922	0.250829621678071	0.866229326635404	0.386364413941764	1	ENSMUST00000002844	ENSMUSP00000002844	27398	Mrpl2	Mrpl2	1031	protein_coding	CGI-22	17	mitochondrial ribosomal protein L2 [Source:MGI Symbol;Acc:MGI:1351622]
ENSMUSG00000002768	881.900224097374	-0.132211281248111	0.218297872374051	-0.606502149414513	0.54418135548143	1	ENSMUST00000233430	ENSMUSP00000156593	17256	Mea1	Mea1	945	protein_coding	Mea-1	17	male enhanced antigen 1 [Source:MGI Symbol;Acc:MGI:96957]
ENSMUSG00000002769	9.27177335483687	0.158125703105861	0.354025912904705	0.462688772563057	0.643587467111136	1	ENSMUST00000002846	ENSMUSP00000002846	14711	Gnmt	Gnmt	1035	protein_coding	glycine N methyl transferase	17	glycine N-methyltransferase [Source:MGI Symbol;Acc:MGI:1202304]
ENSMUSG00000002771	82.1062910048913	0.0270611485525055	0.327961310212626	0.0825623859413965	0.934199510792871	1	ENSMUST00000002848	ENSMUSP00000002848	14814	Grin2d	Grin2d	5431	protein_coding	GluN2D	7	glutamate receptor, ionotropic, NMDA2D (epsilon 4) [Source:MGI Symbol;Acc:MGI:95823]
ENSMUSG00000002778	2434.02146160757	-0.0583198387475012	0.237756349760695	-0.24562947466265	0.805969070625635	1	ENSMUST00000002855	ENSMUSP00000002855	68137	Kdelr1	Kdelr1	1599	protein_coding	8030486F04Rik	7	KDEL (Lys-Asp-Glu-Leu) endoplasmic reticulum protein retention receptor 1 [Source:MGI Symbol;Acc:MGI:1915387]
ENSMUSG00000002781	103.80051605236	-0.426387191081762	0.293123746315567	-1.45938169173555	0.144460082209024	1	ENSMUST00000209395		70209	Tmem143	Tmem143	4729	protein_coding	2310076O21Rik	7	transmembrane protein 143 [Source:MGI Symbol;Acc:MGI:1917459]
ENSMUSG00000002797	387.586637609264	-0.135501921265985	0.354857111804715	-0.398552563720665	0.690222920210796	1	ENSMUST00000131475	ENSMUSP00000120154	110175	Ggct	Ggct	3960	protein_coding	A030007L17Rik	6	gamma-glutamyl cyclotransferase [Source:MGI Symbol;Acc:MGI:95700]
ENSMUSG00000002799	110.06645736299	0.151503265771814	0.354955730710705	0.415709111428004	0.677622873166239	1	ENSMUST00000075827	ENSMUSP00000075224	16450	Jag2	Jag2	5106	protein_coding	D12Ggc2e	12	jagged 2 [Source:MGI Symbol;Acc:MGI:1098270]
ENSMUSG00000002803	276.758808208474	0.209000375402324	0.255183159062644	0.819053380738153	0.41275595840222	1	ENSMUST00000221104	ENSMUSP00000152889	399566	Btbd6	Btbd6	2085	protein_coding		12	BTB (POZ) domain containing 6 [Source:MGI Symbol;Acc:MGI:3026623]
ENSMUSG00000002804	132.645476953655	0.194840083698577	0.290235223284374	0.675955170051258	0.499069108262465	1	ENSMUST00000221397	ENSMUSP00000152599	66174	Nudt14	Nudt14	1241	protein_coding	1110030M18Rik	12	nudix (nucleoside diphosphate linked moiety X)-type motif 14 [Source:MGI Symbol;Acc:MGI:1913424]
ENSMUSG00000002808	121.896144329987	-0.261649394586553	0.347002620904569	-0.696016752536565	0.486418338467426	1	ENSMUST00000002885	ENSMUSP00000002885	105298	Epdr1	Epdr1	2363	protein_coding	Epdr1	13	ependymin related protein 1 (zebrafish) [Source:MGI Symbol;Acc:MGI:2145369]
ENSMUSG00000002812	2469.25077803331	-0.142124339854627	0.185162291995168	-0.76761192676125	0.442717774545243	1	ENSMUST00000002889	ENSMUSP00000002889	14248	Flii	Flii	4060	protein_coding	3632430F08Rik	11	flightless I actin binding protein [Source:MGI Symbol;Acc:MGI:1342286]
ENSMUSG00000002814	299.525488719766	0.0283623889095303	0.235215075312103	0.120499585751945	0.904087407776903	1	ENSMUST00000002891	ENSMUSP00000002891	21975	Top3a	Top3a	3741	protein_coding	Top IIIa	11	topoisomerase (DNA) III alpha [Source:MGI Symbol;Acc:MGI:1197527]
ENSMUSG00000002820	220.072989619182	-0.248749000815221	0.198397543818309	-1.25631914151848	0.209000284637307	1	ENSMUST00000065005	ENSMUSP00000068450	235040	Atg4d	Atg4d	5951	protein_coding	9830134P12Rik	9	autophagy related 4D, cysteine peptidase [Source:MGI Symbol;Acc:MGI:2444308]
ENSMUSG00000002825	370.973904934115	-0.0740092166240371	0.29140071681718	-0.255647892932967	0.798222733682894	1	ENSMUST00000002902	ENSMUSP00000002902	60507	Qtrt1	Qtrt1	1316	protein_coding	2610028E17Rik	9	queuine tRNA-ribosyltransferase catalytic subunit 1 [Source:MGI Symbol;Acc:MGI:1931441]
ENSMUSG00000002831	23.9972657359515	-0.117392577550779	0.236951473165955	-0.904161637511385	NA	NA	ENSMUST00000238734	ENSMUSP00000158677	57435	Plin4	Plin4	6350	protein_coding	S3-12	17	perilipin 4 [Source:MGI Symbol;Acc:MGI:1929709]
ENSMUSG00000002833	724.058945763286	0.0062102883288953	0.211750373623763	0.0292970837907628	0.976627652703377	1	ENSMUST00000225342		15193	Hdgfl2	Hdgfl2	3354	protein_coding	Hdgfrp2	17	HDGF like 2 [Source:MGI Symbol;Acc:MGI:1194492]
ENSMUSG00000002835	1405.72006522035	-0.0482436222520763	0.247879856142713	-0.193964352207397	0.846203794590574	1	ENSMUST00000233325		27221	Chaf1a	Chaf1a	7698	protein_coding	CAF-1	17	chromatin assembly factor 1, subunit A (p150) [Source:MGI Symbol;Acc:MGI:1351331]
ENSMUSG00000002844	785.9730696609	-0.125126749687302	0.249524639653961	-0.500512315271493	0.616714386779631	1	ENSMUST00000002923	ENSMUSP00000002923	11544	Adprh	Adprh	2966	protein_coding	Arh1	16	ADP-ribosylarginine hydrolase [Source:MGI Symbol;Acc:MGI:1098234]
ENSMUSG00000002845	725.930704709086	-0.227953888174587	0.293265571653199	-0.779467980298135	0.435704092289302	1	ENSMUST00000002924	ENSMUSP00000002924	67846	Tmem39a	Tmem39a	2871	protein_coding		16	transmembrane protein 39a [Source:MGI Symbol;Acc:MGI:1915096]
ENSMUSG00000002846	303.962943976677	-0.334804163520326	0.312878472622111	-1.08173264046181	0.279371345079769	1	ENSMUST00000002925	ENSMUSP00000002925	76916	Timmdc1	Timmdc1	1573	protein_coding	2810021C21Rik	16	translocase of inner mitochondrial membrane domain containing 1 [Source:MGI Symbol;Acc:MGI:1922139]
ENSMUSG00000002847	832.201989519449	-0.00316829300482755	0.353630774976664	-0.00859037195856319	0.993145959141221	1	ENSMUST00000002926	ENSMUSP00000002926	85031	Pla1a	Pla1a	1974	protein_coding	Ps-pla1	16	phospholipase A1 member A [Source:MGI Symbol;Acc:MGI:1934677]
ENSMUSG00000002870	1858.011147479	0.0741080768122767	0.239586694451487	0.30886287543814	0.757425838053865	1	ENSMUST00000204365		17216	Mcm2	Mcm2	3494	protein_coding	BM28	6	minichromosome maintenance complex component 2 [Source:MGI Symbol;Acc:MGI:105380]
ENSMUSG00000002871	376.202721625857	-0.0267903756051388	0.241194103336756	-0.111658439600822	0.911094233582962	1	ENSMUST00000203345	ENSMUSP00000144846	24100	Tpra1	Tpra1	3359	protein_coding	40kDa	6	transmembrane protein, adipocyte asscociated 1 [Source:MGI Symbol;Acc:MGI:1345190]
ENSMUSG00000002881	2520.03448599107	-0.0728699011554624	0.236155053267408	-0.308118429525267	0.757992218254739	1	ENSMUST00000069792	ENSMUSP00000066696	17936	Nab1	Nab1	3874	protein_coding		1	Ngfi-A binding protein 1 [Source:MGI Symbol;Acc:MGI:107564]
ENSMUSG00000002885	1086.22984499067	-0.14004298420174	0.340281448282638	-0.415161414959498	0.678023742952475	1	ENSMUST00000075843	ENSMUSP00000075240	26364	Adgre5	Adgre5	3000	protein_coding	Cd97	8	adhesion G protein-coupled receptor E5 [Source:MGI Symbol;Acc:MGI:1347095]
ENSMUSG00000002897	1349.7369691379	0.189943876872	0.289096915593678	0.65589563624338	0.511891276127444	1	ENSMUST00000002976	ENSMUSP00000002976	16172	Il17ra	Il17ra	7752	protein_coding	Il17r	6	interleukin 17 receptor A [Source:MGI Symbol;Acc:MGI:107399]
ENSMUSG00000002900	14848.2260375442	0.0112240182864572	0.354031754564866	0.0311229936176776	0.975171452294952	1	ENSMUST00000002979	ENSMUSP00000002979	16777	Lamb1	Lamb1	5784	protein_coding	C80098	12	laminin B1 [Source:MGI Symbol;Acc:MGI:96743]
ENSMUSG00000002908	21.8646139956577	-0.00741848105685267	0.343120620866116	-0.0210818104124064	0.983180394859267	1	ENSMUST00000110078	ENSMUSP00000105705	84036	Kcnn1	Kcnn1	4047	protein_coding	SK1	8	potassium intermediate/small conductance calcium-activated channel, subfamily N, member 1 [Source:MGI Symbol;Acc:MGI:1933993]
ENSMUSG00000002910	127.813638274548	0.258479651869293	0.322159312238831	0.805712079066962	0.420408883097743	1	ENSMUST00000002989	ENSMUSP00000002989	70807	Arrdc2	Arrdc2	2355	protein_coding	4632416I05Rik	8	arrestin domain containing 2 [Source:MGI Symbol;Acc:MGI:1918057]
ENSMUSG00000002944	2537.75573804777	-0.0880998017935292	0.337128442639947	-0.283909703297428	0.776479580196249	1	ENSMUST00000170051	ENSMUSP00000133008	12491	Cd36	Cd36	3399	protein_coding	FAT	5	CD36 molecule [Source:MGI Symbol;Acc:MGI:107899]
ENSMUSG00000002948	800.242303958643	0.128782785809182	0.222847249156101	0.578370967808001	0.563013690418494	1	ENSMUST00000062686	ENSMUSP00000054512	26400	Map2k7	Map2k7	3525	protein_coding	5930412N11Rik	8	mitogen-activated protein kinase kinase 7 [Source:MGI Symbol;Acc:MGI:1346871]
ENSMUSG00000002949	896.207062462559	0.187210742347229	0.148827337727709	1.25796753277666	0.208403498318583	1	ENSMUST00000149827		21856	Timm44	Timm44	3041	protein_coding	0710005E20Rik	8	translocase of inner mitochondrial membrane 44 [Source:MGI Symbol;Acc:MGI:1343262]
ENSMUSG00000002957	1746.63237729515	-0.413291075999949	0.170146642890375	-2.42869094713717	0.0151534432868156	1	ENSMUST00000003038	ENSMUSP00000003038	11772	Ap2a2	Ap2a2	4646	protein_coding	2410074K14Rik	7	adaptor-related protein complex 2, alpha 2 subunit [Source:MGI Symbol;Acc:MGI:101920]
ENSMUSG00000002963	370.458277464912	-0.376600728561143	0.199457334119972	-1.88925861611373	0.0588571838705707	1	ENSMUST00000003044	ENSMUSP00000003044	59047	Pnkp	Pnkp	2184	protein_coding	1810009G08Rik	7	polynucleotide kinase 3'- phosphatase [Source:MGI Symbol;Acc:MGI:1891698]
ENSMUSG00000002968	613.750980673501	0.0123521630537207	0.192547974153725	0.064186718319063	0.948821552832713	1	ENSMUST00000208253	ENSMUSP00000146405	75613	Med25	Med25	3693	protein_coding	2610034E13Rik	7	mediator complex subunit 25 [Source:MGI Symbol;Acc:MGI:1922863]
ENSMUSG00000002980	757.458008425976	-0.181918518631345	0.351361524410649	-0.532845016553496	0.594140869053054	1	ENSMUST00000003061	ENSMUSP00000003061	57278	Bcam	Bcam	2429	protein_coding	1200005K12Rik	7	basal cell adhesion molecule [Source:MGI Symbol;Acc:MGI:1929940]
ENSMUSG00000002981	1652.05046730735	-0.14755660031805	0.157538265739322	-0.936579303508604	0.348975002139126	1	ENSMUST00000208554		56457	Clptm1	Clptm1	4819	protein_coding	HS9	7	cleft lip and palate associated transmembrane protein 1 [Source:MGI Symbol;Acc:MGI:1927155]
ENSMUSG00000002983	470.969015357995	-0.178674220431298	0.223046299934042	-0.802653801955407	0.422174861956287	1	ENSMUST00000148040		19698	Relb	Relb	3273	protein_coding	shep	7	avian reticuloendotheliosis viral (v-rel) oncogene related B [Source:MGI Symbol;Acc:MGI:103289]
ENSMUSG00000002984	563.661140460291	-0.108925598943009	0.250961778384932	-0.434324307311944	0.664052954969704	1	ENSMUST00000173966		53333	Tomm40	Tomm40	2766	protein_coding	Tom40	7	translocase of outer mitochondrial membrane 40 [Source:MGI Symbol;Acc:MGI:1858259]
ENSMUSG00000002985	6265.34007084765	-0.141890384036438	0.314915230416789	-0.447408889303309	0.654579858681159	1	ENSMUST00000174064	ENSMUSP00000133302	11816	Apoe	Apoe	1408	protein_coding	Apoe	7	apolipoprotein E [Source:MGI Symbol;Acc:MGI:88057]
ENSMUSG00000002992	79.8280358456907	-0.2145053275351	0.338636112993512	-0.607420137201222	0.543572127959767	1	ENSMUST00000142352	ENSMUSP00000115173	11813	Apoc2	Apoc2	727	protein_coding		7	apolipoprotein C-II [Source:MGI Symbol;Acc:MGI:88054]
ENSMUSG00000002996	1963.69246402994	0.0944446226513111	0.29123102194245	0.324358967459393	0.745666281054195	1	ENSMUST00000172314	ENSMUSP00000131158	73389	Hbp1	Hbp1	3142	protein_coding	1700058O05Rik	12	high mobility group box transcription factor 1 [Source:MGI Symbol;Acc:MGI:894659]
ENSMUSG00000002997	975.293547870926	0.276665952948871	0.337457335553127	0.804104002552848	0.421336913194718	1	ENSMUST00000036497	ENSMUSP00000039797	19088	Prkar2b	Prkar2b	3378	protein_coding	Pkarb2	12	protein kinase, cAMP dependent regulatory, type II beta [Source:MGI Symbol;Acc:MGI:97760]
ENSMUSG00000003031	2539.5160838676	-0.220928664497617	0.241191515923265	-0.915686207099974	0.359831501371071	1	ENSMUST00000067327	ENSMUSP00000065832	12576	Cdkn1b	Cdkn1b	4552	protein_coding	p27	6	cyclin-dependent kinase inhibitor 1B [Source:MGI Symbol;Acc:MGI:104565]
ENSMUSG00000003032	799.798134760251	-0.127563702040609	0.325754274932933	-0.396690617092552	0.69159562017317	1	ENSMUST00000107619	ENSMUSP00000103245	16600	Klf4	Klf4	3029	protein_coding	EZF	4	Kruppel-like factor 4 (gut) [Source:MGI Symbol;Acc:MGI:1342287]
ENSMUSG00000003033	986.352035772415	0.0136565041407918	0.228182772789589	0.0598699766910844	0.952259192115669	1	ENSMUST00000003117	ENSMUSP00000003117	11767	Ap1m1	Ap1m1	2084	protein_coding	Adtm1A	8	adaptor-related protein complex AP-1, mu subunit 1 [Source:MGI Symbol;Acc:MGI:102776]
ENSMUSG00000003037	1528.33255755602	-0.185885975370438	0.199262600036293	-0.933449539877024	0.350587912292908	1	ENSMUST00000003121	ENSMUSP00000003121	17274	Rab8a	Rab8a	4550	protein_coding	Mel	8	RAB8A, member RAS oncogene family [Source:MGI Symbol;Acc:MGI:96960]
ENSMUSG00000003038	3820.69105571445	0.318992355837567	0.241855803958969	1.31790553412055	0.187535272900788	1	ENSMUST00000145025		15331	Hmgn2	Hmgn2	2159	protein_coding	HMG-17	4	high mobility group nucleosomal binding domain 2 [Source:MGI Symbol;Acc:MGI:96136]
ENSMUSG00000003039	1893.44056869852	0.0985583899782864	0.192777479693802	0.511464009243609	0.609026183871726	1	ENSMUST00000212117		67922	Fam32a	Fam32a	3387	protein_coding	2510049I19Rik	8	family with sequence similarity 32, member A [Source:MGI Symbol;Acc:MGI:1915172]
ENSMUSG00000003051	180.240463441441	-0.376204756511959	0.343623974185275	-1.14610079413754	0.251753449059047	1	ENSMUST00000003135	ENSMUSP00000003135	13710	Elf3	Elf3	2095	protein_coding	ESE-1	1	E74-like factor 3 [Source:MGI Symbol;Acc:MGI:1101781]
ENSMUSG00000003062	856.153031081999	-0.0237399887943428	0.190182076577941	-0.124765567721924	0.900709147318829	1	ENSMUST00000196712		76205	Stard3nl	Stard3nl	4167	protein_coding	0610035N01Rik	13	STARD3 N-terminal like [Source:MGI Symbol;Acc:MGI:1923455]
ENSMUSG00000003068	1165.68904282274	-0.0206359099732905	0.183372545934606	-0.11261611106579	0.91033491152509	1	ENSMUST00000144883	ENSMUSP00000114195	20869	Stk11	Stk11	3663	protein_coding	Lkb1	10	serine/threonine kinase 11 [Source:MGI Symbol;Acc:MGI:1341870]
ENSMUSG00000003070	23.478337625521	0.336793036288673	0.340685986169732	1.02940954551554	0.303287265451257	1	ENSMUST00000003154	ENSMUSP00000003154	13637	Efna2	Efna2	2131	protein_coding	Cek7-L	10	ephrin A2 [Source:MGI Symbol;Acc:MGI:102707]
ENSMUSG00000003072	1210.54134749403	0.0533882490107911	0.265421788426258	0.20165786895461	0.840184201565781	1	ENSMUST00000105367	ENSMUSP00000101006	66043	Atp5d	Atp5f1d	1410	protein_coding	0610008F14Rik	10	ATP synthase, H+ transporting, mitochondrial F1 complex, delta subunit [Source:MGI Symbol;Acc:MGI:1913293]
ENSMUSG00000003099	791.935367695526	-0.264746588702826	0.201955027268235	-1.31187704508215	0.189561623832118	1	ENSMUST00000003183	ENSMUSP00000003183	19060	Ppp5c	Ppp5c	2072	protein_coding	ANP receptor	7	protein phosphatase 5, catalytic subunit [Source:MGI Symbol;Acc:MGI:102666]
ENSMUSG00000003119	1076.71667164989	-0.025090699084313	0.206425669511358	-0.121491583403999	0.90330168079438	1	ENSMUST00000107539	ENSMUSP00000103163	69131	Cdk12	Cdk12	5912	protein_coding	1810022J16Rik	11	cyclin-dependent kinase 12 [Source:MGI Symbol;Acc:MGI:1098802]
ENSMUSG00000003123	217.465558988207	-0.319322325003984	0.287460802228038	-1.11591738173603	0.264457500840037	1	ENSMUST00000149349	ENSMUSP00000123485	16890	Lipe	Lipe	3713	protein_coding	4933403G17Rik	7	lipase, hormone sensitive [Source:MGI Symbol;Acc:MGI:96790]
ENSMUSG00000003131	3683.39818414387	-0.114832129630596	0.249284255216461	-0.459627674160069	0.64578349163972	1	ENSMUST00000172450	ENSMUSP00000127851	18475	Pafah1b2	Pafah1b2	6873	protein_coding	mus[b]	9	platelet-activating factor acetylhydrolase, isoform 1b, subunit 2 [Source:MGI Symbol;Acc:MGI:108415]
ENSMUSG00000003134	263.021970057019	0.0658324087737933	0.338698199028718	0.195311212998065	0.845149319408054	1	ENSMUST00000054462	ENSMUSP00000049967	54610	Tbc1d8	Tbc1d8	4451	protein_coding	AD3	1	TBC1 domain family, member 8 [Source:MGI Symbol;Acc:MGI:1927225]
ENSMUSG00000003135	1018.16697221746	0.0803091385025396	0.159323442381647	0.504006091163719	0.614257096618283	1	ENSMUST00000161515	ENSMUSP00000125638	52846	Cnot11	Cnot11	3482	protein_coding	2410015L18Rik	1	CCR4-NOT transcription complex, subunit 11 [Source:MGI Symbol;Acc:MGI:106580]
ENSMUSG00000003153	269.491648635266	-0.585107849426984	0.349283967419132	-1.62328360144836	0.10452879341271	1	ENSMUST00000168704		20527	Slc2a3	Slc2a3	6253	protein_coding	Glut-3	6	solute carrier family 2 (facilitated glucose transporter), member 3 [Source:MGI Symbol;Acc:MGI:95757]
ENSMUSG00000003154	577.225891035138	0.154555442556373	0.211309426187997	0.731685221118342	0.464360718917819	1	ENSMUST00000003238	ENSMUSP00000003238	60611	Foxj2	Foxj2	5283	protein_coding	Fhx	6	forkhead box J2 [Source:MGI Symbol;Acc:MGI:1926805]
ENSMUSG00000003161	2159.07682020427	0.0337865209115533	0.177560918168098	0.190272333522168	0.849095732253791	1	ENSMUST00000088786	ENSMUSP00000086165	109552	Sri	Sri	2504	protein_coding	2210417O06Rik	5	sorcin [Source:MGI Symbol;Acc:MGI:98419]
ENSMUSG00000003166	1735.0493251113	-0.038931775839959	0.214195141915025	-0.181692021318634	0.855824427818659	1	ENSMUST00000135229		13356	Dgcr2	Dgcr2	5703	protein_coding	9930034O06Rik	16	DiGeorge syndrome critical region gene 2 [Source:MGI Symbol;Acc:MGI:892866]
ENSMUSG00000003184	506.775960365841	-0.356438181410948	0.262311024988808	-1.36775287300504	0.171389443703124	1	ENSMUST00000003284	ENSMUSP00000003284	54131	Irf3	Irf3	2031	protein_coding	C920001K05Rik	7	interferon regulatory factor 3 [Source:MGI Symbol;Acc:MGI:1859179]
ENSMUSG00000003190	82.6421449944223	-0.114493706868024	0.262466022285952	-0.43948650150782	0.660309060754885	1	ENSMUST00000208128		75736	Bcl2l12	Bcl2l12	1596	protein_coding	2810475P17Rik	7	BCL2-like 12 (proline rich) [Source:MGI Symbol;Acc:MGI:1922986]
ENSMUSG00000003198	264.219735646368	-0.00726162016803266	0.259500201746579	-0.0279774347421282	0.977680148568082	1	ENSMUST00000054780	ENSMUSP00000053979	224893	Zfp959	Zfp959	2028	protein_coding	BC011426	17	zinc finger protein 959 [Source:MGI Symbol;Acc:MGI:2385058]
ENSMUSG00000003199	601.698278366152	-0.0329063298607031	0.229222181508148	-0.143869713024169	0.885603352341066	1	ENSMUST00000149441	ENSMUSP00000119745	68047	Mpnd	Mpnd	1701	protein_coding	E130307M08Rik	17	MPN domain containing [Source:MGI Symbol;Acc:MGI:1915297]
ENSMUSG00000003200	699.862273272689	-0.021510018875392	0.169972951008514	-0.126550970439023	0.899295804745984	1	ENSMUST00000233034		20405	Sh3gl1	Sh3gl1	3093	protein_coding	EEN	17	SH3-domain GRB2-like 1 [Source:MGI Symbol;Acc:MGI:700010]
ENSMUSG00000003206	34.9331853447986	-0.362136181439904	0.351699821303213	-1.01667410599676	0.309308487845457	1	ENSMUST00000003274	ENSMUSP00000003274	50498	Ebi3	Ebi3	1154	protein_coding	EBI-3	17	Epstein-Barr virus induced gene 3 [Source:MGI Symbol;Acc:MGI:1354171]
ENSMUSG00000003208	166.209117440162	-0.000309691235657354	0.231541774091046	-0.00150206680286178	0.99880152453937	1	ENSMUST00000233204		72886	Yju2	Yju2	3557	protein_coding	2900016D05Rik	17	YJU2 splicing factor [Source:MGI Symbol;Acc:MGI:1920136]
ENSMUSG00000003226	6274.66575547379	0.100479678124171	0.198700192828905	0.50531809754871	0.613335433739685	1	ENSMUST00000003310	ENSMUSP00000003310	19386	Ranbp2	Ranbp2	9608	protein_coding	A430087B05Rik	10	RAN binding protein 2 [Source:MGI Symbol;Acc:MGI:894323]
ENSMUSG00000003227	7.37462199883832	0.176672886295363	0.304860280860343	0.576330087012927	0.564392090124396	1	ENSMUST00000003312	ENSMUSP00000003312	13608	Edar	Edar	3637	protein_coding		10	ectodysplasin-A receptor [Source:MGI Symbol;Acc:MGI:1343498]
ENSMUSG00000003228	630.086467986063	-0.353657623084216	0.249051107979912	-1.42406958623204	0.154426329451914	1	ENSMUST00000003313	ENSMUSP00000003313	14773	Grk5	Grk5	6580	protein_coding	Gprk5	19	G protein-coupled receptor kinase 5 [Source:MGI Symbol;Acc:MGI:109161]
ENSMUSG00000003233	790.865308028408	0.135281075038868	0.251139494820961	0.538929063687744	0.589935802124661	1	ENSMUST00000171572	ENSMUSP00000130925	13544	Dvl3	Dvl3	3983	protein_coding	b2b2866Clo	16	dishevelled segment polarity protein 3 [Source:MGI Symbol;Acc:MGI:108100]
ENSMUSG00000003234	957.173470073737	-0.328260834734886	0.199905945914125	-1.64324097107616	0.100333086022366	1	ENSMUST00000003319	ENSMUSP00000003319	27406	Abcf3	Abcf3	3090	protein_coding		16	ATP-binding cassette, sub-family F (GCN20), member 3 [Source:MGI Symbol;Acc:MGI:1351656]
ENSMUSG00000003235	1408.05379484755	-0.177119778005103	0.174606856275329	-1.01464179590342	0.310276608302052	1	ENSMUST00000003320	ENSMUSP00000003320	224045	Eif2b5	Eif2b5	2554	protein_coding		16	eukaryotic translation initiation factor 2B, subunit 5 epsilon [Source:MGI Symbol;Acc:MGI:2446176]
ENSMUSG00000003269	1365.1112535904	0.0704656683825464	0.276303498754028	0.254232898815768	0.79931563578843	1	ENSMUST00000056820	ENSMUSP00000051423	19158	Cyth2	Cyth2	2527	protein_coding	ARNO	7	cytohesin 2 [Source:MGI Symbol;Acc:MGI:1334255]
ENSMUSG00000003271	66.4991335458244	0.143720762886373	0.331028295519274	0.402136386322372	0.687583655538271	1	ENSMUST00000209739	ENSMUSP00000147374	54200	Sult2b1	Sult2b1	1858	protein_coding	Gm5897	7	sulfotransferase family, cytosolic, 2B, member 1 [Source:MGI Symbol;Acc:MGI:1926342]
ENSMUSG00000003273	4.00803704884978	-0.0750721254215591	0.264804324478818	-0.345946084073735	0.729383234340693	1	ENSMUST00000003360	ENSMUSP00000003360	12348	Car11	Ca11	1585	protein_coding	CA-RP XI	7	carbonic anhydrase 11 [Source:MGI Symbol;Acc:MGI:1336193]
ENSMUSG00000003279	39.7315275636423	-0.215239604419024	0.346546379767624	-0.554353878701135	0.579336683763117	1	ENSMUST00000133983	ENSMUSP00000116716	224997	Dlgap1	Dlgap1	7173	protein_coding	4933422O14Rik	17	DLG associated protein 1 [Source:MGI Symbol;Acc:MGI:1346065]
ENSMUSG00000003282	160.161011035183	0.00258225111857419	0.349946474481998	0.00705368479869016	0.994372020471916	1	ENSMUST00000003369	ENSMUSP00000003369	56711	Plag1	Plag1	4774	protein_coding		4	pleiomorphic adenoma gene 1 [Source:MGI Symbol;Acc:MGI:1891916]
ENSMUSG00000003283	352.607323905555	-0.187409032211135	0.352253020885119	-0.534636573619633	0.592901188107379	1	ENSMUST00000109799	ENSMUSP00000105423	15162	Hck	Hck	2092	protein_coding	Bmk	2	hemopoietic cell kinase [Source:MGI Symbol;Acc:MGI:96052]
ENSMUSG00000003299	445.503321142225	0.161909062499142	0.238574928995439	0.680256014786361	0.496342370087259	1	ENSMUST00000213977		66163	Mrpl4	Mrpl4	2317	protein_coding	1110017G11Rik	9	mitochondrial ribosomal protein L4 [Source:MGI Symbol;Acc:MGI:2137210]
ENSMUSG00000003308	1475.62728849696	0.0949063230204835	0.222367346126197	0.42702240126442	0.669363011521558	1	ENSMUST00000164812	ENSMUSP00000131029	50868	Keap1	Keap1	3614	protein_coding	INrf2	9	kelch-like ECH-associated protein 1 [Source:MGI Symbol;Acc:MGI:1858732]
ENSMUSG00000003309	88.31774599328	-0.0915824686476405	0.354527179443307	-0.291284132302659	0.770834022138432	1	ENSMUST00000213762	ENSMUSP00000149196	11768	Ap1m2	Ap1m2	2776	protein_coding	D9Ertd818e	9	adaptor protein complex AP-1, mu 2 subunit [Source:MGI Symbol;Acc:MGI:1336974]
ENSMUSG00000003316	5739.35356214099	-0.0224890811445615	0.255570801412942	-0.0877764710107956	0.930054338981609	1	ENSMUST00000169020	ENSMUSP00000131355	20340	Glg1	Glg1	7021	protein_coding	CFR	8	golgi apparatus protein 1 [Source:MGI Symbol;Acc:MGI:104967]
ENSMUSG00000003341	1.12150639660238	0.0671392581701566	0.238920864350989	0.279823088251921	0.779613237168876	1	ENSMUST00000020383	ENSMUSP00000020383	67331	Atp8b3	Atp8b3	4412	protein_coding	1700042F02Rik	10	ATPase, class I, type 8B, member 3 [Source:MGI Symbol;Acc:MGI:1914581]
ENSMUSG00000003344	318.881101696264	-0.149653079206169	0.294548429868023	-0.511973425431018	0.608669608386937	1	ENSMUST00000003434	ENSMUSP00000003434	208198	Btbd2	Btbd2	3026	protein_coding	2610037C03Rik	10	BTB (POZ) domain containing 2 [Source:MGI Symbol;Acc:MGI:1933831]
ENSMUSG00000003345	1285.34850255608	0.116451371059578	0.255629767830728	0.455252878384908	0.648927322427226	1	ENSMUST00000217902		103236	Csnk1g2	Csnk1g2	4135	protein_coding	2810429I12Rik	10	casein kinase 1, gamma 2 [Source:MGI Symbol;Acc:MGI:1920014]
ENSMUSG00000003346	291.766377807569	0.207214537071102	0.273007289044256	0.760920277659062	0.446704686081995	1	ENSMUST00000191440	ENSMUSP00000139766	216169	Abhd17a	Abhd17a	1529	protein_coding	1700013O15Rik	10	abhydrolase domain containing 17A [Source:MGI Symbol;Acc:MGI:106388]
ENSMUSG00000003348	913.879602482351	-0.0958683174312783	0.261168233738	-0.367865722770171	0.712973360039709	1	ENSMUST00000003438	ENSMUSP00000003438	208228	Mob3a	Mob3a	2682	protein_coding	5330417K06Rik	10	MOB kinase activator 3A [Source:MGI Symbol;Acc:MGI:3050117]
ENSMUSG00000003352	422.394516650964	0.14275709602083	0.348038921114461	0.412490156676839	0.679980193993819	1	ENSMUST00000003442	ENSMUSP00000003442	12297	Cacnb3	Cacnb3	2734	protein_coding	Beta3	15	calcium channel, voltage-dependent, beta 3 subunit [Source:MGI Symbol;Acc:MGI:103307]
ENSMUSG00000003354	22.6844053718605	-0.0168204040436432	0.280857683276082	-0.166004191697674	NA	NA	ENSMUST00000003444	ENSMUSP00000003444	105833	Ccdc65	Ccdc65	1900	protein_coding	4933417K04Rik	15	coiled-coil domain containing 65 [Source:MGI Symbol;Acc:MGI:2146001]
ENSMUSG00000003355	278.421941893487	0.0286233734149243	0.342214387217903	0.0837326132345123	0.933269026576056	1	ENSMUST00000229562		66120	Fkbp11	Fkbp11	2411	protein_coding	1110002O23Rik	15	FK506 binding protein 11 [Source:MGI Symbol;Acc:MGI:1913370]
ENSMUSG00000003360	1136.15224179905	-0.153508575723716	0.169878121260314	-0.903801006313201	0.366100928056076	1	ENSMUST00000159423		74351	Ddx23	Ddx23	3411	protein_coding	3110082M05Rik	15	DEAD (Asp-Glu-Ala-Asp) box polypeptide 23 [Source:MGI Symbol;Acc:MGI:1921601]
ENSMUSG00000003363	813.871126366296	-0.490830591453637	0.237039803335441	-2.07453519157811	0.0380296339403653	1	ENSMUST00000117611	ENSMUSP00000112942	18807	Pld3	Pld3	2297	protein_coding	Sam-9	7	phospholipase D family, member 3 [Source:MGI Symbol;Acc:MGI:1333782]
ENSMUSG00000003378	245.482652395503	-0.264817125151568	0.311747125586502	-0.845799970827285	0.397664341752249	1	ENSMUST00000206134	ENSMUSP00000146227	14809	Grik5	Grik5	4061	protein_coding	GluRgamma2	7	glutamate receptor, ionotropic, kainate 5 (gamma 2) [Source:MGI Symbol;Acc:MGI:95818]
ENSMUSG00000003379	510.337628127168	-0.0177865053684175	0.257977238076379	-0.583937311443178	NA	NA	ENSMUST00000003469	ENSMUSP00000003469	12518	Cd79a	Cd79a	1457	protein_coding	Cd79a	7	CD79A antigen (immunoglobulin-associated alpha) [Source:MGI Symbol;Acc:MGI:101774]
ENSMUSG00000003380	397.731871305502	0.280543712822427	0.257944124550411	1.08972640376004	0.275833681598246	1	ENSMUST00000205871	ENSMUSP00000146042	14470	Rabac1	Rabac1	986	protein_coding	2310040I06Rik	7	Rab acceptor 1 (prenylated) [Source:MGI Symbol;Acc:MGI:1201692]
ENSMUSG00000003382	868.88404926459	-0.172801502336249	0.256260084246668	-0.674408925364672	0.500051369875986	1	ENSMUST00000136680		27049	Etv3	Etv3	7263	protein_coding	ETS-domain transcriptional repressor	3	ets variant 3 [Source:MGI Symbol;Acc:MGI:1350926]
ENSMUSG00000003402	2418.77582559879	-0.321190389499441	0.275246643691233	-1.17023142146622	0.241907851183682	1	ENSMUST00000216344	ENSMUSP00000149936	19089	Prkcsh	Prkcsh	2228	protein_coding	80K-H	9	protein kinase C substrate 80K-H [Source:MGI Symbol;Acc:MGI:107877]
ENSMUSG00000003410	5.90161811070749	0.21614934439503	0.339434167041559	0.604517520595786	0.545499624289575	1	ENSMUST00000003501	ENSMUSP00000003501	15571	Elavl3	Elavl3	5014	protein_coding	2600009P04Rik	9	ELAV like RNA binding protein 3 [Source:MGI Symbol;Acc:MGI:109157]
ENSMUSG00000003411	1.58514040951773	0.0121078602930156	0.203731654823358	0.0640709794450608	0.948913709400982	1	ENSMUST00000106650	ENSMUSP00000102261	69908	Rab3b	Rab3b	3327	protein_coding		4	RAB3B, member RAS oncogene family [Source:MGI Symbol;Acc:MGI:1917158]
ENSMUSG00000003418	89.5687464483144	-0.0121830159953913	0.293976225743457	-0.0951944380441942	NA	NA	ENSMUST00000003509	ENSMUSP00000003509	241230	St8sia6	St8sia6	7618	protein_coding	1700007J08Rik	2	ST8 alpha-N-acetyl-neuraminide alpha-2,8-sialyltransferase 6 [Source:MGI Symbol;Acc:MGI:2386797]
ENSMUSG00000003420	570.406347893623	-0.139630255725088	0.304957002805658	-0.459211455562493	0.646082324992832	1	ENSMUST00000003512	ENSMUSP00000003512	14132	Fcgrt	Fcgrt	1770	protein_coding	FcRn	7	Fc receptor, IgG, alpha chain transporter [Source:MGI Symbol;Acc:MGI:103017]
ENSMUSG00000003421	494.47399802297	-0.0741449618963132	0.215251732496214	-0.344663101969291	0.730347660597772	1	ENSMUST00000003513	ENSMUSP00000003513	66394	Nosip	Nosip	1814	protein_coding	2310061K06Rik	7	nitric oxide synthase interacting protein [Source:MGI Symbol;Acc:MGI:1913644]
ENSMUSG00000003423	514.305005910153	0.0708707752669076	0.23315421370723	0.304280000711375	0.760914580365098	1	ENSMUST00000085375	ENSMUSP00000082490	68845	Pih1d1	Pih1d1	1185	protein_coding	1110061L23Rik	7	PIH1 domain containing 1 [Source:MGI Symbol;Acc:MGI:1916095]
ENSMUSG00000003429	11908.0414082217	-0.00180775814784658	0.208876688879312	-0.00866053012342883	0.993089983106974	1	ENSMUST00000003521	ENSMUSP00000003521	27207	Rps11	Rps11	661	protein_coding		7	ribosomal protein S11 [Source:MGI Symbol;Acc:MGI:1351329]
ENSMUSG00000003435	2245.54242760132	-0.263826658102014	0.194585980044004	-1.35581419967161	0.175158292185717	1	ENSMUST00000209141	ENSMUSP00000147164	20924	Supt5	Supt5h	3755	protein_coding	Spt5	7	suppressor of Ty 5, DSIF elongation factor subunit [Source:MGI Symbol;Acc:MGI:1202400]
ENSMUSG00000003436	0.256024941996133	0.0392282091627498	0.0988727027609018	0.415284824595883	0.677933409059608	1	ENSMUST00000108315	ENSMUSP00000103951	13389	Dll3	Dll3	2618	protein_coding		7	delta like canonical Notch ligand 3 [Source:MGI Symbol;Acc:MGI:1096877]
ENSMUSG00000003437	963.696623449595	-0.0228871070514402	0.169060889715846	-0.135508852962321	0.89220956516791	1	ENSMUST00000003529	ENSMUSP00000003529	54624	Paf1	Paf1	2003	protein_coding	5730511K23Rik	7	Paf1, RNA polymerase II complex component [Source:MGI Symbol;Acc:MGI:1923988]
ENSMUSG00000003438	515.35403765448	-0.0514836100559437	0.212212802791496	-0.242662059685741	0.808267201019592	1	ENSMUST00000081946	ENSMUSP00000080614	66525	Timm50	Timm50	1515	protein_coding	2810403L02Rik	7	translocase of inner mitochondrial membrane 50 [Source:MGI Symbol;Acc:MGI:1913775]
ENSMUSG00000003444	227.126692277605	0.254958851254064	0.209125315034792	1.21963284596938	0.222604089138125	1	ENSMUST00000003536	ENSMUSP00000003536	67224	Med29	Med29	1281	protein_coding	2810405O22Rik	7	mediator complex subunit 29 [Source:MGI Symbol;Acc:MGI:1914474]
ENSMUSG00000003452	230.46241540506	0.0195029911866185	0.32915906384189	0.0576893784173456	0.95399605440144	1	ENSMUST00000203502		12121	Bicd1	Bicd1	10443	protein_coding	B830009D06Rik	6	BICD cargo adaptor 1 [Source:MGI Symbol;Acc:MGI:1101760]
ENSMUSG00000003458	3580.89484300228	0.00634195881830576	0.253916710016162	0.0249402556877764	0.980102617815148	1	ENSMUST00000140643	ENSMUSP00000119128	59287	Ncstn	Ncstn	3016	protein_coding	9430068N19Rik	1	nicastrin [Source:MGI Symbol;Acc:MGI:1891700]
ENSMUSG00000003464	1702.17566520622	0.100830332104656	0.211570632537234	0.476617896255716	0.633634237356291	1	ENSMUST00000111252	ENSMUSP00000106883	19298	Pex19	Pex19	2844	protein_coding	peroxisome biogenesis factor 19	1	peroxisomal biogenesis factor 19 [Source:MGI Symbol;Acc:MGI:1334458]
ENSMUSG00000003469	4.87519519002189	0.166774285904528	0.303889271486817	0.645634689824455	0.518515965930476	1	ENSMUST00000003561	ENSMUSP00000003561	105653	Phyhip	Phyhip	2838	protein_coding	C630010D02Rik	14	phytanoyl-CoA hydroxylase interacting protein [Source:MGI Symbol;Acc:MGI:1860417]
ENSMUSG00000003476	1.46896981562865	-0.0112593007875849	0.12878628800757	-0.225223403044611	0.821805484115239	1	ENSMUST00000166954		12922	Crhr2	Crhr2	2924	protein_coding	CRF 2 receptor	6	corticotropin releasing hormone receptor 2 [Source:MGI Symbol;Acc:MGI:894312]
ENSMUSG00000003477	844.577403523635	-0.0548371623002273	0.273236381036553	-0.224438911575784	0.822415795806417	1	ENSMUST00000003569	ENSMUSP00000003569	21743	Inmt	Inmt	1077	protein_coding	Temt	6	indolethylamine N-methyltransferase [Source:MGI Symbol;Acc:MGI:102963]
ENSMUSG00000003484	53.8350171364233	-0.472081270917612	0.350721104479511	-1.27868767088669	0.201007063040565	1	ENSMUST00000003574	ENSMUSP00000003574	72054	Cyp4f18	Cyp4f3	1702	protein_coding	1810054N16Rik	8	cytochrome P450, family 4, subfamily f, polypeptide 18 [Source:MGI Symbol;Acc:MGI:1919304]
ENSMUSG00000003500	482.043514064952	-0.46794034230474	0.205492070518112	-2.27915319114094	0.0226579605165259	1	ENSMUST00000159124	ENSMUSP00000124931	23917	Impdh1	Impdh1	2600	protein_coding	B930086D20Rik	6	inosine monophosphate dehydrogenase 1 [Source:MGI Symbol;Acc:MGI:96567]
ENSMUSG00000003518	1076.63070269494	-0.409448311602138	0.200893628743938	-2.039132458156	0.0414368095475083	1	ENSMUST00000107172	ENSMUSP00000102790	72349	Dusp3	Dusp3	4445	protein_coding	2210015O03Rik	11	dual specificity phosphatase 3 (vaccinia virus phosphatase VH1-related) [Source:MGI Symbol;Acc:MGI:1919599]
ENSMUSG00000003526	222.168929303827	0.179229932684698	0.32472201037212	0.554103981677241	0.579507685330186	1	ENSMUST00000232502		19125	Prodh	Prodh	4943	protein_coding	Pro-1	16	proline dehydrogenase [Source:MGI Symbol;Acc:MGI:97770]
ENSMUSG00000003527	391.5215111184	-0.00423855308871662	0.186799305079715	-0.0227796352119967	0.981826052556456	1	ENSMUST00000003621	ENSMUSP00000003621	27886	Ess2	Ess2	2821	protein_coding	D16H22S1269E	16	ess-2 splicing factor [Source:MGI Symbol;Acc:MGI:107854]
ENSMUSG00000003528	779.942085967051	-0.0917167027369711	0.221825293503333	-0.413997600939527	0.678875863798887	1	ENSMUST00000003622	ENSMUSP00000003622	13358	Slc25a1	Slc25a1	1666	protein_coding	1300019P08Rik	16	solute carrier family 25 (mitochondrial carrier, citrate transporter), member 1 [Source:MGI Symbol;Acc:MGI:1345283]
ENSMUSG00000003531	241.237732820817	0.204498906228362	0.248987814762893	0.823751973456241	0.410080501390253	1	ENSMUST00000155387	ENSMUSP00000123053	13353	Dgcr6	Dgcr6	1415	protein_coding		16	DiGeorge syndrome critical region gene 6 [Source:MGI Symbol;Acc:MGI:1202877]
ENSMUSG00000003534	394.642739740435	-0.248451881880822	0.31977125386067	-0.79408782852465	0.427144302846886	1	ENSMUST00000117301	ENSMUSP00000112570	12305	Ddr1	Ddr1	3874	protein_coding	Cak	17	discoidin domain receptor family, member 1 [Source:MGI Symbol;Acc:MGI:99216]
ENSMUSG00000003541	1358.78280579599	-0.573701984650797	0.354405253328277	-1.57491536286322	0.115275982057038	1	ENSMUST00000003635	ENSMUSP00000003635	15937	Ier3	Ier3	1131	protein_coding	cAMP inducible gene 3	17	immediate early response 3 [Source:MGI Symbol;Acc:MGI:104814]
ENSMUSG00000003545	128.532091480117	-0.309908049091292	0.347684829322099	-0.878770662406284	0.379525636269093	1	ENSMUST00000003640	ENSMUSP00000003640	14282	Fosb	Fosb	3782	protein_coding		7	FBJ osteosarcoma oncogene B [Source:MGI Symbol;Acc:MGI:95575]
ENSMUSG00000003546	169.467977142775	-0.324797025418635	0.233833224622734	-1.39440301642521	0.163195937736843	1	ENSMUST00000003642	ENSMUSP00000003642	74764	Klc4	Klc4	2322	protein_coding	1200014P03Rik	17	kinesin light chain 4 [Source:MGI Symbol;Acc:MGI:1922014]
ENSMUSG00000003549	1227.36365120105	-0.153376520258136	0.354944885657303	-0.422444266946863	0.672700772745244	1	ENSMUST00000003645	ENSMUSP00000003645	13870	Ercc1	Ercc1	1375	protein_coding	Ercc-1	7	excision repair cross-complementing rodent repair deficiency, complementation group 1 [Source:MGI Symbol;Acc:MGI:95412]
ENSMUSG00000003555	0.191212543345872	0.0202001486445789	0.0988727027609018	0.20429873875405	0.83812005551697	1	ENSMUST00000236174	ENSMUSP00000157718	13074	Cyp17a1	Cyp17a1	2403	protein_coding	Cyp17	19	cytochrome P450, family 17, subfamily a, polypeptide 1 [Source:MGI Symbol;Acc:MGI:88586]
ENSMUSG00000003559	615.659034819	-0.0856900638894798	0.27489163361451	-0.313503349221616	0.753898276544031	1	ENSMUST00000003655	ENSMUSP00000003655	57344	As3mt	As3mt	1736	protein_coding	2310045H08Rik	19	arsenic (+3 oxidation state) methyltransferase [Source:MGI Symbol;Acc:MGI:1929882]
ENSMUSG00000003573	287.58581396138	0.156635895111002	0.31306765237372	0.498729180242514	0.617970184707317	1	ENSMUST00000140212	ENSMUSP00000117033	26558	Homer3	Homer3	2608	protein_coding		8	homer scaffolding protein 3 [Source:MGI Symbol;Acc:MGI:1347359]
ENSMUSG00000003575	355.114414803429	0.0859946665205108	0.310404137721897	0.2769652017033	0.781806826280441	1	ENSMUST00000142769		382056	Crtc1	Crtc1	10265	protein_coding	Mect1	8	CREB regulated transcription coactivator 1 [Source:MGI Symbol;Acc:MGI:2142523]
ENSMUSG00000003581	279.233678210382	0.133452819587581	0.208390465510094	0.641306692353295	0.521323441995255	1	ENSMUST00000003677	ENSMUSP00000003677	71673	Rnf215	Rnf215	1874	protein_coding	0610009J22Rik	11	ring finger protein 215 [Source:MGI Symbol;Acc:MGI:1918923]
ENSMUSG00000003585	280.322194788774	-0.176395575429659	0.351759869690415	-0.511764319272763	0.608815964946327	1	ENSMUST00000003681	ENSMUSP00000003681	67815	Sec14l2	Sec14l2	2631	protein_coding	1300013M05Rik	11	SEC14-like lipid binding 2 [Source:MGI Symbol;Acc:MGI:1915065]
ENSMUSG00000003604	250.838900998172	-0.00492507729422695	0.265784093253987	-0.0190007525683029	0.984840505056139	1	ENSMUST00000003705	ENSMUSP00000003705	74268	Aven	Aven	4735	protein_coding	1700013A01Rik	2	apoptosis, caspase activation inhibitor [Source:MGI Symbol;Acc:MGI:1921518]
ENSMUSG00000003617	22574.9531621592	0.162625567223606	0.331120287924705	0.483802249288506	0.628526218615858	1	ENSMUST00000108329	ENSMUSP00000103965	12870	Cp	Cp	4564	protein_coding	D3Ertd555e	3	ceruloplasmin [Source:MGI Symbol;Acc:MGI:88476]
ENSMUSG00000003623	918.24424860222	0.134560145306908	0.209531139572349	0.64185822550352	0.520965240178976	1	ENSMUST00000003720	ENSMUSP00000003720	74114	Crot	Crot	2996	protein_coding	1200003H03Rik	5	carnitine O-octanoyltransferase [Source:MGI Symbol;Acc:MGI:1921364]
ENSMUSG00000003644	999.574130194394	-0.146349149119248	0.258812080350797	-0.564545916845265	0.572382660206224	1	ENSMUST00000105894	ENSMUSP00000101514	20111	Rps6ka1	Rps6ka1	3135	protein_coding	Rsk1	4	ribosomal protein S6 kinase polypeptide 1 [Source:MGI Symbol;Acc:MGI:104558]
ENSMUSG00000003657	20.8007644495582	-0.659370716588024	0.288014019252091	-1.72600136878764	0.0843471664893626	1	ENSMUST00000003754	ENSMUSP00000003754	12308	Calb2	Calb2	1431	protein_coding	calretinin	8	calbindin 2 [Source:MGI Symbol;Acc:MGI:101914]
ENSMUSG00000003660	3784.52611325272	-0.0113922974898531	0.235244800803625	-0.04832519030413	0.96145707904352	1	ENSMUST00000103220	ENSMUSP00000099509	320632	Snrnp200	Snrnp200	6745	protein_coding	A330064G03Rik	2	small nuclear ribonucleoprotein 200 (U5) [Source:MGI Symbol;Acc:MGI:2444401]
ENSMUSG00000003662	806.069260612335	-0.238335162703636	0.234634809784272	-1.0178992926965	0.308725817806903	1	ENSMUST00000003759	ENSMUSP00000003759	26371	Ciao1	Ciao1	3075	protein_coding	Wdr39	2	cytosolic iron-sulfur protein assembly 1 [Source:MGI Symbol;Acc:MGI:1346998]
ENSMUSG00000003665	36.4086064524261	-0.479511203537234	0.350897243657038	-1.58843873270555	0.112187164849918	1	ENSMUST00000232410		15116	Has1	Has1	3541	protein_coding		17	hyaluronan synthase 1 [Source:MGI Symbol;Acc:MGI:106590]
ENSMUSG00000003680	149.787953115959	-0.321523765341672	0.314039746571443	-1.03166209138197	0.302230441966328	1	ENSMUST00000176080		225895	Taf6l	Taf6l	2476	protein_coding	2810417N14Rik	19	TATA-box binding protein associated factor 6 like [Source:MGI Symbol;Acc:MGI:2444957]
ENSMUSG00000003721	1757.21798250892	-0.332204862158448	0.276294681469601	-1.20132923180964	0.229623515532726	1	ENSMUST00000003818	ENSMUSP00000003818	72999	Insig2	Insig2	2697	protein_coding	2900053I11Rik	1	insulin induced gene 2 [Source:MGI Symbol;Acc:MGI:1920249]
ENSMUSG00000003731	1782.32912806515	-0.0606894316366804	0.145853295458792	-0.416066735359327	0.677361170440855	1	ENSMUST00000102590	ENSMUSP00000099650	16650	Kpna6	Kpna6	5710	protein_coding	importin alpha 7	4	karyopherin (importin) alpha 6 [Source:MGI Symbol;Acc:MGI:1100836]
ENSMUSG00000003746	4831.84307225986	-0.0833175833848344	0.329849800981448	-0.254627555568303	0.7990107742573	1	ENSMUST00000003843	ENSMUSP00000003843	17155	Man1a	Man1a1	5137	protein_coding	mannosyl-oligosaccharide alpha-1,2-mannosidase	10	mannosidase 1, alpha [Source:MGI Symbol;Acc:MGI:104677]
ENSMUSG00000003752	218.036674655847	-0.255008839400174	0.22339884109734	-1.1412184525297	0.253779027335989	1	ENSMUST00000003850	ENSMUSP00000003850	233011	Itpkc	Itpkc	3247	protein_coding	9130023N17Rik	7	inositol 1,4,5-trisphosphate 3-kinase C [Source:MGI Symbol;Acc:MGI:2442554]
ENSMUSG00000003762	199.770623598168	-0.0383777081795741	0.305376474380968	-0.128040768769741	0.898116709740818	1	ENSMUST00000206312		76889	Coq8b	Coq8b	2804	protein_coding	0610012P18Rik	7	coenzyme Q8B [Source:MGI Symbol;Acc:MGI:1924139]
ENSMUSG00000003778	1918.3835459918	0.00642434068400634	0.225053128554318	0.0285511474078805	0.977222574903493	1	ENSMUST00000003876	ENSMUSP00000003876	78656	Brd8	Brd8	4468	protein_coding	2610007E11Rik	18	bromodomain containing 8 [Source:MGI Symbol;Acc:MGI:1925906]
ENSMUSG00000003779	2098.89871174959	-0.138972040028822	0.308361385151046	-0.447051026286548	0.654838218072148	1	ENSMUST00000237407	ENSMUSP00000157839	19348	Kif20a	Kif20a	3674	protein_coding	Rab6kifl	18	kinesin family member 20A [Source:MGI Symbol;Acc:MGI:1201682]
ENSMUSG00000003808	1061.0848406512	0.196848054248286	0.213991468815345	0.920619653992395	0.357249037332735	1	ENSMUST00000144404		66590	Farsa	Farsa	3341	protein_coding	0610012A19Rik	8	phenylalanyl-tRNA synthetase, alpha subunit [Source:MGI Symbol;Acc:MGI:1913840]
ENSMUSG00000003809	362.175442866327	0.172880289611747	0.242515506625051	0.71525030782083	0.474454388083701	1	ENSMUST00000003907	ENSMUSP00000003907	270076	Gcdh	Gcdh	2167	protein_coding	D17825	8	glutaryl-Coenzyme A dehydrogenase [Source:MGI Symbol;Acc:MGI:104541]
ENSMUSG00000003810	1159.39342575578	0.0748744952447124	0.185643490549028	0.403136773618409	0.686847609252747	1	ENSMUST00000106486	ENSMUSP00000102095	17776	Mast2	Mast2	5723	protein_coding	MAST205	4	microtubule associated serine/threonine kinase 2 [Source:MGI Symbol;Acc:MGI:894676]
ENSMUSG00000003812	590.05336938781	-0.125998414276359	0.227391948157671	-0.553824723986199	0.579698806069694	1	ENSMUST00000128400		13423	Dnase2a	Dnase2	4073	protein_coding		8	deoxyribonuclease II alpha [Source:MGI Symbol;Acc:MGI:1329019]
ENSMUSG00000003813	1011.21351457445	-0.155196076389669	0.27102467873176	-0.575511630565475	0.564945327077351	1	ENSMUST00000003911	ENSMUSP00000003911	19358	Rad23a	Rad23a	2074	protein_coding		8	RAD23 homolog A, nucleotide excision repair protein [Source:MGI Symbol;Acc:MGI:105126]
ENSMUSG00000003814	17670.4901339059	-0.209391354110948	0.253295598528642	-0.828660400086457	0.407296599654566	1	ENSMUST00000003912	ENSMUSP00000003912	12317	Calr	Calr	2184	protein_coding	Calregulin	8	calreticulin [Source:MGI Symbol;Acc:MGI:88252]
ENSMUSG00000003824	57.6887094913852	-0.124829224880554	0.339758609893666	-0.379797103857787	0.704096032337478	1	ENSMUST00000136026	ENSMUSP00000122159	71846	Syce2	Syce2	1686	protein_coding	1700013H19Rik	8	synaptonemal complex central element protein 2 [Source:MGI Symbol;Acc:MGI:1919096]
ENSMUSG00000003847	7707.59848321449	0.343901390109936	0.33670868556891	1.01511505716988	0.31005098492551	1	ENSMUST00000133026	ENSMUSP00000116631	54446	Nfat5	Nfat5	13443	protein_coding	B130038B15Rik	8	nuclear factor of activated T cells 5 [Source:MGI Symbol;Acc:MGI:1859333]
ENSMUSG00000003848	603.946495220029	0.121054840877664	0.255225794501667	0.474965932252101	0.634811255768903	1	ENSMUST00000170796		67619	Nob1	Nob1	2137	protein_coding	1700021I09Rik	8	NIN1/RPN12 binding protein 1 homolog [Source:MGI Symbol;Acc:MGI:1914869]
ENSMUSG00000003849	102.221846458051	0.457841837411977	0.292736710551363	1.563036391309	0.118044035460135	1	ENSMUST00000003947	ENSMUSP00000003947	18104	Nqo1	Nqo1	1553	protein_coding	Dia4	8	NAD(P)H dehydrogenase, quinone 1 [Source:MGI Symbol;Acc:MGI:103187]
ENSMUSG00000003863	9.34664475967525	-0.472884609857131	0.3540560983397	-1.31156029216608	0.18966853814965	1	ENSMUST00000210586		76787	Ppfia3	Ppfia3	4893	protein_coding	2410127E16Rik	7	protein tyrosine phosphatase, receptor type, f polypeptide (PTPRF), interacting protein (liprin), alpha 3 [Source:MGI Symbol;Acc:MGI:1924037]
ENSMUSG00000003865	987.738803601804	-0.528055527263739	0.31484806121071	-1.68407708618298	0.0921667720361999	1	ENSMUST00000003964	ENSMUSP00000003964	14936	Gys1	Gys1	3678	protein_coding	Gys3	7	glycogen synthase 1, muscle [Source:MGI Symbol;Acc:MGI:101805]
ENSMUSG00000003868	845.166833712405	-0.467183487054065	0.23089850638351	-2.02469635360916	0.0428985532893587	1	ENSMUST00000211214	ENSMUSP00000147502	20174	Ruvbl2	Ruvbl2	2312	protein_coding	mp47	7	RuvB-like protein 2 [Source:MGI Symbol;Acc:MGI:1342299]
ENSMUSG00000003872	1.15391423395011	0.311226127779526	0.207843860838598	1.38175409959724	0.167047216999606	1	ENSMUST00000003971	ENSMUSP00000003971	22342	Lin7b	Lin7b	735	protein_coding	LIN-7B	7	lin-7 homolog B (C. elegans) [Source:MGI Symbol;Acc:MGI:1330858]
ENSMUSG00000003873	628.682104438356	-0.16679989626715	0.233180173749357	-0.715960837149404	0.474015531270135	1	ENSMUST00000210392	ENSMUSP00000148265	12028	Bax	Bax	1100	protein_coding		7	BCL2-associated X protein [Source:MGI Symbol;Acc:MGI:99702]
ENSMUSG00000003882	303.073987857473	-0.265668068248746	0.337535175780683	-0.967198110993878	0.333445006340191	1	ENSMUST00000003981	ENSMUSP00000003981	16197	Il7r	Il7r	3540	protein_coding	CD127	15	interleukin 7 receptor [Source:MGI Symbol;Acc:MGI:96562]
ENSMUSG00000003923	1342.96111252706	0.214452035768062	0.154478145990748	1.38816383818459	0.165087161018993	1	ENSMUST00000092430	ENSMUSP00000090086	21780	Tfam	Tfam	4167	protein_coding	Hmgts	10	transcription factor A, mitochondrial [Source:MGI Symbol;Acc:MGI:107810]
ENSMUSG00000003929	632.805459657713	-0.06396895541082	0.207669633537319	-0.307607448625399	0.758381051685918	1	ENSMUST00000054072	ENSMUSP00000050728	224694	Zfp81	Zfp81	6639	protein_coding	C330034P10Rik	17	zinc finger protein 81 [Source:MGI Symbol;Acc:MGI:1890752]
ENSMUSG00000003934	35.0907928115509	0.0882927302733274	0.341958561246827	0.259836053707538	0.794990239008139	1	ENSMUST00000004036	ENSMUSP00000004036	13643	Efnb3	Efnb3	3183	protein_coding	EFL-6	11	ephrin B3 [Source:MGI Symbol;Acc:MGI:109196]
ENSMUSG00000003948	2345.39059156584	0.0754582674868125	0.300012693764611	0.248713309209283	0.803582553025937	1	ENSMUST00000004050	ENSMUSP00000004050	67468	Mmd	Mmd	2677	protein_coding	1200017E07Rik	11	monocyte to macrophage differentiation-associated [Source:MGI Symbol;Acc:MGI:1914718]
ENSMUSG00000003949	60.126230089511	0.42690556387309	0.278074765286678	1.61120206150081	0.107135688646825	1	ENSMUST00000004051	ENSMUSP00000004051	217082	Hlf	Hlf	5642	protein_coding	E230015K02Rik	11	hepatic leukemia factor [Source:MGI Symbol;Acc:MGI:96108]
ENSMUSG00000003955	2155.43608369498	-0.21439122101793	0.350702928495197	-0.622865870131446	0.533372667830742	1	ENSMUST00000004057	ENSMUSP00000004057	70186	Fam162a	Fam162a	718	protein_coding	2310056P07Rik	16	family with sequence similarity 162, member A [Source:MGI Symbol;Acc:MGI:1917436]
ENSMUSG00000003970	8906.08681380187	0.101197805063667	0.240299302367636	0.422062094917025	0.672979694310749	1	ENSMUST00000229183	ENSMUSP00000155657	26961	Rpl8	Rpl8	1020	protein_coding		15	ribosomal protein L8 [Source:MGI Symbol;Acc:MGI:1350927]
ENSMUSG00000003992	301.786305701144	0.634998926604451	0.350828003948574	1.85882501078972	0.0630519461090249	1	ENSMUST00000004094	ENSMUSP00000004094	66970	Ssbp2	Ssbp2	3957	protein_coding	1500004K09Rik	13	single-stranded DNA binding protein 2 [Source:MGI Symbol;Acc:MGI:1914220]
ENSMUSG00000004018	582.825624586278	-0.0435982667180437	0.250605134064435	-0.173831119086495	0.861998187207957	1	ENSMUST00000004120	ENSMUSP00000004120	67030	Fancl	Fancl	2724	protein_coding	2010322C19Rik	11	Fanconi anemia, complementation group L [Source:MGI Symbol;Acc:MGI:1914280]
ENSMUSG00000004031	3.01508317642999	0.190222995928086	0.173488797863628	1.44874705064789	0.147408235585676	1	ENSMUST00000195271	ENSMUSP00000141709	240843	Brinp2	Brinp2	4906	protein_coding	6430517E21Rik	1	bone morphogenic protein/retinoic acid inducible neural-specific 2 [Source:MGI Symbol;Acc:MGI:2443333]
ENSMUSG00000004032	204.556577672548	0.0823888169940666	0.278975729120105	0.294745606279145	0.768188221185313	1	ENSMUST00000170058	ENSMUSP00000125913	14866	Gstm5	Gstm5	1083	protein_coding		3	glutathione S-transferase, mu 5 [Source:MGI Symbol;Acc:MGI:1309466]
ENSMUSG00000004035	12.8290974655156	0.0447821995170189	0.286016891105362	0.257752418017	NA	NA	ENSMUST00000004137	ENSMUSP00000004137	68312	Gstm7	Gstm7	1377	protein_coding	0610005A07Rik	3	glutathione S-transferase, mu 7 [Source:MGI Symbol;Acc:MGI:1915562]
ENSMUSG00000004038	0.38827367240355	-0.0178559723917627	0.0988727027609018	-0.180605090630057	0.856677559850857	1	ENSMUST00000004136	ENSMUSP00000004136	14864	Gstm3	Gstm3	1311	protein_coding	Fsc2	3	glutathione S-transferase, mu 3 [Source:MGI Symbol;Acc:MGI:106026]
ENSMUSG00000004040	4903.78941747478	-0.017987484635614	0.1849341374699	-0.0973068057741599	0.922482751425505	1	ENSMUST00000103114	ENSMUSP00000099403	20848	Stat3	Stat3	6042	protein_coding	1110034C02Rik	11	signal transducer and activator of transcription 3 [Source:MGI Symbol;Acc:MGI:103038]
ENSMUSG00000004043	531.136787370922	0.113025381956926	0.281187998478189	0.403760674625857	0.68638871724224	1	ENSMUST00000154087		20850	Stat5a	Stat5a	3958	protein_coding	STAT5	11	signal transducer and activator of transcription 5A [Source:MGI Symbol;Acc:MGI:103036]
ENSMUSG00000004044	9097.31040775566	0.00923867408636189	0.307462453560516	0.0302055308732744	0.975903137546579	1	ENSMUST00000060792	ENSMUSP00000058321	19285	Cavin1	Cavin1	3491	protein_coding	2310075E07Rik	11	caveolae associated 1 [Source:MGI Symbol;Acc:MGI:1277968]
ENSMUSG00000004054	401.222630011874	0.0888515435952229	0.260465140030921	0.34178229418736	0.732514735239557	1	ENSMUST00000004156	ENSMUSP00000004156	26403	Map3k11	Map3k11	3898	protein_coding	2610017K16Rik	19	mitogen-activated protein kinase kinase kinase 11 [Source:MGI Symbol;Acc:MGI:1346880]
ENSMUSG00000004056	1763.08101520908	-0.184187001478451	0.148237177300119	-1.24283270318474	0.213929488673664	1	ENSMUST00000108344	ENSMUSP00000103981	11652	Akt2	Akt2	4544	protein_coding	2410016A19Rik	7	thymoma viral proto-oncogene 2 [Source:MGI Symbol;Acc:MGI:104874]
ENSMUSG00000004069	1068.37845988629	-0.48457560418587	0.234650681079726	-2.06640830173958	0.0387899427211742	1	ENSMUST00000060067	ENSMUSP00000053842	83945	Dnaja3	Dnaja3	2648	protein_coding	1200003J13Rik	16	DnaJ heat shock protein family (Hsp40) member A3 [Source:MGI Symbol;Acc:MGI:1933786]
ENSMUSG00000004070	1031.23878424819	-0.112290224217864	0.191893647267413	-0.585227986080032	0.558394429450208	1	ENSMUST00000004172	ENSMUSP00000004172	15369	Hmox2	Hmox2	1730	protein_coding	HO-2	16	heme oxygenase 2 [Source:MGI Symbol;Acc:MGI:109373]
ENSMUSG00000004071	730.572402222135	0.114291278196971	0.24720064952942	0.462345598227779	0.643833505150187	1	ENSMUST00000229452		66626	Cdip1	Cdip1	4453	protein_coding	2700048O17Rik	16	cell death inducing Trp53 target 1 [Source:MGI Symbol;Acc:MGI:1913876]
ENSMUSG00000004085	2088.58135399611	0.00545526870842851	0.231765837893215	0.0235392725291822	0.981220112206796	1	ENSMUST00000135469	ENSMUSP00000118983	65964	Map3k20	Map3k20	6663	protein_coding	B230120H23Rik	2	mitogen-activated protein kinase kinase kinase 20 [Source:MGI Symbol;Acc:MGI:2443258]
ENSMUSG00000004096	2734.17417284047	-0.0877875671142863	0.207406653873401	-0.423060456998432	0.672251152064414	1	ENSMUST00000004200	ENSMUSP00000004200	66070	Cwc15	Cwc15	1111	protein_coding	0610040D20Rik	9	CWC15 spliceosome-associated protein [Source:MGI Symbol;Acc:MGI:1913320]
ENSMUSG00000004098	321.793822074774	0.0310736306917849	0.35027975724874	0.0889099237225736	0.929153496798943	1	ENSMUST00000004201	ENSMUSP00000004201	53867	Col5a3	Col5a3	6119	protein_coding	Pro-alpha3(V)	9	collagen, type V, alpha 3 [Source:MGI Symbol;Acc:MGI:1858212]
ENSMUSG00000004099	3534.19847723541	-0.145161251710193	0.27711319405828	-0.520069845671109	0.603014894591149	1	ENSMUST00000178110	ENSMUSP00000136669	13433	Dnmt1	Dnmt1	5870	protein_coding	Cxxc9	9	DNA methyltransferase (cytosine-5) 1 [Source:MGI Symbol;Acc:MGI:94912]
ENSMUSG00000004100	703.773380358282	0.0347752153639955	0.253948978129183	0.137102946818946	0.890949423242167	1	ENSMUST00000145231		235036	Ppan	Ppan	3914	protein_coding	A230087P06Rik	9	peter pan homolog [Source:MGI Symbol;Acc:MGI:2178445]
ENSMUSG00000004105	5146.51832099061	-0.0769724889421891	0.354923007820379	-0.210315953074304	0.833421084978004	1	ENSMUST00000143252		26360	Angptl2	Angptl2	3559	protein_coding	Arp2	2	angiopoietin-like 2 [Source:MGI Symbol;Acc:MGI:1347002]
ENSMUSG00000004110	20.5479567824433	-0.0695079436757936	0.283631833630835	-0.383960246203506	0.701007912218678	1	ENSMUST00000187541	ENSMUSP00000140937	12290	Cacna1e	Cacna1e	14921	protein_coding	alpha1E	1	calcium channel, voltage-dependent, R type, alpha 1E subunit [Source:MGI Symbol;Acc:MGI:106217]
ENSMUSG00000004113	8.27484482949545	0.015636092494817	0.284344578140657	0.081198937174634	0.935283744738623	1	ENSMUST00000102939	ENSMUSP00000100003	12287	Cacna1b	Cacna1b	9736	protein_coding	alpha(1B)	2	calcium channel, voltage-dependent, N type, alpha 1B subunit [Source:MGI Symbol;Acc:MGI:88296]
ENSMUSG00000004127	623.1731852322	-0.242230584821567	0.323154635883534	-0.739442394832606	0.459638406991194	1	ENSMUST00000161791		108943	Trmt10a	Trmt10a	4258	protein_coding	3110023L08Rik	3	tRNA methyltransferase 10A [Source:MGI Symbol;Acc:MGI:1920421]
ENSMUSG00000004151	3071.97317949907	0.0377200925801191	0.354539278566775	0.104983923458457	0.916388565440108	1	ENSMUST00000095767	ENSMUSP00000093442	14009	Etv1	Etv1	6576	protein_coding	ER81	12	ets variant 1 [Source:MGI Symbol;Acc:MGI:99254]
ENSMUSG00000004187	23.1171404339228	-0.319852567429898	0.347837160431075	-0.950649663762471	0.341782248561671	1	ENSMUST00000004294	ENSMUSP00000004294	16581	Kifc2	Kifc2	3218	protein_coding		15	kinesin family member C2 [Source:MGI Symbol;Acc:MGI:109187]
ENSMUSG00000004207	30719.1308959476	-0.0611337347676557	0.27792670168964	-0.22022309879453	0.82569740795058	1	ENSMUST00000179238	ENSMUSP00000137476	19156	Psap	Psap	2657	protein_coding	SGP-1	10	prosaposin [Source:MGI Symbol;Acc:MGI:97783]
ENSMUSG00000004221	1116.05091601701	0.223469298778811	0.254196504433677	0.880286472107788	0.378704139169393	1	ENSMUST00000114133	ENSMUSP00000109768	16151	Ikbkg	Ikbkg	6994	protein_coding	1110037D23Rik	X	inhibitor of kappaB kinase gamma [Source:MGI Symbol;Acc:MGI:1338074]
ENSMUSG00000004233	299.581801969486	-0.333209194655869	0.284040599327878	-1.17371691392545	0.240508433158315	1	ENSMUST00000004343	ENSMUSP00000004343	70560	Wars2	Wars2	4410	protein_coding	9430020O07Rik	3	tryptophanyl tRNA synthetase 2 (mitochondrial) [Source:MGI Symbol;Acc:MGI:1917810]
ENSMUSG00000004263	971.655746817838	-0.0723744011761785	0.292081081702985	-0.247783044299617	0.804302274596434	1	ENSMUST00000088357	ENSMUSP00000085695	13498	Atn1	Atn1	4433	protein_coding	Atr1	6	atrophin 1 [Source:MGI Symbol;Acc:MGI:104725]
ENSMUSG00000004264	2419.42577501132	0.0503563289956671	0.19035841722386	0.26456022457116	0.791348264739011	1	ENSMUST00000145447		12034	Phb2	Phb2	2373	protein_coding	Bap37	6	prohibitin 2 [Source:MGI Symbol;Acc:MGI:102520]
ENSMUSG00000004266	1250.34345916595	-0.185283284943792	0.348458715195225	-0.544455639119621	0.586127967075113	1	ENSMUST00000004377	ENSMUSP00000004377	15170	Ptpn6	Ptpn6	2308	protein_coding	hcp	6	protein tyrosine phosphatase, non-receptor type 6 [Source:MGI Symbol;Acc:MGI:96055]
ENSMUSG00000004267	490.143847199249	-0.550176198412885	0.353032303845616	-1.5581705576684	0.11919282236105	1	ENSMUST00000004378	ENSMUSP00000004378	13807	Eno2	Eno2	2795	protein_coding	D6Ertd375e	6	enolase 2, gamma neuronal [Source:MGI Symbol;Acc:MGI:95394]
ENSMUSG00000004268	1508.66400896707	0.0790428185589903	0.166379804511437	0.475180236863325	0.634658512298849	1	ENSMUST00000204334		14791	Emg1	Emg1	4329	protein_coding	Grcc2f	6	EMG1 N1-specific pseudouridine methyltransferase [Source:MGI Symbol;Acc:MGI:1315195]
ENSMUSG00000004270	798.60417893954	-0.00292910578317998	0.203479076540651	-0.0144177976752197	0.988496660374285	1	ENSMUST00000135516		14792	Lpcat3	Lpcat3	2373	protein_coding	Grcc3f	6	lysophosphatidylcholine acyltransferase 3 [Source:MGI Symbol;Acc:MGI:1315211]
ENSMUSG00000004285	877.818930948164	0.10060372919198	0.183713686367121	0.547891704950225	0.583766264887065	1	ENSMUST00000149646	ENSMUSP00000145062	66144	Atp6v1f	Atp6v1f	806	protein_coding	1110004G16Rik	6	ATPase, H+ transporting, lysosomal V1 subunit F [Source:MGI Symbol;Acc:MGI:1913394]
ENSMUSG00000004296	6.94072586647937	-0.076552807819598	0.273271404207947	-0.525841965391037	0.598998014191365	1	ENSMUST00000170513	ENSMUSP00000125867	16160	Il12b	Il12b	1944	protein_coding	IL-12 p40	11	interleukin 12b [Source:MGI Symbol;Acc:MGI:96540]
ENSMUSG00000004317	725.282266311996	-0.371582949987575	0.265154239020982	-1.39690035538165	0.162443537730377	1	ENSMUST00000004428	ENSMUSP00000004428	12728	Clcn5	Clcn5	8390	protein_coding	5430408K11Rik	X	chloride channel, voltage-sensitive 5 [Source:MGI Symbol;Acc:MGI:99486]
ENSMUSG00000004319	2790.29405005936	-0.104714823213141	0.295153832465268	-0.35537234565443	0.722310663525207	1	ENSMUST00000129672		12725	Clcn3	Clcn3	8193	protein_coding	Clc3	8	chloride channel, voltage-sensitive 3 [Source:MGI Symbol;Acc:MGI:103555]
ENSMUSG00000004328	17.5456570188623	-0.234517179008966	0.270504258585941	-0.599698901441986	0.548706920519211	1	ENSMUST00000108492	ENSMUSP00000104132	53417	Hif3a	Hif3a	6402	protein_coding	bHLHe17	7	hypoxia inducible factor 3, alpha subunit [Source:MGI Symbol;Acc:MGI:1859778]
ENSMUSG00000004341	0.188565358296528	0	0.0988727027609018	0	1	1	ENSMUST00000004453	ENSMUSP00000004453	75512	Gpx6	Gpx6	1340	protein_coding	1700020G18Rik	13	glutathione peroxidase 6 [Source:MGI Symbol;Acc:MGI:1922762]
ENSMUSG00000004347	12.3030857301642	-0.155199954106888	0.288843221128247	-0.670689019208665	NA	NA	ENSMUST00000166102	ENSMUSP00000131350	18575	Pde1c	Pde1c	8766	protein_coding		6	phosphodiesterase 1C [Source:MGI Symbol;Acc:MGI:108413]
ENSMUSG00000004356	2173.23968787402	0.0512184228198129	0.242469185234777	0.210799416041391	0.833043794236695	1	ENSMUST00000004470	ENSMUSP00000004470	70683	Utp20	Utp20	8821	protein_coding	3830408P06Rik	10	UTP20 small subunit processome component [Source:MGI Symbol;Acc:MGI:1917933]
ENSMUSG00000004359	27.3529901631131	0.0642389721105879	0.296150714962144	0.300349289854895	0.763910739796766	1	ENSMUST00000144338		20728	Spic	Spic	2290	protein_coding	C76795	10	Spi-C transcription factor (Spi-1/PU.1 related) [Source:MGI Symbol;Acc:MGI:1341168]
ENSMUSG00000004360	3.35802021316492	-0.0316842791523054	0.261195268429134	-0.112966555783261	0.910057070063455	1	ENSMUST00000092627	ENSMUSP00000090291	212448	9330159F19Rik	9330159F19Rik	5681	protein_coding		10	RIKEN cDNA 9330159F19 gene [Source:MGI Symbol;Acc:MGI:3036239]
ENSMUSG00000004364	4800.27977053332	-0.105753269262139	0.209880141502437	-0.503012253446084	0.614955657129187	1	ENSMUST00000163119	ENSMUSP00000130738	26554	Cul3	Cul3	4709	protein_coding		1	cullin 3 [Source:MGI Symbol;Acc:MGI:1347360]
ENSMUSG00000004366	0.0619386769663561	0	0.0988727027609018	0	1	1	ENSMUST00000004480	ENSMUSP00000004480	20604	Sst	Sst	721	protein_coding	preprosomatostatin	16	somatostatin [Source:MGI Symbol;Acc:MGI:98326]
ENSMUSG00000004371	164.045571672083	-0.32624321589536	0.327535381421461	-0.9418608971169	0.346263862211697	1	ENSMUST00000094892	ENSMUSP00000092492	16156	Il11	Il11	1949	protein_coding	IL-11	7	interleukin 11 [Source:MGI Symbol;Acc:MGI:107613]
ENSMUSG00000004383	412.243806946803	0.0680007340654002	0.340211355376692	0.201868336841974	0.840019655994955	1	ENSMUST00000212459	ENSMUSP00000148336	16795	Large1	Large1	4746	protein_coding	BPFD
ENSMUSG00000004393	854.429748635736	-0.0297432116449464	0.218776545190802	-0.13613007739449	0.891718450525021	1	ENSMUST00000004507	ENSMUSP00000004507	52513	Ddx56	Ddx56	1956	protein_coding	2600001H07Rik	11	DEAD (Asp-Glu-Ala-Asp) box polypeptide 56 [Source:MGI Symbol;Acc:MGI:1277172]
ENSMUSG00000004394	1729.27531710196	0.0253643873490439	0.247419976971228	0.102610855534202	0.918271826851353	1	ENSMUST00000004508	ENSMUSP00000004508	103694	Tmed4	Tmed4	2003	protein_coding	1110014L17Rik	11	transmembrane p24 trafficking protein 4 [Source:MGI Symbol;Acc:MGI:1915070]
ENSMUSG00000004415	0.819895915259171	0	0.100953918834142	0	1	1	ENSMUST00000111103	ENSMUSP00000106732	140709	Col26a1	Col26a1	2781	protein_coding	9430032K24Rik	5	collagen, type XXVI, alpha 1 [Source:MGI Symbol;Acc:MGI:2155345]
ENSMUSG00000004446	925.80842304169	0.249053345456506	0.266397461726204	0.934717147350987	0.349934087564369	1	ENSMUST00000160684	ENSMUSP00000125731	12122	Bid	Bid	2415	protein_coding	2700049M22Rik	6	BH3 interacting domain death agonist [Source:MGI Symbol;Acc:MGI:108093]
ENSMUSG00000004451	1796.55002947934	-0.0539971522365567	0.242489724280815	-0.222512463834665	0.823914971721704	1	ENSMUST00000156213		64143	Ralb	Ralb	2742	protein_coding	5730472O18Rik	1	v-ral simian leukemia viral oncogene B [Source:MGI Symbol;Acc:MGI:1927244]
ENSMUSG00000004455	4442.30122263759	0.249668052067064	0.177454124819155	1.40672756304685	0.159508189264751	1	ENSMUST00000128309	ENSMUSP00000142415	19047	Ppp1cc	Ppp1cc	2492	protein_coding	PP1	5	protein phosphatase 1 catalytic subunit gamma [Source:MGI Symbol;Acc:MGI:104872]
ENSMUSG00000004460	2092.14655396423	-0.173265586517921	0.221089760778624	-0.784307816235836	0.432859514226392	1	ENSMUST00000166487	ENSMUSP00000126828	67838	Dnajb11	Dnajb11	2513	protein_coding	1810031F23Rik	16	DnaJ heat shock protein family (Hsp40) member B11 [Source:MGI Symbol;Acc:MGI:1915088]
ENSMUSG00000004462	293.575816445429	-0.120418919288706	0.185692621401476	-0.648234173646324	0.516833502075427	1	ENSMUST00000232345	ENSMUSP00000156050	70573	Tbccd1	Tbccd1	2980	protein_coding	5730478M09Rik	16	TBCC domain containing 1 [Source:MGI Symbol;Acc:MGI:1917823]
ENSMUSG00000004473	24.8752702409468	0.179988228838988	0.320727034551455	0.564742234477262	0.572249102839463	1	ENSMUST00000004587	ENSMUSP00000004587	20256	Clec11a	Clec11a	2978	protein_coding	Clecsf3	7	C-type lectin domain family 11, member a [Source:MGI Symbol;Acc:MGI:1298219]
ENSMUSG00000004500	196.439616098305	-0.235945125049668	0.213216105282194	-1.10656999221674	0.268479887186268	1	ENSMUST00000124387	ENSMUSP00000123956	243834	Zfp324	Zfp324	4595	protein_coding	D430030K24Rik	7	zinc finger protein 324 [Source:MGI Symbol;Acc:MGI:2444641]
ENSMUSG00000004508	561.685478956962	0.182148181798708	0.295370017431999	0.612830906693415	0.539988152588503	1	ENSMUST00000004622	ENSMUSP00000004622	14389	Gab2	Gab2	6168	protein_coding	D130058I17Rik	7	growth factor receptor bound protein 2-associated protein 2 [Source:MGI Symbol;Acc:MGI:1333854]
ENSMUSG00000004530	4009.76129623005	0.147224854108917	0.220498630320819	0.6668073814256	0.504895177212684	1	ENSMUST00000171630		23790	Coro1c	Coro1c	5130	protein_coding	coronin 3	5	coronin, actin binding protein 1C [Source:MGI Symbol;Acc:MGI:1345964]
ENSMUSG00000004535	4109.14249053277	0.171835140742866	0.199123477213165	0.862468965661034	0.388429503782225	1	ENSMUST00000149586		52440	Tax1bp1	Tax1bp1	4249	protein_coding	1200003J11Rik	6	Tax1 (human T cell leukemia virus type I) binding protein 1 [Source:MGI Symbol;Acc:MGI:1289308]
ENSMUSG00000004540	89.3311279507283	0.195928667153802	0.350379943414666	0.516438458728308	0.605548210842084	1	ENSMUST00000004655	ENSMUSP00000004655	26437	Psg17	Psg17	2100	protein_coding	Cea-2	7	pregnancy specific glycoprotein 17 [Source:MGI Symbol;Acc:MGI:1347250]
ENSMUSG00000004542	36.2150706340699	0.149963621196196	0.30975564887707	0.474538887099446	0.635115674289709	1	ENSMUST00000004657	ENSMUSP00000004657	26439	Psg19	Psg19	2105	protein_coding	Cea-4	7	pregnancy specific glycoprotein 19 [Source:MGI Symbol;Acc:MGI:1347252]
ENSMUSG00000004552	260.626368592258	-0.0702569799726232	0.333464991621292	-0.252227807190518	0.800864985718237	1	ENSMUST00000073350	ENSMUSP00000073072	13034	Ctse	Ctse	2126	protein_coding	A430072O03Rik	1	cathepsin E [Source:MGI Symbol;Acc:MGI:107361]
ENSMUSG00000004558	255.790915281608	-0.0832282663870186	0.351599675920817	-0.236094662970995	0.813359215217746	1	ENSMUST00000111632	ENSMUSP00000107259	29811	Ndrg2	Ndrg2	2103	protein_coding	Ndr2	14	N-myc downstream regulated gene 2 [Source:MGI Symbol;Acc:MGI:1352498]
ENSMUSG00000004561	317.852978179535	0.0401334616525014	0.261633898253638	0.154013588829346	0.877599021088074	1	ENSMUST00000166408		52535	Mettl17	Mettl17	3404	protein_coding	2310032K15Rik	14	methyltransferase like 17 [Source:MGI Symbol;Acc:MGI:1098577]
ENSMUSG00000004562	1623.68422547037	0.0057549624179815	0.33601396272821	0.0169150119829022	0.98650441665017	1	ENSMUST00000093813	ENSMUSP00000091331	268739	Arhgef40	Arhgef40	5621	protein_coding	E130112L23Rik	14	Rho guanine nucleotide exchange factor (GEF) 40 [Source:MGI Symbol;Acc:MGI:2685515]
ENSMUSG00000004565	696.698330327903	0.180376712505623	0.238520538525533	0.756885139269867	0.449118679262104	1	ENSMUST00000208851		50767	Pnpla6	Pnpla6	5743	protein_coding	MSws	8	patatin-like phospholipase domain containing 6 [Source:MGI Symbol;Acc:MGI:1354723]
ENSMUSG00000004567	610.906031985306	0.151818906505959	0.210350987440726	0.722170935183231	0.47018939043921	1	ENSMUST00000208739		94178	Mcoln1	Mcoln1	2889	protein_coding	2210015I05Rik	8	mucolipin 1 [Source:MGI Symbol;Acc:MGI:1890498]
ENSMUSG00000004568	642.730968167885	-0.151819807857176	0.287823435477585	-0.530774672171945	0.595574933416935	1	ENSMUST00000239102	ENSMUSP00000158969	102098	Arhgef18	Arhgef18	6574	protein_coding	A430078G23Rik	8	rho/rac guanine nucleotide exchange factor (GEF) 18 [Source:MGI Symbol;Acc:MGI:2142567]
ENSMUSG00000004591	3011.42794676088	-0.134962213526126	0.233655125820053	-0.576392476850626	0.564349928312148	1	ENSMUST00000043812	ENSMUSP00000039566	109333	Pkn2	Pkn2	6207	protein_coding	6030436C20Rik	3	protein kinase N2 [Source:MGI Symbol;Acc:MGI:109211]
ENSMUSG00000004609	694.586911500334	-0.361949070931485	0.33892716684267	-1.01934346422662	0.308039936222825	1	ENSMUST00000205503	ENSMUSP00000146225	12489	Cd33	Cd33	5728	protein_coding	gp67	7	CD33 antigen [Source:MGI Symbol;Acc:MGI:99440]
ENSMUSG00000004610	674.838583158922	-0.0500017475807447	0.240436147064348	-0.208365698910479	0.834943436829233	1	ENSMUST00000004729	ENSMUSP00000004729	110826	Etfb	Etfb	893	protein_coding	0610009I16Rik	7	electron transferring flavoprotein, beta polypeptide [Source:MGI Symbol;Acc:MGI:106098]
ENSMUSG00000004612	96.70713079005	0.0848275157297124	0.350830220045792	0.30342600626935	0.761565229140762	1	ENSMUST00000070518	ENSMUSP00000068946	72310	Nkg7	Nkg7	881	protein_coding	2500004F03Rik	7	natural killer cell group 7 sequence [Source:MGI Symbol;Acc:MGI:1931250]
ENSMUSG00000004626	1319.35616307902	0.0995148509221759	0.177473256310373	0.560777195010261	0.574949434925737	1	ENSMUST00000160708	ENSMUSP00000125405	20911	Stxbp2	Stxbp2	2908	protein_coding	C79054	8	syntaxin binding protein 2 [Source:MGI Symbol;Acc:MGI:107370]
ENSMUSG00000004630	0.388035916944369	0.0215075235713704	0.101955459796409	0.210940316583368	0.832933843780979	1	ENSMUST00000145855		18545	Pcp2	Pcp2	1606	protein_coding	L7	8	Purkinje cell protein 2 (L7) [Source:MGI Symbol;Acc:MGI:97508]
ENSMUSG00000004631	185.096485892719	-0.0598362478660966	0.342336416460901	-0.177958917157662	0.858755240024766	1	ENSMUST00000203556		20392	Sgce	Sgce	4416	protein_coding	e-SG	6	sarcoglycan, epsilon [Source:MGI Symbol;Acc:MGI:1329042]
ENSMUSG00000004633	57.1791240808287	0.370623902440032	0.35499217904385	1.11233189155716	0.265995476613236	1	ENSMUST00000067741	ENSMUSP00000066078	69993	Chn2	Chn2	2983	protein_coding	1700026N20Rik	6	chimerin 2 [Source:MGI Symbol;Acc:MGI:1917243]
ENSMUSG00000004637	194.507481413563	0.0128405554319819	0.217627085459948	0.0590288562112993	0.952929124245776	1	ENSMUST00000160005		80707	Wwox	Wwox	3781	protein_coding	5330426P09Rik	8	WW domain-containing oxidoreductase [Source:MGI Symbol;Acc:MGI:1931237]
ENSMUSG00000004642	2264.23129588896	0.128049157355636	0.255271855916778	0.501494950607794	0.616022830608786	1	ENSMUST00000143029		20492	Slbp	Slbp	2922	protein_coding		5	stem-loop binding protein [Source:MGI Symbol;Acc:MGI:108402]
ENSMUSG00000004651	0.0714908479794857	0	0.0988727027609018	0	1	1	ENSMUST00000004770	ENSMUSP00000004770	22173	Tyr	Tyr	6042	protein_coding	Oca1	7	tyrosinase [Source:MGI Symbol;Acc:MGI:98880]
ENSMUSG00000004655	3515.4973389467	-0.241838847501042	0.335058839036958	-0.714464070213166	0.474940265946395	1	ENSMUST00000004774	ENSMUSP00000004774	11826	Aqp1	Aqp1	2627	protein_coding	CHIP28	6	aquaporin 1 [Source:MGI Symbol;Acc:MGI:103201]
ENSMUSG00000004661	105.459017879326	-0.11356480010535	0.348205043989781	-0.380360104721997	NA	NA	ENSMUST00000171444	ENSMUSP00000130173	56380	Arid3b	Arid3b	4171	protein_coding	Bdp	9	AT rich interactive domain 3B (BRIGHT-like) [Source:MGI Symbol;Acc:MGI:1930768]
ENSMUSG00000004665	3715.12929411143	-0.114904142878139	0.308169840566202	-0.372020666633754	0.709877462191317	1	ENSMUST00000004784	ENSMUSP00000004784	12798	Cnn2	Cnn2	2460	protein_coding	Calpo2	10	calponin 2 [Source:MGI Symbol;Acc:MGI:105093]
ENSMUSG00000004667	913.436044736463	0.0801773040757087	0.273973630543836	0.292712188825684	0.769742152434101	1	ENSMUST00000143438		66420	Polr2e	Polr2e	2403	protein_coding	25kDa	10	polymerase (RNA) II (DNA directed) polypeptide E [Source:MGI Symbol;Acc:MGI:1913670]
ENSMUSG00000004668	16.4870111363287	-0.199554159474974	0.253745239458325	-0.623033640202572	0.533262415697239	1	ENSMUST00000042740	ENSMUSP00000040465	268379	Abca13	Abca13	16011	protein_coding	A930002G16Rik	11	ATP-binding cassette, sub-family A (ABC1), member 13 [Source:MGI Symbol;Acc:MGI:2388707]
ENSMUSG00000004677	1986.6063463376	0.0546449821558863	0.183179467834029	0.298297979924666	0.765475745937807	1	ENSMUST00000170242	ENSMUSP00000129220	17925	Myo9b	Myo9b	7297	protein_coding		8	myosin IXb [Source:MGI Symbol;Acc:MGI:106624]
ENSMUSG00000004698	133.141595634393	-0.347217488577128	0.353801202893922	-1.02785196007203	0.304019470172716	1	ENSMUST00000209902	ENSMUSP00000147519	79221	Hdac9	Hdac9	7940	protein_coding	D030072B18Rik	12	histone deacetylase 9 [Source:MGI Symbol;Acc:MGI:1931221]
ENSMUSG00000004707	890.510406106888	0.169823219968228	0.354619131970831	0.478601382402749	0.632222234709061	1	ENSMUST00000068878	ENSMUSP00000069319	17085	Ly9	Ly9	2488	protein_coding	CD229	1	lymphocyte antigen 9 [Source:MGI Symbol;Acc:MGI:96885]
ENSMUSG00000004709	78.246920277076	-0.182389989586703	0.341261502644157	-0.529364972388703	0.596552292010996	1	ENSMUST00000004829	ENSMUSP00000004829	18106	Cd244a	Cd244	3760	protein_coding	2B4	1	CD244 molecule A [Source:MGI Symbol;Acc:MGI:109294]
ENSMUSG00000004730	642.158030780494	-0.283885969361495	0.349004196128695	-0.807470117930646	0.41939568383849	1	ENSMUST00000086763	ENSMUSP00000083971	13733	Adgre1	Adgre1	3238	protein_coding	DD7A5-7	17	adhesion G protein-coupled receptor E1 [Source:MGI Symbol;Acc:MGI:106912]
ENSMUSG00000004748	45.0851664976252	-0.360948679895704	0.350135549097819	-1.08572104991826	0.277602424808079	1	ENSMUST00000004868	ENSMUSP00000004868	67900	Mtfp1	Mtfp1	1411	protein_coding	1700020C11Rik	11	mitochondrial fission process 1 [Source:MGI Symbol;Acc:MGI:1916686]
ENSMUSG00000004768	618.246492328738	-0.186952366550028	0.213411553968926	-0.874877169374072	0.381640742667975	1	ENSMUST00000138024	ENSMUSP00000137896	19335	Rab23	Rab23	4398	protein_coding		1	RAB23, member RAS oncogene family [Source:MGI Symbol;Acc:MGI:99833]
ENSMUSG00000004771	3187.67002430427	-0.00760442209214475	0.260531442420896	-0.0291709889639106	0.976728218836309	1	ENSMUST00000172298	ENSMUSP00000129163	53869	Rab11a	Rab11a	2336	protein_coding		9	RAB11A, member RAS oncogene family [Source:MGI Symbol;Acc:MGI:1858202]
ENSMUSG00000004788	555.66964225719	-0.0767015558690611	0.24276651147891	-0.316185923104375	0.751861391824426	1	ENSMUST00000004910	ENSMUSP00000004910	217715	Eif2b2	Eif2b2	1605	protein_coding	EIF-2Bbeta	12	eukaryotic translation initiation factor 2B, subunit 2 beta [Source:MGI Symbol;Acc:MGI:2145118]
ENSMUSG00000004789	3400.91257079532	0.0876840276452279	0.169673265441331	0.516782384477691	0.605308078242474	1	ENSMUST00000223415		78920	Dlst	Dlst	3220	protein_coding	1600017E01Rik	12	dihydrolipoamide S-succinyltransferase (E2 component of 2-oxo-glutarate complex) [Source:MGI Symbol;Acc:MGI:1926170]
ENSMUSG00000004791	616.001222892428	-0.452542060239178	0.34825961412737	-1.43501354436901	0.151283238021812	1	ENSMUST00000223220	ENSMUSP00000152165	18654	Pgf	Pgf	2080	protein_coding	PIGF	12	placental growth factor [Source:MGI Symbol;Acc:MGI:105095]
ENSMUSG00000004798	1328.33577492606	0.0250796551488555	0.246589314636823	0.101576633740316	0.919092727073385	1	ENSMUST00000004920	ENSMUSP00000004920	29869	Ulk2	Ulk2	5743	protein_coding	A830085I22Rik	11	unc-51 like kinase 2 [Source:MGI Symbol;Acc:MGI:1352758]
ENSMUSG00000004814	361.934417096865	-0.0158149064454442	0.354853706017309	-0.0418776509641921	0.966596232712287	1	ENSMUST00000004936	ENSMUSP00000004936	56221	Ccl24	Ccl24	1295	protein_coding	CKb-6	5	chemokine (C-C motif) ligand 24 [Source:MGI Symbol;Acc:MGI:1928953]
ENSMUSG00000004815	344.964533205897	0.167923892827505	0.228607914404932	0.734738632883676	0.462498687261786	1	ENSMUST00000132179	ENSMUSP00000118466	110524	Dgkq	Dgkq	5345	protein_coding	110kDa	5	diacylglycerol kinase, theta [Source:MGI Symbol;Acc:MGI:102918]
ENSMUSG00000004837	795.890172576446	-0.126872300532922	0.334895200084565	-0.380026826626677	0.703925501640055	1	ENSMUST00000004959	ENSMUSP00000004959	71520	Grap	Grap	1662	protein_coding	8430435N19Rik	11	GRB2-related adaptor protein [Source:MGI Symbol;Acc:MGI:1918770]
ENSMUSG00000004843	1725.43555758487	-0.0763702957498173	0.211113818810746	-0.361484654723685	0.717737174328371	1	ENSMUST00000004965	ENSMUSP00000004965	68942	Chmp2b	Chmp2b	1872	protein_coding	1190006E07Rik	16	charged multivesicular body protein 2B [Source:MGI Symbol;Acc:MGI:1916192]
ENSMUSG00000004846	2184.85306006595	-0.223650361647868	0.324177410863794	-0.691418931140764	0.489302310581161	1	ENSMUST00000004968	ENSMUSP00000004968	26433	Plod3	Plod3	3280	protein_coding	LH3	5	procollagen-lysine, 2-oxoglutarate 5-dioxygenase 3 [Source:MGI Symbol;Acc:MGI:1347008]
ENSMUSG00000004849	1256.22484582507	0.250063881674648	0.233872107320311	1.06905139667807	0.285046510621796	1	ENSMUST00000111080	ENSMUSP00000106709	11769	Ap1s1	Ap1s1	1353	protein_coding	AP19	5	adaptor protein complex AP-1, sigma 1 [Source:MGI Symbol;Acc:MGI:1098244]
ENSMUSG00000004864	235.810778314792	-0.180909541605187	0.354097033973795	-0.525432747192605	0.599282393753835	1	ENSMUST00000233984	ENSMUSP00000156387	26415	Mapk13	Mapk13	2937	protein_coding	p38 delta MAP kinase	17	mitogen-activated protein kinase 13 [Source:MGI Symbol;Acc:MGI:1346864]
ENSMUSG00000004865	2242.16042052497	0.0980282438973828	0.208624541837353	0.469836865820063	0.638471573353849	1	ENSMUST00000126683		20815	Srpk1	Srpk1	4956	protein_coding	SR protein-specific kinase 1	17	serine/arginine-rich protein specific kinase 1 [Source:MGI Symbol;Acc:MGI:106908]
ENSMUSG00000004872	2.94355095480474	0.0579296828728836	0.269898957960552	0.204408967586007	0.83803392300961	1	ENSMUST00000087086	ENSMUSP00000084320	18505	Pax3	Pax3	3863	protein_coding	Pax-3	1	paired box 3 [Source:MGI Symbol;Acc:MGI:97487]
ENSMUSG00000004880	3237.9811191701	-0.0388026465474196	0.209340868495569	-0.185122529708647	0.853132930862789	1	ENSMUST00000005003	ENSMUSP00000005003	98386	Lbr	Lbr	3510	protein_coding		1	lamin B receptor [Source:MGI Symbol;Acc:MGI:2138281]
ENSMUSG00000004885	30.0217666416234	-0.443657467126249	0.316884050483098	-1.30788877991031	0.190911035696963	1	ENSMUST00000005019	ENSMUSP00000005019	12904	Crabp2	Crabp2	931	protein_coding	Crabp-2	3	cellular retinoic acid binding protein II [Source:MGI Symbol;Acc:MGI:88491]
ENSMUSG00000004891	3419.30715682996	-0.232586246251118	0.350216514646877	-0.65120005136465	0.514917357205165	1	ENSMUST00000090973	ENSMUSP00000088493	18008	Nes	Nes	6126	protein_coding	ESTM46	3	nestin [Source:MGI Symbol;Acc:MGI:101784]
ENSMUSG00000004892	8.28918776479681	0.164796449641418	0.30962245682121	0.731552499117574	0.464441749957698	1	ENSMUST00000090971	ENSMUSP00000088491	12032	Bcan	Bcan	3141	protein_coding	Cspg7	3	brevican [Source:MGI Symbol;Acc:MGI:1096385]
ENSMUSG00000004894	0.346583832754952	0.00117208812640814	0.0988727027609018	0.0105844577240923	0.991554982281375	1	ENSMUST00000160737		73940	Hapln2	Hapln2	2338	protein_coding	4930401E20Rik	3	hyaluronan and proteoglycan link protein 2 [Source:MGI Symbol;Acc:MGI:2137300]
ENSMUSG00000004895	792.967083094362	0.0671965443327739	0.223420712444983	0.300746909789085	0.763607494914611	1	ENSMUST00000005015	ENSMUSP00000005015	94315	Prcc	Prcc	2099	protein_coding		3	papillary renal cell carcinoma (translocation-associated) [Source:MGI Symbol;Acc:MGI:2137738]
ENSMUSG00000004896	345.737708428	0.0155903602412625	0.206304941489142	0.0755020985457818	0.939815227906545	1	ENSMUST00000161014		229503	Rrnad1	Rrnad1	3565	protein_coding	BC023814	3	ribosomal RNA adenine dimethylase domain containing 1 [Source:MGI Symbol;Acc:MGI:2387197]
ENSMUSG00000004897	9321.1909936973	0.0851929706742013	0.275327214957073	0.309088188774617	0.757254443583217	1	ENSMUST00000005017	ENSMUSP00000005017	15191	Hdgf	Hdgf	2245	protein_coding	D3Ertd299e	3	heparin binding growth factor [Source:MGI Symbol;Acc:MGI:1194494]
ENSMUSG00000004902	5.72072291767489	0.0328010185422412	0.145459027694953	1.09997309920987	NA	NA	ENSMUST00000112682	ENSMUSP00000108302	71803	Slc25a18	Slc25a18	1911	protein_coding	1500015I14Rik	6	solute carrier family 25 (mitochondrial carrier), member 18 [Source:MGI Symbol;Acc:MGI:1919053]
ENSMUSG00000004929	370.115086086459	-0.247302091773494	0.290723335866444	-0.853554504924599	0.393351875470858	1	ENSMUST00000005057	ENSMUSP00000005057	50492	Thop1	Thop1	2832	protein_coding	EP24.15	10	thimet oligopeptidase 1 [Source:MGI Symbol;Acc:MGI:1354165]
ENSMUSG00000004931	200.581505150319	-0.340968903656809	0.283202998863853	-1.20814823712247	0.226990248151449	1	ENSMUST00000220297	ENSMUSP00000151985	57267	Apba3	Apba3	2268	protein_coding	lin-10	10	amyloid beta (A4) precursor protein-binding, family A, member 3 [Source:MGI Symbol;Acc:MGI:1888527]
ENSMUSG00000004933	44.1489628421639	0.0288012840455103	0.350936817385818	0.0842952439728061	0.932821693705264	1	ENSMUST00000150605		17179	Matk	Matk	2983	protein_coding	CHK	10	megakaryocyte-associated tyrosine kinase [Source:MGI Symbol;Acc:MGI:99259]
ENSMUSG00000004934	186.239445967373	-0.304639440554888	0.20943958656437	-1.45510280449357	0.14564080289779	1	ENSMUST00000005064	ENSMUSP00000005064	59004	Pias4	Pias4	2571	protein_coding	PIASy	10	protein inhibitor of activated STAT 4 [Source:MGI Symbol;Acc:MGI:2136940]
ENSMUSG00000004936	2582.41712000096	-0.26745124815428	0.244375966984173	-1.09404892539306	0.273933521007053	1	ENSMUST00000005066	ENSMUSP00000005066	26395	Map2k1	Map2k1	2436	protein_coding	MAP kinase kinase 1	9	mitogen-activated protein kinase kinase 1 [Source:MGI Symbol;Acc:MGI:1346866]
ENSMUSG00000004937	1336.72016090413	0.028486922582484	0.222864201816569	0.127890658254484	0.898235503969509	1	ENSMUST00000005067	ENSMUSP00000005067	52551	Sgta	Sgta	1969	protein_coding	5330427H01Rik	10	small glutamine-rich tetratricopeptide repeat (TPR)-containing, alpha [Source:MGI Symbol;Acc:MGI:1098703]
ENSMUSG00000004939	0.512005431766714	-0.0809215732279405	0.0993639242554337	-0.621100721562441	0.534533354538625	1	ENSMUST00000005069	ENSMUSP00000005069	69564	Nmrk2	Nmrk2	1854	protein_coding	2310015C21Rik	10	nicotinamide riboside kinase 2 [Source:MGI Symbol;Acc:MGI:1916814]
ENSMUSG00000004945	576.759666437237	0.424409410982352	0.215321467392152	1.97148270846416	0.0486686889321469	1	ENSMUST00000005053	ENSMUSP00000005053	70544	Tmem242	Tmem242	948	protein_coding	1110008A10Rik	17	transmembrane protein 242 [Source:MGI Symbol;Acc:MGI:1917794]
ENSMUSG00000004947	178.78926165899	0.0588583511715871	0.245541168545799	0.23975136994627	0.810523008632929	1	ENSMUST00000142041		74198	Dtx2	Dtx2	5420	protein_coding	2610524D08Rik	5	deltex 2, E3 ubiquitin ligase [Source:MGI Symbol;Acc:MGI:1921448]
ENSMUSG00000004948	0.174269212263668	0	0.0988727027609018	0	1	1	ENSMUST00000005073	ENSMUSP00000005073	22788	Zp3	Zp3	1323	protein_coding	Zp-3	5	zona pellucida glycoprotein 3 [Source:MGI Symbol;Acc:MGI:99215]
ENSMUSG00000004951	328.647119875373	-0.549782001307764	0.354474849165457	-1.74358355258951	0.0812317333417612	1	ENSMUST00000111155	ENSMUSP00000106785	15507	Hspb1	Hspb1	930	protein_coding	Hsp25	5	heat shock protein 1 [Source:MGI Symbol;Acc:MGI:96240]
ENSMUSG00000004952	556.596605514471	0.254426720762927	0.327362047849247	0.776484597783498	0.437462911492539	1	ENSMUST00000125048		54153	Rasa4	Rasa4	3967	protein_coding		5	RAS p21 protein activator 4 [Source:MGI Symbol;Acc:MGI:1858600]
ENSMUSG00000004961	16.3969733699014	-0.00110227162819596	0.274062912035884	-0.0111525201438529	0.991101760822138	1	ENSMUST00000065957	ENSMUSP00000070322	53420	Syt5	Syt5	1750	protein_coding	SytIX	7	synaptotagmin V [Source:MGI Symbol;Acc:MGI:1926368]
ENSMUSG00000004980	21326.1706368874	-0.0632144795623376	0.180076371123036	-0.351114813275728	0.7255022151833	1	ENSMUST00000205204		53379	Hnrnpa2b1	Hnrnpa2b1	3645	protein_coding	9130414A06Rik	6	heterogeneous nuclear ribonucleoprotein A2/B1 [Source:MGI Symbol;Acc:MGI:104819]
ENSMUSG00000004988	17.399059323871	-0.0639271391978223	0.292398626218822	-0.3296432426524	0.741669544316171	1	ENSMUST00000005114	ENSMUSP00000005114	108017	Fxyd4	Fxyd4	1199	protein_coding	0610008I02Rik	6	FXYD domain-containing ion transport regulator 4 [Source:MGI Symbol;Acc:MGI:1889005]
ENSMUSG00000004994	137.974755304025	-0.11092742316862	0.278936536509084	-0.399448872577547	0.689562489052031	1	ENSMUST00000098578	ENSMUSP00000096177	67736	Ccdc130	Ccdc130	2119	protein_coding	4930527D15Rik	8	coiled-coil domain containing 130 [Source:MGI Symbol;Acc:MGI:1914986]
ENSMUSG00000004996	185.661504456843	0.132888156056862	0.288181963674734	0.464118407785121	0.642562914071032	1	ENSMUST00000126435	ENSMUSP00000122623	67873	Mri1	Mri1	2819	protein_coding	2410018C20Rik	8	methylthioribose-1-phosphate isomerase 1 [Source:MGI Symbol;Acc:MGI:1915123]
ENSMUSG00000005034	4938.31903774875	-0.36306393423825	0.207612664600739	-1.74545482214491	0.080905729966765	1	ENSMUST00000102515	ENSMUSP00000099573	18749	Prkacb	Prkacb	4347	protein_coding	cAMP-dependent protein kinase C beta	3	protein kinase, cAMP dependent, catalytic, beta [Source:MGI Symbol;Acc:MGI:97594]
ENSMUSG00000005043	489.110637481975	0.113864623681059	0.221446388902453	0.514194041572833	0.607116333183757	1	ENSMUST00000005173	ENSMUSP00000005173	27029	Sgsh	Sgsh	4357	protein_coding	4632406A19Rik	11	N-sulfoglucosamine sulfohydrolase (sulfamidase) [Source:MGI Symbol;Acc:MGI:1350341]
ENSMUSG00000005045	22.655936488157	-0.023275247531248	0.354872243297654	-0.0617837934979741	0.950735009743925	1	ENSMUST00000030775	ENSMUSP00000030775	269610	Chd5	Chd5	9486	protein_coding	4930532L22Rik	4	chromodomain helicase DNA binding protein 5 [Source:MGI Symbol;Acc:MGI:3036258]
ENSMUSG00000005054	2867.68093811092	0.0471478262087257	0.305287765376395	0.154047737332752	0.877572095833292	1	ENSMUST00000005185	ENSMUSP00000005185	13014	Cstb	Cstb	603	protein_coding	Stfb	10	cystatin B [Source:MGI Symbol;Acc:MGI:109514]
ENSMUSG00000005057	132.813993734996	0.0241157766648725	0.352572024121078	0.0786067981677533	NA	NA	ENSMUST00000005188	ENSMUSP00000005188	23921	Sh2b2	Sh2b2	2848	protein_coding	Aps	5	SH2B adaptor protein 2 [Source:MGI Symbol;Acc:MGI:1345171]
ENSMUSG00000005069	653.191402444015	0.191764242699529	0.238820163712764	0.802584820011531	0.422214745131276	1	ENSMUST00000112532	ENSMUSP00000108151	19305	Pex5	Pex5	3148	protein_coding	ESTM1	6	peroxisomal biogenesis factor 5 [Source:MGI Symbol;Acc:MGI:1098808]
ENSMUSG00000005078	810.909897555255	-0.0221145226948713	0.281590897678738	-0.0787211359815516	0.937254433566909	1	ENSMUST00000117449	ENSMUSP00000113744	104771	Jkamp	Jkamp	1874	protein_coding	1200003C05Rik	12	JNK1/MAPK8-associated membrane protein [Source:MGI Symbol;Acc:MGI:1915057]
ENSMUSG00000005087	15083.7088980469	-0.0332335506850252	0.347277640332023	-0.0947551772617788	0.924509289976911	1	ENSMUST00000005218	ENSMUSP00000005218	12505	Cd44	Cd44	5614	protein_coding	HERMES	2	CD44 antigen [Source:MGI Symbol;Acc:MGI:88338]
ENSMUSG00000005089	29.7486287656452	-0.0617083191024237	0.283526354485548	-0.447130263493785	NA	NA	ENSMUST00000080210	ENSMUSP00000079100	20511	Slc1a2	Slc1a2	11595	protein_coding	1700091C19Rik	2	solute carrier family 1 (glial high affinity glutamate transporter), member 2 [Source:MGI Symbol;Acc:MGI:101931]
ENSMUSG00000005102	580.554665886017	0.258121946233215	0.18418517107887	1.40058490525494	0.161338237408475	1	ENSMUST00000110874	ENSMUSP00000106498	27103	Eif2ak4	Eif2ak4	5298	protein_coding	GCN2	2	eukaryotic translation initiation factor 2 alpha kinase 4 [Source:MGI Symbol;Acc:MGI:1353427]
ENSMUSG00000005103	7504.38626147467	-0.0119700803108444	0.215973892617775	-0.0553825535948245	0.955833694717919	1	ENSMUST00000202199		22388	Wdr1	Wdr1	3909	protein_coding	Aip1	5	WD repeat domain 1 [Source:MGI Symbol;Acc:MGI:1337100]
ENSMUSG00000005107	467.317716433166	0.12936163587854	0.304852128253424	0.421701982209715	0.673242557439575	1	ENSMUST00000067886	ENSMUSP00000063352	117591	Slc2a9	Slc2a9	3602	protein_coding	Glut9	5	solute carrier family 2 (facilitated glucose transporter), member 9 [Source:MGI Symbol;Acc:MGI:2152844]
ENSMUSG00000005124	589.658310491464	-0.0500776007000999	0.349398353030485	-0.144275517536115	0.885282910201793	1	ENSMUST00000005255	ENSMUSP00000005255	22402	Ccn4	Wisp1	5097	protein_coding	CCN4	15	cellular communication network factor 4 [Source:MGI Symbol;Acc:MGI:1197008]
ENSMUSG00000005125	11968.7767624213	-0.377448122569812	0.351392241979989	-1.13731928785268	0.255404834488359	1	ENSMUST00000171569		17988	Ndrg1	Ndrg1	4049	protein_coding	CAP43	15	N-myc downstream regulated gene 1 [Source:MGI Symbol;Acc:MGI:1341799]
ENSMUSG00000005131	6.13499308528725	0.177123435308526	0.314665172366123	0.649455270703877	0.516044148907108	1	ENSMUST00000215668	ENSMUSP00000150018	75311	4930550C14Rik	4930550C14Rik	2732	protein_coding		9	RIKEN cDNA 4930550C14 gene [Source:MGI Symbol;Acc:MGI:1922561]
ENSMUSG00000005142	2519.75919395955	-0.179098990276036	0.193562079959284	-0.924814002237216	0.355062665813812	1	ENSMUST00000034121	ENSMUSP00000034121	17159	Man2b1	Man2b1	3822	protein_coding	lysosomal alpha-mannosidase	8	mannosidase 2, alpha B1 [Source:MGI Symbol;Acc:MGI:107286]
ENSMUSG00000005148	1381.9902474426	-0.362437020965371	0.316092091552181	-1.14480763260569	0.25228885289224	1	ENSMUST00000005279	ENSMUSP00000005279	12224	Klf5	Klf5	3352	protein_coding	4930520J07Rik	14	Kruppel-like factor 5 [Source:MGI Symbol;Acc:MGI:1338056]
ENSMUSG00000005150	267.48058235379	0.232271219871782	0.262169125503284	0.890648693308864	0.37311766763989	1	ENSMUST00000152186		67836	Wdr83	Wdr83	2707	protein_coding	1500041N16Rik	8	WD repeat domain containing 83 [Source:MGI Symbol;Acc:MGI:1915086]
ENSMUSG00000005161	4734.83228365739	0.230718921120507	0.307420147355588	0.753319379512208	0.45125801602152	1	ENSMUST00000109734	ENSMUSP00000105356	21672	Prdx2	Prdx2	1612	protein_coding	protector protein	8	peroxiredoxin 2 [Source:MGI Symbol;Acc:MGI:109486]
ENSMUSG00000005198	4936.82755933942	-0.0320698765075811	0.197805217816937	-0.162062967144502	0.871256268559771	1	ENSMUST00000058470	ENSMUSP00000050771	20020	Polr2a	Polr2a	6740	protein_coding	220kDa	11	polymerase (RNA) II (DNA directed) polypeptide A [Source:MGI Symbol;Acc:MGI:98086]
ENSMUSG00000005202	0.0682300076764529	0.0202001486445789	0.0988727027609018	0.204301622707876	0.838117801978635	1	ENSMUST00000005334	ENSMUSP00000005334	20415	Shbg	Shbg	1419	protein_coding		11	sex hormone binding globulin [Source:MGI Symbol;Acc:MGI:98295]
ENSMUSG00000005204	1652.43155411135	0.0912906788864816	0.18472406837836	0.494326326302338	0.621075735496012	1	ENSMUST00000005336	ENSMUSP00000005336	80886	Senp3	Senp3	2313	protein_coding	Smt3ip1	11	SUMO/sentrin specific peptidase 3 [Source:MGI Symbol;Acc:MGI:2158736]
ENSMUSG00000005220	12.5283979374099	0.0746027821388264	0.284355649156955	0.590389253456183	0.55492971368495	1	ENSMUST00000005352	ENSMUSP00000005352	53419	Corin	Corin	4862	protein_coding	Lrp4	5	corin, serine peptidase [Source:MGI Symbol;Acc:MGI:1349451]
ENSMUSG00000005225	476.550244589926	0.0551619466899046	0.162768649369276	0.338907495861719	0.734679417401568	1	ENSMUST00000119706	ENSMUSP00000112466	231999	Plekha8	Plekha8	6739	protein_coding	FAPP2	6	pleckstrin homology domain containing, family A (phosphoinositide binding specific) member 8 [Source:MGI Symbol;Acc:MGI:2681164]
ENSMUSG00000005233	644.720711513844	0.191325208479064	0.240208128918094	0.79454774708593	0.426876624060553	1	ENSMUST00000126638		66442	Spc25	Spc25	1869	protein_coding	2600017H08Rik	2	SPC25, NDC80 kinetochore complex component, homolog (S. cerevisiae) [Source:MGI Symbol;Acc:MGI:1913692]
ENSMUSG00000005237	56.5730020916416	0.0491779120344061	0.304127254701708	0.261995628772514	NA	NA	ENSMUST00000108659	ENSMUSP00000104299	327954	Dnah2	Dnah2	13704	protein_coding	2900022L05Rik	11	dynein, axonemal, heavy chain 2 [Source:MGI Symbol;Acc:MGI:107731]
ENSMUSG00000005251	250.207205922635	-0.491096563233354	0.352551321680115	-1.46532639034842	0.142831889738035	1	ENSMUST00000019386	ENSMUSP00000019386	72388	Ripk4	Ripk4	3591	protein_coding	ANKK2	16	receptor-interacting serine-threonine kinase 4 [Source:MGI Symbol;Acc:MGI:1919638]
ENSMUSG00000005262	1325.50526027352	0.0864941956295759	0.187100587888508	0.462129764335833	0.643988266755376	1	ENSMUST00000115578	ENSMUSP00000111241	22230	Ufd1	Ufd1	2078	protein_coding	Ufd1	16	ubiquitin recognition factor in ER-associated degradation 1 [Source:MGI Symbol;Acc:MGI:109353]
ENSMUSG00000005267	41.096792362851	-0.150329572209565	0.352746755026546	-0.471083126453622	0.637581374252876	1	ENSMUST00000149228	ENSMUSP00000114531	170740	Zfp287	Znf287	3391	protein_coding	B230333C16Rik	11	zinc finger protein 287 [Source:MGI Symbol;Acc:MGI:2176561]
ENSMUSG00000005268	8.81066948675809	0.0998099023636556	0.249478504119858	0.316138982967614	0.751897018775457	1	ENSMUST00000124470	ENSMUSP00000122219	19116	Prlr	Prlr	9900	protein_coding	Pr-1	15	prolactin receptor [Source:MGI Symbol;Acc:MGI:97763]
ENSMUSG00000005299	814.229346756196	0.161904219766225	0.220921261275284	0.733165422844954	0.463457541655325	1	ENSMUST00000005431	ENSMUSP00000005431	56384	Letm1	Letm1	5272	protein_coding		5	leucine zipper-EF-hand containing transmembrane protein 1 [Source:MGI Symbol;Acc:MGI:1932557]
ENSMUSG00000005312	3267.17691289753	0.0207682696479736	0.136373507682416	0.152287472496039	0.878960205176925	1	ENSMUST00000058735	ENSMUSP00000050191	56085	Ubqln1	Ubqln1	3686	protein_coding	1110046H03Rik	13	ubiquilin 1 [Source:MGI Symbol;Acc:MGI:1860276]
ENSMUSG00000005320	18.964633576934	-0.0478808689267167	0.296473745230693	-0.212537542063847	0.83168769239816	1	ENSMUST00000005452	ENSMUSP00000005452	14186	Fgfr4	Fgfr4	3324	protein_coding	Fgfr-4	13	fibroblast growth factor receptor 4 [Source:MGI Symbol;Acc:MGI:95525]
ENSMUSG00000005338	10.1566896029462	-0.183562700096808	0.325840371001289	-0.820815691337207	0.411751259324365	1	ENSMUST00000111220	ENSMUSP00000106851	94332	Cadm3	Cadm3	5155	protein_coding	BIgR	1	cell adhesion molecule 3 [Source:MGI Symbol;Acc:MGI:2137858]
ENSMUSG00000005339	7.33626655604712	0.146241452700326	0.301171034255967	0.533123674232733	0.593947972015731	1	ENSMUST00000049706	ENSMUSP00000056882	14125	Fcer1a	Fcer1a	998	protein_coding	Fce1a	1	Fc receptor, IgE, high affinity I, alpha polypeptide [Source:MGI Symbol;Acc:MGI:95494]
ENSMUSG00000005354	1391.0198825014	0.0132774961744775	0.210505780773154	0.0630906288890709	0.949694336497086	1	ENSMUST00000109748	ENSMUSP00000105370	56551	Txn2	Txn2	2049	protein_coding	2510006J11Rik	15	thioredoxin 2 [Source:MGI Symbol;Acc:MGI:1929468]
ENSMUSG00000005357	0.942854222072722	0.0590281211795884	0.226471796421406	0.199720001563208	0.841699569936592	1	ENSMUST00000005490	ENSMUSP00000005490	20513	Slc1a6	Slc1a6	2029	protein_coding	EAAT4	10	solute carrier family 1 (high affinity aspartate/glutamate transporter), member 6 [Source:MGI Symbol;Acc:MGI:1096331]
ENSMUSG00000005360	79.4281132375027	-0.0885526986786403	0.330298883290131	-0.357949843526472	0.7203808489006	1	ENSMUST00000125997		20512	Slc1a3	Slc1a3	4435	protein_coding	B430115D02Rik	15	solute carrier family 1 (glial high affinity glutamate transporter), member 3 [Source:MGI Symbol;Acc:MGI:99917]
ENSMUSG00000005362	722.746612480336	0.116033266539138	0.243841538416464	0.475392263417293	0.63450740779778	1	ENSMUST00000204230		58799	Crbn	Crbn	2898	protein_coding	2610203G15Rik	6	cereblon [Source:MGI Symbol;Acc:MGI:1913277]
ENSMUSG00000005364	5.13988382538543	-0.0980238499596896	0.235130356999939	-0.730580482390255	NA	NA	ENSMUST00000204659	ENSMUSP00000144718	16192	Il5ra	Il5ra	3575	protein_coding	CD125	6	interleukin 5 receptor, alpha [Source:MGI Symbol;Acc:MGI:96558]
ENSMUSG00000005370	1959.29754139127	0.10894387020485	0.234170312057828	0.464107834023067	0.64257048930174	1	ENSMUST00000005503	ENSMUSP00000005503	17688	Msh6	Msh6	4251	protein_coding	GTBP	17	mutS homolog 6 [Source:MGI Symbol;Acc:MGI:1343961]
ENSMUSG00000005371	2512.47904278656	0.180178059155985	0.211827889324188	0.850120705586137	0.39525798103086	1	ENSMUST00000005504	ENSMUSP00000005504	225055	Fbxo11	Fbxo11	4019	protein_coding	GENA 104	17	F-box protein 11 [Source:MGI Symbol;Acc:MGI:2147134]
ENSMUSG00000005373	55.8474245348903	-0.421677346446029	0.352051818840206	-1.17657494213946	0.239365204115295	1	ENSMUST00000005507	ENSMUSP00000005507	58805	Mlxipl	Mlxipl	3622	protein_coding	bHLHd14	5	MLX interacting protein-like [Source:MGI Symbol;Acc:MGI:1927999]
ENSMUSG00000005374	913.927603377296	-0.234863334770709	0.261672113731949	-0.897199802903659	0.36961231037096	1	ENSMUST00000153183	ENSMUSP00000115011	27368	Tbl2	Tbl2	7488	protein_coding	C76179	5	transducin (beta)-like 2 [Source:MGI Symbol;Acc:MGI:1351652]
ENSMUSG00000005378	353.690533572069	0.205026009901076	0.192208870799231	1.06730380497556	0.285834670468927	1	ENSMUST00000071677	ENSMUSP00000071600	66138	Bud23	Bud23	1607	protein_coding	1110003N24Rik	5	BUD23, rRNA methyltransferase and ribosome maturation factor [Source:MGI Symbol;Acc:MGI:1913388]
ENSMUSG00000005397	2202.91361134087	-0.0275610833865621	0.292198515529405	-0.0942256277782776	0.924929927314539	1	ENSMUST00000005532	ENSMUSP00000005532	18073	Nid1	Nid1	6091	protein_coding	entactin	13	nidogen 1 [Source:MGI Symbol;Acc:MGI:97342]
ENSMUSG00000005410	2143.30113186987	0.214930164845397	0.212360889093996	1.01139387173416	0.311827953102836	1	ENSMUST00000164309	ENSMUSP00000126135	17218	Mcm5	Mcm5	3381	protein_coding	Cdc46	8	minichromosome maintenance complex component 5 [Source:MGI Symbol;Acc:MGI:103197]
ENSMUSG00000005413	2998.35736036149	-0.407203170102998	0.349721179788452	-1.21635889376611	0.223848235664376	1	ENSMUST00000005548	ENSMUSP00000005548	15368	Hmox1	Hmox1	1569	protein_coding	D8Wsu38e	8	heme oxygenase 1 [Source:MGI Symbol;Acc:MGI:96163]
ENSMUSG00000005417	5255.16833324824	0.231610053592415	0.205904305645738	1.1241198546457	0.260962183425235	1	ENSMUST00000116371	ENSMUSP00000112072	26936	Mprip	Mprip	8766	protein_coding	Gm34094	11	myosin phosphatase Rho interacting protein [Source:MGI Symbol;Acc:MGI:1349438]
ENSMUSG00000005442	1432.21454042831	-0.0063457665273793	0.188390138319896	-0.0336769727597061	0.973134741630358	1	ENSMUST00000169266	ENSMUSP00000132351	71722	Cic	Cic	8221	protein_coding	1200010B10Rik	7	capicua transcriptional repressor [Source:MGI Symbol;Acc:MGI:1918972]
ENSMUSG00000005447	670.813124100967	-0.0623706010027298	0.218909276155445	-0.284920626209812	0.77570495322777	1	ENSMUST00000148828		18476	Pafah1b3	Pafah1b3	1106	protein_coding	mus[g]	7	platelet-activating factor acetylhydrolase, isoform 1b, subunit 3 [Source:MGI Symbol;Acc:MGI:108414]
ENSMUSG00000005465	137.637388138684	-0.000390124028867239	0.348018440648558	-0.00168993298570944	0.998651629203707	1	ENSMUST00000210245		50931	Il27ra	Il27ra	2931	protein_coding	IL-27R	8	interleukin 27 receptor, alpha [Source:MGI Symbol;Acc:MGI:1355318]
ENSMUSG00000005469	1509.00126775777	-0.0126850114030018	0.186370161473577	-0.0680663523276703	0.945732815166687	1	ENSMUST00000005606	ENSMUSP00000005606	18747	Prkaca	Prkaca	2276	protein_coding	C alpha	8	protein kinase, cAMP dependent, catalytic, alpha [Source:MGI Symbol;Acc:MGI:97592]
ENSMUSG00000005470	828.733142148913	0.139824597017225	0.289862557453875	0.481455592461358	0.63019273395351	1	ENSMUST00000005607	ENSMUSP00000005607	66929	Asf1b	Asf1b	1788	protein_coding	1700003K02Rik	8	anti-silencing function 1B histone chaperone [Source:MGI Symbol;Acc:MGI:1914179]
ENSMUSG00000005481	1736.57777855308	0.10696010074786	0.234833927397521	0.455977867832264	0.648405893465898	1	ENSMUST00000212949	ENSMUSP00000148329	68278	Ddx39	Ddx39a	3836	protein_coding	2610307C23Rik	8	DEAD (Asp-Glu-Ala-Asp) box polypeptide 39 [Source:MGI Symbol;Acc:MGI:1915528]
ENSMUSG00000005483	1116.88434960282	-0.133662767973563	0.298333381102772	-0.449161866127077	0.653314894204534	1	ENSMUST00000005620	ENSMUSP00000005620	81489	Dnajb1	Dnajb1	2996	protein_coding	0610007I11Rik	8	DnaJ heat shock protein family (Hsp40) member B1 [Source:MGI Symbol;Acc:MGI:1931874]
ENSMUSG00000005493	1.12665564294308	0.0512816015723311	0.217800128323374	0.20254271996614	0.839492464698412	1	ENSMUST00000005630	ENSMUSP00000005630	55993	Msh4	Msh4	3325	protein_coding	4930485C04Rik	3	mutS homolog 4 [Source:MGI Symbol;Acc:MGI:1860077]
ENSMUSG00000005501	935.139509273971	-0.166185800358228	0.266787597907003	-0.623267174508178	0.533108964985964	1	ENSMUST00000040783	ENSMUSP00000038533	227334	Usp40	Usp40	5049	protein_coding	B230215L03Rik	1	ubiquitin specific peptidase 40 [Source:MGI Symbol;Acc:MGI:2443184]
ENSMUSG00000005503	1.24739326210708	0.0283054613473952	0.152734529424768	0.259552231180014	0.795209187665304	1	ENSMUST00000031787	ENSMUSP00000031787	14028	Evx1	Evx1	2877	protein_coding	Evx-1	6	even-skipped homeobox 1 [Source:MGI Symbol;Acc:MGI:95461]
ENSMUSG00000005505	402.929066053162	-0.194045159236925	0.201775374129729	-0.961398569039261	0.336351803509332	1	ENSMUST00000090682	ENSMUSP00000088179	67136	Kbtbd4	Kbtbd4	2437	protein_coding	2510026C23Rik	2	kelch repeat and BTB (POZ) domain containing 4 [Source:MGI Symbol;Acc:MGI:1914386]
ENSMUSG00000005506	4635.08822754924	0.0876960189209921	0.161403777124754	0.543322965917049	0.586907454539634	1	ENSMUST00000068726	ENSMUSP00000064323	13046	Celf1	Celf1	7851	protein_coding	1600010O03Rik	2	CUGBP, Elav-like family member 1 [Source:MGI Symbol;Acc:MGI:1342295]
ENSMUSG00000005510	1392.09017778199	0.194548743560844	0.195246695606158	0.996570809013989	0.31897288093077	1	ENSMUST00000005647	ENSMUSP00000005647	68349	Ndufs3	Ndufs3	1046	protein_coding	0610010M09Rik	2	NADH:ubiquinone oxidoreductase core subunit S3 [Source:MGI Symbol;Acc:MGI:1915599]
ENSMUSG00000005514	1148.08065290839	-0.0638975550618523	0.280648314181542	-0.22733164635123	0.820165866985399	1	ENSMUST00000005651	ENSMUSP00000005651	18984	Por	Por	2636	protein_coding	4933424M13Rik	5	P450 (cytochrome) oxidoreductase [Source:MGI Symbol;Acc:MGI:97744]
ENSMUSG00000005533	3660.11820344961	0.00858616545778543	0.312082199850936	0.0273994630934033	0.978141126478491	1	ENSMUST00000005671	ENSMUSP00000005671	16001	Igf1r	Igf1r	11409	protein_coding	A330103N21Rik	7	insulin-like growth factor I receptor [Source:MGI Symbol;Acc:MGI:96433]
ENSMUSG00000005534	2257.14668648387	-0.044963129931684	0.248453020962361	-0.180809718902121	0.856516934267297	1	ENSMUST00000091291	ENSMUSP00000088837	16337	Insr	Insr	9355	protein_coding	4932439J01Rik	8	insulin receptor [Source:MGI Symbol;Acc:MGI:96575]
ENSMUSG00000005540	249.553001121017	-0.0215300264531656	0.231837803139308	-1.46753904403462	NA	NA	ENSMUST00000005678	ENSMUSP00000005678	14128	Fcer2a	Fcer2	2242	protein_coding	CD23	8	Fc receptor, IgE, low affinity II, alpha polypeptide [Source:MGI Symbol;Acc:MGI:95497]
ENSMUSG00000005547	1367.46404359475	-8.09820232858367e-05	0.203283389387424	-0.159953024891725	NA	NA	ENSMUST00000005685	ENSMUSP00000005685	13087	Cyp2a5	Cyp2a5	2013	protein_coding	Coh	7	cytochrome P450, family 2, subfamily a, polypeptide 5 [Source:MGI Symbol;Acc:MGI:88597]
ENSMUSG00000005553	0.748758734374953	-0.0667798539359594	0.131961891171833	-0.635843425236146	0.52487848031353	1	ENSMUST00000005692	ENSMUSP00000005692	11944	Atp4a	Atp4a	3485	protein_coding	H+/K+-ATPase alpha	7	ATPase, H+/K+ exchanging, gastric, alpha polypeptide [Source:MGI Symbol;Acc:MGI:88113]
ENSMUSG00000005566	4913.65139446886	0.0491408432793967	0.250443845589391	0.196432977897816	0.844271286401855	1	ENSMUST00000005705	ENSMUSP00000005705	21849	Trim28	Trim28	3245	protein_coding	KAP-1	7	tripartite motif-containing 28 [Source:MGI Symbol;Acc:MGI:109274]
ENSMUSG00000005575	1482.01621326209	-0.0173025277423093	0.202002037053304	-0.0856874651119261	0.931714866868716	1	ENSMUST00000005714	ENSMUSP00000005714	22192	Ube2m	Ube2m	1472	protein_coding	2510040H03Rik	7	ubiquitin-conjugating enzyme E2M [Source:MGI Symbol;Acc:MGI:108278]
ENSMUSG00000005580	55.8410087205914	0.0553289878320407	0.354723576286278	0.158692561832286	0.873911098713347	1	ENSMUST00000120080	ENSMUSP00000113421	11515	Adcy9	Adcy9	4974	protein_coding	ACtp10	16	adenylate cyclase 9 [Source:MGI Symbol;Acc:MGI:108450]
ENSMUSG00000005583	828.876482338453	-0.0323733200537342	0.341313717759278	-0.116901230100862	NA	NA	ENSMUST00000163888	ENSMUSP00000132547	17260	Mef2c	Mef2c	6277	protein_coding	5430401D19Rik	13	myocyte enhancer factor 2C [Source:MGI Symbol;Acc:MGI:99458]
ENSMUSG00000005609	1999.1762175097	0.120555711743478	0.310376502099283	0.390232854024516	0.696364369589245	1	ENSMUST00000005749	ENSMUSP00000005749	22083	Ctr9	Ctr9	4300	protein_coding	Sh2bp1	7	CTR9 homolog, Paf1/RNA polymerase II complex component [Source:MGI Symbol;Acc:MGI:109345]
ENSMUSG00000005610	29067.1674464336	-0.047014669275652	0.193270418611613	-0.243174039493058	0.807870576819507	1	ENSMUST00000162415	ENSMUSP00000124551	13690	Eif4g2	Eif4g2	7995	protein_coding	DAP-5	7	eukaryotic translation initiation factor 4, gamma 2 [Source:MGI Symbol;Acc:MGI:109207]
ENSMUSG00000005611	122.877879743092	-0.24668774505938	0.34389690929429	-0.716867581633306	0.473455806788408	1	ENSMUST00000005751	ENSMUSP00000005751	17540	Mrvi1	Mrvi1	6198	protein_coding	Ris1	7	MRV integration site 1 [Source:MGI Symbol;Acc:MGI:1338023]
ENSMUSG00000005615	1096.87250431545	-0.142276379645649	0.212359139445017	-0.669682672913656	0.503060099547797	1	ENSMUST00000079791	ENSMUSP00000078721	13026	Pcyt1a	Pcyt1a	4789	protein_coding	Cctalpha	16	phosphate cytidylyltransferase 1, choline, alpha isoform [Source:MGI Symbol;Acc:MGI:88557]
ENSMUSG00000005621	955.574651883477	-0.160208405301575	0.235774761499755	-0.679495863764477	0.496823727528181	1	ENSMUST00000107353	ENSMUSP00000102976	233410	Zfp592	Znf592	7297	protein_coding	A730014M16Rik	7	zinc finger protein 592 [Source:MGI Symbol;Acc:MGI:2443541]
ENSMUSG00000005625	2550.17851003266	0.0943590280165496	0.203829854453324	0.463135053442995	0.643267565510442	1	ENSMUST00000140280		19185	Psmd4	Psmd4	2120	protein_coding	Af1	3	proteasome (prosome, macropain) 26S subunit, non-ATPase, 4 [Source:MGI Symbol;Acc:MGI:1201670]
ENSMUSG00000005628	29.4426617606587	-0.020097694131969	0.354984825061393	-0.0638303430065851	0.949105317290526	1	ENSMUST00000107227	ENSMUSP00000102846	50874	Tmod4	Tmod4	1260	protein_coding	MTMOD	3	tropomodulin 4 [Source:MGI Symbol;Acc:MGI:1355285]
ENSMUSG00000005640	32.7031309536452	0.598747356513602	0.352610054077504	2.14882233724433	0.0316484860129442	1	ENSMUST00000029711	ENSMUSP00000029711	23920	Insrr	Insrr	5102	protein_coding		3	insulin receptor-related receptor [Source:MGI Symbol;Acc:MGI:1346037]
ENSMUSG00000005649	2.05229148538711	0.230844268262444	0.275488077667528	0.920242775004938	0.357445905830908	1	ENSMUST00000005791	ENSMUSP00000005791	29865	Cabp5	Cabp5	1777	protein_coding		7	calcium binding protein 5 [Source:MGI Symbol;Acc:MGI:1352746]
ENSMUSG00000005656	2997.1964914822	-0.0371226095117983	0.214281571029742	-0.173171484799929	0.862516636823298	1	ENSMUST00000005798	ENSMUSP00000005798	72183	Snx6	Snx6	1928	protein_coding	2010006G21Rik	12	sorting nexin 6 [Source:MGI Symbol;Acc:MGI:1919433]
ENSMUSG00000005667	1317.07430440974	-0.34627107350791	0.354963455174865	-1.04852089258324	0.294398681608559	1	ENSMUST00000005810	ENSMUSP00000005810	17768	Mthfd2	Mthfd2	2085	protein_coding	NMDMC	6	methylenetetrahydrofolate dehydrogenase (NAD+ dependent), methenyltetrahydrofolate cyclohydrolase [Source:MGI Symbol;Acc:MGI:1338850]
ENSMUSG00000005672	874.460269202706	-0.272280382614794	0.298711437460509	-0.919679877813686	0.357740070946385	1	ENSMUST00000144270	ENSMUSP00000116465	16590	Kit	Kit	5241	protein_coding	belly-spot	5	KIT proto-oncogene receptor tyrosine kinase [Source:MGI Symbol;Acc:MGI:96677]
ENSMUSG00000005674	541.388079181582	-0.0685581342323377	0.178836566850245	-0.383305395805587	0.701493338954068	1	ENSMUST00000005817	ENSMUSP00000005817	641376	Tomm40l	Tomm40l	4712	protein_coding		1	translocase of outer mitochondrial membrane 40-like [Source:MGI Symbol;Acc:MGI:3589112]
ENSMUSG00000005677	1.74610464681437	0.0166649284055529	0.267269616822245	0.0605718071475555	0.951700226920331	1	ENSMUST00000155126	ENSMUSP00000137683	12355	Nr1i3	Nr1i3	2980	protein_coding	CAR	1	nuclear receptor subfamily 1, group I, member 3 [Source:MGI Symbol;Acc:MGI:1346307]
ENSMUSG00000005681	0.0714908479794857	0	0.0988727027609018	0	1	1	ENSMUST00000111321	ENSMUSP00000106953	11807	Apoa2	Apoa2	518	protein_coding	Alp-2	1	apolipoprotein A-II [Source:MGI Symbol;Acc:MGI:88050]
ENSMUSG00000005682	866.917627285869	0.528641487678313	0.210166245364578	2.51495949189135	0.0119046061047025	1	ENSMUST00000218496		103135	Pan2	Pan2	5051	protein_coding	1200014O24Rik	10	PAN2 poly(A) specific ribonuclease subunit [Source:MGI Symbol;Acc:MGI:1918984]
ENSMUSG00000005683	5209.79196303299	0.120032533322853	0.174169472397323	0.689173908303223	0.490713834137788	1	ENSMUST00000218159		12974	Cs	Cs	3003	protein_coding	2610511A05Rik	10	citrate synthase [Source:MGI Symbol;Acc:MGI:88529]
ENSMUSG00000005686	888.846014774307	-0.390713738824114	0.309822887889625	-1.26023527784213	0.207584500146561	1	ENSMUST00000005829	ENSMUSP00000005829	11717	Ampd3	Ampd3	4094	protein_coding		7	adenosine monophosphate deaminase 3 [Source:MGI Symbol;Acc:MGI:1096344]
ENSMUSG00000005687	1562.36423153565	-0.0389108383949021	0.1948943489466	-0.199631170434624	0.841769047968358	1	ENSMUST00000136937		68183	Bcas2	Bcas2	3878	protein_coding	6430539P16Rik	3	breast carcinoma amplified sequence 2 [Source:MGI Symbol;Acc:MGI:1915433]
ENSMUSG00000005696	20.1886243600874	0.0534854015544825	0.313165043853051	0.311386442394094	NA	NA	ENSMUST00000101619		20400	Sh2d1a	Sh2d1a	2746	protein_coding	Duncan disease homolog	X	SH2 domain containing 1A [Source:MGI Symbol;Acc:MGI:1328352]
ENSMUSG00000005698	2426.77948737386	0.0504235972358418	0.216078981917814	0.233357667602798	0.815483682125259	1	ENSMUST00000005841	ENSMUSP00000005841	13018	Ctcf	Ctcf	3782	protein_coding		8	CCCTC-binding factor [Source:MGI Symbol;Acc:MGI:109447]
ENSMUSG00000005699	57.7558628438209	-0.203837957812009	0.320712789387497	-0.653066084366089	0.513713675938933	1	ENSMUST00000098444	ENSMUSP00000096043	56513	Pard6a	Pard6a	1273	protein_coding	0710008C04Rik	8	par-6 family cell polarity regulator alpha [Source:MGI Symbol;Acc:MGI:1927223]
ENSMUSG00000005705	1.16416959673724	-0.162993271503666	0.198449457454871	-0.982583839634211	0.325812301223222	1	ENSMUST00000194091	ENSMUSP00000142044	11604	Agrp	Agrp	734	protein_coding	agouti related protein	8	agouti related neuropeptide [Source:MGI Symbol;Acc:MGI:892013]
ENSMUSG00000005716	1.9231974789094	-0.0171000008790947	0.169057159967165	-0.288169877641209	0.773216705363335	1	ENSMUST00000005860	ENSMUSP00000005860	19293	Pvalb	Pvalb	977	protein_coding	Parv	15	parvalbumin [Source:MGI Symbol;Acc:MGI:97821]
ENSMUSG00000005718	317.253436528073	-0.0482480759060994	0.310394889797756	-0.154711357803778	0.877048875578139	1	ENSMUST00000005862	ENSMUSP00000005862	83383	Tfap4	Tfap4	2247	protein_coding	AP-4	16	transcription factor AP4 [Source:MGI Symbol;Acc:MGI:103239]
ENSMUSG00000005732	2319.2168366505	-0.238009360623433	0.196145752224795	-1.21312779520556	0.225080964587823	1	ENSMUST00000115645	ENSMUSP00000111309	19385	Ranbp1	Ranbp1	1085	protein_coding	Htf9a	16	RAN binding protein 1 [Source:MGI Symbol;Acc:MGI:96269]
ENSMUSG00000005763	93.1072596315831	-0.0738349422772151	0.322254910538551	-0.421615161729167	0.673305937747731	1	ENSMUST00000187313	ENSMUSP00000140926	12503	Cd247	Cd247	2957	protein_coding	4930549J05Rik	1	CD247 antigen [Source:MGI Symbol;Acc:MGI:88334]
ENSMUSG00000005774	726.811377469961	-0.00753754579394428	0.276357899750028	-0.0275024687143305	0.978058970844162	1	ENSMUST00000107254	ENSMUSP00000102875	53970	Rfx5	Rfx5	4450	protein_coding		3	regulatory factor X, 5 (influences HLA class II expression) [Source:MGI Symbol;Acc:MGI:1858421]
ENSMUSG00000005779	3391.69593569038	0.212343715911984	0.211721635298674	1.00355596176079	0.315592690256142	1	ENSMUST00000005923	ENSMUSP00000005923	19172	Psmb4	Psmb4	1183	protein_coding	Pros-27	3	proteasome (prosome, macropain) subunit, beta type 4 [Source:MGI Symbol;Acc:MGI:1098257]
ENSMUSG00000005800	383.111072466381	-0.666474756458654	0.320919042572489	-1.49271797742573	0.135511025512973	1	ENSMUST00000018765	ENSMUSP00000018765	17394	Mmp8	Mmp8	2425	protein_coding	Collagenase-2	9	matrix metallopeptidase 8 [Source:MGI Symbol;Acc:MGI:1202395]
ENSMUSG00000005802	4415.61543231448	-0.0374136912101957	0.325549951626404	-0.113035402585102	0.910002487864153	1	ENSMUST00000005952	ENSMUSP00000005952	22785	Slc30a4	Slc30a4	5458	protein_coding	Znt4	2	solute carrier family 30 (zinc transporter), member 4 [Source:MGI Symbol;Acc:MGI:1345282]
ENSMUSG00000005803	274.318906410389	-0.36324307379735	0.304943745380875	-1.19519642102907	0.232010296549642	1	ENSMUST00000110506	ENSMUSP00000106133	59010	Sqor	Sqor	1985	protein_coding	0610039J17Rik	2	sulfide quinone oxidoreductase [Source:MGI Symbol;Acc:MGI:1929899]
ENSMUSG00000005804	1453.69479887631	0.120809870883674	0.167768919773366	0.719961286632822	0.471548831808462	1	ENSMUST00000005954	ENSMUSP00000005954	18457	Bloc1s6	Bloc1s6	3484	protein_coding	BLOC-1	2	biogenesis of lysosomal organelles complex-1, subunit 6, pallidin [Source:MGI Symbol;Acc:MGI:1927580]
ENSMUSG00000005813	1942.14421432389	0.0161076335480632	0.248587453023386	0.0646604110033408	0.948444384268961	1	ENSMUST00000197531	ENSMUSP00000143048	75624	Metap1	Metap1	3708	protein_coding	1700029C17Rik	3	methionyl aminopeptidase 1 [Source:MGI Symbol;Acc:MGI:1922874]
ENSMUSG00000005823	618.087305930353	-0.203521260948645	0.157038703350585	-1.29680678909109	0.194697674156341	1	ENSMUST00000233568	ENSMUSP00000156910	78308	Gpr108	Gpr108	2405	protein_coding	1810015L19Rik	17	G protein-coupled receptor 108 [Source:MGI Symbol;Acc:MGI:1925558]
ENSMUSG00000005824	40.1707252274291	-0.529981100148888	0.354898978504149	-1.45047449546495	0.146926246389644	1	ENSMUST00000005976	ENSMUSP00000005976	50930	Tnfsf14	Tnfsf14	1847	protein_coding	HVEM-L	17	tumor necrosis factor (ligand) superfamily, member 14 [Source:MGI Symbol;Acc:MGI:1355317]
ENSMUSG00000005836	155.300036489824	-0.051310361293854	0.354981654757013	-0.145119811503811	0.884616276549474	1	ENSMUST00000231831		14465	Gata6	Gata6	3784	protein_coding		18	GATA binding protein 6 [Source:MGI Symbol;Acc:MGI:107516]
ENSMUSG00000005846	3427.00865011783	-0.024961176465842	0.159234523056602	-0.1567208300491	0.87546486993605	1	ENSMUST00000119953	ENSMUSP00000113431	66409	Rsl1d1	Rsl1d1	1945	protein_coding	2410005K20Rik	16	ribosomal L1 domain containing 1 [Source:MGI Symbol;Acc:MGI:1913659]
ENSMUSG00000005864	2.16975010621238	-0.0268226915445677	0.251118577829074	-0.139755675982958	0.888853034944348	1	ENSMUST00000006020	ENSMUSP00000006020	12789	Cnga2	Cnga2	3064	protein_coding	Cnca	X	cyclic nucleotide gated channel alpha 2 [Source:MGI Symbol;Acc:MGI:108040]
ENSMUSG00000005871	2067.10114219326	-0.143456799477183	0.206862744775059	-0.692772691661062	0.488452212382198	1	ENSMUST00000079362	ENSMUSP00000078337	11789	Apc	Apc	12811	protein_coding	adenomatosis polyposis coli	18	APC, WNT signaling pathway regulator [Source:MGI Symbol;Acc:MGI:88039]
ENSMUSG00000005873	2613.5503774618	-0.135833214341417	0.285542081659323	-0.476997375367007	0.63336399060521	1	ENSMUST00000006027	ENSMUSP00000006027	13476	Reep5	Reep5	2852	protein_coding	Dp1	18	receptor accessory protein 5 [Source:MGI Symbol;Acc:MGI:1270152]
ENSMUSG00000005881	1556.4702231306	0.103243191629026	0.226460844538312	0.456535372420323	0.648005040649552	1	ENSMUST00000006035	ENSMUSP00000006035	66366	Ergic3	Ergic3	1377	protein_coding	2310015B14Rik	2	ERGIC and golgi 3 [Source:MGI Symbol;Acc:MGI:1913616]
ENSMUSG00000005882	537.280276200837	0.187293472327528	0.106217900719859	1.76334302560181	0.0778426527718077	1	ENSMUST00000155680		56046	Uqcc1	Uqcc1	3067	protein_coding	2310079L17Rik	2	ubiquinol-cytochrome c reductase complex assembly factor 1 [Source:MGI Symbol;Acc:MGI:1929472]
ENSMUSG00000005883	63.0864404040853	0.11428246360252	0.352853344614006	0.308933744455387	0.757371927141673	1	ENSMUST00000144044		26972	Spo11	Spo11	3619	protein_coding	Spo11a	2	SPO11 meiotic protein covalently bound to DSB [Source:MGI Symbol;Acc:MGI:1349669]
ENSMUSG00000005886	1354.95055831999	0.0271264785477619	0.235887870180025	0.114876246076065	0.908543213314221	1	ENSMUST00000081713	ENSMUSP00000080413	17978	Ncoa2	Ncoa2	8171	protein_coding	bHLHe75	1	nuclear receptor coactivator 2 [Source:MGI Symbol;Acc:MGI:1276533]
ENSMUSG00000005892	0.359307524237375	0.00120329076660279	0.100153206779263	0.0120094071393011	0.990418109785769	1	ENSMUST00000006046	ENSMUSP00000006046	22044	Trh	Trh	1384	protein_coding		6	thyrotropin releasing hormone [Source:MGI Symbol;Acc:MGI:98823]
ENSMUSG00000005893	2099.45321562403	0.0458745031252293	0.183321176542818	0.250134546918308	0.80248330037735	1	ENSMUST00000113460	ENSMUSP00000109087	22026	Nr2c2	Nr2c2	7647	protein_coding	TAK1	6	nuclear receptor subfamily 2, group C, member 2 [Source:MGI Symbol;Acc:MGI:1352466]
ENSMUSG00000005897	496.579829283575	0.0287824902805329	0.258991908476322	0.111113058981201	0.9115266932982	1	ENSMUST00000105290	ENSMUSP00000100927	22025	Nr2c1	Nr2c1	3732	protein_coding	4831444H07Rik	10	nuclear receptor subfamily 2, group C, member 1 [Source:MGI Symbol;Acc:MGI:1352465]
ENSMUSG00000005899	734.089971165546	0.0301967733383052	0.191697826766258	0.157522729656306	0.874832895833484	1	ENSMUST00000232417		77626	Smpd4	Smpd4	5017	protein_coding	4122402O22Rik	16	sphingomyelin phosphodiesterase 4 [Source:MGI Symbol;Acc:MGI:1924876]
ENSMUSG00000005907	228.576283651293	0.372633072855075	0.223681983532031	1.66362797167652	0.0961867984639501	1	ENSMUST00000121291	ENSMUSP00000113304	71382	Pex1	Pex1	4555	protein_coding	5430414H02Rik	5	peroxisomal biogenesis factor 1 [Source:MGI Symbol;Acc:MGI:1918632]
ENSMUSG00000005917	45.7145813389214	0.571660939725198	0.354763412246259	1.61317593369406	0.106706290444991	1	ENSMUST00000172395		18423	Otx1	Otx1	5273	protein_coding	A730044F23Rik	11	orthodenticle homeobox 1 [Source:MGI Symbol;Acc:MGI:97450]
ENSMUSG00000005936	1953.30334960798	0.208407434354025	0.147388915350996	1.41390065825016	0.157391072657963	1	ENSMUST00000233197	ENSMUSP00000156936	66989	Kctd20	Kctd20	4196	protein_coding	2410004N11Rik	17	potassium channel tetramerisation domain containing 20 [Source:MGI Symbol;Acc:MGI:1914239]
ENSMUSG00000005947	81.7925427942507	-0.124538503878648	0.354884376201345	-0.362484103341815	0.716990300690833	1	ENSMUST00000006101	ENSMUSP00000006101	16407	Itgae	Itgae	3845	protein_coding	alpha-E1	11	integrin alpha E, epithelial-associated [Source:MGI Symbol;Acc:MGI:1298377]
ENSMUSG00000005949	318.653729476272	-0.219080070471329	0.209778747678139	-1.0455867630387	0.29575186333566	1	ENSMUST00000108476	ENSMUSP00000104116	83429	Ctns	Ctns	2723	protein_coding		11	cystinosis, nephropathic [Source:MGI Symbol;Acc:MGI:1932872]
ENSMUSG00000005950	21.6384190954198	-0.253941693501098	0.351098391965744	-0.776391500030298	0.43751786187693	1	ENSMUST00000006104	ENSMUSP00000006104	94045	P2rx5	P2rx5	2395	protein_coding	P2X5	11	purinergic receptor P2X, ligand-gated ion channel, 5 [Source:MGI Symbol;Acc:MGI:2137026]
ENSMUSG00000005951	40.4405724730524	0.0529861174408572	0.349378889982639	0.154890476675004	0.876907661552117	1	ENSMUST00000131927	ENSMUSP00000123639	74637	Shpk	Shpk	2856	protein_coding	4930431K22Rik	11	sedoheptulokinase [Source:MGI Symbol;Acc:MGI:1921887]
ENSMUSG00000005952	0.366686216477672	0.00122261175461375	0.100937269925532	0.0121075700182088	0.990339792834405	1	ENSMUST00000102526	ENSMUSP00000099585	193034	Trpv1	Trpv1	3361	protein_coding	capsaicin receptor	11	transient receptor potential cation channel, subfamily V, member 1 [Source:MGI Symbol;Acc:MGI:1341787]
ENSMUSG00000005958	135.442779839084	-0.167003934786935	0.344732097788896	-0.500206389576213	0.61692975972397	1	ENSMUST00000161063	ENSMUSP00000124375	13845	Ephb3	Ephb3	4748	protein_coding	Cek10	16	Eph receptor B3 [Source:MGI Symbol;Acc:MGI:104770]
ENSMUSG00000005968	373.504340240195	0.137060547570517	0.201766190414259	0.679524005647633	0.496805902550003	1	ENSMUST00000006123	ENSMUSP00000006123	22156	Tuft1	Tuft1	2631	protein_coding		3	tuftelin 1 [Source:MGI Symbol;Acc:MGI:109572]
ENSMUSG00000005973	4813.04110024121	-0.0255245336244389	0.313918994065792	-0.081687601879227	0.93489513767534	1	ENSMUST00000006128	ENSMUSP00000006128	19672	Rcn1	Rcn1	2720	protein_coding	Rcn	2	reticulocalbin 1 [Source:MGI Symbol;Acc:MGI:104559]
ENSMUSG00000005980	3.38346705215212	0.0192162516975437	0.163994461175958	0.33418927033887	NA	NA	ENSMUST00000144792		13419	Dnase1	Dnase1	2782	protein_coding	DNaseI	16	deoxyribonuclease I [Source:MGI Symbol;Acc:MGI:103157]
ENSMUSG00000005981	1466.30311451313	-0.339463191183874	0.239237529390874	-1.42187547320683	0.155062404526301	1	ENSMUST00000006137	ENSMUSP00000006137	68015	Trap1	Trap1	2320	protein_coding	2410002K23Rik	16	TNF receptor-associated protein 1 [Source:MGI Symbol;Acc:MGI:1915265]
ENSMUSG00000005982	895.183645786884	-0.137519499097601	0.239128752428869	-0.574753458179712	0.565458047489561	1	ENSMUST00000186375	ENSMUSP00000140031	74763	Naa60	Naa60	2350	protein_coding	1200013P24Rik	16	N(alpha)-acetyltransferase 60, NatF catalytic subunit [Source:MGI Symbol;Acc:MGI:1922013]
ENSMUSG00000005983	34.5522086982004	-0.091924062040786	0.344666505269115	-0.278841825511355	0.780366214823829	1	ENSMUST00000115859	ENSMUSP00000111525	73261	1700037C18Rik	1700037C18Rik	2592	protein_coding		16	RIKEN cDNA 1700037C18 gene [Source:MGI Symbol;Acc:MGI:1920511]
ENSMUSG00000005986	39.4077027226944	0.111539884493923	0.333610165938639	0.339132401632269	0.734509990275512	1	ENSMUST00000056888	ENSMUSP00000053783	68423	Ankrd13d	Ankrd13d	2139	protein_coding	0710001P18Rik	19	ankyrin repeat domain 13 family, member D [Source:MGI Symbol;Acc:MGI:1915673]
ENSMUSG00000005994	0.0550384883018831	0	0.0988727027609018	0	1	1	ENSMUST00000006151	ENSMUSP00000006151	22178	Tyrp1	Tyrp1	2720	protein_coding	isa	4	tyrosinase-related protein 1 [Source:MGI Symbol;Acc:MGI:98881]
ENSMUSG00000006005	7980.79397919739	0.0295154341411346	0.227766890322999	0.129362552553564	0.897070777386463	1	ENSMUST00000119161	ENSMUSP00000112606	108989	Tpr	Tpr	7480	protein_coding	2610029M07Rik	1	translocated promoter region, nuclear basket protein [Source:MGI Symbol;Acc:MGI:1922066]
ENSMUSG00000006010	1289.72396558002	-0.0193952741252429	0.213857807568952	-0.0905076994518155	0.927883775788853	1	ENSMUST00000111913	ENSMUSP00000107544	226499	Odr4	Odr4	3273	protein_coding	1810053E15Rik	1	odr4 GPCR localization factor homolog [Source:MGI Symbol;Acc:MGI:2385108]
ENSMUSG00000006014	95.2416475194973	-0.4980153463746	0.325255320063569	-1.29794720344032	0.194305478009695	1	ENSMUST00000164600	ENSMUSP00000128943	96875	Prg4	Prg4	4263	protein_coding	DOL54	1	proteoglycan 4 (megakaryocyte stimulating factor, articular superficial zone protein) [Source:MGI Symbol;Acc:MGI:1891344]
ENSMUSG00000006019	147.394372272083	0.0124343471365207	0.254098886070493	0.0489372818942834	0.960969277787011	1	ENSMUST00000119102	ENSMUSP00000113393	71723	Dhx34	Dhx34	4310	protein_coding	1200013B07Rik	7	DEAH (Asp-Glu-Ala-His) box polypeptide 34 [Source:MGI Symbol;Acc:MGI:1918973]
ENSMUSG00000006021	134.864021666693	-0.0534606523046319	0.27648387098215	-0.19552983065131	0.844978186861264	1	ENSMUST00000006178	ENSMUSP00000006178	70394	Kptn	Kptn	1630	protein_coding	2310042D10Rik	7	kaptin [Source:MGI Symbol;Acc:MGI:1890380]
ENSMUSG00000006024	1288.64011404735	-0.0355689998170654	0.172453535855339	-0.206377758877335	0.836495842721617	1	ENSMUST00000006181	ENSMUSP00000006181	108124	Napa	Napa	2517	protein_coding	1500039N14Rik	7	N-ethylmaleimide sensitive fusion protein attachment protein alpha [Source:MGI Symbol;Acc:MGI:104563]
ENSMUSG00000006050	793.310465954021	-0.17118234773572	0.219325946851894	-0.781845876484098	0.434305156108804	1	ENSMUST00000173875	ENSMUSP00000133360	24068	Sra1	Sra1	1979	protein_coding	Srap	18	steroid receptor RNA activator 1 [Source:MGI Symbol;Acc:MGI:1344414]
ENSMUSG00000006056	1.79766744996321	-0.0166330167659913	0.15598597994374	-0.268599674060628	0.788237763140732	1	ENSMUST00000068686	ENSMUSP00000087407	76815	Calcoco2	Calcoco2	1621	protein_coding	2410154J16Rik	11	calcium binding and coiled-coil domain 2 [Source:MGI Symbol;Acc:MGI:1343177]
ENSMUSG00000006057	599.558005243563	-0.118019978808811	0.255907019240057	-0.462150794252424	0.643973186778155	1	ENSMUST00000090541	ENSMUSP00000088029	11951	Atp5g1	Atp5mc1	4715	protein_coding		11	ATP synthase, H+ transporting, mitochondrial F0 complex, subunit C1 (subunit 9) [Source:MGI Symbol;Acc:MGI:107653]
ENSMUSG00000006058	849.609477894065	0.137974876899929	0.199975717128621	0.690551143418191	0.489847659384237	1	ENSMUST00000145749		27681	Snf8	Snf8	1764	protein_coding	D11Moh34	11	SNF8, ESCRT-II complex subunit, homolog (S. cerevisiae) [Source:MGI Symbol;Acc:MGI:1343161]
ENSMUSG00000006095	497.340697718011	0.065939652042756	0.205737069085369	0.320689806727012	0.748445472690924	1	ENSMUST00000006254	ENSMUSP00000006254	66411	Tbcb	Tbcb	1416	protein_coding	2410007D12Rik	7	tubulin folding cofactor B [Source:MGI Symbol;Acc:MGI:1913661]
ENSMUSG00000006127	1032.8928917692	0.322727771676313	0.276034757269228	1.16834709432984	0.242666786154819	1	ENSMUST00000136605		19062	Inpp5k	Inpp5k	3381	protein_coding	C62	11	inositol polyphosphate 5-phosphatase K [Source:MGI Symbol;Acc:MGI:1194899]
ENSMUSG00000006134	1889.85590975185	-0.223526646567789	0.186591311216149	-1.19768712804803	0.231038842284213	1	ENSMUST00000006293	ENSMUSP00000006293	12929	Crkl	Crkl	5042	protein_coding	1110025F07Rik	16	v-crk avian sarcoma virus CT10 oncogene homolog-like [Source:MGI Symbol;Acc:MGI:104686]
ENSMUSG00000006143	8.77901565578666	-0.0643173092459043	0.322309639792549	-0.205985783989457	0.836802015921951	1	ENSMUST00000111137	ENSMUSP00000106767	69665	Upk3bl	Upk3bl	1119	protein_coding	2310043J07Rik	5	uroplakin 3B-like [Source:MGI Symbol;Acc:MGI:1916915]
ENSMUSG00000006154	60.5688445784541	-0.184139265504188	0.332788625237588	-0.73798908871949	0.460521079680673	1	ENSMUST00000163893	ENSMUSP00000125840	67425	Eps8l1	Eps8l1	3868	protein_coding	2310051G19Rik	7	EPS8-like 1 [Source:MGI Symbol;Acc:MGI:1914675]
ENSMUSG00000006169	2298.38694312064	-0.0684271553025354	0.153548932952832	-0.445639127111924	0.655857942424052	1	ENSMUST00000133715		216705	Clint1	Clint1	6729	protein_coding	C530049I24Rik	11	clathrin interactor 1 [Source:MGI Symbol;Acc:MGI:2144243]
ENSMUSG00000006179	217.260895463233	0.0821797631843488	0.351708961808125	0.231417499290901	0.816990471631485	1	ENSMUST00000223857		54373	Prss16	Prss16	3145	protein_coding	TSSP	13	protease, serine 16 (thymus) [Source:MGI Symbol;Acc:MGI:1859181]
ENSMUSG00000006191	288.311110837013	0.064643747093739	0.180158645442251	0.358819216136112	0.719730336281101	1	ENSMUST00000153086		68916	Cdkal1	Cdkal1	4383	protein_coding	1190005B03Rik	13	CDK5 regulatory subunit associated protein 1-like 1 [Source:MGI Symbol;Acc:MGI:1921765]
ENSMUSG00000006204	1.17733062040289	0.00817362039255176	0.246243676117844	0.0299658030594075	0.976094326121102	1	ENSMUST00000208921	ENSMUSP00000150784	71395	Cdcp3	Cdcp3	8578	protein_coding	5430419D17Rik	7	CUB domain containing protein 3 [Source:MGI Symbol;Acc:MGI:1918645]
ENSMUSG00000006205	7050.28861598112	-0.216729364034251	0.350863131925028	-0.607057279618369	0.543812899770842	1	ENSMUST00000006367	ENSMUSP00000006367	56213	Htra1	Htra1	2041	protein_coding	HtrA1	7	HtrA serine peptidase 1 [Source:MGI Symbol;Acc:MGI:1929076]
ENSMUSG00000006215	225.209091200494	0.0669211353388019	0.248670699061647	0.269442787629757	0.787588963416547	1	ENSMUST00000142438		22642	Zbtb17	Zbtb17	3478	protein_coding	Miz1	4	zinc finger and BTB domain containing 17 [Source:MGI Symbol;Acc:MGI:107410]
ENSMUSG00000006218	8.8024453456356	0.248966495633459	0.248459462980938	1.40264638560206	NA	NA	ENSMUST00000006380	ENSMUSP00000006380	277743	Fam131c	Fam131c	1433	protein_coding	LOC277743	4	family with sequence similarity 131, member C [Source:MGI Symbol;Acc:MGI:2685539]
ENSMUSG00000006219	1679.5022639406	0.0830373562448121	0.311609110195034	0.264418178943206	0.791457705095061	1	ENSMUST00000006381	ENSMUSP00000006381	74202	Fblim1	Fblim1	3101	protein_coding	2410043F08Rik	4	filamin binding LIM protein 1 [Source:MGI Symbol;Acc:MGI:1921452]
ENSMUSG00000006221	61.2346478744197	-0.152172495027019	0.280997951404413	-0.570580778347059	0.568283851192507	1	ENSMUST00000102486	ENSMUSP00000099544	29818	Hspb7	Hspb7	2769	protein_coding	cvHsp	4	heat shock protein family, member 7 (cardiovascular) [Source:MGI Symbol;Acc:MGI:1352494]
ENSMUSG00000006235	7.14353593380428	-0.418924615373188	0.347965369622398	-1.15345682749346	0.248722928041654	1	ENSMUST00000006397	ENSMUSP00000006397	13857	Epor	Epor	1761	protein_coding		9	erythropoietin receptor [Source:MGI Symbol;Acc:MGI:95408]
ENSMUSG00000006241	54.6035645490882	-0.213687732602272	0.342445324445544	-0.618258014666854	0.536405273169674	1	ENSMUST00000006403	ENSMUSP00000006403	67119	Ccdc159	Ccdc159	1531	protein_coding	2510048L02Rik	9	coiled-coil domain containing 159 [Source:MGI Symbol;Acc:MGI:1914369]
ENSMUSG00000006262	1980.44714267545	0.123781341017422	0.23767793946762	0.519319789929962	0.603537755146381	1	ENSMUST00000113229	ENSMUSP00000108855	68473	Mob1b	Mob1b	8967	protein_coding	1110003E08Rik	5	MOB kinase activator 1B [Source:MGI Symbol;Acc:MGI:1915723]
ENSMUSG00000006269	11.9786523866663	0	0.104336247826711	0	NA	NA	ENSMUST00000006431	ENSMUSP00000006431	110935	Atp6v1b1	Atp6v1b1	1999	protein_coding	Atp6b1	6	ATPase, H+ transporting, lysosomal V1 subunit B1 [Source:MGI Symbol;Acc:MGI:103285]
ENSMUSG00000006270	0.0714908479794857	0	0.0988727027609018	0	1	1	ENSMUST00000172821	ENSMUSP00000134642	22326	Vax1	Vax1	1044	protein_coding		19	ventral anterior homeobox 1 [Source:MGI Symbol;Acc:MGI:1277163]
ENSMUSG00000006273	3029.23075093491	-0.0746345445565696	0.180527109610018	-0.413616848810504	0.679154731928421	1	ENSMUST00000006435	ENSMUSP00000006435	11966	Atp6v1b2	Atp6v1b2	2825	protein_coding	Atp6b2	8	ATPase, H+ transporting, lysosomal V1 subunit B2 [Source:MGI Symbol;Acc:MGI:109618]
ENSMUSG00000006276	1131.44463883712	-0.00693487932424468	0.194518607188036	-0.0356857110723352	0.971532964208199	1	ENSMUST00000212590	ENSMUSP00000148484	13859	Eps15l1	Eps15l1	3376	protein_coding	9830147J04Rik	8	epidermal growth factor receptor pathway substrate 15-like 1 [Source:MGI Symbol;Acc:MGI:104582]
ENSMUSG00000006281	979.068690601068	-0.178421808355454	0.232014364335921	-0.769558671935749	0.441561728341295	1	ENSMUST00000006444	ENSMUSP00000006444	21745	Tep1	Tep1	8171	protein_coding	Tp1	14	telomerase associated protein 1 [Source:MGI Symbol;Acc:MGI:109573]
ENSMUSG00000006288	701.456615521097	0.195782640199894	0.265549130754976	0.739118601389236	0.459834982496801	1	ENSMUST00000226768	ENSMUSP00000154412	219022	Ttc5	Ttc5	2366	protein_coding		14	tetratricopeptide repeat domain 5 [Source:MGI Symbol;Acc:MGI:2683584]
ENSMUSG00000006289	535.03209822439	-0.00587313391601171	0.213686358884058	-0.027695658108238	0.977904886704453	1	ENSMUST00000159292	ENSMUSP00000124039	66246	Osgep	Osgep	3388	protein_coding	1500019L24Rik	14	O-sialoglycoprotein endopeptidase [Source:MGI Symbol;Acc:MGI:1913496]
ENSMUSG00000006299	2296.43795507109	-0.132858011933255	0.243687154254469	-0.54622569234042	0.584910807473159	1	ENSMUST00000186833		227290	Aamp	Aamp	2762	protein_coding	Aamp-rs	1	angio-associated migratory protein [Source:MGI Symbol;Acc:MGI:107809]
ENSMUSG00000006301	2282.93155217718	0.0578321998421602	0.253439824828754	0.228661479550629	0.819132036438489	1	ENSMUST00000113796	ENSMUSP00000109427	69660	Tmbim1	Tmbim1	11011	protein_coding	2310061B02Rik	1	transmembrane BAX inhibitor motif containing 1 [Source:MGI Symbol;Acc:MGI:1916910]
ENSMUSG00000006304	7639.39133883628	-0.132519102944965	0.19560498391806	-0.677101937953157	0.498341279415822	1	ENSMUST00000113820	ENSMUSP00000109451	76709	Arpc2	Arpc2	1439	protein_coding	2210023N03Rik	1	actin related protein 2/3 complex, subunit 2 [Source:MGI Symbol;Acc:MGI:1923959]
ENSMUSG00000006307	863.575848258999	-0.00400972197609616	0.234406812234388	-0.0170696226291116	0.986381073011082	1	ENSMUST00000006470	ENSMUSP00000006470	75410	Kmt2b	Kmt2b	8469	protein_coding	2610014H22Rik	7	lysine (K)-specific methyltransferase 2B [Source:MGI Symbol;Acc:MGI:109565]
ENSMUSG00000006310	24.3882756905462	-0.152077789808825	0.347594861182336	-0.521276834052433	0.602173936493191	1	ENSMUST00000108151	ENSMUSP00000103786	58206	Zbtb32	Zbtb32	1775	protein_coding	4930524C15Rik	7	zinc finger and BTB domain containing 32 [Source:MGI Symbol;Acc:MGI:1891838]
ENSMUSG00000006311	0.136460015352906	0.0392282091627498	0.0988727027609018	0.415285493911134	0.677932919144101	1	ENSMUST00000108147	ENSMUSP00000103782	14008	Etv2	Etv2	1048	protein_coding	Etsrp71	7	ets variant 2 [Source:MGI Symbol;Acc:MGI:99253]
ENSMUSG00000006313	11.0004801848719	1.10399643158712	0.354402145952562	2.97655478341875	0.00291506995623008	1	ENSMUST00000006476	ENSMUSP00000006476	109637	Upk1a	Upk1a	1421	protein_coding	1110031P12Rik	7	uroplakin 1A [Source:MGI Symbol;Acc:MGI:98911]
ENSMUSG00000006315	526.193386176644	0.062669745287301	0.210534690962366	0.297915375505256	0.765767752552212	1	ENSMUST00000207296	ENSMUSP00000147083	69804	Tmem147	Tmem147	875	protein_coding	2010004E11Rik	7	transmembrane protein 147 [Source:MGI Symbol;Acc:MGI:1915011]
ENSMUSG00000006333	14395.9460921209	0.0360977974306414	0.275911936465613	0.131448039918217	0.895420887954814	1	ENSMUST00000108623	ENSMUSP00000104263	76846	Rps9	Rps9	1347	protein_coding	3010033P07Rik	7	ribosomal protein S9 [Source:MGI Symbol;Acc:MGI:1924096]
ENSMUSG00000006335	147.891730167329	-0.195659086962551	0.222216860014075	-0.881568435696943	0.378010230551049	1	ENSMUST00000108641	ENSMUSP00000104281	69714	Tfpt	Tfpt	1166	protein_coding	2400004F01Rik	7	TCF3 (E2A) fusion partner [Source:MGI Symbol;Acc:MGI:1916964]
ENSMUSG00000006342	71.0859312282947	0.250479627178148	0.354068527271606	0.736517854410584	0.461415605939951	1	ENSMUST00000219733		71733	Susd2	Susd2	3433	protein_coding	1200011D11Rik	10	sushi domain containing 2 [Source:MGI Symbol;Acc:MGI:1918983]
ENSMUSG00000006344	86.5064572270643	-0.147731382678988	0.352281928576204	-0.446118892540494	0.65551136650822	1	ENSMUST00000072217	ENSMUSP00000072074	23887	Ggt5	Ggt5	4410	protein_coding	gamma-glutamyl leukotrienase	10	gamma-glutamyltransferase 5 [Source:MGI Symbol;Acc:MGI:1346063]
ENSMUSG00000006345	28.2233177401116	-0.430860914714168	0.303185040126755	-1.4911907266934	0.135911427641421	1	ENSMUST00000006508	ENSMUSP00000006508	14598	Ggt1	Ggt1	2167	protein_coding	CD224	10	gamma-glutamyltransferase 1 [Source:MGI Symbol;Acc:MGI:95706]
ENSMUSG00000006356	543.265778307342	-0.141905701540725	0.337669778188455	-0.436897620185321	0.66218559791299	1	ENSMUST00000084882	ENSMUSP00000081943	68337	Crip2	Crip2	1439	protein_coding	0610010I23Rik	12	cysteine rich protein 2 [Source:MGI Symbol;Acc:MGI:1915587]
ENSMUSG00000006360	3138.36081823462	0.0709384949418696	0.292532319251168	0.244129575765562	0.80713046725554	1	ENSMUST00000196932		12925	Crip1	Crip1	1809	protein_coding	Crip	12	cysteine-rich protein 1 (intestinal) [Source:MGI Symbol;Acc:MGI:88501]
ENSMUSG00000006362	129.896711247614	-0.084603545938307	0.354735479915318	-0.260947530756103	0.794132970020335	1	ENSMUST00000127984	ENSMUSP00000118997	12398	Cbfa2t3	Cbfa2t3	7645	protein_coding	A630044F12Rik	8	CBFA2/RUNX1 translocation partner 3 [Source:MGI Symbol;Acc:MGI:1338013]
ENSMUSG00000006369	184.306243283371	0.0693405412517886	0.352937508075729	0.199326189027436	0.842007594307728	1	ENSMUST00000057410	ENSMUSP00000054583	14114	Fbln1	Fbln1	3659	protein_coding		15	fibulin 1 [Source:MGI Symbol;Acc:MGI:95487]
ENSMUSG00000006373	2226.97938651647	0.12615100151968	0.233059171195777	0.541850436173906	0.587921543116178	1	ENSMUST00000073339	ENSMUSP00000073061	53328	Pgrmc1	Pgrmc1	1857	protein_coding	HPR6.6	X	progesterone receptor membrane component 1 [Source:MGI Symbol;Acc:MGI:1858305]
ENSMUSG00000006378	578.253888673477	-0.136056040454074	0.346636600970851	-0.398564043024174	0.690214460372953	1	ENSMUST00000006544	ENSMUSP00000006544	26912	Gcat	Gcat	2370	protein_coding	aminoacetone synthase	15	glycine C-acetyltransferase (2-amino-3-ketobutyrate-coenzyme A ligase) [Source:MGI Symbol;Acc:MGI:1349389]
ENSMUSG00000006386	469.071983000591	0.0152770266319779	0.346038533737056	0.0497632116014106	0.960311083231201	1	ENSMUST00000102798	ENSMUSP00000099862	21687	Tek	Tek	4654	protein_coding	Cd202b	4	TEK receptor tyrosine kinase [Source:MGI Symbol;Acc:MGI:98664]
ENSMUSG00000006389	2.81475355188716	0.1579037758066	0.247405072899885	0.770914445597452	0.440757644152287	1	ENSMUST00000102671	ENSMUSP00000099732	17480	Mpl	Mpl	2934	protein_coding	c-mpl	4	myeloproliferative leukemia virus oncogene [Source:MGI Symbol;Acc:MGI:97076]
ENSMUSG00000006390	1391.60040262385	-0.211382659433304	0.29956883258203	-0.711784216532801	0.476598407906794	1	ENSMUST00000006557	ENSMUSP00000006557	54325	Elovl1	Elovl1	1811	protein_coding	Ssc1	4	elongation of very long chain fatty acids (FEN1/Elo2, SUR4/Elo3, yeast)-like 1 [Source:MGI Symbol;Acc:MGI:1858959]
ENSMUSG00000006392	709.408899727989	0.313841334276361	0.220831217927542	1.4217916599747	0.155086741438016	1	ENSMUST00000106384	ENSMUSP00000101992	80509	Med8	Med8	1743	protein_coding	2210021A15Rik	4	mediator complex subunit 8 [Source:MGI Symbol;Acc:MGI:1915269]
ENSMUSG00000006398	1558.47939795297	0.181254731688375	0.26666002136029	0.677208068398442	0.49827394926441	1	ENSMUST00000006565	ENSMUSP00000006565	107995	Cdc20	Cdc20	1793	protein_coding	2310042N09Rik	4	cell division cycle 20 [Source:MGI Symbol;Acc:MGI:1859866]
ENSMUSG00000006403	483.616824895019	-0.232254916626635	0.354146368027441	-0.673730101826638	0.500482920571792	1	ENSMUST00000111315	ENSMUSP00000106947	240913	Adamts4	Adamts4	4389	protein_coding	ADAM-TS4	1	a disintegrin-like and metallopeptidase (reprolysin type) with thrombospondin type 1 motif, 4 [Source:MGI Symbol;Acc:MGI:1339949]
ENSMUSG00000006411	86.35490580344	-0.120719137535095	0.353515209170238	-0.354838763153629	0.722710386745793	1	ENSMUST00000006578	ENSMUSP00000006578	71740	Nectin4	Nectin4	3636	protein_coding	1200017F15Rik	1	nectin cell adhesion molecule 4 [Source:MGI Symbol;Acc:MGI:1918990]
ENSMUSG00000006412	1407.47283880133	0.0111320316919106	0.253204104191956	0.0439992807793077	0.964904977168773	1	ENSMUST00000135941	ENSMUSP00000120106	18637	Pfdn2	Pfdn2	1735	protein_coding	ESTM27	1	prefoldin 2 [Source:MGI Symbol;Acc:MGI:1276111]
ENSMUSG00000006418	1663.08196371278	0.0961712842191553	0.210211482825671	0.458236962575285	0.646782207160342	1	ENSMUST00000109214	ENSMUSP00000104837	81018	Rnf114	Rnf114	3001	protein_coding	1110008J21Rik	2	ring finger protein 114 [Source:MGI Symbol;Acc:MGI:1933159]
ENSMUSG00000006423	1016.67411229253	-0.0148117820138433	0.17610964793005	-0.0841399461860363	0.932945164768574	1	ENSMUST00000127966		77644	C330007P06Rik	C330007P06Rik	3873	protein_coding		X	RIKEN cDNA C330007P06 gene [Source:MGI Symbol;Acc:MGI:1924894]
ENSMUSG00000006435	150.654727702766	0.294876960444902	0.320411910513719	0.957181352715866	0.338475727347737	1	ENSMUST00000111808	ENSMUSP00000107439	18011	Neurl1a	Neurl1	4158	protein_coding	2410129E16Rik	19	neuralized E3 ubiquitin protein ligase 1A [Source:MGI Symbol;Acc:MGI:1334263]
ENSMUSG00000006442	892.564046636223	-0.10445408973284	0.307269408966058	-0.341347256763147	0.732842176097563	1	ENSMUST00000006611	ENSMUSP00000006611	20810	Srm	Srm	1338	protein_coding	SpdST	4	spermidine synthase [Source:MGI Symbol;Acc:MGI:102690]
ENSMUSG00000006445	2697.33437676226	0.0960123303547552	0.352982415702075	0.267657210993641	0.788963189029012	1	ENSMUST00000006614	ENSMUSP00000006614	13836	Epha2	Epha2	3913	protein_coding	Eck	4	Eph receptor A2 [Source:MGI Symbol;Acc:MGI:95278]
ENSMUSG00000006456	776.566814989298	-0.0732722171398432	0.234885311088519	-0.312751622466956	0.754469372425847	1	ENSMUST00000113793	ENSMUSP00000109424	56275	Rbm14	Rbm14	3508	protein_coding	1300007E16Rik	19	RNA binding motif protein 14 [Source:MGI Symbol;Acc:MGI:1929092]
ENSMUSG00000006457	3.86635027733167	0.0270136271212043	0.321834320749141	0.0791903503153971	0.936881219821538	1	ENSMUST00000006626	ENSMUSP00000006626	11474	Actn3	Actn3	2887	protein_coding		19	actinin alpha 3 [Source:MGI Symbol;Acc:MGI:99678]
ENSMUSG00000006463	227.021879865442	0.00823765731503828	0.253633627626688	0.0323476552790502	0.974194805653452	1	ENSMUST00000006632	ENSMUSP00000006632	70605	Zdhhc24	Zdhhc24	2558	protein_coding	5730496N17Rik	19	zinc finger, DHHC domain containing 24 [Source:MGI Symbol;Acc:MGI:1917855]
ENSMUSG00000006464	160.084156622193	0.249274286301898	0.343157231531874	0.752522206746683	0.451737080500795	1	ENSMUST00000053506	ENSMUSP00000055321	52028	Bbs1	Bbs1	5602	protein_coding	D19Ertd609e	19	Bardet-Biedl syndrome 1 (human) [Source:MGI Symbol;Acc:MGI:1277215]
ENSMUSG00000006469	0.106515372546935	0	0.0988727027609018	0	1	1	ENSMUST00000006638	ENSMUSP00000006638	142681	Slc34a3	Slc34a3	2183	protein_coding	Npt2c	2	solute carrier family 34 (sodium phosphate), member 3 [Source:MGI Symbol;Acc:MGI:2159410]
ENSMUSG00000006471	389.673054396191	0.180780000078831	0.275511273249001	0.656682426251049	0.511385136602196	1	ENSMUST00000100329	ENSMUSP00000097903	78797	Ndor1	Ndor1	4517	protein_coding	4930447P04Rik	2	NADPH dependent diflavin oxidoreductase 1 [Source:MGI Symbol;Acc:MGI:1926047]
ENSMUSG00000006476	811.453934561596	0.235527695762773	0.328707448743782	0.721000652736885	0.470909113137652	1	ENSMUST00000100334	ENSMUSP00000097908	56876	Nsmf	Nsmf	2957	protein_coding	Jacob	2	NMDA receptor synaptonuclear signaling and neuronal migration factor [Source:MGI Symbol;Acc:MGI:1861755]
ENSMUSG00000006488	0.397837160950694	0.0214537307714228	0.101830618827733	0.176671559531546	0.859766381634679	1	ENSMUST00000224852	ENSMUSP00000153047	19113	Prl7a1	Prl7a1	1283	protein_coding	PLP-E	13	prolactin family 7, subfamily a, member 1 [Source:MGI Symbol;Acc:MGI:1206572]
ENSMUSG00000006490	0.29641624389684	-0.0559120934281044	0.0988727027609018	-0.375105816923726	0.707581771091872	1	ENSMUST00000006662	ENSMUSP00000006662	67310	Prl8a9	Prl8a9	942	protein_coding	1600019F10Rik	13	prolactin family8, subfamily a, member 9 [Source:MGI Symbol;Acc:MGI:1914560]
ENSMUSG00000006494	1387.03226042951	-0.0149732622015269	0.318718134889913	-0.0465938338533172	0.962836946566873	1	ENSMUST00000006669	ENSMUSP00000006669	228026	Pdk1	Pdk1	5185	protein_coding	D530020C15Rik	2	pyruvate dehydrogenase kinase, isoenzyme 1 [Source:MGI Symbol;Acc:MGI:1926119]
ENSMUSG00000006498	6078.83959622149	0.240836487355085	0.217795422358623	1.10524601046995	0.269053005031941	1	ENSMUST00000165704	ENSMUSP00000127783	19205	Ptbp1	Ptbp1	3169	protein_coding	hnRNP I	10	polypyrimidine tract binding protein 1 [Source:MGI Symbol;Acc:MGI:97791]
ENSMUSG00000006517	111.359507605269	-0.353200801267955	0.293763769029517	-1.21419940003056	0.224671589571536	1	ENSMUST00000211883	ENSMUSP00000148539	192156	Mvd	Mvd	1833	protein_coding		8	mevalonate (diphospho) decarboxylase [Source:MGI Symbol;Acc:MGI:2179327]
ENSMUSG00000006519	1031.72586360576	0.0616791906011788	0.224496720486286	0.275084694183312	0.783251170401616	1	ENSMUST00000017604	ENSMUSP00000017604	13057	Cyba	Cyba	744	protein_coding	b558	8	cytochrome b-245, alpha polypeptide [Source:MGI Symbol;Acc:MGI:1316658]
ENSMUSG00000006522	12.471775110156	-0.0860630545906664	0.254912319320647	-0.46228710285026	NA	NA	ENSMUST00000227181		16426	Itih3	Itih3	3302	protein_coding	Intin3	14	inter-alpha trypsin inhibitor, heavy chain 3 [Source:MGI Symbol;Acc:MGI:96620]
ENSMUSG00000006526	386.555808978828	0.0118779953412756	0.241301268610627	0.0492317346472022	0.960734621330353	1	ENSMUST00000227246	ENSMUSP00000154178	69179	Stimate	Stimate	3822	protein_coding	1810038N08Rik	14	STIM activating enhancer [Source:MGI Symbol;Acc:MGI:1921500]
ENSMUSG00000006527	598.135894787885	0.249053945473674	0.278467625865708	0.891132936962856	0.372857856853747	1	ENSMUST00000054230	ENSMUSP00000056744	54650	Sfmbt1	Sfmbt1	7837	protein_coding	4930442N21Rik	14	Scm-like with four mbt domains 1 [Source:MGI Symbol;Acc:MGI:1859609]
ENSMUSG00000006529	3.09875760223106	-0.362486937905808	0.255966603036664	-2.36190081147626	0.0181815060327447	1	ENSMUST00000006704	ENSMUSP00000006704	16424	Itih1	Itih1	3077	protein_coding	inter-alpha (globulin) inhibitor, H1 polypeptide	14	inter-alpha trypsin inhibitor, heavy chain 1 [Source:MGI Symbol;Acc:MGI:96618]
ENSMUSG00000006538	2.28115409783434	0.149901741369838	0.314398322109924	0.402131537584008	0.687587223774162	1	ENSMUST00000164097	ENSMUSP00000128056	16147	Ihh	Ihh	2468	protein_coding		1	Indian hedgehog [Source:MGI Symbol;Acc:MGI:96533]
ENSMUSG00000006542	5.80681961038524	0.0499451092620296	0.291909308044666	0.226743319025984	0.820623340546455	1	ENSMUST00000160732	ENSMUSP00000125344	241113	Prkag3	Prkag3	2832	protein_coding	AMPKg3	1	protein kinase, AMP-activated, gamma 3 non-catalytic subunit [Source:MGI Symbol;Acc:MGI:1891343]
ENSMUSG00000006546	0.0625066418490197	-0.0178559723917627	0.0988727027609018	-0.18059855666634	0.856682688867218	1	ENSMUST00000133833	ENSMUSP00000140298	12958	Cryba2	Cryba2	923	protein_coding	E130107M19Rik	1	crystallin, beta A2 [Source:MGI Symbol;Acc:MGI:104336]
ENSMUSG00000006567	96.8230826610189	-0.117652107441502	0.29712458095775	-0.476624416364977	0.633629593635602	1	ENSMUST00000006742	ENSMUSP00000006742	11979	Atp7b	Atp7b	6505	protein_coding	Atp7a	8	ATPase, Cu++ transporting, beta polypeptide [Source:MGI Symbol;Acc:MGI:103297]
ENSMUSG00000006574	13.4271143755904	0.546759388015499	0.294365749716686	1.76679707347637	0.0772622190163385	1	ENSMUST00000006749	ENSMUSP00000006749	20533	Slc4a1	Slc4a1	4545	protein_coding	Ae1	11	solute carrier family 4 (anion exchanger), member 1 [Source:MGI Symbol;Acc:MGI:109393]
ENSMUSG00000006575	9.6104851114709	-0.2710247703303	0.343584113182654	-0.814311573919409	0.415466480979989	1	ENSMUST00000006750	ENSMUSP00000006750	51799	Rundc3a	Rundc3a	2046	protein_coding	Rap2ip	11	RUN domain containing 3A [Source:MGI Symbol;Acc:MGI:1858752]
ENSMUSG00000006576	72.0922297500917	0.195118742512183	0.321401334229262	0.613857807110212	0.539309293749879	1	ENSMUST00000124341	ENSMUSP00000116747	20536	Slc4a3	Slc4a3	7182	protein_coding	A930038D23Rik	1	solute carrier family 4 (anion exchanger), member 3 [Source:MGI Symbol;Acc:MGI:109350]
ENSMUSG00000006585	688.941001397183	0.430813309011035	0.227439267570997	1.89242724760254	0.0584340784814435	1	ENSMUST00000212967		67177	Cdt1	Cdt1	2696	protein_coding	2610318F11Rik	8	chromatin licensing and DNA replication factor 1 [Source:MGI Symbol;Acc:MGI:1914427]
ENSMUSG00000006586	14.9072451659252	-0.0616601123152386	0.337431245858142	-0.201922395339251	0.839977393733615	1	ENSMUST00000105566	ENSMUSP00000127109	12395	Runx1t1	Runx1t1	6090	protein_coding	Cbfa2t1h	4	RUNX1 translocation partner 1 [Source:MGI Symbol;Acc:MGI:104793]
ENSMUSG00000006587	2.54094917064802	-0.103491946842084	0.259619033800546	-0.683981011640499	0.49398715627885	1	ENSMUST00000006762	ENSMUSP00000006762	30927	Snai3	Snai3	1628	protein_coding	Smuc	8	snail family zinc finger 3 [Source:MGI Symbol;Acc:MGI:1353563]
ENSMUSG00000006589	1652.99460383694	0.122668511993577	0.326722924493116	0.377324470536526	0.705932489019986	1	ENSMUST00000213029	ENSMUSP00000148477	11821	Aprt	Aprt	929	protein_coding		8	adenine phosphoribosyl transferase [Source:MGI Symbol;Acc:MGI:88061]
ENSMUSG00000006599	1286.89711294083	-0.257734283379491	0.184395021636926	-1.39735946051741	0.162305503471975	1	ENSMUST00000006774	ENSMUSP00000006774	14884	Gtf2h1	Gtf2h1	2736	protein_coding	62kDa	7	general transcription factor II H, polypeptide 1 [Source:MGI Symbol;Acc:MGI:1277216]
ENSMUSG00000006611	576.802605660639	0.0684775579608146	0.307410512993321	0.222403477356295	0.823999805067602	1	ENSMUST00000091706	ENSMUSP00000089298	15216	Hfe	Hfe	3572	protein_coding	MR2	13	homeostatic iron regulator [Source:MGI Symbol;Acc:MGI:109191]
ENSMUSG00000006641	154.835727978763	-0.151853125298783	0.297016622371998	-0.510280198582933	0.609855173246896	1	ENSMUST00000114668	ENSMUSP00000110316	330064	Slc5a6	Slc5a6	3436	protein_coding		5	solute carrier family 5 (sodium-dependent vitamin transporter), member 6 [Source:MGI Symbol;Acc:MGI:2660847]
ENSMUSG00000006642	5.42547663187821	0.0126230850009792	0.240492202242714	0.0368575771659152	0.9705985652631	1	ENSMUST00000006818	ENSMUSP00000006818	69852	Tcf23	Tcf23	4116	protein_coding	2010002O16Rik	5	transcription factor 23 [Source:MGI Symbol;Acc:MGI:1934960]
ENSMUSG00000006649	7.16515473235471	0.00771893697399887	0.271145847910703	0.0560399838825266	0.955309954659879	1	ENSMUST00000006825	ENSMUSP00000006825	54631	Nphs1	Nphs1	4608	protein_coding	nephrin	7	nephrosis 1, nephrin [Source:MGI Symbol;Acc:MGI:1859637]
ENSMUSG00000006651	94.2838189331619	-0.244547622254149	0.345326253556303	-0.717931841053667	0.472799313869312	1	ENSMUST00000208792		11803	Aplp1	Aplp1	2472	protein_coding		7	amyloid beta (A4) precursor-like protein 1 [Source:MGI Symbol;Acc:MGI:88046]
ENSMUSG00000006673	2871.1840064062	-0.0262721028765408	0.19473787279666	-0.134786989864274	0.892780292547435	1	ENSMUST00000006851	ENSMUSP00000006851	69232	Qrich1	Qrich1	3331	protein_coding	2610028H07Rik	9	glutamine-rich 1 [Source:MGI Symbol;Acc:MGI:1916482]
ENSMUSG00000006675	21.2943591913592	-0.0582197127229501	0.343717762865635	-0.186950301659935	0.851699599368295	1	ENSMUST00000195181		74443	P4htm	P4htm	2035	protein_coding	4933406E20Rik	9	prolyl 4-hydroxylase, transmembrane (endoplasmic reticulum) [Source:MGI Symbol;Acc:MGI:1921693]
ENSMUSG00000006676	2614.82528575817	-0.0773836656558105	0.189661140972403	-0.40815994619249	0.683156252057511	1	ENSMUST00000006854	ENSMUSP00000006854	71472	Usp19	Usp19	4791	protein_coding	8430421I07Rik	9	ubiquitin specific peptidase 19 [Source:MGI Symbol;Acc:MGI:1918722]
ENSMUSG00000006678	1089.59029743387	0.027581767208077	0.306941296507849	0.0890344066469753	0.929054566141314	1	ENSMUST00000006856	ENSMUSP00000006856	18968	Pola1	Pola1	5346	protein_coding	Pola	X	polymerase (DNA directed), alpha 1 [Source:MGI Symbol;Acc:MGI:99660]
ENSMUSG00000006699	10877.7430124815	0.142620898608737	0.123288155679154	1.15682760652458	0.247342800496336	1	ENSMUST00000051477	ENSMUSP00000054634	12540	Cdc42	Cdc42	2108	protein_coding		4	cell division cycle 42 [Source:MGI Symbol;Acc:MGI:106211]
ENSMUSG00000006705	499.250429004334	-0.0782519599136282	0.191712585357762	-0.40823065370665	0.683104345309806	1	ENSMUST00000097352	ENSMUSP00000094966	18771	Pknox1	Pknox1	4252	protein_coding	D17Wsu76e	17	Pbx/knotted 1 homeobox [Source:MGI Symbol;Acc:MGI:1201409]
ENSMUSG00000006711	8.69705813448029	0.15861279031481	0.268489342039791	1.1819427754286	0.237228407644643	1	ENSMUST00000006893	ENSMUSP00000006893	210108	D130043K22Rik	Kiaa0319	4973	protein_coding		13	RIKEN cDNA D130043K22 gene [Source:MGI Symbol;Acc:MGI:3036268]
ENSMUSG00000006715	617.531971743484	0.233861948361173	0.296386724443665	0.785542937809399	0.432135305690758	1	ENSMUST00000006898	ENSMUSP00000006898	57441	Gmnn	Gmnn	1127	protein_coding	Gem	13	geminin [Source:MGI Symbol;Acc:MGI:1927344]
ENSMUSG00000006717	302.363321555223	-0.120869311346396	0.248735056720421	-0.486356506865682	0.626714421846857	1	ENSMUST00000006900	ENSMUSP00000006900	66834	Acot13	Acot13	721	protein_coding	0610006O17Rik	13	acyl-CoA thioesterase 13 [Source:MGI Symbol;Acc:MGI:1914084]
ENSMUSG00000006720	117.075004474618	0.173706463905259	0.340127974360938	0.500184363724978	0.616945267285717	1	ENSMUST00000102978	ENSMUSP00000100043	193452	Zfp184	Zfp184	3198	protein_coding	4930500C15Rik	13	zinc finger protein 184 (Kruppel-like) [Source:MGI Symbol;Acc:MGI:1922244]
ENSMUSG00000006724	26.0421160720892	0.358394360497564	0.354657705565505	0.934971283988016	0.349803098498029	1	ENSMUST00000172069	ENSMUSP00000127367	13115	Cyp27b1	Cyp27b1	2443	protein_coding	1alpha(OH)ase	10	cytochrome P450, family 27, subfamily b, polypeptide 1 [Source:MGI Symbol;Acc:MGI:1098274]
ENSMUSG00000006728	5505.67510939708	0.0879672251538394	0.259259279860573	0.33890115561612	0.734684193853904	1	ENSMUST00000006911	ENSMUSP00000006911	12567	Cdk4	Cdk4	2053	protein_coding	Crk3	10	cyclin-dependent kinase 4 [Source:MGI Symbol;Acc:MGI:88357]
ENSMUSG00000006731	1623.23764545499	0.25239383449308	0.243872137254589	1.03606135955634	0.300173517535812	1	ENSMUST00000006914	ENSMUSP00000006914	14421	B4galnt1	B4galnt1	2395	protein_coding	4933429D13Rik	10	beta-1,4-N-acetyl-galactosaminyl transferase 1 [Source:MGI Symbol;Acc:MGI:1342057]
ENSMUSG00000006732	598.377416305868	0.353285977168742	0.255411518300442	1.38475384899867	0.166127747160206	1	ENSMUST00000006915	ENSMUSP00000006915	17299	Mettl1	Mettl1	1791	protein_coding	2810012D02Rik	10	methyltransferase like 1 [Source:MGI Symbol;Acc:MGI:1339986]
ENSMUSG00000006736	2396.4373785537	-0.068351421371921	0.25118654831989	-0.272538474869149	0.785208011801512	1	ENSMUST00000060991	ENSMUSP00000057751	67125	Tspan31	Tspan31	1556	protein_coding	2700085A14Rik	10	tetraspanin 31 [Source:MGI Symbol;Acc:MGI:1914375]
ENSMUSG00000006740	5079.95005506943	-0.297492275804152	0.230879649474133	-1.28629586632373	0.198339824594022	1	ENSMUST00000025083	ENSMUSP00000025083	16573	Kif5b	Kif5b	6032	protein_coding	Khc	18	kinesin family member 5B [Source:MGI Symbol;Acc:MGI:1098268]
ENSMUSG00000006763	309.19593835878	-0.00475719706544749	0.25413501006521	-0.0188732026355971	0.984942256931896	1	ENSMUST00000143082	ENSMUSP00000120658	78935	Saal1	Saal1	4728	protein_coding	5031425D22Rik	7	serum amyloid A-like 1 [Source:MGI Symbol;Acc:MGI:1926185]
ENSMUSG00000006764	8.01972779428194	-0.0951937974450162	0.183651390196877	-0.509606305076541	0.610327305748229	1	ENSMUST00000006949	ENSMUSP00000006949	216343	Tph2	Tph2	2626	protein_coding		10	tryptophan hydroxylase 2 [Source:MGI Symbol;Acc:MGI:2651811]
ENSMUSG00000006777	67.153802027427	-0.356690150951709	0.35042086239538	-1.09747203858204	0.272435097358462	1	ENSMUST00000006969	ENSMUSP00000006969	94179	Krt23	Krt23	1565	protein_coding	CK23	11	keratin 23 [Source:MGI Symbol;Acc:MGI:2148866]
ENSMUSG00000006782	921.569795095836	-0.118685848204881	0.33496478471409	-0.365740313979789	0.714558860988052	1	ENSMUST00000150414		12799	Cnp	Cnp	2904	protein_coding	Cnp-1	11	2',3'-cyclic nucleotide 3' phosphodiesterase [Source:MGI Symbol;Acc:MGI:88437]
ENSMUSG00000006784	34.3765506678428	-0.0476557026487233	0.28418035394908	-0.432918755485141	NA	NA	ENSMUST00000132143		74407	Ttc25	Ttc25	4340	protein_coding	4933404O19Rik	11	tetratricopeptide repeat domain 25 [Source:MGI Symbol;Acc:MGI:1921657]
ENSMUSG00000006800	922.30743244954	0.61695815036022	0.354108704891951	1.73523333049929	0.0826994850868665	1	ENSMUST00000109249	ENSMUSP00000104872	72043	Sulf2	Sulf2	4580	protein_coding	2010004N24Rik	2	sulfatase 2 [Source:MGI Symbol;Acc:MGI:1919293]
ENSMUSG00000006818	1892.29263622147	-0.0718413751606612	0.268681240613061	-0.268004082282099	0.788696176442024	1	ENSMUST00000007012	ENSMUSP00000007012	20656	Sod2	Sod2	5861	protein_coding	manganese SOD	17	superoxide dismutase 2, mitochondrial [Source:MGI Symbol;Acc:MGI:98352]
ENSMUSG00000006850	124.999051537382	-0.0353747222037267	0.319751237946721	-0.113186711897587	0.909882530334631	1	ENSMUST00000007046	ENSMUSP00000007046	71983	Tmco6	Tmco6	1823	protein_coding	2410015B03Rik	18	transmembrane and coiled-coil domains 6 [Source:MGI Symbol;Acc:MGI:1919233]
ENSMUSG00000006906	520.994236675589	0.336619813655688	0.177552675018682	1.89632386760414	0.0579172320985927	1	ENSMUST00000205648		70527	Stambp	Stambp	8383	protein_coding	5330424L14Rik	6	STAM binding protein [Source:MGI Symbol;Acc:MGI:1917777]
ENSMUSG00000006920	792.723923836027	-0.11081566066955	0.201944715392579	-0.549527956586966	0.582643184372961	1	ENSMUST00000107284	ENSMUSP00000102905	14055	Ezh1	Ezh1	4207	protein_coding		11	enhancer of zeste 1 polycomb repressive complex 2 subunit [Source:MGI Symbol;Acc:MGI:1097695]
ENSMUSG00000006930	617.176208449037	-0.00855624187241165	0.31632304618739	-0.0274068487489116	0.978135235790161	1	ENSMUST00000138603	ENSMUSP00000133356	15114	Hap1	Hap1	3316	protein_coding	HAP-1	11	huntingtin-associated protein 1 [Source:MGI Symbol;Acc:MGI:1261831]
ENSMUSG00000006931	155.987351147404	0.14496043289345	0.322154684701609	0.452309458743162	0.651046062772012	1	ENSMUST00000066489	ENSMUSP00000065278	66180	P3h4	P3h4	2178	protein_coding	1110036O03Rik	11	prolyl 3-hydroxylase family member 4 (non-enzymatic) [Source:MGI Symbol;Acc:MGI:1913430]
ENSMUSG00000006932	24762.8550105641	-0.25799310050277	0.264254344066183	-0.974908952979121	0.329605424697181	1	ENSMUST00000007130	ENSMUSP00000007130	12387	Ctnnb1	Ctnnb1	3623	protein_coding	beta catenin	9	catenin (cadherin associated protein), beta 1 [Source:MGI Symbol;Acc:MGI:88276]
ENSMUSG00000006941	995.489869737884	-0.0364835923639222	0.229842524154181	-0.158898208394574	0.873749072256352	1	ENSMUST00000007139	ENSMUSP00000007139	68969	Eif1b	Eif1b	1035	protein_coding	1500010M16Rik	9	eukaryotic translation initiation factor 1B [Source:MGI Symbol;Acc:MGI:1916219]
ENSMUSG00000006948	5.16600235854636	-0.00211660819737197	0.268397584021708	-0.0137803578536077	0.989005213209187	1	ENSMUST00000007161	ENSMUSP00000007161	56640	Klk4	Klk4	1249	protein_coding	ESMP1	7	kallikrein related-peptidase 4 (prostase, enamel matrix, prostate) [Source:MGI Symbol;Acc:MGI:1861379]
ENSMUSG00000006958	28.2575321933176	-0.34412242330049	0.354559739815461	-0.927594902189658	0.353617743067873	1	ENSMUST00000151150		12667	Chrd	Chrd	4406	protein_coding	Chd	16	chordin [Source:MGI Symbol;Acc:MGI:1313268]
ENSMUSG00000006998	5911.57516871236	-0.0752519109587282	0.143303441752669	-0.525119007249749	0.59950046366528	1	ENSMUST00000172207	ENSMUSP00000127496	21762	Psmd2	Psmd2	3001	protein_coding	9430095H01Rik	16	proteasome (prosome, macropain) 26S subunit, non-ATPase, 2 [Source:MGI Symbol;Acc:MGI:1096584]
ENSMUSG00000007021	9.20856534839267	-0.193404614175239	0.353800030704306	-0.538173015602531	0.590457607669091	1	ENSMUST00000007236	ENSMUSP00000007236	20974	Syngr3	Syngr3	1965	protein_coding		17	synaptogyrin 3 [Source:MGI Symbol;Acc:MGI:1341881]
ENSMUSG00000007029	3425.22104315808	0.154105915736514	0.236806217786454	0.649417482016487	0.516068567250453	1	ENSMUST00000087315	ENSMUSP00000084572	22321	Vars	Vars	4137	protein_coding	Bat-6	17	valyl-tRNA synthetase [Source:MGI Symbol;Acc:MGI:90675]
ENSMUSG00000007030	99.2378954067934	0.0504429414610155	0.354005332882219	0.14024245477907	0.888468429276135	1	ENSMUST00000007245	ENSMUSP00000007245	27762	Vwa7	Vwa7	4313	protein_coding	D17H6S56E-3	17	von Willebrand factor A domain containing 7 [Source:MGI Symbol;Acc:MGI:1306798]
ENSMUSG00000007033	3.64724784143362	-0.0561287697489414	0.264119573805084	-0.242793730632205	0.808165192512606	1	ENSMUST00000007248	ENSMUSP00000007248	15482	Hspa1l	Hspa1l	2472	protein_coding	70kDa	17	heat shock protein 1-like [Source:MGI Symbol;Acc:MGI:96231]
ENSMUSG00000007034	45.6365242933432	-0.0757095687356146	0.278313778530139	-0.624415400889436	0.532354813399138	1	ENSMUST00000173664		70129	Slc44a4	Slc44a4	3055	protein_coding	2210409B01Rik	17	solute carrier family 44, member 4 [Source:MGI Symbol;Acc:MGI:1917379]
ENSMUSG00000007035	115.101704154306	0.0555207168701198	0.353738611964839	0.158047677274284	0.874419229772119	1	ENSMUST00000007250	ENSMUSP00000007250	17687	Msh5	Msh5	2886	protein_coding	G7	17	mutS homolog 5 [Source:MGI Symbol;Acc:MGI:1329021]
ENSMUSG00000007036	547.74893362755	-0.0904618564380293	0.205098167612582	-0.441476365726985	0.6588681678813	1	ENSMUST00000007251	ENSMUSP00000007251	193742	Abhd16a	Abhd16a	1945	protein_coding	Bat5	17	abhydrolase domain containing 16A [Source:MGI Symbol;Acc:MGI:99476]
ENSMUSG00000007038	502.749229253093	-0.204197059110234	0.188881254117876	-1.08207713374005	0.279218255362877	1	ENSMUST00000173269		18010	Neu1	Neu1	3619	protein_coding	Aglp	17	neuraminidase 1 [Source:MGI Symbol;Acc:MGI:97305]
ENSMUSG00000007039	802.671691334119	0.115929093289279	0.329765197920709	0.351974353564832	0.72485749620965	1	ENSMUST00000007255	ENSMUSP00000007255	51793	Ddah2	Ddah2	1342	protein_coding	Clone 7u	17	dimethylarginine dimethylaminohydrolase 2 [Source:MGI Symbol;Acc:MGI:1859016]
ENSMUSG00000007041	8876.58503590261	-0.145783882700577	0.256056286709663	-0.569232892447098	0.569198101450911	1	ENSMUST00000007257	ENSMUSP00000007257	114584	Clic1	Clic1	1466	protein_coding	Clcp	17	chloride intracellular channel 1 [Source:MGI Symbol;Acc:MGI:2148924]
ENSMUSG00000007050	688.033999657422	0.268841240000177	0.224932948977682	1.19509210243645	0.232051047263255	1	ENSMUST00000172523		27756	Lsm2	Lsm2	1586	protein_coding	D17H6S56E-2	17	LSM2 homolog, U6 small nuclear RNA and mRNA degradation associated [Source:MGI Symbol;Acc:MGI:90676]
ENSMUSG00000007080	1155.46479098523	0.0435145862067337	0.275283455386141	0.156814866793982	0.875390755807951	1	ENSMUST00000007296	ENSMUSP00000007296	18973	Pole	Pole	7163	protein_coding	pol-epsilon	5	polymerase (DNA directed), epsilon [Source:MGI Symbol;Acc:MGI:1196391]
ENSMUSG00000007097	128.231802891888	-0.127611037633712	0.350479334376012	-0.446201035156578	0.655452035252351	1	ENSMUST00000085913	ENSMUSP00000083077	98660	Atp1a2	Atp1a2	6227	protein_coding	Atpa-3	1	ATPase, Na+/K+ transporting, alpha 2 polypeptide [Source:MGI Symbol;Acc:MGI:88106]
ENSMUSG00000007107	3.93178125026497	-0.0906212659218916	0.317550212792973	-0.341148353365225	0.732991901487568	1	ENSMUST00000111243	ENSMUSP00000106874	27222	Atp1a4	Atp1a4	3470	protein_coding		1	ATPase, Na+/K+ transporting, alpha 4 polypeptide [Source:MGI Symbol;Acc:MGI:1351335]
ENSMUSG00000007122	6.18015308381311	0.267369390039887	0.323999785942219	1.01932454284161	0.308048916048832	1	ENSMUST00000003554	ENSMUSP00000003554	12372	Casq1	Casq1	1847	protein_coding	CSQ	1	calsequestrin 1 [Source:MGI Symbol;Acc:MGI:1309468]
ENSMUSG00000007207	116.113494261676	0.205373980026062	0.335037828571976	0.60867879435107	0.542737365498485	1	ENSMUST00000150838	ENSMUSP00000117144	20907	Stx1a	Stx1a	2167	protein_coding	HPC-1	5	syntaxin 1A (brain) [Source:MGI Symbol;Acc:MGI:109355]
ENSMUSG00000007209	0.119564926643227	0	0.0988727027609018	0	1	1	ENSMUST00000001984	ENSMUSP00000001984	26368	Ceacam9	Ceacam9	1396	protein_coding	Cea-5	7	carcinoembryonic antigen-related cell adhesion molecule 9 [Source:MGI Symbol;Acc:MGI:1347247]
ENSMUSG00000007216	55.3049250245907	0.370599962501622	0.282433147360208	1.31231875732984	0.189412605870151	1	ENSMUST00000204095	ENSMUSP00000145192	243372	Zfp775	Znf775	4143	protein_coding	C130032F08Rik	6	zinc finger protein 775 [Source:MGI Symbol;Acc:MGI:2683557]
ENSMUSG00000007279	27.5932689171144	-0.0852493884312071	0.307691395355377	-0.261314028687705	0.793850348991996	1	ENSMUST00000007423	ENSMUSP00000007423	56788	Scube2	Scube2	3571	protein_coding	4932442O19Rik	7	signal peptide, CUB domain, EGF-like 2 [Source:MGI Symbol;Acc:MGI:1928765]
ENSMUSG00000007338	864.005480947709	-0.103433519686988	0.2582830082538	-0.400557930922181	0.688745624054345	1	ENSMUST00000007482	ENSMUSP00000007482	18120	Mrpl49	Mrpl49	1764	protein_coding	4833419D18Rik	19	mitochondrial ribosomal protein L49 [Source:MGI Symbol;Acc:MGI:108180]
ENSMUSG00000007379	127.855039322232	0.167340616018711	0.294808140745263	0.563167630135373	0.573320742665788	1	ENSMUST00000172288	ENSMUSP00000127187	329727	Dennd2c	Dennd2c	4979	protein_coding	A930010I20Rik	3	DENN/MADD domain containing 2C [Source:MGI Symbol;Acc:MGI:3036254]
ENSMUSG00000007411	1916.35707314309	0.184662013762086	0.224478246991311	0.822447986099515	0.410821978197422	1	ENSMUST00000221631		17169	Mark3	Mark3	5601	protein_coding	1600015G02Rik	12	MAP/microtubule affinity regulating kinase 3 [Source:MGI Symbol;Acc:MGI:1341865]
ENSMUSG00000007415	1809.37567914998	0.0923166222871321	0.235220515072865	0.391908186118002	0.69512605421985	1	ENSMUST00000007559	ENSMUSP00000007559	67210	Gatad1	Gatad1	2545	protein_coding	2310031E19Rik	5	GATA zinc finger domain containing 1 [Source:MGI Symbol;Acc:MGI:1914460]
ENSMUSG00000007440	1.23439125397841	-0.017149579253629	0.140165390878923	-0.0923611757079643	0.926411084831613	1	ENSMUST00000115658	ENSMUSP00000111322	12943	Pcdha11	Pcdha10	5359	protein_coding	A830022B16Rik	18	protocadherin alpha 11 [Source:MGI Symbol;Acc:MGI:1298372]
ENSMUSG00000007458	3901.00982188826	-0.0406982611126954	0.165984210110201	-0.245234087951402	0.806275183701723	1	ENSMUST00000123093		17113	M6pr	M6pr	2976	protein_coding	CD-MPR	6	mannose-6-phosphate receptor, cation dependent [Source:MGI Symbol;Acc:MGI:96904]
ENSMUSG00000007476	694.253352914799	-0.0833297104888842	0.241000441446165	-0.34568994475387	0.729575741839935	1	ENSMUST00000095078	ENSMUSP00000092690	241296	Lrrc8a	Lrrc8a	4301	protein_coding	ebo	2	leucine rich repeat containing 8A VRAC subunit A [Source:MGI Symbol;Acc:MGI:2652847]
ENSMUSG00000007480	1.56512908760471	0.151137984184607	0.247890946602749	0.968348709040085	0.332870246040573	1	ENSMUST00000172148	ENSMUSP00000130497	17203	Mc5r	Mc5r	3904	protein_coding		18	melanocortin 5 receptor [Source:MGI Symbol;Acc:MGI:99420]
ENSMUSG00000007564	5452.67604877304	0.395174412803134	0.253353246717505	1.55843631406064	0.119129853903767	1	ENSMUST00000007708	ENSMUSP00000007708	51792	Ppp2r1a	Ppp2r1a	2410	protein_coding	6330556D22Rik	17	protein phosphatase 2, regulatory subunit A, alpha [Source:MGI Symbol;Acc:MGI:1926334]
ENSMUSG00000007570	220.648704261773	0.388045278651455	0.291544767321453	1.32893435347296	0.183869628777585	1	ENSMUST00000124870		72775	Fance	Fance	2193	protein_coding	2810451D06Rik	17	Fanconi anemia, complementation group E [Source:MGI Symbol;Acc:MGI:1920025]
ENSMUSG00000007589	590.267549872516	0.00927523484029315	0.255149419407095	0.0363590984831865	0.970996027281158	1	ENSMUST00000227996		28113	Tinf2	Tinf2	3374	protein_coding	D14Wsu146e	14	Terf1 (TRF1)-interacting nuclear factor 2 [Source:MGI Symbol;Acc:MGI:107246]
ENSMUSG00000007591	11.4099689199399	0.181776825565063	0.353692290631354	0.519823072511964	0.603186896575896	1	ENSMUST00000164809	ENSMUSP00000127728	71099	Tssk4	Tssk4	1686	protein_coding	1700020B19Rik	14	testis-specific serine kinase 4 [Source:MGI Symbol;Acc:MGI:1918349]
ENSMUSG00000007594	16.5819946526931	-0.247453995739999	0.353731478956543	-0.734707971025545	0.462517364749969	1	ENSMUST00000007738	ENSMUSP00000007738	330790	Hapln4	Hapln4	3648	protein_coding	Bral2	8	hyaluronan and proteoglycan link protein 4 [Source:MGI Symbol;Acc:MGI:2679531]
ENSMUSG00000007603	402.441625476428	0.0852080337109251	0.258812368928858	0.329661861621447	0.741655474185657	1	ENSMUST00000233549		224907	Dus3l	Dus3l	2749	protein_coding		17	dihydrouridine synthase 3-like (S. cerevisiae) [Source:MGI Symbol;Acc:MGI:2147092]
ENSMUSG00000007610	347.905945753023	0.0557993956875771	0.28265974963645	0.198378075918764	0.842749269450386	1	ENSMUST00000124349		70359	Gtpbp3	Gtpbp3	2830	protein_coding	2410009F13Rik	8	GTP binding protein 3 [Source:MGI Symbol;Acc:MGI:1917609]
ENSMUSG00000007613	4185.79146122083	0.161932684538117	0.262580501593086	0.615469427289616	0.538244753629056	1	ENSMUST00000007757	ENSMUSP00000007757	21812	Tgfbr1	Tgfbr1	5756	protein_coding	Alk-5	4	transforming growth factor, beta receptor I [Source:MGI Symbol;Acc:MGI:98728]
ENSMUSG00000007617	747.098107432688	-0.302729016989409	0.312445843093167	-0.960556480318037	0.33677521949859	1	ENSMUST00000102752	ENSMUSP00000099813	26556	Homer1	Homer1	5713	protein_coding	PSD-Zip45	13	homer scaffolding protein 1 [Source:MGI Symbol;Acc:MGI:1347345]
ENSMUSG00000007646	188.164052832949	-0.0530568348802543	0.314332081449145	-0.168639934960945	0.866079866851089	1	ENSMUST00000067692	ENSMUSP00000064079	114714	Rad51c	Rad51c	3944	protein_coding	Rad51l2	11	RAD51 paralog C [Source:MGI Symbol;Acc:MGI:2150020]
ENSMUSG00000007653	0.0714908479794857	0	0.0988727027609018	0	1	1	ENSMUST00000007797	ENSMUSP00000007797	14401	Gabrb2	Gabrb2	3989	protein_coding	C030002O17Rik	11	gamma-aminobutyric acid (GABA) A receptor, subunit beta 2 [Source:MGI Symbol;Acc:MGI:95620]
ENSMUSG00000007655	4088.7489634298	0.00175865534040067	0.31790485426177	0.00558399890741928	0.995544636638055	1	ENSMUST00000115453	ENSMUSP00000111113	12389	Cav1	Cav1	2746	protein_coding	Cav-1	6	caveolin 1, caveolae protein [Source:MGI Symbol;Acc:MGI:102709]
ENSMUSG00000007656	3060.2362018336	-0.145465425919051	0.269330862464009	-0.538833526549349	0.590001727747348	1	ENSMUST00000007800	ENSMUSP00000007800	59046	Arpp19	Arpp19	4046	protein_coding		9	cAMP-regulated phosphoprotein 19 [Source:MGI Symbol;Acc:MGI:1891691]
ENSMUSG00000007659	1297.13124681712	0.0283615573244491	0.274837165522956	0.10289062467851	0.918049778631392	1	ENSMUST00000109820	ENSMUSP00000105445	12048	Bcl2l1	Bcl2l1	2568	protein_coding	Bcl(X)L	2	BCL2-like 1 [Source:MGI Symbol;Acc:MGI:88139]
ENSMUSG00000007670	2544.23894371216	-0.0809088312971237	0.174762837341728	-0.462876120783005	0.643453164724579	1	ENSMUST00000007814	ENSMUSP00000007814	16549	Khsrp	Khsrp	3978	protein_coding	6330409F21Rik	17	KH-type splicing regulatory protein [Source:MGI Symbol;Acc:MGI:1336214]
ENSMUSG00000007682	906.406014074937	0.0492590613635813	0.346147234328858	0.163813713056697	0.869877796056606	1	ENSMUST00000082432	ENSMUSP00000081013	13371	Dio2	Dio2	5815	protein_coding		12	deiodinase, iodothyronine, type II [Source:MGI Symbol;Acc:MGI:1338833]
ENSMUSG00000007721	156.408241450772	0.106747584105804	0.257505003689882	0.415288051815913	0.677931046847936	1	ENSMUST00000007865	ENSMUSP00000007865	234388	Ccdc124	Ccdc124	1356	protein_coding	1810023B24Rik	8	coiled-coil domain containing 124 [Source:MGI Symbol;Acc:MGI:1916403]
ENSMUSG00000007739	8180.59735623959	0.0243857959514511	0.258358912992021	0.0945358017247006	0.924683544116064	1	ENSMUST00000173867	ENSMUSP00000133523	12464	Cct4	Cct4	2484	protein_coding	2610204B21Rik	11	chaperonin containing Tcp1, subunit 4 (delta) [Source:MGI Symbol;Acc:MGI:104689]
ENSMUSG00000007777	294.555719959469	0.0693656395481228	0.249724218426411	0.277727563620959	0.78122149995235	1	ENSMUST00000109098	ENSMUSP00000104726	66050	0610009B22Rik	0610009B22Rik	892	protein_coding		11	RIKEN cDNA 0610009B22 gene [Source:MGI Symbol;Acc:MGI:1913300]
ENSMUSG00000007783	100.962089888184	-0.0762876932081127	0.339695715023955	-0.229367620566663	0.818583200394228	1	ENSMUST00000212890		78070	Cpt1c	Cpt1c	3261	protein_coding	9630004I06Rik	7	carnitine palmitoyltransferase 1c [Source:MGI Symbol;Acc:MGI:2446526]
ENSMUSG00000007805	4.7793985918758	0.0220360993412824	0.325856332367771	0.0721391592704415	0.942491162799479	1	ENSMUST00000186075	ENSMUSP00000139531	13345	Twist2	Twist2	2525	protein_coding	bHLHa39	1	twist basic helix-loop-helix transcription factor 2 [Source:MGI Symbol;Acc:MGI:104685]
ENSMUSG00000007812	1120.40400150636	-0.0777601932544249	0.230289648912825	-0.33729793126925	0.735892319034031	1	ENSMUST00000199322	ENSMUSP00000142754	72611	Zfp655	Zfp655	4157	protein_coding	2700038I16Rik	5	zinc finger protein 655 [Source:MGI Symbol;Acc:MGI:1919861]
ENSMUSG00000007815	13621.9899557239	-0.0808230246945195	0.203696572828958	-0.396650751340085	0.6916250218719	1	ENSMUST00000193619		11848	Rhoa	Rhoa	5101	protein_coding	Arha	9	ras homolog family member A [Source:MGI Symbol;Acc:MGI:1096342]
ENSMUSG00000007817	3008.1202672314	-0.0592182624713463	0.27571444892687	-0.214282747087112	0.830326571402262	1	ENSMUST00000162645	ENSMUSP00000124863	328365	Zmiz1	Zmiz1	7482	protein_coding	Rai17	14	zinc finger, MIZ-type containing 1 [Source:MGI Symbol;Acc:MGI:3040693]
ENSMUSG00000007827	491.615192962124	-0.194742158414342	0.304473329011349	-0.631454115784907	0.527743641757616	1	ENSMUST00000112830	ENSMUSP00000108449	232339	Ankrd26	Ankrd26	6930	protein_coding	5730521P14Rik	6	ankyrin repeat domain 26 [Source:MGI Symbol;Acc:MGI:1917887]
ENSMUSG00000007833	255.272144858499	-0.0684260149618296	0.269190645432325	-0.255481157161418	0.798351495251164	1	ENSMUST00000209581		69748	Aldh16a1	Aldh16a1	4074	protein_coding	2410004H02Rik	7	aldehyde dehydrogenase 16 family, member A1 [Source:MGI Symbol;Acc:MGI:1916998]
ENSMUSG00000007836	4122.91411957955	0.187326104117861	0.194600353923292	0.962431913263408	0.335832689349718	1	ENSMUST00000007980	ENSMUSP00000007980	77134	Hnrnpa0	Hnrnpa0	2678	protein_coding	1110055B05Rik	13	heterogeneous nuclear ribonucleoprotein A0 [Source:MGI Symbol;Acc:MGI:1924384]
ENSMUSG00000007837	145.956342885757	-0.0117965813715746	0.250612812763696	-0.0471123917880215	0.962423651086614	1	ENSMUST00000210690	ENSMUSP00000148014	65116	Prrg2	Prrg2	1623	protein_coding	1600014G02Rik	7	proline-rich Gla (G-carboxyglutamic acid) polypeptide 2 [Source:MGI Symbol;Acc:MGI:1929596]
ENSMUSG00000007850	11993.208766409	0.195327793503303	0.229152053222944	0.852818403865082	0.393760016386667	1	ENSMUST00000126737		59013	Hnrnph1	Hnrnph1	4577	protein_coding	E430005G16Rik	11	heterogeneous nuclear ribonucleoprotein H1 [Source:MGI Symbol;Acc:MGI:1891925]
ENSMUSG00000007867	464.95774586623	0.0990822948232364	0.245341180598699	0.404224076412041	0.686047950505531	1	ENSMUST00000221194		76411	Ift43	Ift43	838	protein_coding	1700019E19Rik	12	intraflagellar transport 43 [Source:MGI Symbol;Acc:MGI:1923661]
ENSMUSG00000007872	863.107749623786	-0.20464578030465	0.333322154153582	-0.645806998268771	0.518404355211431	1	ENSMUST00000008016	ENSMUSP00000008016	15903	Id3	Id3	1278	protein_coding	bHLHb25	4	inhibitor of DNA binding 3 [Source:MGI Symbol;Acc:MGI:96398]
ENSMUSG00000007877	29.7981967804655	-0.020568149662933	0.167142799418018	-0.939739251224601	NA	NA	ENSMUST00000008021	ENSMUSP00000008021	21393	Tcap	Tcap	948	protein_coding	Telethonin	11	titin-cap [Source:MGI Symbol;Acc:MGI:1330233]
ENSMUSG00000007880	2552.19304156457	0.156806371095619	0.242964083366036	0.645287454329616	0.518740921261988	1	ENSMUST00000145664	ENSMUSP00000122354	93760	Arid1a	Arid1a	8187	protein_coding	1110030E03Rik	4	AT rich interactive domain 1A (SWI-like) [Source:MGI Symbol;Acc:MGI:1935147]
ENSMUSG00000007888	170.632579936618	-0.0500056495053145	0.319724698845888	-0.212394407085693	0.831799348746906	1	ENSMUST00000008032	ENSMUSP00000008032	12931	Crlf1	Crlf1	1644	protein_coding	CLF-1	8	cytokine receptor-like factor 1 [Source:MGI Symbol;Acc:MGI:1340030]
ENSMUSG00000007891	14695.734121163	-0.519385727678445	0.266734786404229	-1.94829131196159	0.051380116131391	1	ENSMUST00000151120	ENSMUSP00000121203	13033	Ctsd	Ctsd	2127	protein_coding	CatD	7	cathepsin D [Source:MGI Symbol;Acc:MGI:88562]
ENSMUSG00000007892	6975.04081620155	0.114859324705865	0.293155535767685	0.394381763759591	0.693299205472163	1	ENSMUST00000008036	ENSMUSP00000008036	56040	Rplp1	Rplp1	499	protein_coding	2410042H16Rik	9	ribosomal protein, large, P1 [Source:MGI Symbol;Acc:MGI:1927099]
ENSMUSG00000007908	31.3950337811608	-0.0461592653513805	0.333427011410159	-0.167847102589265	0.866703565611075	1	ENSMUST00000008052	ENSMUSP00000008052	208982	Hmgcll1	Hmgcll1	3737	protein_coding		9	3-hydroxymethyl-3-methylglutaryl-Coenzyme A lyase-like 1 [Source:MGI Symbol;Acc:MGI:2446108]
ENSMUSG00000007944	0.0682300076764529	0.0202001486445789	0.0988727027609018	0.204301622707876	0.838117801978635	1	ENSMUST00000008088	ENSMUSP00000008088	73032	Ttc9b	Ttc9b	2052	protein_coding	2900074C18Rik	7	tetratricopeptide repeat domain 9B [Source:MGI Symbol;Acc:MGI:1920282]
ENSMUSG00000007946	2.18072894259371	0.164075096126425	0.24830523413678	0.782511244832032	0.433914179480597	1	ENSMUST00000008090	ENSMUSP00000008090	11859	Phox2a	Phox2a	1609	protein_coding	Arix	7	paired-like homeobox 2a [Source:MGI Symbol;Acc:MGI:106633]
ENSMUSG00000007950	202.979408602183	-0.0439094821233247	0.303345951515156	-0.144197589956286	0.885344443993777	1	ENSMUST00000212503		64296	Abhd8	Abhd8	2626	protein_coding	0910001L24Rik	8	abhydrolase domain containing 8 [Source:MGI Symbol;Acc:MGI:1918946]
ENSMUSG00000007987	232.947677559745	0.131546206058999	0.292177295079096	0.455113887180021	0.649027307744472	1	ENSMUST00000200157	ENSMUSP00000143488	67286	Ift22	Ift22	3071	protein_coding	3110017O03Rik	5	intraflagellar transport 22 [Source:MGI Symbol;Acc:MGI:1914536]
ENSMUSG00000007989	155.304293211148	0.286529931114947	0.349616074419954	0.810924255111542	0.417409170267463	1	ENSMUST00000131309	ENSMUSP00000115325	14365	Fzd3	Fzd3	12734	protein_coding	D930050A07Rik	14	frizzled class receptor 3 [Source:MGI Symbol;Acc:MGI:108476]
ENSMUSG00000008028	0.495020877112605	0.0033679277716374	0.145617587085486	0.0178109456876379	0.985789672749687	1	ENSMUST00000134535		69349	1700008O03Rik	1700008O03Rik	2245	protein_coding		7	RIKEN cDNA 1700008O03 gene [Source:MGI Symbol;Acc:MGI:1916599]
ENSMUSG00000008035	580.947733365733	-0.149031752946873	0.311583529852593	-0.48475177536963	0.627852434670004	1	ENSMUST00000115524	ENSMUSP00000111186	68041	Mid1ip1	Mid1ip1	2022	protein_coding	3110038L01Rik	X	Mid1 interacting protein 1 (gastrulation specific G12-like (zebrafish)) [Source:MGI Symbol;Acc:MGI:1915291]
ENSMUSG00000008036	792.471458015278	0.0726916714061381	0.196771999783086	0.36962373568546	0.711662863184304	1	ENSMUST00000141496		232910	Ap2s1	Ap2s1	1054	protein_coding		7	adaptor-related protein complex 2, sigma 1 subunit [Source:MGI Symbol;Acc:MGI:2141861]
ENSMUSG00000008090	415.536826619347	0.182873740491811	0.344500110559139	0.531112041335389	0.595341140444354	1	ENSMUST00000013633	ENSMUSP00000013633	116701	Fgfrl1	Fgfrl1	2329	protein_coding	FGFR5	5	fibroblast growth factor receptor-like 1 [Source:MGI Symbol;Acc:MGI:2150920]
ENSMUSG00000008129	40.741627469268	0.0789711762381016	0.352345417678393	0.221617166623968	0.824611917745258	1	ENSMUST00000118856	ENSMUSP00000113651	74666	4930432K21Rik	4930432K21Rik	2366	protein_coding		8	RIKEN cDNA 4930432K21 gene [Source:MGI Symbol;Acc:MGI:1921916]
ENSMUSG00000008136	990.151739240017	-0.0327283885700679	0.349717247290617	-0.0911494849160082	0.927373812982839	1	ENSMUST00000008280	ENSMUSP00000008280	14200	Fhl2	Fhl2	1563	protein_coding	SLIM3	1	four and a half LIM domains 2 [Source:MGI Symbol;Acc:MGI:1338762]
ENSMUSG00000008140	1115.58525574388	0.0245655948666052	0.259701425065393	0.0946409146663847	0.924600050466544	1	ENSMUST00000118808	ENSMUSP00000113509	69683	Emc10	Emc10	1872	protein_coding	2310044H10Rik	7	ER membrane protein complex subunit 10 [Source:MGI Symbol;Acc:MGI:1916933]
ENSMUSG00000008153	6.9143920115651	-0.15822949728327	0.301671423023588	-0.980024675369295	0.327073938572005	1	ENSMUST00000008297	ENSMUSP00000008297	232370	Clstn3	Clstn3	4014	protein_coding	alcadein-beta	6	calsyntenin 3 [Source:MGI Symbol;Acc:MGI:2178323]
ENSMUSG00000008167	223.296096221255	0.229227540031327	0.270579865822306	0.850011918200826	0.395318460119549	1	ENSMUST00000152884		68628	Fbxw9	Fbxw9	2327	protein_coding	1110017H11Rik	8	F-box and WD-40 domain protein 9 [Source:MGI Symbol;Acc:MGI:1915878]
ENSMUSG00000008193	450.519770297848	-0.00893450790429102	0.249575665314179	-0.320737589695567	NA	NA	ENSMUST00000035323	ENSMUSP00000035539	272382	Spib	Spib	2788	protein_coding	Spi-B	7	Spi-B transcription factor (Spi-1/PU.1 related) [Source:MGI Symbol;Acc:MGI:892986]
ENSMUSG00000008200	1958.51641849073	0.520109402648083	0.207693703832506	2.50279659347924	0.0123216336388913	1	ENSMUST00000238890	ENSMUSP00000159108	55935	Fnbp4	Fnbp4	4691	protein_coding	FBP30	2	formin binding protein 4 [Source:MGI Symbol;Acc:MGI:1860513]
ENSMUSG00000008206	210.424383996079	0.167437931758368	0.353999227704586	0.506393745748831	0.612580264229803	1	ENSMUST00000008350	ENSMUSP00000008350	67260	Cers4	Cers4	9475	protein_coding	2900019C14Rik	8	ceramide synthase 4 [Source:MGI Symbol;Acc:MGI:1914510]
ENSMUSG00000008226	218.738775516562	-0.00925364823474532	0.314206977539635	-0.0303315432548086	0.975802640260516	1	ENSMUST00000090811	ENSMUSP00000088320	74616	Scrn3	Scrn3	3309	protein_coding	4833415E20Rik	2	secernin 3 [Source:MGI Symbol;Acc:MGI:1921866]
ENSMUSG00000008301	901.065589429612	-0.133247900028825	0.184428349786366	-0.722666504469388	0.46988479897599	1	ENSMUST00000008445	ENSMUSP00000008445	56698	Phax	Phax	1942	protein_coding	2810055C14Rik	18	phosphorylated adaptor for RNA export [Source:MGI Symbol;Acc:MGI:1891839]
ENSMUSG00000008305	586.030570166747	-0.0240651850056776	0.267245985685892	-0.090472659600182	0.927911619313826	1	ENSMUST00000074216	ENSMUSP00000073839	21885	Tle1	Tle1	4369	protein_coding	C230057C06Rik	4	transducin-like enhancer of split 1 [Source:MGI Symbol;Acc:MGI:104636]
ENSMUSG00000008307	33.6710080212018	0.783761919780777	0.352662920355919	2.06977121933019	0.0384737737563703	1	ENSMUST00000198134		77036	1700109H08Rik	1700109H08Rik	2227	protein_coding		5	RIKEN cDNA 1700109H08 gene [Source:MGI Symbol;Acc:MGI:1924286]
ENSMUSG00000008318	116.05244413656	0.0643787592087323	0.319118111313783	0.201343412966978	0.840430058921182	1	ENSMUST00000008462	ENSMUSP00000008462	320100	Relt	Relt	2851	protein_coding	E430021K24Rik	7	RELT tumor necrosis factor receptor [Source:MGI Symbol;Acc:MGI:2443373]
ENSMUSG00000008333	1598.48395246753	0.26292088296713	0.135468423679804	1.94091459973751	0.0522686368323953	1	ENSMUST00000008477	ENSMUSP00000008477	20639	Snrpb2	Snrpb2	2061	protein_coding	2810052G09Rik	2	U2 small nuclear ribonucleoprotein B [Source:MGI Symbol;Acc:MGI:104805]
ENSMUSG00000008348	11177.2512721402	0.217045364313134	0.245739369271872	0.882018884381796	0.377766595167124	1	ENSMUST00000136312	ENSMUSP00000114180	22190	Ubc	Ubc	2618	protein_coding	2700054O04Rik	5	ubiquitin C [Source:MGI Symbol;Acc:MGI:98889]
ENSMUSG00000008373	968.847570008203	0.0674960411497635	0.216101593230491	0.312487169849484	0.754670312212956	1	ENSMUST00000008517	ENSMUSP00000008517	68988	Prpf31	Prpf31	3144	protein_coding	1500019O16Rik	7	pre-mRNA processing factor 31 [Source:MGI Symbol;Acc:MGI:1916238]
ENSMUSG00000008384	423.049390336127	-0.23918004311906	0.271203873760822	-0.886450407197552	0.37537486675351	1	ENSMUST00000008528	ENSMUSP00000008528	55942	Sertad1	Sertad1	1233	protein_coding	1110032C13Rik	7	SERTA domain containing 1 [Source:MGI Symbol;Acc:MGI:1913438]
ENSMUSG00000008393	2468.3268141708	0.0762844744754083	0.259494280529959	0.293634676761373	0.769037075035468	1	ENSMUST00000008537	ENSMUSP00000008537	52502	Carhsp1	Carhsp1	2858	protein_coding	1200011K09Rik	16	calcium regulated heat stable protein 1 [Source:MGI Symbol;Acc:MGI:1196368]
ENSMUSG00000008398	4245.30149789504	0.103176591177309	0.282020916884437	0.36449428906023	0.715488937606468	1	ENSMUST00000008542	ENSMUSP00000008542	13713	Elk3	Elk3	4212	protein_coding	D430049E23Rik	10	ELK3, member of ETS oncogene family [Source:MGI Symbol;Acc:MGI:101762]
ENSMUSG00000008429	1255.15238762291	-0.0842353226497732	0.206462066267813	-0.407727904543127	0.683473448575355	1	ENSMUST00000214190		80517	Herpud2	Herpud2	3955	protein_coding	5031400M07Rik	9	HERPUD family member 2 [Source:MGI Symbol;Acc:MGI:1915393]
ENSMUSG00000008435	315.427300084677	-0.0585104848330107	0.218016334321374	-0.268358753531506	0.78842318531076	1	ENSMUST00000147599		108841	Rdh13	Rdh13	3078	protein_coding	8430425D21Rik	7	retinol dehydrogenase 13 (all-trans and 9-cis) [Source:MGI Symbol;Acc:MGI:1918732]
ENSMUSG00000008438	2.87228495589017	0.310134407304319	0.277390176968357	1.09496564085524	0.273531689569978	1	ENSMUST00000008582	ENSMUSP00000008582	56622	Adam21	Adam21	2911	protein_coding	ADAM31	12	a disintegrin and metallopeptidase domain 21 [Source:MGI Symbol;Acc:MGI:1861229]
ENSMUSG00000008450	407.412327840656	0.182191401837796	0.26346726390618	0.692309601730429	0.488742921535049	1	ENSMUST00000008594	ENSMUSP00000008594	68051	Nutf2	Nutf2	948	protein_coding	2700067I02Rik	8	nuclear transport factor 2 [Source:MGI Symbol;Acc:MGI:1915301]
ENSMUSG00000008461	6.06191013176234	-0.323737426050129	0.270101022115627	-1.75962826823914	0.0784708553281587	1	ENSMUST00000008605	ENSMUSP00000008605	14343	Fut1	Fut1	2580	protein_coding	H transferase	7	fucosyltransferase 1 [Source:MGI Symbol;Acc:MGI:109375]
ENSMUSG00000008475	6111.69061274166	0.17900285769232	0.163770694283267	1.09287437186845	0.274448962007301	1	ENSMUST00000077755	ENSMUSP00000076933	67771	Arpc5	Arpc5	1914	protein_coding	5830443F10Rik	1	actin related protein 2/3 complex, subunit 5 [Source:MGI Symbol;Acc:MGI:1915021]
ENSMUSG00000008482	5.69786877324445	-0.0629593877451276	0.29895023996945	-0.286656873434314	0.774375062281253	1	ENSMUST00000008626	ENSMUSP00000008626	67504	Rnf151	Rnf151	1195	protein_coding	1700010O16Rik	17	ring finger protein 151 [Source:MGI Symbol;Acc:MGI:1914754]
ENSMUSG00000008489	2.00954426849525	0.0162116099144537	0.103034927813545	0.500439942235239	NA	NA	ENSMUST00000107120	ENSMUSP00000102737	15569	Elavl2	Elavl2	4191	protein_coding	Hub	4	ELAV like RNA binding protein 1 [Source:MGI Symbol;Acc:MGI:1100887]
ENSMUSG00000008496	193.400860651708	-0.0708604248929909	0.312328692295529	-0.385998619807155	NA	NA	ENSMUST00000108415	ENSMUSP00000104053	18987	Pou2f2	Pou2f2	7095	protein_coding	2024-10-02	7	POU domain, class 2, transcription factor 2 [Source:MGI Symbol;Acc:MGI:101897]
ENSMUSG00000008540	1255.84067961175	0.188853149410854	0.353355263231739	0.541181808434611	0.588382274983274	1	ENSMUST00000008684	ENSMUSP00000008684	56615	Mgst1	Mgst1	1167	protein_coding	1500002K10Rik	6	microsomal glutathione S-transferase 1 [Source:MGI Symbol;Acc:MGI:1913850]
ENSMUSG00000008575	5084.7550478139	0.376969884732999	0.297906431985004	1.26225886335269	0.206855653838724	1	ENSMUST00000107245	ENSMUSP00000102865	18028	Nfib	Nfib	9116	protein_coding	6720429L07Rik	4	nuclear factor I/B [Source:MGI Symbol;Acc:MGI:103188]
ENSMUSG00000008590	0.0550384883018831	0	0.0988727027609018	0	1	1	ENSMUST00000008734	ENSMUSP00000008734	57014	Htr3b	Htr3b	2411	protein_coding	5-HT3 receptor subunit B	9	5-hydroxytryptamine (serotonin) receptor 3B [Source:MGI Symbol;Acc:MGI:1861899]
ENSMUSG00000008601	52.6998356526348	-0.0904157682735824	0.344037597677241	-0.32797903611338	0.742927513445439	1	ENSMUST00000008745	ENSMUSP00000008745	53868	Rab25	Rab25	1081	protein_coding		3	RAB25, member RAS oncogene family [Source:MGI Symbol;Acc:MGI:1858203]
ENSMUSG00000008604	2013.46882617785	-0.017909825697379	0.286631614132123	-0.0625062881247698	0.95015965453447	1	ENSMUST00000008748	ENSMUSP00000008748	94232	Ubqln4	Ubqln4	3330	protein_coding	UBIN	3	ubiquilin 4 [Source:MGI Symbol;Acc:MGI:2150152]
ENSMUSG00000008658	2.0873787961888	-0.118868394343684	0.230063420507172	-0.723939943559929	0.469102606140313	1	ENSMUST00000056416	ENSMUSP00000049970	268859	Rbfox1	Rbfox1	3061	protein_coding	A2bp	16	RNA binding protein, fox-1 homolog (C. elegans) 1 [Source:MGI Symbol;Acc:MGI:1926224]
ENSMUSG00000008668	2372.2423863696	0.159215543734331	0.243813936970206	0.65377134344499	0.513259131424328	1	ENSMUST00000172799		20084	Rps18	Rps18	1151	protein_coding	H-2Ke3	17	ribosomal protein S18 [Source:MGI Symbol;Acc:MGI:98146]
ENSMUSG00000008682	7864.71606038749	0.149460277153708	0.233498582883974	0.640564311710403	0.521805792762562	1	ENSMUST00000134330		110954	Rpl10	Rpl10	930	protein_coding	24.6kDa protein	X	ribosomal protein L10 [Source:MGI Symbol;Acc:MGI:105943]
ENSMUSG00000008683	10819.9358464443	0.146326756788049	0.218005808243269	0.671646267771346	0.501808915867538	1	ENSMUST00000131374	ENSMUSP00000119975	267019	Rps15a	Rps15a	5179	protein_coding	A630031B11Rik	7	ribosomal protein S15A [Source:MGI Symbol;Acc:MGI:2389091]
ENSMUSG00000008690	1792.52998054367	0.118931615156786	0.196569635256908	0.604929855173542	0.545225605035234	1	ENSMUST00000088717	ENSMUSP00000086095	52683	Ncaph2	Ncaph2	3302	protein_coding	0610010J20Rik	15	non-SMC condensin II complex, subunit H2 [Source:MGI Symbol;Acc:MGI:1289164]
ENSMUSG00000008730	4620.23610632042	0.00539603286734323	0.256435590712778	0.0209852968047418	0.983257384544299	1	ENSMUST00000118317	ENSMUSP00000113998	15257	Hipk1	Hipk1	7939	protein_coding	1110062K04Rik	3	homeodomain interacting protein kinase 1 [Source:MGI Symbol;Acc:MGI:1314873]
ENSMUSG00000008734	965.340307827651	-0.239288393921428	0.309354196310654	-0.75929393673677	0.447676743749152	1	ENSMUST00000008878	ENSMUSP00000008878	64297	Gprc5b	Gprc5b	4518	protein_coding	hypothetical protein, clone 2-63	7	G protein-coupled receptor, family C, group 5, member B [Source:MGI Symbol;Acc:MGI:1927596]
ENSMUSG00000008763	2811.23410390004	-0.00845654976872141	0.224780999056295	-0.0374979941613828	0.970087939451	1	ENSMUST00000008907	ENSMUSP00000008907	17156	Man1a2	Man1a2	7969	protein_coding	Man1b	3	mannosidase, alpha, class 1A, member 2 [Source:MGI Symbol;Acc:MGI:104676]
ENSMUSG00000008813	0.0682300076764529	0.0202001486445789	0.0988727027609018	0.204301622707876	0.838117801978635	1	ENSMUST00000008957	ENSMUSP00000008957	219038	Tppp2	Tppp2	742	protein_coding	LOC219038	14	tubulin polymerization-promoting protein family member 2 [Source:MGI Symbol;Acc:MGI:2684923]
ENSMUSG00000008822	89.8735913972065	-0.20628025262295	0.294536084938892	-0.705255815925919	0.480651051630927	1	ENSMUST00000117138	ENSMUSP00000113161	66204	Acyp1	Acyp1	735	protein_coding	1110039O14Rik	12	acylphosphatase 1, erythrocyte (common) type [Source:MGI Symbol;Acc:MGI:1913454]
ENSMUSG00000008843	3.93354677493986	0.0122846058765121	0.139303697883733	0.524869636070369	NA	NA	ENSMUST00000008987	ENSMUSP00000008987	57255	Cldn13	Cldn13	1067	protein_coding	2500004B14Rik	5	claudin 13 [Source:MGI Symbol;Acc:MGI:1913102]
ENSMUSG00000008845	293.406769486111	-0.278956706488693	0.321293590351655	-0.884196793284295	0.376589989107244	1	ENSMUST00000112541	ENSMUSP00000108160	93671	Cd163	Cd163	4443	protein_coding		6	CD163 antigen [Source:MGI Symbol;Acc:MGI:2135946]
ENSMUSG00000008855	505.342801046693	-0.0679160250243097	0.24146095023217	-0.281324807663061	0.778461284567969	1	ENSMUST00000149087		15184	Hdac5	Hdac5	5406	protein_coding	mHDA1	11	histone deacetylase 5 [Source:MGI Symbol;Acc:MGI:1333784]
ENSMUSG00000008859	2582.97926600813	-0.0718407949075989	0.255132324572828	-0.281195111585453	0.778560753853969	1	ENSMUST00000009003	ENSMUSP00000009003	56044	Rala	Rala	2688	protein_coding	3010001O15Rik	13	v-ral simian leukemia viral oncogene A (ras related) [Source:MGI Symbol;Acc:MGI:1927243]
ENSMUSG00000008892	4206.59821590648	0.159771516701104	0.226735871965613	0.705111054671827	0.480741127532895	1	ENSMUST00000211222		22335	Vdac3	Vdac3	4174	protein_coding		8	voltage-dependent anion channel 3 [Source:MGI Symbol;Acc:MGI:106922]
ENSMUSG00000008932	3.86524249151549	0.00485761084208892	0.262479385900009	0.0205530183676451	0.983602218451105	1	ENSMUST00000106713	ENSMUSP00000102324	242607	Slc1a7	Slc1a7	3007	protein_coding	A930031E15Rik	4	solute carrier family 1 (glutamate transporter), member 7 [Source:MGI Symbol;Acc:MGI:2444087]
ENSMUSG00000008958	560.226438867876	0.0469880275203026	0.233096222556538	0.20154495246519	0.840272483509274	1	ENSMUST00000152333		21427	Vps72	Vps72	2139	protein_coding	Tcfl1	3	vacuolar protein sorting 72 [Source:MGI Symbol;Acc:MGI:1202305]
ENSMUSG00000008976	1685.40908532084	-0.159832955298828	0.215801913727098	-0.739829728237581	0.459403318094488	1	ENSMUST00000009120	ENSMUSP00000009120	14390	Gabpa	Gabpa	4987	protein_coding	GABPalpha	16	GA repeat binding protein, alpha [Source:MGI Symbol;Acc:MGI:95610]
ENSMUSG00000008999	946.286587176771	-0.0322803217479629	0.295595642829751	-0.103487305202653	0.917576224377719	1	ENSMUST00000009143	ENSMUSP00000009143	12162	Bmp7	Bmp7	3670	protein_coding	OP1	2	bone morphogenetic protein 7 [Source:MGI Symbol;Acc:MGI:103302]
ENSMUSG00000009013	4976.08666737616	-0.0823025076304054	0.259696028557498	-0.318397757157305	0.750183239355008	1	ENSMUST00000202980		56455	Dynll1	Dynll1	2242	protein_coding	8kDa LC	5	dynein light chain LC8-type 1 [Source:MGI Symbol;Acc:MGI:1861457]
ENSMUSG00000009030	1013.46844633904	-0.00944718975527457	0.186886374855514	-0.0505100030893718	0.959715978268395	1	ENSMUST00000112940	ENSMUSP00000108562	67466	Pdcl	Pdcl	3056	protein_coding	1200011E13Rik	2	phosducin-like [Source:MGI Symbol;Acc:MGI:1914716]
ENSMUSG00000009035	1168.59898398452	-0.177352449841538	0.218796001039161	-0.811651140970656	0.416991837361915	1	ENSMUST00000074991	ENSMUSP00000074518	223693	Tmem184b	Tmem184b	3627	protein_coding	4732495E13Rik	15	transmembrane protein 184b [Source:MGI Symbol;Acc:MGI:2445179]
ENSMUSG00000009070	10.6546362267295	-0.0108451949350816	0.171936375225764	-0.783539046834725	NA	NA	ENSMUST00000159994	ENSMUSP00000125669	71236	Rsph14	Rsph14	1728	protein_coding	4933431K05Rik	10	radial spoke head homolog 14 (Chlamydomonas) [Source:MGI Symbol;Acc:MGI:1918486]
ENSMUSG00000009073	2375.08822779717	0.269678198684976	0.204514293128077	1.31808307346689	0.187475840092037	1	ENSMUST00000109910	ENSMUSP00000105536	18016	Nf2	Nf2	4720	protein_coding	merlin	11	neurofibromin 2 [Source:MGI Symbol;Acc:MGI:97307]
ENSMUSG00000009075	0.369084254509643	0.0202001486445789	0.0988727027609018	0.204295371037602	0.83812268707192	1	ENSMUST00000009219	ENSMUSP00000009219	192650	Cabp7	Cabp7	2628	protein_coding	calneuron II	11	calcium binding protein 7 [Source:MGI Symbol;Acc:MGI:2183437]
ENSMUSG00000009076	103.485033110157	0.109291325522915	0.285410969490016	0.386443228121716	0.69916844042143	1	ENSMUST00000009220	ENSMUSP00000009220	67178	Zmat5	Zmat5	792	protein_coding	2610510L01Rik	11	zinc finger, matrin type 5 [Source:MGI Symbol;Acc:MGI:1914428]
ENSMUSG00000009079	4972.04959640624	0.284439747300886	0.178583195492531	1.59249796547018	0.111272859886976	1	ENSMUST00000079949	ENSMUSP00000078867	14030	Ewsr1	Ewsr1	2588	protein_coding	Ews	11	Ewing sarcoma breakpoint region 1 [Source:MGI Symbol;Acc:MGI:99960]
ENSMUSG00000009090	1710.27417348256	-0.0404460259207746	0.192152768185566	-0.210499832888591	0.833277582074818	1	ENSMUST00000009234	ENSMUSP00000009234	11764	Ap1b1	Ap1b1	4085	protein_coding	Adtb1	11	adaptor protein complex AP-1, beta 1 subunit [Source:MGI Symbol;Acc:MGI:1096368]
ENSMUSG00000009092	19.1543791859386	0.0117741316300969	0.326371632615019	0.0518891102797787	0.958617051325381	1	ENSMUST00000009236	ENSMUSP00000009236	70377	Derl3	Derl3	1321	protein_coding	1810006I20Rik	10	Der1-like domain family, member 3 [Source:MGI Symbol;Acc:MGI:1917627]
ENSMUSG00000009093	1.63974491850966	-0.0715661011328239	0.238097941566988	-0.30635391322703	0.759335194323585	1	ENSMUST00000160211	ENSMUSP00000125604	75886	Gstt4	Gstt4	964	protein_coding	4930583C14Rik	10	glutathione S-transferase, theta 4 [Source:MGI Symbol;Acc:MGI:1923136]
ENSMUSG00000009097	18.5355875340251	-0.102803963248925	0.3399158517373	-0.389157650867544	0.697159528766479	1	ENSMUST00000232335	ENSMUSP00000156061	21380	Tbx1	Tbx1	2511	protein_coding	nmf219	16	T-box 1 [Source:MGI Symbol;Acc:MGI:98493]
ENSMUSG00000009108	17.8163776551133	0.0751525474401685	0.353591198612276	0.217901609796899	0.827505772847588	1	ENSMUST00000142568		14686	Gnat2	Gnat2	2518	protein_coding	Gnat-2	3	guanine nucleotide binding protein, alpha transducing 2 [Source:MGI Symbol;Acc:MGI:95779]
ENSMUSG00000009112	743.327832626083	0.0071886887430562	0.231760757234449	0.0310482600133202	0.975231052280855	1	ENSMUST00000009256	ENSMUSP00000009256	94044	Bcl2l13	Bcl2l13	6925	protein_coding	BCL-RAMBO	6	BCL2-like 13 (apoptosis facilitator) [Source:MGI Symbol;Acc:MGI:2136959]
ENSMUSG00000009114	54.2777982221061	-0.0545042685414159	0.282579574188106	-0.578837991185431	0.562698493877281	1	ENSMUST00000092406	ENSMUSP00000090061	76964	2610028H24Rik	2610028H24Rik	1640	protein_coding	ORF67	10	RIKEN cDNA 2610028H24 gene [Source:MGI Symbol;Acc:MGI:1924214]
ENSMUSG00000009115	0.16498659531874	0.0202001486445789	0.0988727027609018	0.20429873875405	0.83812005551697	1	ENSMUST00000009259	ENSMUSP00000009259	76573	Spatc1l	Spatc1l	1332	protein_coding	1700022B01Rik	10	spermatogenesis and centriole associated 1 like [Source:MGI Symbol;Acc:MGI:1923823]
ENSMUSG00000009145	52.929239454038	-0.137391243015755	0.354590543523778	-0.425500862549821	0.670471592959371	1	ENSMUST00000077502	ENSMUSP00000076708	93838	Dqx1	Dqx1	3257	protein_coding	2310066E11Rik	6	DEAQ RNA-dependent ATPase [Source:MGI Symbol;Acc:MGI:2136388]
ENSMUSG00000009185	509.529920477653	0.405014367229273	0.337740799310238	1.33681144366941	0.181284192815643	1	ENSMUST00000009329	ENSMUSP00000009329	20307	Ccl8	Ccl8	511	protein_coding	1810063B20Rik	11	chemokine (C-C motif) ligand 8 [Source:MGI Symbol;Acc:MGI:101878]
ENSMUSG00000009207	629.70328990622	0.150561429294271	0.24579993550258	0.611231261330249	0.541046490334837	1	ENSMUST00000154706		69605	Lnpk	Lnpk	4096	protein_coding	2310011O18Rik	2	lunapark, ER junction formation factor [Source:MGI Symbol;Acc:MGI:1918115]
ENSMUSG00000009210	11.0669572897315	-0.0105228209574589	0.203308231057945	-0.65139849381134	NA	NA	ENSMUST00000190268	ENSMUSP00000139960	75573	Prr29	Prr29	1141	protein_coding	2310007L24Rik	11	proline rich 29 [Source:MGI Symbol;Acc:MGI:1922823]
ENSMUSG00000009214	1.68759457621484	0.0541052181212078	0.253322469109249	0.231861075628018	0.816645917857518	1	ENSMUST00000009358	ENSMUSP00000009358	66139	Mymk	Mymk	1382	protein_coding	1110002H13Rik	2	myomaker, myoblast fusion factor [Source:MGI Symbol;Acc:MGI:1913389]
ENSMUSG00000009216	0.185775137827356	0.00117208812640812	0.0988727027609018	0.0118536959951417	0.990542340460339	1	ENSMUST00000151224	ENSMUSP00000127556	109349	Fam163b	Fam163b	2959	protein_coding	C630035N08Rik	2	family with sequence similarity 163, member B [Source:MGI Symbol;Acc:MGI:1926106]
ENSMUSG00000009246	2.3070695498988	-0.0254735989105468	0.141626175720317	-0.509340742748568	0.610513404336822	1	ENSMUST00000009390	ENSMUSP00000009390	56843	Trpm5	Trpm5	4123	protein_coding	9430099A16Rik	7	transient receptor potential cation channel, subfamily M, member 5 [Source:MGI Symbol;Acc:MGI:1861718]
ENSMUSG00000009248	6.30149691128528	-0.161879988633533	0.263977978824669	-1.00568314510605	NA	NA	ENSMUST00000009392	ENSMUSP00000009392	17173	Ascl2	Ascl2	1605	protein_coding	2410083I15Rik	7	achaete-scute family bHLH transcription factor 2 [Source:MGI Symbol;Acc:MGI:96920]
ENSMUSG00000009281	557.792955863585	0.153225142844275	0.340653533793919	0.455349866360324	0.648857556483167	1	ENSMUST00000203541		71660	Rarres2	Rarres2	2513	protein_coding	0610007L05Rik	6	retinoic acid receptor responder (tazarotene induced) 2 [Source:MGI Symbol;Acc:MGI:1918910]
ENSMUSG00000009291	5209.30486878854	0.248387686929305	0.278086750746477	0.891086386664701	0.372882827571323	1	ENSMUST00000009435	ENSMUSP00000009435	108705	Pttg1ip	Pttg1ip	2294	protein_coding	1810010L20Rik	10	pituitary tumor-transforming 1 interacting protein [Source:MGI Symbol;Acc:MGI:2652132]
ENSMUSG00000009292	144.670260051432	-0.0291143077094145	0.35342192235143	-0.0807425056677042	0.93564673251473	1	ENSMUST00000105401	ENSMUSP00000101040	28240	Trpm2	Trpm2	7274	protein_coding	9830168K16Rik	10	transient receptor potential cation channel, subfamily M, member 2 [Source:MGI Symbol;Acc:MGI:1351901]
ENSMUSG00000009293	1080.24661035182	0.156185946211637	0.213986730122792	0.730087627583614	0.465336623532128	1	ENSMUST00000174510	ENSMUSP00000133515	22213	Ube2g2	Ube2g2	2031	protein_coding	1110003O05Rik	10	ubiquitin-conjugating enzyme E2G 2 [Source:MGI Symbol;Acc:MGI:1343188]
ENSMUSG00000009350	25.1349756320657	-0.69899916378746	0.295307747351199	-1.64892463973079	0.0991630745414902	1	ENSMUST00000020779	ENSMUSP00000020779	17523	Mpo	Mpo	2750	protein_coding		11	myeloperoxidase [Source:MGI Symbol;Acc:MGI:97137]
ENSMUSG00000009356	1.54107767245273	0	0.102528540512174	0	NA	NA	ENSMUST00000103177	ENSMUSP00000099466	76113	Lpo	Lpo	2926	protein_coding	5830499B15Rik	11	lactoperoxidase [Source:MGI Symbol;Acc:MGI:1923363]
ENSMUSG00000009376	2914.84163361222	-0.0915093452837665	0.316783530924738	-0.286010168197272	0.774870333631806	1	ENSMUST00000115443	ENSMUSP00000111103	17295	Met	Met	6809	protein_coding	c-Met	6	met proto-oncogene [Source:MGI Symbol;Acc:MGI:96969]
ENSMUSG00000009378	40.7242674554021	-0.126721844552437	0.322782561783636	-0.49936532933326	0.617522039407977	1	ENSMUST00000009522	ENSMUSP00000009522	240638	Slc16a12	Slc16a12	4051	protein_coding		19	solute carrier family 16 (monocarboxylic acid transporters), member 12 [Source:MGI Symbol;Acc:MGI:2147716]
ENSMUSG00000009394	27.8728519767442	0.0561180399621034	0.334796076771296	0.182369576638972	0.855292699741224	1	ENSMUST00000169345	ENSMUSP00000133121	20965	Syn2	Syn2	3854	protein_coding	2900074L19Rik	6	synapsin II [Source:MGI Symbol;Acc:MGI:103020]
ENSMUSG00000009406	388.896347129885	0.029001769250551	0.168848514450231	0.171796781907812	0.863597295576802	1	ENSMUST00000009550	ENSMUSP00000009550	13712	Elk1	Elk1	3548	protein_coding	Elk-1	X	ELK1, member of ETS oncogene family [Source:MGI Symbol;Acc:MGI:101833]
ENSMUSG00000009418	3503.06729787136	0.0391856991134288	0.340342636125399	0.113736542205406	0.90944664397606	1	ENSMUST00000067414	ENSMUSP00000067241	215690	Nav1	Nav1	13117	protein_coding	9930003A20Rik	1	neuron navigator 1 [Source:MGI Symbol;Acc:MGI:2183683]
ENSMUSG00000009470	6651.43522251307	-0.00498350914256209	0.200673661459946	-0.0247935188753871	0.980219660659126	1	ENSMUST00000109401	ENSMUSP00000105028	238799	Tnpo1	Tnpo1	8453	protein_coding	D13Ertd688e	13	transportin 1 [Source:MGI Symbol;Acc:MGI:2681523]
ENSMUSG00000009535	1097.08219196328	0.0640746501355278	0.195964940621149	0.326920762976146	0.743727816624879	1	ENSMUST00000009679	ENSMUSP00000009679	67897	Rnmt	Rnmt	5008	protein_coding	2610002P10Rik	18	RNA (guanine-7-) methyltransferase [Source:MGI Symbol;Acc:MGI:1915147]
ENSMUSG00000009545	97.4817510773722	-0.267608361744075	0.350958738072626	-0.815823232068352	0.414601243840644	1	ENSMUST00000009689	ENSMUSP00000009689	16535	Kcnq1	Kcnq1	3029	protein_coding	Kcna9	7	potassium voltage-gated channel, subfamily Q, member 1 [Source:MGI Symbol;Acc:MGI:108083]
ENSMUSG00000009549	1235.74640838965	-0.106479166026551	0.202132199437628	-0.527592437294574	0.597782243170315	1	ENSMUST00000009693	ENSMUSP00000009693	20813	Srp14	Srp14	798	protein_coding	(homologous Alu RNA binding protein)	2	signal recognition particle 14 [Source:MGI Symbol;Acc:MGI:107169]
ENSMUSG00000009551	0.168829333493787	-0.0178559723917627	0.0988727027609018	-0.180601440620166	0.856680425026787	1	ENSMUST00000009695	ENSMUSP00000009695	70730	6330409D20Rik	6330409D20Rik	1119	protein_coding		2	RIKEN cDNA 6330409D20 gene [Source:MGI Symbol;Acc:MGI:1917980]
ENSMUSG00000009555	1261.5477283476	0.274961320957409	0.197020622226164	1.39621975223874	0.162648330390577	1	ENSMUST00000125058		107951	Cdk9	Cdk9	3565	protein_coding	PITALRE	2	cyclin-dependent kinase 9 (CDC2-related kinase) [Source:MGI Symbol;Acc:MGI:1328368]
ENSMUSG00000009563	241.168122499776	0.0288795944382464	0.244433939231068	0.118158359062444	0.905942183414541	1	ENSMUST00000149720		30933	Tor2a	Tor2a	2712	protein_coding		2	torsin family 2, member A [Source:MGI Symbol;Acc:MGI:1353596]
ENSMUSG00000009566	349.620024484342	0.198730838480808	0.296914707859227	0.669859530121155	0.502947340338708	1	ENSMUST00000130164		14287	Fpgs	Fpgs	2404	protein_coding		2	folylpolyglutamyl synthetase [Source:MGI Symbol;Acc:MGI:95576]
ENSMUSG00000009569	927.309794277668	-0.138001689740075	0.230851264085607	-0.596477801267657	0.55085607930235	1	ENSMUST00000149359	ENSMUSP00000122815	239719	Mrtfb	Mrtfb	8295	protein_coding	Gt4-1	16	myocardin related transcription factor B [Source:MGI Symbol;Acc:MGI:3050795]
ENSMUSG00000009575	4400.99069842646	-0.0148022327168082	0.212759937543045	-0.069535711322438	0.94456320790985	1	ENSMUST00000118152	ENSMUSP00000113157	12419	Cbx5	Cbx5	8803	protein_coding	2610029O15Rik	15	chromobox 5 [Source:MGI Symbol;Acc:MGI:109372]
ENSMUSG00000009580	0.0679440473675358	0	0.0988727027609018	0	1	1	ENSMUST00000129757	ENSMUSP00000117898	69592	Odam	Odam	1370	protein_coding	2310011G06Rik	5	odontogenic, ameloblast asssociated [Source:MGI Symbol;Acc:MGI:1916842]
ENSMUSG00000009585	1080.36273823864	0.275288959077539	0.208375125694451	1.32189444314092	0.186203303080511	1	ENSMUST00000230410		80287	Apobec3	Apobec3	3053	protein_coding	CEM15	15	apolipoprotein B mRNA editing enzyme, catalytic polypeptide 3 [Source:MGI Symbol;Acc:MGI:1933111]
ENSMUSG00000009588	0.0550384883018831	0	0.0988727027609018	0	1	1	ENSMUST00000009732	ENSMUSP00000009732	20445	St6galnac1	St6galnac1	2392	protein_coding	Siat7a	11	ST6 (alpha-N-acetyl-neuraminyl-2,3-beta-galactosyl-1,3)-N-acetylgalactosaminide alpha-2,6-sialyltransferase 1 [Source:MGI Symbol;Acc:MGI:1341826]
ENSMUSG00000009596	0.764535407416831	-0.0659443807362087	0.170137709713821	-0.330356667045394	0.741130479881672	1	ENSMUST00000009740	ENSMUSP00000009740	74469	Taf7l	Taf7l	1933	protein_coding	4933438I11Rik	X	TATA-box binding protein associated factor 7 like [Source:MGI Symbol;Acc:MGI:1921719]
ENSMUSG00000009614	92.6497303442856	-0.164313536151974	0.320181133492535	-0.522688608278171	0.601190966970954	1	ENSMUST00000102886	ENSMUSP00000099950	192166	Sardh	Sardh	4521	protein_coding		2	sarcosine dehydrogenase [Source:MGI Symbol;Acc:MGI:2183102]
ENSMUSG00000009621	578.288785456632	0.0697212106198359	0.283720230103717	0.246368775643766	0.805396774842665	1	ENSMUST00000056176	ENSMUSP00000062782	22325	Vav2	Vav2	5221	protein_coding	2810040F13Rik	2	vav 2 oncogene [Source:MGI Symbol;Acc:MGI:102718]
ENSMUSG00000009628	34.5327384411621	-0.122573743249562	0.310570007752395	-0.428604033372448	0.668211409792273	1	ENSMUST00000009772	ENSMUSP00000009772	104271	Tex15	Tex15	8405	protein_coding	2210014E14Rik	8	testis expressed gene 15 [Source:MGI Symbol;Acc:MGI:1934816]
ENSMUSG00000009630	2862.59795208695	0.142338927487747	0.315109466398529	0.451014857109304	0.65197884106777	1	ENSMUST00000009774	ENSMUSP00000009774	19053	Ppp2cb	Ppp2cb	1469	protein_coding	D8Ertd766e	8	protein phosphatase 2 (formerly 2A), catalytic subunit, beta isoform [Source:MGI Symbol;Acc:MGI:1321161]
ENSMUSG00000009633	30.3761489733277	-0.75660516427202	0.34149691147307	-2.20381955585024	0.0275370367079743	1	ENSMUST00000009777	ENSMUSP00000009777	14373	G0s2	G0s2	871	protein_coding		1	G0/G1 switch gene 2 [Source:MGI Symbol;Acc:MGI:1316737]
ENSMUSG00000009640	352.014930293456	0.282527054075419	0.249796491099556	1.13329506696699	0.257090362664152	1	ENSMUST00000129510		66233	Dmap1	Dmap1	1862	protein_coding	1500016M21Rik	4	DNA methyltransferase 1-associated protein 1 [Source:MGI Symbol;Acc:MGI:1913483]
ENSMUSG00000009646	0.549081540456069	-0.0326336891204984	0.0994844261791114	-0.354447806290215	0.723003312723779	1	ENSMUST00000009790	ENSMUSP00000009790	69836	Pla2g12b	Pla2g12b	1091	protein_coding	2010002E04Rik	10	phospholipase A2, group XIIB [Source:MGI Symbol;Acc:MGI:1917086]
ENSMUSG00000009647	781.682389515073	-0.116886945590908	0.230311090615896	-0.507089440477821	0.612092063785707	1	ENSMUST00000020312	ENSMUSP00000020312	215999	Mcu	Mcu	2872	protein_coding	2010012O16Rik	10	mitochondrial calcium uniporter [Source:MGI Symbol;Acc:MGI:3026965]
ENSMUSG00000009654	10.5349357074899	-0.0413270634003164	0.354438121764371	-0.108393509048598	0.913683549828999	1	ENSMUST00000009798	ENSMUSP00000009798	18302	Oit3	Oit3	2717	protein_coding	EF-9	10	oncoprotein induced transcript 3 [Source:MGI Symbol;Acc:MGI:1201782]
ENSMUSG00000009670	5.95201710294846	-0.226430512949689	0.301890136614674	-0.866227462067973	0.386365436248845	1	ENSMUST00000113718	ENSMUSP00000109347	83558	Tex11	Tex11	3278	protein_coding	4930565P14Rik	X	testis expressed gene 11 [Source:MGI Symbol;Acc:MGI:1933237]
ENSMUSG00000009681	2142.36057391071	0.07031545546239	0.319752145216431	0.21972202931971	0.826087646975852	1	ENSMUST00000164107	ENSMUSP00000126377	110279	Bcr	Bcr	6839	protein_coding	5133400C09Rik	10	BCR activator of RhoGEF and GTPase [Source:MGI Symbol;Acc:MGI:88141]
ENSMUSG00000009687	2956.46785106054	-0.244584094729591	0.311966339558995	-0.78264964753281	0.433832878333413	1	ENSMUST00000162733	ENSMUSP00000125173	18301	Fxyd5	Fxyd5	2998	protein_coding	EF-8	7	FXYD domain-containing ion transport regulator 5 [Source:MGI Symbol;Acc:MGI:1201785]
ENSMUSG00000009731	32.1061998289203	-0.276591092719581	0.33725008922311	-0.839114692383999	0.40140495209241	1	ENSMUST00000009875	ENSMUSP00000009875	16506	Kcnd1	Kcnd1	5287	protein_coding	1110037K09Rik	X	potassium voltage-gated channel, Shal-related family, member 1 [Source:MGI Symbol;Acc:MGI:96671]
ENSMUSG00000009733	262.254323296964	0.00883771641834226	0.240280982334885	0.0367294123008696	0.970700756835177	1	ENSMUST00000229696	ENSMUSP00000155683	21422	Tfcp2	Tfcp2	3302	protein_coding	CP-2	15	transcription factor CP2 [Source:MGI Symbol;Acc:MGI:98509]
ENSMUSG00000009739	380.548385087511	0.460108605156015	0.325059252893073	1.40161038421776	0.16103162438343	1	ENSMUST00000073837	ENSMUSP00000073504	19009	Pou6f1	Pou6f1	4953	protein_coding	2310038G18Rik	15	POU domain, class 6, transcription factor 1 [Source:MGI Symbol;Acc:MGI:102935]
ENSMUSG00000009741	2376.15072401494	0.210717890810969	0.21102209198287	0.998538023508212	0.318018536066866	1	ENSMUST00000216891		22221	Ubp1	Ubp1	3997	protein_coding	LBP-1a	9	upstream binding protein 1 [Source:MGI Symbol;Acc:MGI:104889]
ENSMUSG00000009772	627.065115425223	0.237807398552968	0.309671900559755	0.763645749419041	0.445078378175821	1	ENSMUST00000082125	ENSMUSP00000080769	74137	Nuak2	Nuak2	3107	protein_coding	1200013B22Rik	1	NUAK family, SNF1-like kinase, 2 [Source:MGI Symbol;Acc:MGI:1921387]
ENSMUSG00000009828	672.359760745227	-0.0582015287224852	0.216793337926844	-0.267767046512717	0.788878637790749	1	ENSMUST00000044551	ENSMUSP00000048234	56542	Cilk1	Ick	6560	protein_coding	2210420N10Rik	9	ciliogenesis associated kinase 1 [Source:MGI Symbol;Acc:MGI:1934157]
ENSMUSG00000009863	1436.54646631176	-0.00846188594019354	0.203270232199953	-0.0416268188929371	0.966796193382161	1	ENSMUST00000129181		67680	Sdhb	Sdhb	1232	protein_coding	0710008N11Rik	4	succinate dehydrogenase complex, subunit B, iron sulfur (Ip) [Source:MGI Symbol;Acc:MGI:1914930]
ENSMUSG00000009876	59.678269903986	-0.208950390694457	0.345648717262802	-0.633755349528701	0.526240496831658	1	ENSMUST00000109821	ENSMUSP00000105446	84682	Cox4i2	Cox4i2	733	protein_coding	Cox IV-2	2	cytochrome c oxidase subunit 4I2 [Source:MGI Symbol;Acc:MGI:2135755]
ENSMUSG00000009894	731.684127152031	-0.243785095281712	0.28697015025364	-0.853144531089624	0.39357915923203	1	ENSMUST00000010038	ENSMUSP00000010038	67826	Snap47	Snap47	1896	protein_coding	1110031B06Rik	11	synaptosomal-associated protein, 47 [Source:MGI Symbol;Acc:MGI:1915076]
ENSMUSG00000009900	20.6633189407641	-0.0359430070191533	0.270250262920418	-0.188793867880638	0.850254378138786	1	ENSMUST00000010044	ENSMUSP00000010044	22416	Wnt3a	Wnt3a	2761	protein_coding	Wnt-3a	11	wingless-type MMTV integration site family, member 3A [Source:MGI Symbol;Acc:MGI:98956]
ENSMUSG00000009905	1256.4965625843	-0.0699696545311439	0.26214350919157	-0.265855129714503	0.790350783092144	1	ENSMUST00000010049	ENSMUSP00000010049	70750	Kdsr	Kdsr	5518	protein_coding	6330410P18Rik	1	3-ketodihydrosphingosine reductase [Source:MGI Symbol;Acc:MGI:1918000]
ENSMUSG00000009907	2719.03564697381	0.0444413275099126	0.159179473618511	0.279162960284189	0.780119767477908	1	ENSMUST00000094646	ENSMUSP00000092230	20479	Vps4b	Vps4b	4633	protein_coding	8030489C12Rik	1	vacuolar protein sorting 4B [Source:MGI Symbol;Acc:MGI:1100499]
ENSMUSG00000009927	12277.7212112606	0.0549892672375789	0.141865732285445	0.387612148022517	0.698303077636984	1	ENSMUST00000080300	ENSMUSP00000079180	75617	Rps25	Rps25	1280	protein_coding	2810009D21Rik	9	ribosomal protein S25 [Source:MGI Symbol;Acc:MGI:1922867]
ENSMUSG00000009941	1.40087516083996	-0.0936460340231406	0.204331988762713	-0.754206267286398	0.450725374895618	1	ENSMUST00000010085	ENSMUSP00000010085	83454	Nxf2	Nxf2	2393	protein_coding	4930455N06Rik	X	nuclear RNA export factor 2 [Source:MGI Symbol;Acc:MGI:1933192]
ENSMUSG00000009995	707.169722811992	0.36904433810506	0.272727585131932	1.36344433699119	0.17274251591004	1	ENSMUST00000149055		66826	Taz	Taz	2891	protein_coding	5031411C02Rik	X	tafazzin [Source:MGI Symbol;Acc:MGI:109626]
ENSMUSG00000010021	45.2600606113833	-0.0960554755267323	0.310357865867904	-0.511715455443198	NA	NA	ENSMUST00000084368	ENSMUSP00000081398	286942	Kif19a	Kif19	3433	protein_coding	N-8 kinesin	11	kinesin family member 19A [Source:MGI Symbol;Acc:MGI:2447024]
ENSMUSG00000010025	2518.72629723986	0.212012092677376	0.214374826751111	0.988783427218194	0.322769114409431	1	ENSMUST00000074127	ENSMUSP00000073764	11671	Aldh3a2	Aldh3a2	3091	protein_coding	Ahd-3	11	aldehyde dehydrogenase family 3, subfamily A2 [Source:MGI Symbol;Acc:MGI:1353452]
ENSMUSG00000010044	26.2102663130194	-0.0612271637063478	0.263954178497737	-0.9948870490537	NA	NA	ENSMUST00000010188	ENSMUSP00000010188	114602	Zmynd10	Zmynd10	1765	protein_coding	Blu	9	zinc finger, MYND domain containing 10 [Source:MGI Symbol;Acc:MGI:2387863]
ENSMUSG00000010045	511.98406067305	-0.0927107582294501	0.263238670478552	-0.352579297663344	0.724403860167312	1	ENSMUST00000010189	ENSMUSP00000010189	56395	Tmem115	Tmem115	2194	protein_coding	Pl6	9	transmembrane protein 115 [Source:MGI Symbol;Acc:MGI:1930765]
ENSMUSG00000010047	563.270769251717	-0.186518634652431	0.246058575700352	-0.758296389579517	0.448273568191088	1	ENSMUST00000195681	ENSMUSP00000141820	15587	Hyal2	Hyal2	2968	protein_coding		9	hyaluronoglucosaminidase 2 [Source:MGI Symbol;Acc:MGI:1196334]
ENSMUSG00000010048	427.670773486001	-0.161878808674752	0.303276847060528	-0.543052903778526	0.587093377826815	1	ENSMUST00000010192	ENSMUSP00000010192	15983	Ifrd2	Ifrd2	2056	protein_coding	1810034A24Rik	9	interferon-related developmental regulator 2 [Source:MGI Symbol;Acc:MGI:1316708]
ENSMUSG00000010051	131.119862477064	-0.793066769938906	0.308595189282476	-2.56633764929945	0.0102778726118373	1	ENSMUST00000010195	ENSMUSP00000010195	15586	Hyal1	Hyal1	3014	protein_coding	Hyal-1	9	hyaluronoglucosaminidase 1 [Source:MGI Symbol;Acc:MGI:96298]
ENSMUSG00000010054	510.789084553788	-0.0702122447637486	0.181372171095952	-0.387683443240965	0.698250309765906	1	ENSMUST00000010198	ENSMUSP00000010198	80385	Tusc2	Tusc2	1665	protein_coding	1190001E22Rik	9	tumor suppressor 2, mitochondrial calcium regulator [Source:MGI Symbol;Acc:MGI:1931086]
ENSMUSG00000010057	275.892126919962	-0.322051247068876	0.249183999546476	-1.29833667010983	0.194171670710823	1	ENSMUST00000193628		56032	Nprl2	Nprl2	1736	protein_coding	2810446G01Rik	9	NPR2 like, GATOR1 complex subunit [Source:MGI Symbol;Acc:MGI:1914482]
ENSMUSG00000010064	6.95347111144756	-0.0512884210458374	0.297285123502376	-0.198565406572026	0.84260271626766	1	ENSMUST00000167868	ENSMUSP00000130414	76257	Slc38a3	Slc38a3	3151	protein_coding	0610012J02Rik	9	solute carrier family 38, member 3 [Source:MGI Symbol;Acc:MGI:1923507]
ENSMUSG00000010066	4.45147415767826	-0.312842830748116	0.279568522218823	-1.2632835403985	0.206487299304029	1	ENSMUST00000168532	ENSMUSP00000132512	56808	Cacna2d2	Cacna2d2	5807	protein_coding	a2d2	9	calcium channel, voltage-dependent, alpha 2/delta subunit 2 [Source:MGI Symbol;Acc:MGI:1929813]
ENSMUSG00000010067	1733.30414304475	-0.0492589414850788	0.290010569592788	-0.169860307419657	0.865119997511622	1	ENSMUST00000129320		56289	Rassf1	Rassf1	2375	protein_coding	123F protein	9	Ras association (RalGDS/AF-6) domain family member 1 [Source:MGI Symbol;Acc:MGI:1928386]
ENSMUSG00000010080	113.921349740736	-0.242626500698188	0.339837824570545	-0.730432957132454	0.465125579293579	1	ENSMUST00000127305	ENSMUSP00000121390	71889	Epn3	Epn3	3884	protein_coding	2310022G12Rik	11	epsin 3 [Source:MGI Symbol;Acc:MGI:1919139]
ENSMUSG00000010086	1.5673238368432	0.00186096774606688	0.160507648886	0.0181183572471718	0.985544433389571	1	ENSMUST00000060255	ENSMUSP00000059903	22671	Rnf112	Rnf112	3161	protein_coding	bfp	11	ring finger protein 112 [Source:MGI Symbol;Acc:MGI:106611]
ENSMUSG00000010095	3512.19505778244	-0.0406349408866914	0.301751950718043	-0.136297159403694	0.891586369397497	1	ENSMUST00000170157	ENSMUSP00000130194	17254	Slc3a2	Slc3a2	2813	protein_coding	4F2HC	19	solute carrier family 3 (activators of dibasic and neutral amino acid transport), member 2 [Source:MGI Symbol;Acc:MGI:96955]
ENSMUSG00000010097	2990.01743765157	0.198270603328109	0.187975784268965	1.05497491087082	0.291436799438896	1	ENSMUST00000184970	ENSMUSP00000139124	53319	Nxf1	Nxf1	4042	protein_coding	Mex67	19	nuclear RNA export factor 1 [Source:MGI Symbol;Acc:MGI:1858330]
ENSMUSG00000010110	1406.54014711383	0.141756110038045	0.217299500253536	0.652722471319588	0.513935212876128	1	ENSMUST00000176093		56389	Stx5a	Stx5	3015	protein_coding	0610031F24Rik	19	syntaxin 5A [Source:MGI Symbol;Acc:MGI:1928483]
ENSMUSG00000010122	5.66485225004196	-0.034812334532823	0.261939179174511	-0.147243993925315	0.882939436876917	1	ENSMUST00000131723	ENSMUSP00000115132	67473	Slc47a1	Slc47a1	2987	protein_coding	1300013J15Rik	11	solute carrier family 47, member 1 [Source:MGI Symbol;Acc:MGI:1914723]
ENSMUSG00000010136	36.0734415746699	-0.000173195700556057	0.167808979171556	-0.0184805977373051	NA	NA	ENSMUST00000010280	ENSMUSP00000010280	100503311	Pifo	Pifo	956	protein_coding	1700027A23Rik	3	primary cilia formation [Source:MGI Symbol;Acc:MGI:1923670]
ENSMUSG00000010142	224.036200353401	-0.111702502391657	0.348991959630985	-0.365748543206807	NA	NA	ENSMUST00000010286	ENSMUSP00000010286	57916	Tnfrsf13b	Tnfrsf13b	2556	protein_coding	1200009E08Rik	11	tumor necrosis factor receptor superfamily, member 13b [Source:MGI Symbol;Acc:MGI:1889411]
ENSMUSG00000010154	94.7427344297933	-0.0374352215786686	0.324294733206667	-0.114927617688712	0.908502494381691	1	ENSMUST00000010298	ENSMUSP00000010298	234857	Spire2	Spire2	2330	protein_coding	Spir-2	8	spire type actin nucleation factor 2 [Source:MGI Symbol;Acc:MGI:2446256]
ENSMUSG00000010175	12.8493112411169	-0.220011879515413	0.308144691770735	-0.956969004661278	0.338582899762841	1	ENSMUST00000175916	ENSMUSP00000135703	19130	Prox1	Prox1	7913	protein_coding	A230003G05Rik	1	prospero homeobox 1 [Source:MGI Symbol;Acc:MGI:97772]
ENSMUSG00000010205	2094.75091803228	-0.110559084030432	0.185818889770808	-0.594848862630425	0.551944502273832	1	ENSMUST00000115487	ENSMUSP00000111150	71766	Raver1	Raver1	3470	protein_coding	1300006N24Rik	9	ribonucleoprotein, PTB-binding 1 [Source:MGI Symbol;Acc:MGI:1919016]
ENSMUSG00000010277	5624.68178967346	-0.0318942198128279	0.142853044719888	-0.223257165249013	0.823335363058587	1	ENSMUST00000010421	ENSMUSP00000010421	72503	2610507B11Rik	Kiaa0100	7443	protein_coding		11	RIKEN cDNA 2610507B11 gene [Source:MGI Symbol;Acc:MGI:1919753]
ENSMUSG00000010290	947.79030254154	-0.102308000140432	0.223436408867084	-0.457651606152585	0.647202761241861	1	ENSMUST00000010434	ENSMUSP00000010434	98404	AI597479		3458	protein_coding		1	expressed sequence AI597479 [Source:MGI Symbol;Acc:MGI:2138299]
ENSMUSG00000010307	348.208370509292	0.427911236380443	0.303378962910315	1.40224759442465	0.1608413236146	1	ENSMUST00000010451	ENSMUSP00000010451	67893	Tmem86a	Tmem86a	1831	protein_coding	1810054O13Rik	7	transmembrane protein 86A [Source:MGI Symbol;Acc:MGI:1915143]
ENSMUSG00000010311	3.73988596437247	0.0203264763903351	0.237835871921214	0.200844388579399	0.840820252989488	1	ENSMUST00000124051	ENSMUSP00000120568	269120	Optc	Optc	1885	protein_coding		1	opticin [Source:MGI Symbol;Acc:MGI:2151113]
ENSMUSG00000010342	11.8986674234362	-0.126112378095132	0.352348574072368	-0.375302239440645	0.707435700844526	1	ENSMUST00000060835	ENSMUSP00000054444	83560	Tex14	Tex14	4763	protein_coding		11	testis expressed gene 14 [Source:MGI Symbol;Acc:MGI:1933227]
ENSMUSG00000010358	1058.6921278469	0.237075444180599	0.274642660325023	0.871175096647698	0.38365855527363	1	ENSMUST00000010502	ENSMUSP00000010502	70110	Ifi35	Ifi35	1362	protein_coding	2010008K16Rik	11	interferon-induced protein 35 [Source:MGI Symbol;Acc:MGI:1917360]
ENSMUSG00000010362	268.305514550603	0.11511858855908	0.28478451724712	0.407002274740097	0.684006317483262	1	ENSMUST00000010506	ENSMUSP00000010506	66599	Rdm1	Rdm1	1124	protein_coding	2410008M22Rik	11	RAD52 motif 1 [Source:MGI Symbol;Acc:MGI:1913849]
ENSMUSG00000010376	1528.4084234218	0.0919276248135745	0.184192239923454	0.499295756569246	0.617571044113312	1	ENSMUST00000010520	ENSMUSP00000010520	18002	Nedd8	Nedd8	824	protein_coding	Rub1	14	neural precursor cell expressed, developmentally down-regulated gene 8 [Source:MGI Symbol;Acc:MGI:97301]
ENSMUSG00000010392	1367.58760426358	0.100451064748433	0.187149210048878	0.536870086256725	0.591357355233156	1	ENSMUST00000010536	ENSMUSP00000010536	53334	Gosr1	Gosr1	4289	protein_coding	Cis-Golgi SNARE	11	golgi SNAP receptor complex member 1 [Source:MGI Symbol;Acc:MGI:1858260]
ENSMUSG00000010406	600.544672969876	0.119019440564035	0.255976963141695	0.4661124048964	0.641135044433151	1	ENSMUST00000199153		68836	Mrpl52	Mrpl52	856	protein_coding	1110047B07Rik	14	mitochondrial ribosomal protein L52 [Source:MGI Symbol;Acc:MGI:1916086]
ENSMUSG00000010453	2526.07426846132	0.0243378342048375	0.234836644460245	0.103564914440227	0.917514632113586	1	ENSMUST00000010597	ENSMUSP00000010597	226976	Kansl3	Kansl3	4663	protein_coding	4632411B12Rik	1	KAT8 regulatory NSL complex subunit 3 [Source:MGI Symbol;Acc:MGI:1918055]
ENSMUSG00000010461	28.0733152344949	-0.138865975378401	0.354294509222107	-0.400290831124409	0.688942320403626	1	ENSMUST00000092665	ENSMUSP00000090335	14051	Eya4	Eya4	5304	protein_coding	B130023L16Rik	10	EYA transcriptional coactivator and phosphatase 4 [Source:MGI Symbol;Acc:MGI:1337104]
ENSMUSG00000010476	6.8723446834242	-0.000521355791692187	0.18375285360846	-0.0160705061770022	0.987178143137415	1	ENSMUST00000169486	ENSMUSP00000132563	13593	Ebf3	Ebf3	4994	protein_coding	3110018A08Rik	7	early B cell factor 3 [Source:MGI Symbol;Acc:MGI:894289]
ENSMUSG00000010505	0.400190214677458	-0.0368840329099335	0.0988727027609018	-0.347542401594996	0.728183869405093	1	ENSMUST00000108756	ENSMUSP00000104387	17932	Myt1	Myt1	5509	protein_coding	NZF-2a	2	myelin transcription factor 1 [Source:MGI Symbol;Acc:MGI:1100535]
ENSMUSG00000010517	1485.78215813515	0.210482119881793	0.195727851060496	1.07551989682233	0.28214202903446	1	ENSMUST00000102724	ENSMUSP00000099785	14084	Faf1	Faf1	4468	protein_coding	Dffrx	4	Fas-associated factor 1 [Source:MGI Symbol;Acc:MGI:109419]
ENSMUSG00000010529	4.11658563769902	-0.081303026176923	0.22017598280093	-1.31121967803054	0.189783555969728	1	ENSMUST00000010673	ENSMUSP00000010673	212539	Gm266	Gm266	1215	protein_coding	LOC212539	12	predicted gene 266 [Source:MGI Symbol;Acc:MGI:2685112]
ENSMUSG00000010538	23.6129754614805	-0.131427549234676	0.338156785229366	-0.385075407003643	0.700181548087979	1	ENSMUST00000123536		76927	Tsacc	Tsacc	600	protein_coding	1700021C14Rik	3	TSSK6 activating co-chaperone [Source:MGI Symbol;Acc:MGI:1924177]
ENSMUSG00000010554	1174.25785799995	-0.234357816295721	0.293248851181571	-0.801857321596425	0.422635496100558	1	ENSMUST00000141755	ENSMUSP00000114682	67493	Mettl16	Mettl16	12584	protein_coding	2610100D03Rik	11	methyltransferase like 16 [Source:MGI Symbol;Acc:MGI:1914743]
ENSMUSG00000010592	0.732456451511078	-0.0143380123433857	0.100495558379981	-0.180607609503208	0.856675582593009	1	ENSMUST00000010736	ENSMUSP00000010736	13164	Dazl	Dazl	2976	protein_coding	Daz-like	17	deleted in azoospermia-like [Source:MGI Symbol;Acc:MGI:1342328]
ENSMUSG00000010601	108.650736952839	-0.360187907011199	0.340930345562418	-1.04506986989721	0.295990678329388	1	ENSMUST00000176074	ENSMUSP00000134864	75761	Apol7a	Apol7a	2390	protein_coding	9130022K13Rik	15	apolipoprotein L 7a [Source:MGI Symbol;Acc:MGI:1923011]
ENSMUSG00000010607	68.3320710533142	0.384370619921726	0.296225201352503	1.30699605727867	0.191214050531056	1	ENSMUST00000123680	ENSMUSP00000116929	66268	Pigyl	Pigy	695	protein_coding	1810008A14Rik	9	phosphatidylinositol glycan anchor biosynthesis, class Y-like [Source:MGI Symbol;Acc:MGI:1913518]
ENSMUSG00000010608	4588.78301681343	0.34045479604997	0.229425244197074	1.4819184305388	0.138362000384781	1	ENSMUST00000182255		67039	Rbm25	Rbm25	4672	protein_coding	2600011C06Rik	12	RNA binding motif protein 25 [Source:MGI Symbol;Acc:MGI:1914289]
ENSMUSG00000010609	373.213163916933	0.0857828642857201	0.267712898267954	0.321415196541262	0.747895768412258	1	ENSMUST00000111106	ENSMUSP00000106735	19165	Psen2	Psen2	2020	protein_coding	Ad4h	1	presenilin 2 [Source:MGI Symbol;Acc:MGI:109284]
ENSMUSG00000010651	38.1654899545402	-0.322118167969418	0.336481325002053	-0.987909010200886	0.323197212315093	1	ENSMUST00000010795	ENSMUSP00000010795	235674	Acaa1b	Acaa1b	1689	protein_coding	thiolase B	9	acetyl-Coenzyme A acyltransferase 1B [Source:MGI Symbol;Acc:MGI:3605455]
ENSMUSG00000010660	119.138954877557	0.016224426593446	0.338155691096924	0.0482496905637822	0.961517248931398	1	ENSMUST00000213464	ENSMUSP00000149676	18799	Plcd1	Plcd1	2715	protein_coding	PLC-delta 1	9	phospholipase C, delta 1 [Source:MGI Symbol;Acc:MGI:97614]
ENSMUSG00000010663	2159.97966008807	0.0625279559679596	0.218324666701173	0.286494172321768	0.774499656316427	1	ENSMUST00000010807	ENSMUSP00000010807	76267	Fads1	Fads1	3460	protein_coding	0710001O03Rik	19	fatty acid desaturase 1 [Source:MGI Symbol;Acc:MGI:1923517]
ENSMUSG00000010721	283.878991708407	-0.0242195058255179	0.216920995344187	-0.111159245411183	0.911490068738086	1	ENSMUST00000055195	ENSMUSP00000058405	56873	Lmbr1	Lmbr1	4926	protein_coding	1110048D14Rik	5	limb region 1 [Source:MGI Symbol;Acc:MGI:1861746]
ENSMUSG00000010751	971.890702582246	0.0578144067245072	0.345950719251689	0.16279249475535	0.870681817757364	1	ENSMUST00000075588	ENSMUSP00000075018	79202	Tnfrsf22	Tnfrsf22	4170	protein_coding	2810028K06Rik	7	tumor necrosis factor receptor superfamily, member 22 [Source:MGI Symbol;Acc:MGI:1930270]
ENSMUSG00000010755	1377.39288915587	-0.371363368245187	0.318133890106118	-1.17418419849666	0.24032125383064	1	ENSMUST00000010899	ENSMUSP00000010899	27267	Cars	Cars	3222	protein_coding	CA3	7	cysteinyl-tRNA synthetase [Source:MGI Symbol;Acc:MGI:1351477]
ENSMUSG00000010760	46.3215265104636	0.0308064891221002	0.351071703942227	0.0870537404197866	0.930628795524791	1	ENSMUST00000010904	ENSMUSP00000010904	22113	Phlda2	Phlda2	757	protein_coding	Ipl	7	pleckstrin homology like domain, family A, member 2 [Source:MGI Symbol;Acc:MGI:1202307]
ENSMUSG00000010796	0.242325116081855	-0.0178559723917627	0.0988727027609018	-0.184536334903205	0.853592725450287	1	ENSMUST00000136626		74068	Asz1	Asz1	2345	protein_coding	4933400N19Rik	6	ankyrin repeat, SAM and basic leucine zipper domain containing 1 [Source:MGI Symbol;Acc:MGI:1921318]
ENSMUSG00000010797	63.6342533154338	0.0495836122403365	0.352808146776667	0.134571904441766	0.892950356512596	1	ENSMUST00000010941	ENSMUSP00000010941	22413	Wnt2	Wnt2	2255	protein_coding	2610510E18Rik	6	wingless-type MMTV integration site family, member 2 [Source:MGI Symbol;Acc:MGI:98954]
ENSMUSG00000010803	0.177896583373159	-0.0178559723917627	0.0988727027609018	-0.180601440620166	0.856680425026787	1	ENSMUST00000020707	ENSMUSP00000020707	14394	Gabra1	Gabra1	4688	protein_coding	GABAA alpha 1	11	gamma-aminobutyric acid (GABA) A receptor, subunit alpha 1 [Source:MGI Symbol;Acc:MGI:95613]
ENSMUSG00000010825	0.0625066418490197	-0.0178559723917627	0.0988727027609018	-0.18059855666634	0.856682688867218	1	ENSMUST00000120825	ENSMUSP00000113443	170935	Grid2ip	Grid2ip	3865	protein_coding	delphilin	5	glutamate receptor, ionotropic, delta 2 (Grid2) interacting protein 1 [Source:MGI Symbol;Acc:MGI:2176213]
ENSMUSG00000010830	1044.70189530702	-0.0215392782883956	0.35177458820773	-0.0613875477277341	0.951050569130433	1	ENSMUST00000010974	ENSMUSP00000010974	105785	Kdelr3	Kdelr3	1411	protein_coding		15	KDEL (Lys-Asp-Glu-Leu) endoplasmic reticulum protein retention receptor 3 [Source:MGI Symbol;Acc:MGI:2145953]
ENSMUSG00000010911	238.89763260913	0.141471067213209	0.266339713926848	0.534160935750758	0.593230193588686	1	ENSMUST00000011055	ENSMUSP00000011055	56369	Apip	Apip	919	protein_coding	APIP2	2	APAF1 interacting protein [Source:MGI Symbol;Acc:MGI:1926788]
ENSMUSG00000010914	461.844321348097	0.153018697816988	0.188924891158766	0.809929551951497	0.417980666054394	1	ENSMUST00000011058	ENSMUSP00000011058	27402	Pdhx	Pdhx	2506	protein_coding	Pdx1	2	pyruvate dehydrogenase complex, component X [Source:MGI Symbol;Acc:MGI:1351627]
ENSMUSG00000010936	594.597878240375	0.117252863510377	0.208188981229864	0.563332017898357	0.573208819623811	1	ENSMUST00000212829	ENSMUSP00000148548	234729	Vac14	Vac14	5494	protein_coding	D8Wsu151e	8	Vac14 homolog (S. cerevisiae) [Source:MGI Symbol;Acc:MGI:2157980]
ENSMUSG00000011008	86.6318353640725	-0.011459324732646	0.354896051752971	-0.0351765835911505	0.971938934260004	1	ENSMUST00000011152	ENSMUSP00000011152	68279	Mcoln2	Mcoln2	2520	protein_coding	3300002C04Rik	3	mucolipin 2 [Source:MGI Symbol;Acc:MGI:1915529]
ENSMUSG00000011034	53.1403908868611	-0.167701742408695	0.332799545551353	-0.681997211238511	0.495240714264651	1	ENSMUST00000011178	ENSMUSP00000011178	20537	Slc5a1	Slc5a1	4104	protein_coding	Sglt1	5	solute carrier family 5 (sodium/glucose cotransporter), member 1 [Source:MGI Symbol;Acc:MGI:107678]
ENSMUSG00000011096	386.754137456434	-0.158127993024815	0.28031760419698	-0.564727770653465	0.572258942256422	1	ENSMUST00000152091		67605	Akt1s1	Akt1s1	2207	protein_coding	1110012J22Rik	7	AKT1 substrate 1 (proline-rich) [Source:MGI Symbol;Acc:MGI:1914855]
ENSMUSG00000011114	6989.4766740206	0.154311352900303	0.321151085639346	0.47771293157109	0.632854539028318	1	ENSMUST00000134711		21376	Tbrg1	Tbrg1	2294	protein_coding	TB-5	9	transforming growth factor beta regulated gene 1 [Source:MGI Symbol;Acc:MGI:1100877]
ENSMUSG00000011148	300.555717683505	-0.473684204855037	0.309292065830592	-1.51836497324542	0.128922416594305	1	ENSMUST00000180015	ENSMUSP00000136572	11565	Adssl1	Adss1	1819	protein_coding	Adss	12	adenylosuccinate synthetase like 1 [Source:MGI Symbol;Acc:MGI:87947]
ENSMUSG00000011154	28.3625462222125	-0.0123699658407385	0.240856530660452	-0.50168525719683	NA	NA	ENSMUST00000119134	ENSMUSP00000114051	75556	Cfap161	Cfap161	2868	protein_coding	1700026D08Rik	7	cilia and flagella associated protein 161 [Source:MGI Symbol;Acc:MGI:1922806]
ENSMUSG00000011158	736.464054052956	0.232315979396753	0.259256462291311	0.897686705377676	0.369352599158457	1	ENSMUST00000221415		72308	Brf1	Brf1	3280	protein_coding	2510002F24Rik	12	BRF1, RNA polymerase III transcription initiation factor 90 kDa subunit [Source:MGI Symbol;Acc:MGI:1919558]
ENSMUSG00000011171	41.2000581110716	0.0179507083261804	0.340919841520597	0.0483364567768772	0.961448100191695	1	ENSMUST00000011315	ENSMUSP00000011315	22355	Vipr2	Vipr2	3383	protein_coding	VIP receptor subtype 2	12	vasoactive intestinal peptide receptor 2 [Source:MGI Symbol;Acc:MGI:107166]
ENSMUSG00000011179	7986.9802526323	0.120600087897173	0.261839251104949	0.459780533005203	0.645673757598632	1	ENSMUST00000171737	ENSMUSP00000128661	18263	Odc1	Odc1	2208	protein_coding	ODC	12	ornithine decarboxylase, structural 1 [Source:MGI Symbol;Acc:MGI:97402]
ENSMUSG00000011254	474.512555969826	0.361568648912292	0.273264179559031	1.32726151007195	0.184422191400239	1	ENSMUST00000011398	ENSMUSP00000011398	66628	Thg1l	Thg1l	2250	protein_coding	1700121M19Rik	11	tRNA-histidine guanylyltransferase 1-like (S. cerevisiae) [Source:MGI Symbol;Acc:MGI:1913878]
ENSMUSG00000011256	1171.76150407185	-0.0774015433125468	0.315425388761964	-0.24277462787047	0.808179991658757	1	ENSMUST00000011400	ENSMUSP00000011400	11492	Adam19	Adam19	6383	protein_coding	Mltnb	11	a disintegrin and metallopeptidase domain 19 (meltrin beta) [Source:MGI Symbol;Acc:MGI:105377]
ENSMUSG00000011257	2356.02800055809	0.0970925615400332	0.25765182617526	0.377646751096813	0.705693029730323	1	ENSMUST00000183940	ENSMUSP00000139135	230721	Pabpc4	Pabpc4	3166	protein_coding		4	poly(A) binding protein, cytoplasmic 4 [Source:MGI Symbol;Acc:MGI:2385206]
ENSMUSG00000011263	26.100984579426	-0.136880678348037	0.354739903240581	-0.440970968291364	0.659234014656081	1	ENSMUST00000137613	ENSMUSP00000123025	74463	Exoc3l2	Exoc3l2	4016	protein_coding	4933417E01Rik	7	exocyst complex component 3-like 2 [Source:MGI Symbol;Acc:MGI:1921713]
ENSMUSG00000011267	53.6366080419413	-0.178040470586967	0.34762542272068	-0.531375321847408	0.595158719158413	1	ENSMUST00000108453	ENSMUSP00000104093	63872	Zfp296	Znf296	1530	protein_coding	2210018A16Rik	7	zinc finger protein 296 [Source:MGI Symbol;Acc:MGI:1926956]
ENSMUSG00000011305	7.63717299436864	-0.061727666308894	0.233773249459878	-0.498469079906684	0.61815345747238	1	ENSMUST00000019808	ENSMUSP00000019808	66968	Plin5	Plin5	1986	protein_coding	2310076L09Rik	17	perilipin 5 [Source:MGI Symbol;Acc:MGI:1914218]
ENSMUSG00000011306	696.325231298229	-0.0259268159317079	0.216913783861612	-0.119629060996015	0.904776997690587	1	ENSMUST00000211808		70616	Sugp1	Sugp1	2963	protein_coding	Sf4	8	SURP and G patch domain containing 1 [Source:MGI Symbol;Acc:MGI:1917866]
ENSMUSG00000011382	115.095951070297	-0.318063844161092	0.354751837581841	-0.929437960028229	0.352662162971869	1	ENSMUST00000011526	ENSMUSP00000011526	71755	Dhdh	Dhdh	5323	protein_coding	1300018L09Rik	7	dihydrodiol dehydrogenase (dimeric) [Source:MGI Symbol;Acc:MGI:1919005]
ENSMUSG00000011427	276.269752921409	-0.472112714593942	0.2233437031352	-2.11769258096402	0.0342011115948326	1	ENSMUST00000032796	ENSMUSP00000032796	233056	Zfp790	Zfp790	3376	protein_coding	6330581L23Rik	7	zinc finger protein 790 [Source:MGI Symbol;Acc:MGI:1923431]
ENSMUSG00000011463	7.3620517380195	-0.387960053391666	0.310376224304172	-1.05525087182227	0.291310603418383	1	ENSMUST00000011607	ENSMUSP00000011607	76703	Cpb1	Cpb1	2718	protein_coding	0910001A18Rik	3	carboxypeptidase B1 (tissue) [Source:MGI Symbol;Acc:MGI:1923953]
ENSMUSG00000011589	0.165866160502472	-0.0178559723917627	0.0988727027609018	-0.180601440620166	0.856680425026787	1	ENSMUST00000011733	ENSMUSP00000011733	240121	Fsd1	Fsd1	1748	protein_coding		17	fibronectin type 3 and SPRY domain-containing protein [Source:MGI Symbol;Acc:MGI:1934858]
ENSMUSG00000011632	0.110076976603766	0	0.0988727027609018	0	1	1	ENSMUST00000011776	ENSMUSP00000011776	641361	Pinlyp	Pinlyp	843	protein_coding	2310033E01Rik	7	phospholipase A2 inhibitor and LY6/PLAUR domain containing [Source:MGI Symbol;Acc:MGI:3615324]
ENSMUSG00000011658	141.684375325079	-0.0914828033228232	0.333639433745964	-0.280796359542976	0.778866596002945	1	ENSMUST00000207480		70300	Fuz	Fuz	2717	protein_coding	2600013E07Rik	7	fuzzy planar cell polarity protein [Source:MGI Symbol;Acc:MGI:1917550]
ENSMUSG00000011751	2.69045810862355	-0.343336349290703	0.269736752980401	-1.52344986979419	0.127646193441142	1	ENSMUST00000011895	ENSMUSP00000011895	80297	Sptbn4	Sptbn4	8747	protein_coding	1700022P15Rik	7	spectrin beta, non-erythrocytic 4 [Source:MGI Symbol;Acc:MGI:1890574]
ENSMUSG00000011752	11400.8786763593	-0.120837088166013	0.309433187717918	-0.390449591852057	0.696204122975318	1	ENSMUST00000011896	ENSMUSP00000011896	18648	Pgam1	Pgam1	1775	protein_coding	2310050F24Rik	19	phosphoglycerate mutase 1 [Source:MGI Symbol;Acc:MGI:97552]
ENSMUSG00000011831	1625.25692441143	0.1514065312347	0.253727367864732	0.594506361419101	0.552173488787029	1	ENSMUST00000112642	ENSMUSP00000108261	14020	Evi5	Evi5	5849	protein_coding	NB4S	5	ecotropic viral integration site 5 [Source:MGI Symbol;Acc:MGI:104736]
ENSMUSG00000011832	180.148409313163	0.0369883996619793	0.279416239038643	0.132525889835357	0.894568346497131	1	ENSMUST00000176764	ENSMUSP00000134857	213027	Evi5l	Evi5l	4058	protein_coding	1700084G18Rik	8	ecotropic viral integration site 5 like [Source:MGI Symbol;Acc:MGI:2442167]
ENSMUSG00000011837	276.45698060836	0.273043020856073	0.269308768923821	1.01922616088786	0.308095609546385	1	ENSMUST00000011981	ENSMUSP00000011981	102209	Snapc2	Snapc2	1536	protein_coding	0610007H10Rik	8	small nuclear RNA activating complex, polypeptide 2 [Source:MGI Symbol;Acc:MGI:1914861]
ENSMUSG00000011877	1380.5659143331	0.135906721313031	0.299353155405473	0.452495196127578	0.650912281191008	1	ENSMUST00000037285	ENSMUSP00000037210	216963	Git1	Git1	3512	protein_coding	Cat-1	11	GIT ArfGAP 1 [Source:MGI Symbol;Acc:MGI:1927140]
ENSMUSG00000011884	906.488108256302	0.000684022816635318	0.21937508891627	0.00309517084299093	0.997530414914469	1	ENSMUST00000012028	ENSMUSP00000012028	56356	Gltp	Gltp	1762	protein_coding	1110001F24Rik	5	glycolipid transfer protein [Source:MGI Symbol;Acc:MGI:1929253]
ENSMUSG00000011958	3072.39996620189	-0.0101576989117753	0.22945587419373	-0.0442744844757408	0.964685610163627	1	ENSMUST00000034754	ENSMUSP00000034754	12175	Bnip2	Bnip2	2464	protein_coding	5730523P12Rik	9	BCL2/adenovirus E1B interacting protein 2 [Source:MGI Symbol;Acc:MGI:109327]
ENSMUSG00000011960	1372.13919108857	-0.0402257539349634	0.221145671489729	-0.182038576497848	0.855552451988574	1	ENSMUST00000169707	ENSMUSP00000126874	12455	Ccnt1	Ccnt1	7397	protein_coding	2810478G24Rik	15	cyclin T1 [Source:MGI Symbol;Acc:MGI:1328363]
ENSMUSG00000012017	366.131260231231	0.331129500769478	0.335142659910912	0.981010280722756	0.326587671789805	1	ENSMUST00000232577	ENSMUSP00000156358	224024	Scarf2	Scarf2	3522	protein_coding	SREC-II	16	scavenger receptor class F, member 2 [Source:MGI Symbol;Acc:MGI:1858430]
ENSMUSG00000012076	619.205787807594	-0.0812301098250798	0.233054464053552	-0.348543431666721	0.727432102360148	1	ENSMUST00000059250	ENSMUSP00000082500	52592	Brms1l	Brms1l	2609	protein_coding	0710008O11Rik	12	breast cancer metastasis-suppressor 1-like [Source:MGI Symbol;Acc:MGI:1196337]
ENSMUSG00000012114	1093.96335189374	-0.0784794094947183	0.170920667025384	-0.458972687296175	0.646253779739682	1	ENSMUST00000232401		94112	Med15	Med15	3475	protein_coding	A230074L19Rik	16	mediator complex subunit 15 [Source:MGI Symbol;Acc:MGI:2137379]
ENSMUSG00000012117	811.230234550892	0.0234077948474968	0.186011744562579	0.125843221981321	0.899856027521534	1	ENSMUST00000144668	ENSMUSP00000116098	67422	Dhdds	Dhdds	3219	protein_coding	3222401G21Rik	4	dehydrodolichyl diphosphate synthase [Source:MGI Symbol;Acc:MGI:1914672]
ENSMUSG00000012123	31.7926759238213	0.211680940409658	0.353328348454617	0.607845773240932	0.543289767536186	1	ENSMUST00000227683	ENSMUSP00000154159	230806	Crybg2	Crybg2	5578	protein_coding	Aim1l	4	crystallin beta-gamma domain containing 2 [Source:MGI Symbol;Acc:MGI:1334463]
ENSMUSG00000012126	55.6193689576278	0.145813349342419	0.336400362351259	0.59939985931635	NA	NA	ENSMUST00000142442		67586	Ubxn11	Ubxn11	2207	protein_coding	4930506L07Rik	4	UBX domain protein 11 [Source:MGI Symbol;Acc:MGI:1914836]
ENSMUSG00000012187	1.36684565608374	-0.0911961837737678	0.182480497411668	-0.376428127201537	0.70659863862153	1	ENSMUST00000113524	ENSMUSP00000109152	68393	Mogat1	Mogat1	1228	protein_coding	0610030A14Rik	1	monoacylglycerol O-acyltransferase 1 [Source:MGI Symbol;Acc:MGI:1915643]
ENSMUSG00000012211	0.175475554600687	0	0.0988727027609018	0	1	1	ENSMUST00000012355	ENSMUSP00000012355	75671	Tex22	Tex22	1267	protein_coding	1700028O09Rik	12	testis expressed gene 22 [Source:MGI Symbol;Acc:MGI:1922921]
ENSMUSG00000012282	0.117331718822747	-0.0368840329099335	0.0988727027609018	-0.361213819170093	0.717939612361921	1	ENSMUST00000012426	ENSMUSP00000012426	20890	Wnt8a	Wnt8a	1746	protein_coding	Stra11	18	wingless-type MMTV integration site family, member 8A [Source:MGI Symbol;Acc:MGI:107924]
ENSMUSG00000012296	476.583739142407	0.224590578673349	0.272007634167847	0.82362397484821	0.41015324907617	1	ENSMUST00000164342	ENSMUSP00000130710	74094	Tjap1	Tjap1	2559	protein_coding	0610041D19Rik	17	tight junction associated protein 1 [Source:MGI Symbol;Acc:MGI:1921344]
ENSMUSG00000012350	222.034770433603	-0.20921028221184	0.312361256698443	-0.971567953087957	0.331265531949915	1	ENSMUST00000090475	ENSMUSP00000087961	13661	Ehf	Ehf	4469	protein_coding	9030625L19Rik	2	ets homologous factor [Source:MGI Symbol;Acc:MGI:1270840]
ENSMUSG00000012396	0.872325859520051	0.144197554274307	0.196670949435772	0.996361621140023	0.319074473353723	1	ENSMUST00000012540	ENSMUSP00000012540	71950	Nanog	Nanog	2211	protein_coding	2410002E02Rik	6	Nanog homeobox [Source:MGI Symbol;Acc:MGI:1919200]
ENSMUSG00000012405	6148.34099439587	0.00131120421946358	0.214667386429295	0.00610812367752306	0.99512645272692	1	ENSMUST00000080281	ENSMUSP00000079163	66480	Rpl15	Rpl15	1922	protein_coding	2510008H07Rik	14	ribosomal protein L15 [Source:MGI Symbol;Acc:MGI:1913730]
ENSMUSG00000012422	1978.2127869857	0.176657686300983	0.185307528721741	0.953219436943949	0.340478900264798	1	ENSMUST00000161568	ENSMUSP00000125314	66074	Tmem167	Tmem167a	8689	protein_coding	0610041E09Rik	13	transmembrane protein 167 [Source:MGI Symbol;Acc:MGI:1913324]
ENSMUSG00000012428	688.860735296954	-0.332162459385604	0.35313625428604	-0.894672178126506	0.370962355450025	1	ENSMUST00000115421	ENSMUSP00000111081	117167	Steap4	Steap4	3155	protein_coding	Tiarp	5	STEAP family member 4 [Source:MGI Symbol;Acc:MGI:1923560]
ENSMUSG00000012429	341.201166638382	-0.144036688995521	0.242140610403306	-0.595823602653816	0.55129307432376	1	ENSMUST00000222292		66308	Mplkip	Mplkip	4316	protein_coding	2810021B07Rik	13	M-phase specific PLK1 intereacting protein [Source:MGI Symbol;Acc:MGI:1913558]
ENSMUSG00000012443	2548.76890739097	-0.0996215201025206	0.28808143949065	-0.343228742159458	0.731426383450097	1	ENSMUST00000012587	ENSMUSP00000012587	16551	Kif11	Kif11	4819	protein_coding	Eg5	19	kinesin family member 11 [Source:MGI Symbol;Acc:MGI:1098231]
ENSMUSG00000012483	601.938342256603	0.191336927655835	0.161937064426073	1.18136235176781	0.237458807326713	1	ENSMUST00000159594		68240	Rpa3	Rpa3	682	protein_coding	14kDa	6	replication protein A3 [Source:MGI Symbol;Acc:MGI:1915490]
ENSMUSG00000012519	1000.24427251448	-0.0688399077620201	0.346842981466576	-0.201035314911901	0.840670960426042	1	ENSMUST00000056157	ENSMUSP00000055521	74568	Mlkl	Mlkl	2003	protein_coding	9130019I15Rik	8	mixed lineage kinase domain-like [Source:MGI Symbol;Acc:MGI:1921818]
ENSMUSG00000012520	0.605423371320714	0	0.0996823139505266	0	1	1	ENSMUST00000012664	ENSMUSP00000012664	18935	Phox2b	Phox2b	3013	protein_coding	Dilp1	5	paired-like homeobox 2b [Source:MGI Symbol;Acc:MGI:1100882]
ENSMUSG00000012535	2305.35138139139	0.0524335295593612	0.136834785514977	0.383169840357392	0.701593838567308	1	ENSMUST00000012679	ENSMUSP00000012679	320938	Tnpo3	Tnpo3	4251	protein_coding	5730544L10Rik	6	transportin 3 [Source:MGI Symbol;Acc:MGI:1196412]
ENSMUSG00000012609	529.180164897694	0.018133529829184	0.338412690435429	0.0532532893561565	0.957530097049253	1	ENSMUST00000176008		320244	Ttll5	Ttll5	5482	protein_coding	1700048H13Rik	12	tubulin tyrosine ligase-like family, member 5 [Source:MGI Symbol;Acc:MGI:2443657]
ENSMUSG00000012640	548.335396478273	-0.257155890425052	0.25764885457428	-1.0000017483753	0.317309661752376	1	ENSMUST00000145622	ENSMUSP00000138240	69930	Zfp715	Zfp715	4363	protein_coding	2610041B18Rik	7	zinc finger protein 715 [Source:MGI Symbol;Acc:MGI:1917180]
ENSMUSG00000012705	8.86700562291194	0.0238034004045991	0.206351048575569	0.551556003549477	NA	NA	ENSMUST00000169234	ENSMUSP00000133024	57264	Retn	Retn	1139	protein_coding	adipocyte-specific secretory factor	8	resistin [Source:MGI Symbol;Acc:MGI:1888506]
ENSMUSG00000012777	0.133860147676146	0	0.0988727027609018	0	1	1	ENSMUST00000107945	ENSMUSP00000103578	100503991	Acp4	Acp4	1634	protein_coding	Acpt	7	acid phosphatase 4 [Source:MGI Symbol;Acc:MGI:3644563]
ENSMUSG00000012819	22.2369919067829	0.123706937134812	0.35368195810474	0.320403993410354	0.748662098686845	1	ENSMUST00000105461	ENSMUSP00000101101	22295	Cdh23	Cdh23	11096	protein_coding	4930542A03Rik	10	cadherin 23 (otocadherin) [Source:MGI Symbol;Acc:MGI:1890219]
ENSMUSG00000012848	9324.42692050002	0.0566419844694948	0.27449031956658	0.20701900496992	0.835995016176682	1	ENSMUST00000139349		20103	Rps5	Rps5	1248	protein_coding	S5 ribosomal protein	7	ribosomal protein S5 [Source:MGI Symbol;Acc:MGI:1097682]
ENSMUSG00000012889	720.561533171978	-0.205255080136597	0.350471555496531	-0.570738862408947	0.568176671235797	1	ENSMUST00000147175		244550	Podnl1	Podnl1	3011	protein_coding	5832418A03Rik	8	podocan-like 1 [Source:MGI Symbol;Acc:MGI:2685352]
ENSMUSG00000013033	583.383281849177	0.196975856882922	0.343271964672051	0.580693074330367	0.561447330234134	1	ENSMUST00000141158	ENSMUSP00000118452	330814	Adgrl1	Adgrl1	8181	protein_coding	2900070I05Rik	8	adhesion G protein-coupled receptor L1 [Source:MGI Symbol;Acc:MGI:1929461]
ENSMUSG00000013076	9397.71073736582	0.113804568471836	0.351426272718178	0.311131120399591	0.755700943756093	1	ENSMUST00000013220	ENSMUSP00000013220	75723	Amotl1	Amotl1	8957	protein_coding	2310010G08Rik	9	angiomotin-like 1 [Source:MGI Symbol;Acc:MGI:1922973]
ENSMUSG00000013083	0.299248834592332	-0.0368840329099335	0.0988727027609018	-0.305035193674287	0.760339348158612	1	ENSMUST00000207565		69147	2200002J24Rik	2200002J24Rik	612	protein_coding		7	RIKEN cDNA 2200002J24 gene [Source:MGI Symbol;Acc:MGI:1916397]
ENSMUSG00000013089	1507.24890684098	-0.127846024183199	0.285530877985857	-0.445957646042587	0.655627840478234	1	ENSMUST00000079601	ENSMUSP00000078551	104156	Etv5	Etv5	3975	protein_coding	1110005E01Rik	16	ets variant 5 [Source:MGI Symbol;Acc:MGI:1096867]
ENSMUSG00000013091	1.6226789104699	0.165331525763881	0.221369316176352	0.866976227658524	0.385955035042169	1	ENSMUST00000013235	ENSMUSP00000013235	78052	Tmem190	Tmem190	589	protein_coding	4930572D21Rik	7	transmembrane protein 190 [Source:MGI Symbol;Acc:MGI:1925302]
ENSMUSG00000013150	243.992523551301	0.179111901767724	0.263821610398841	0.680981211154793	0.495883379244878	1	ENSMUST00000013294	ENSMUSP00000013294	70575	Gfod2	Gfod2	4352	protein_coding	5730466C23Rik	8	glucose-fructose oxidoreductase domain containing 2 [Source:MGI Symbol;Acc:MGI:1917825]
ENSMUSG00000013155	123.431119372962	0.268193163041763	0.254081039659851	1.05757061181005	0.290251246597917	1	ENSMUST00000212162		102124	Enkd1	Enkd1	3354	protein_coding	E130303B06Rik	8	enkurin domain containing 1 [Source:MGI Symbol;Acc:MGI:2142593]
ENSMUSG00000013158	0.244547223097402	-0.0178559723917627	0.0988727027609018	-0.180602864819343	0.85667930706214	1	ENSMUST00000013302	ENSMUSP00000013302	71046	4933405L10Rik		1214	protein_coding		8	RIKEN cDNA 4933405L10 gene [Source:MGI Symbol;Acc:MGI:1918296]
ENSMUSG00000013160	1225.04483511043	-0.00755346950344399	0.174161357676503	-0.0434808111980389	0.965318260504028	1	ENSMUST00000013304	ENSMUSP00000013304	11972	Atp6v0d1	Atp6v0d1	1629	protein_coding	Ac39	8	ATPase, H+ transporting, lysosomal V0 subunit D1 [Source:MGI Symbol;Acc:MGI:1201778]
ENSMUSG00000013236	2365.31362703402	-0.0112704497957236	0.332803492710149	-0.0335118985406104	0.973266377498843	1	ENSMUST00000067538	ENSMUSP00000064048	19280	Ptprs	Ptprs	6855	protein_coding	PTP-NU3	17	protein tyrosine phosphatase, receptor type, S [Source:MGI Symbol;Acc:MGI:97815]
ENSMUSG00000013275	953.661674148818	-0.103582139860563	0.225256748921758	-0.459798068837214	0.645661169499204	1	ENSMUST00000086559	ENSMUSP00000083747	98396	Slc41a1	Slc41a1	4697	protein_coding	B230315F01Rik	1	solute carrier family 41, member 1 [Source:MGI Symbol;Acc:MGI:2444823]
ENSMUSG00000013338	0.554012254128322	-0.0167492499540732	0.0994451556826794	-0.180606524737576	0.856676434109125	1	ENSMUST00000109611	ENSMUSP00000105240	74562	Fer1l4	Fer1l4	6106	protein_coding	9130402C12Rik	2	fer-1-like 4 (C. elegans) [Source:MGI Symbol;Acc:MGI:1921812]
ENSMUSG00000013353	8.99757492419222	0.0507029267430606	0.27678335344034	0.214048920794999	0.830508907858537	1	ENSMUST00000013497	ENSMUSP00000013497	74054	4931406B18Rik	4931406B18Rik	3970	protein_coding		7	RIKEN cDNA 4931406B18 gene [Source:MGI Symbol;Acc:MGI:1921304]
ENSMUSG00000013367	14.2070949746797	0.0188770712416133	0.354947095255617	0.0523641290338189	0.958238555769585	1	ENSMUST00000107974	ENSMUSP00000103608	210094	Iglon5	Iglon5	2622	protein_coding	A230106M20Rik	7	IgLON family member 5 [Source:MGI Symbol;Acc:MGI:2686277]
ENSMUSG00000013415	68.1376368881036	0.356552189432903	0.342000511670753	0.840605621640229	0.400568908341918	1	ENSMUST00000013559	ENSMUSP00000013559	140486	Igf2bp1	Igf2bp1	8378	protein_coding	CRD-BP	11	insulin-like growth factor 2 mRNA binding protein 1 [Source:MGI Symbol;Acc:MGI:1890357]
ENSMUSG00000013418	1.24509275708098	0.0782438551885402	0.218345062241924	0.360399419181317	0.718548460909912	1	ENSMUST00000038343	ENSMUSP00000037239	14422	B4galnt2	B4galnt2	1722	protein_coding	Dlb-1	11	beta-1,4-N-acetyl-galactosaminyl transferase 2 [Source:MGI Symbol;Acc:MGI:1342058]
ENSMUSG00000013419	482.17034072628	0.0816758476298085	0.307606723093767	0.263955200955955	0.791814439251553	1	ENSMUST00000093772	ENSMUSP00000091286	270210	Zfp651	Zfp651	6353	protein_coding	4732420M22Rik	9	zinc finger protein 651 [Source:MGI Symbol;Acc:MGI:2670992]
ENSMUSG00000013465	1242.30184169202	0.0405089435107372	0.153622789349792	0.263697361250058	0.792013129006604	1	ENSMUST00000128876		58202	Nelfb	Nelfb	2754	protein_coding	A730008L03Rik	2	negative elongation factor complex member B [Source:MGI Symbol;Acc:MGI:1931035]
ENSMUSG00000013483	2.48134650107074	-0.0442943797520169	0.283713631228963	-0.118203044071551	0.905906778048674	1	ENSMUST00000106250	ENSMUSP00000101857	170720	Card14	Card14	4206	protein_coding	Bimp2	11	caspase recruitment domain family, member 14 [Source:MGI Symbol;Acc:MGI:2386258]
ENSMUSG00000013495	352.265584983393	0.219971356634224	0.256684778453877	0.856704122434224	0.391608424466829	1	ENSMUST00000063272	ENSMUSP00000068607	72392	Tmem175	Tmem175	3956	protein_coding	3010001K23Rik	5	transmembrane protein 175 [Source:MGI Symbol;Acc:MGI:1919642]
ENSMUSG00000013523	27.7566659072114	-0.0431173400888299	0.318328691135562	-0.204323445313267	0.83810074971058	1	ENSMUST00000109152	ENSMUSP00000104780	76960	Bcas1	Bcas1	2952	protein_coding	2210416M21Rik	2	breast carcinoma amplified sequence 1 [Source:MGI Symbol;Acc:MGI:1924210]
ENSMUSG00000013539	212.920540984974	0.0645914889452201	0.24652064129014	0.262394319568217	0.79301745163351	1	ENSMUST00000134385		27883	Tango2	Tango2	3813	protein_coding	D16H22S680E	16	transport and golgi organization 2 [Source:MGI Symbol;Acc:MGI:101825]
ENSMUSG00000013584	790.714089011976	0.103288951969445	0.349610851931668	0.293734193494283	0.768961023654803	1	ENSMUST00000034723	ENSMUSP00000034723	19378	Aldh1a2	Aldh1a2	2264	protein_coding	Aldh1a7	9	aldehyde dehydrogenase family 1, subfamily A2 [Source:MGI Symbol;Acc:MGI:107928]
ENSMUSG00000013593	3191.61136051825	0.211289205046531	0.210777548450472	1.00243243526017	0.31613478329518	1	ENSMUST00000136976		226646	Ndufs2	Ndufs2	1845	protein_coding		1	NADH:ubiquinone oxidoreductase core subunit S2 [Source:MGI Symbol;Acc:MGI:2385112]
ENSMUSG00000013611	0.80917774755304	0.0328889586663612	0.112711724308455	0.437235294563099	0.661940715744183	1	ENSMUST00000013755	ENSMUSP00000013755	66696	Snx31	Snx31	2696	protein_coding	4631426E05Rik	15	sorting nexin 31 [Source:MGI Symbol;Acc:MGI:1913946]
ENSMUSG00000013622	734.862155022227	0.415280405697487	0.220761664195683	1.88141367988405	0.0599156674089988	1	ENSMUST00000201887		381629	Atraid	Atraid	1696	protein_coding	0610007C21Rik	5	all-trans retinoic acid induced differentiation factor [Source:MGI Symbol;Acc:MGI:1918918]
ENSMUSG00000013629	1319.86415792461	-0.0417217073651161	0.242456492817386	-0.171468171688176	0.863855655094686	1	ENSMUST00000013773	ENSMUSP00000013773	69719	Cad	Cad	7137	protein_coding	2410008J01Rik	5	carbamoyl-phosphate synthetase 2, aspartate transcarbamylase, and dihydroorotase [Source:MGI Symbol;Acc:MGI:1916969]
ENSMUSG00000013643	2.97834369572541	0.166668341641654	0.244745138590135	1.07434332906623	0.282668831930792	1	ENSMUST00000108826	ENSMUSP00000104454	70163	Lypd8	Lypd8	1219	protein_coding	2210415F13Rik	11	LY6/PLAUR domain containing 8 [Source:MGI Symbol;Acc:MGI:1917413]
ENSMUSG00000013646	586.037764139506	-0.134927868365225	0.245906871650068	-0.549613478639298	0.582584512002524	1	ENSMUST00000154278		79566	Sh3bp5l	Sh3bp5l	6171	protein_coding	2310074E09Rik	11	SH3 binding domain protein 5 like [Source:MGI Symbol;Acc:MGI:1933124]
ENSMUSG00000013653	0.18102527826167	-0.0178559723917627	0.0988727027609018	-0.180601440620166	0.856680425026787	1	ENSMUST00000013797	ENSMUSP00000013797	69864	1810065E05Rik	1810065E05Rik	926	protein_coding		11	RIKEN cDNA 1810065E05 gene [Source:MGI Symbol;Acc:MGI:1917114]
ENSMUSG00000013662	2669.27602710486	0.133926866466457	0.189228356626496	0.707817926978079	0.479058332209167	1	ENSMUST00000235412	ENSMUSP00000157842	67979	Atad1	Atad1	3771	protein_coding	4921525H23Rik	19	ATPase family, AAA domain containing 1 [Source:MGI Symbol;Acc:MGI:1915229]
ENSMUSG00000013663	4629.12965638517	0.0818976416465026	0.229859188166184	0.35615770151287	0.721722466959871	1	ENSMUST00000013807	ENSMUSP00000013807	19211	Pten	Pten	8292	protein_coding	2310035O07Rik	19	phosphatase and tensin homolog [Source:MGI Symbol;Acc:MGI:109583]
ENSMUSG00000013698	3787.38048618734	-0.00270417119552178	0.282462945667366	-0.00958449023786677	0.992352800297974	1	ENSMUST00000013842	ENSMUSP00000013842	18611	Pea15a	Pea15	2501	protein_coding	Mat1	1	phosphoprotein enriched in astrocytes 15A [Source:MGI Symbol;Acc:MGI:104799]
ENSMUSG00000013701	1238.22264124204	0.236602303277525	0.232057414780634	1.02012095489588	0.307671099742978	1	ENSMUST00000013845	ENSMUSP00000013845	53600	Timm23	Timm23	1173	protein_coding	Tim23	14	translocase of inner mitochondrial membrane 23 [Source:MGI Symbol;Acc:MGI:1858317]
ENSMUSG00000013707	132.866180425788	-0.471285921941242	0.322212840190223	-1.4774932735472	0.139543460039774	1	ENSMUST00000013851	ENSMUSP00000013851	69769	Tnfaip8l2	Tnfaip8l2	1122	protein_coding	1810019A08Rik	3	tumor necrosis factor, alpha-induced protein 8-like 2 [Source:MGI Symbol;Acc:MGI:1917019]
ENSMUSG00000013736	1103.96211930669	-0.0318467184330091	0.167933762104076	-0.189550281986387	0.84966154998097	1	ENSMUST00000057578	ENSMUSP00000060900	70047	Trnt1	Trnt1	2283	protein_coding	2410043H24Rik	6	tRNA nucleotidyl transferase, CCA-adding, 1 [Source:MGI Symbol;Acc:MGI:1917297]
ENSMUSG00000013766	5.04291836472425	-0.188924368417174	0.271385175076269	-1.16594256150466	0.243637669305739	1	ENSMUST00000013910	ENSMUSP00000013910	70274	Ly6g6e	Ly6g6e	1142	protein_coding	2310011I02Rik	17	lymphocyte antigen 6 complex, locus G6E [Source:MGI Symbol;Acc:MGI:1917524]
ENSMUSG00000013787	1739.76303504995	0.0588359045004939	0.217930304484948	0.270105775554925	0.787078878953168	1	ENSMUST00000013931	ENSMUSP00000013931	110147	Ehmt2	Ehmt2	4026	protein_coding	Bat8	17	euchromatic histone lysine N-methyltransferase 2 [Source:MGI Symbol;Acc:MGI:2148922]
ENSMUSG00000013822	900.30349926223	0.0601323898435297	0.24047984434192	0.250184303739068	0.802444823159072	1	ENSMUST00000166335	ENSMUSP00000128173	66126	Elof1	Elof1	1053	protein_coding	1110011K10Rik	9	ELF1 homolog, elongation factor 1 [Source:MGI Symbol;Acc:MGI:1913376]
ENSMUSG00000013833	311.142321128779	0.375404295446189	0.316089722708325	1.18805664041546	0.234811095440128	1	ENSMUST00000105378	ENSMUSP00000101017	216154	Med16	Med16	3197	protein_coding	95kDa	10	mediator complex subunit 16 [Source:MGI Symbol;Acc:MGI:2158394]
ENSMUSG00000013846	3517.76027526231	-0.191433976672909	0.351779710668685	-0.544636685256044	0.58600341856479	1	ENSMUST00000229028	ENSMUSP00000154853	20442	St3gal1	St3gal1	5732	protein_coding	CMP-N-acetylneuraminate: [beta-galactosidase alpha-2,3] sialytransferase	15	ST3 beta-galactoside alpha-2,3-sialyltransferase 1 [Source:MGI Symbol;Acc:MGI:98304]
ENSMUSG00000013858	812.471430720841	0.122508954396378	0.241922197123777	0.506362687436921	0.612602063263982	1	ENSMUST00000132080		216157	Tmem259	Tmem259	3487	protein_coding	membralin	10	transmembrane protein 259 [Source:MGI Symbol;Acc:MGI:2177957]
ENSMUSG00000013878	473.84485606839	0.108518251002753	0.209509417216425	0.518046228069198	0.604426015982897	1	ENSMUST00000014022	ENSMUSP00000014022	77733	Rnf170	Rnf170	3929	protein_coding	6720407G21Rik	8	ring finger protein 170 [Source:MGI Symbol;Acc:MGI:1924983]
ENSMUSG00000013921	91.3164623964068	-0.440984124803047	0.31279087415977	-1.40809035138161	0.159104317722441	1	ENSMUST00000014065	ENSMUSP00000014065	76686	Clip3	Clip3	3300	protein_coding	1500005P14Rik	7	CAP-GLY domain containing linker protein 3 [Source:MGI Symbol;Acc:MGI:1923936]
ENSMUSG00000013928	0.654012377993591	-0.0445979183265313	0.170542963014719	-0.296240303250577	0.767046571840116	1	ENSMUST00000208866		NA	Thap8	Thap8	1340	protein_coding	1700020L13Rik	7	THAP domain containing 8 [Source:MGI Symbol;Acc:MGI:1922879]
ENSMUSG00000013936	0.555530705530472	-0.0797450232278072	0.130597032250142	-0.502662002776987	0.615201928768208	1	ENSMUST00000111751	ENSMUSP00000107380	17906	Myl2	Myl2	889	protein_coding	MLC-2	5	myosin, light polypeptide 2, regulatory, cardiac, slow [Source:MGI Symbol;Acc:MGI:97272]
ENSMUSG00000013973	963.227090658934	-0.16307104842833	0.211440695673014	-0.771209951729884	0.440582496424232	1	ENSMUST00000131653		21945	Dedd	Dedd	3160	protein_coding	CASP8IP1	1	death effector domain-containing [Source:MGI Symbol;Acc:MGI:1333874]
ENSMUSG00000013974	158.20614750406	-0.48650380782845	0.347498310771805	-1.2816038771635	0.199981639411746	1	ENSMUST00000014118	ENSMUSP00000014118	69189	Mcemp1	Mcemp1	1494	protein_coding	1810033B17Rik	8	mast cell expressed membrane protein 1 [Source:MGI Symbol;Acc:MGI:1916439]
ENSMUSG00000013997	655.636519656819	0.0140657822879582	0.173163208172361	0.0811626664944736	0.935312589349914	1	ENSMUST00000111289	ENSMUSP00000106920	27045	Nit1	Nit1	3041	protein_coding	ESTM30	1	nitrilase 1 [Source:MGI Symbol;Acc:MGI:1350916]
ENSMUSG00000014030	455.632922635528	0.00228295505662818	0.243802691326986	0.0993313248336052	NA	NA	ENSMUST00000014174	ENSMUSP00000014174	18507	Pax5	Pax5	8004	protein_coding	EBB-1	4	paired box 5 [Source:MGI Symbol;Acc:MGI:97489]
ENSMUSG00000014039	310.875312331545	-0.0830714042067316	0.235267795914927	-0.352874252013543	0.724182714601258	1	ENSMUST00000095849	ENSMUSP00000093533	114604	Prdm15	Prdm15	6346	protein_coding	E130018M06Rik	16	PR domain containing 15 [Source:MGI Symbol;Acc:MGI:1930121]
ENSMUSG00000014074	891.291725082594	0.0945185199286058	0.187700472357286	0.503148859834688	0.614859616882659	1	ENSMUST00000171474	ENSMUSP00000126484	70238	Rnf168	Rnf168	4460	protein_coding	3110001H15Rik	16	ring finger protein 168 [Source:MGI Symbol;Acc:MGI:1917488]
ENSMUSG00000014075	324.16815590053	0.020009389322694	0.214914709675146	0.0930637736842258	0.925852896908781	1	ENSMUST00000131204		66061	Tctex1d2	Tctex1d2	2158	protein_coding	0610012D17Rik	16	Tctex1 domain containing 2 [Source:MGI Symbol;Acc:MGI:1913311]
ENSMUSG00000014077	2212.05904780665	-0.0206226765243829	0.169672748079177	-0.121508388789947	0.903288370643725	1	ENSMUST00000119172	ENSMUSP00000114013	56398	Chp1	Chp1	3027	protein_coding	1500003O03Rik	2	calcineurin-like EF hand protein 1 [Source:MGI Symbol;Acc:MGI:1927185]
ENSMUSG00000014158	301.378361498236	0.00527438740989254	0.351415959555086	0.0153059067527777	0.987788130128782	1	ENSMUST00000071968	ENSMUSP00000071859	63873	Trpv4	Trpv4	3228	protein_coding	0610033B08Rik	5	transient receptor potential cation channel, subfamily V, member 4 [Source:MGI Symbol;Acc:MGI:1926945]
ENSMUSG00000014164	43.7250476419089	-0.420827244265434	0.349253997581022	-1.28703774064828	0.198081133985568	1	ENSMUST00000160860	ENSMUSP00000123701	100503085	Klhl3	Klhl3	7149	protein_coding	7530408C15Rik	13	kelch-like 3 [Source:MGI Symbol;Acc:MGI:2445185]
ENSMUSG00000014177	800.482796978953	-0.229634814583571	0.296253067738493	-0.783450228463819	0.433362770236249	1	ENSMUST00000014321	ENSMUSP00000014321	67510	Tvp23b	Tvp23b	1784	protein_coding	1810036I24Rik	11	trans-golgi network vesicle protein 23B [Source:MGI Symbol;Acc:MGI:1914760]
ENSMUSG00000014195	3685.42461087238	0.0420535339159011	0.215471869238749	0.195371414883963	0.845102193014736	1	ENSMUST00000014339	ENSMUSP00000014339	56354	Dnajc7	Dnajc7	2330	protein_coding	2010003F24Rik	11	DnaJ heat shock protein family (Hsp40) member C7 [Source:MGI Symbol;Acc:MGI:1928373]
ENSMUSG00000014198	0.514278401405664	-0.0401428873011639	0.105664839493743	-0.394808651208281	0.692984109790398	1	ENSMUST00000103119	ENSMUSP00000099408	278304	Zfp385c	Znf385c	2766	protein_coding	A930006D11Rik	11	zinc finger protein 385C [Source:MGI Symbol;Acc:MGI:3608347]
ENSMUSG00000014226	3779.63559101657	-0.0459289176936709	0.247618366729713	-0.185243383994455	0.853038142385585	1	ENSMUST00000014370	ENSMUSP00000014370	12301	Cacybp	Cacybp	2098	protein_coding		1	calcyclin binding protein [Source:MGI Symbol;Acc:MGI:1270839]
ENSMUSG00000014232	398.952735400213	-0.303339250378311	0.240795257821809	-1.26175629046079	0.207036494764087	1	ENSMUST00000040881	ENSMUSP00000043397	76779	Cluap1	Cluap1	1779	protein_coding	2310030D15Rik	16	clusterin associated protein 1 [Source:MGI Symbol;Acc:MGI:1924029]
ENSMUSG00000014243	79.4041919421289	0.243445143160645	0.30943478235394	0.78538669879827	0.43222687701	1	ENSMUST00000072916	ENSMUSP00000072688	69747	Zswim7	Zswim7	732	protein_coding	2410012H22Rik	11	zinc finger SWIM-type containing 7 [Source:MGI Symbol;Acc:MGI:1916997]
ENSMUSG00000014245	121.454394478698	-0.0976130630795612	0.297178952378694	-0.33141151256297	0.740333670028617	1	ENSMUST00000014389	ENSMUSP00000014389	327942	Pigl	Pigl	2174	protein_coding	LOC327942	11	phosphatidylinositol glycan anchor biosynthesis, class L [Source:MGI Symbol;Acc:MGI:2681271]
ENSMUSG00000014294	568.81566449604	-0.00441358126842892	0.199804987734863	-0.0223986123815924	0.98212998723427	1	ENSMUST00000014438	ENSMUSP00000014438	17991	Ndufa2	Ndufa2	572	protein_coding	B8	18	NADH:ubiquinone oxidoreductase subunit A2 [Source:MGI Symbol;Acc:MGI:1343103]
ENSMUSG00000014301	81.2253512158894	-0.346687041648659	0.283534399277894	-1.22787518858737	0.219493824826538	1	ENSMUST00000229767		66449	Pam16	Pam16	1634	protein_coding	2010110I09Rik	16	presequence translocase-asssociated motor 16 homolog (S. cerevisiae) [Source:MGI Symbol;Acc:MGI:1913699]
ENSMUSG00000014303	918.458636317408	-0.187257303204257	0.337019274877972	-0.559909980889516	0.575540840522691	1	ENSMUST00000014447	ENSMUSP00000014447	83396	Glis2	Glis2	3619	protein_coding	Nkl	16	GLIS family zinc finger 2 [Source:MGI Symbol;Acc:MGI:1932535]
ENSMUSG00000014313	2797.84172030015	0.205027067665895	0.227264502545245	0.902456343458812	0.366814502327857	1	ENSMUST00000127999		12864	Cox6c	Cox6c	3038	protein_coding		15	cytochrome c oxidase subunit 6C [Source:MGI Symbol;Acc:MGI:104614]
ENSMUSG00000014329	556.770631970563	0.0629760442628735	0.305919741423307	0.205976434600803	0.836809319070003	1	ENSMUST00000143791	ENSMUSP00000123201	83675	Bicc1	Bicc1	5431	protein_coding	Bic-C	10	BicC family RNA binding protein 1 [Source:MGI Symbol;Acc:MGI:1933388]
ENSMUSG00000014349	4667.77965378795	0.131493185962785	0.221865424918884	0.592869492512371	0.553268496176393	1	ENSMUST00000100528	ENSMUSP00000098097	268470	Ube2z	Ube2z	3997	protein_coding	C030047H17Rik	11	ubiquitin-conjugating enzyme E2Z [Source:MGI Symbol;Acc:MGI:1343160]
ENSMUSG00000014353	1621.89644042412	0.0394076538052043	0.261994638261593	0.150207651023694	0.880600789738318	1	ENSMUST00000110325	ENSMUSP00000105954	72477	Tmem87b	Tmem87b	4807	protein_coding	2610301K12Rik	2	transmembrane protein 87B [Source:MGI Symbol;Acc:MGI:1919727]
ENSMUSG00000014355	3406.55708234459	-0.0688980440355193	0.154372334530497	-0.446169505584646	0.655474808668482	1	ENSMUST00000014499	ENSMUSP00000014499	17222	Anapc1	Anapc1	8942	protein_coding	2610021O03Rik	2	anaphase promoting complex subunit 1 [Source:MGI Symbol;Acc:MGI:103097]
ENSMUSG00000014361	341.453694992836	-0.152023470229954	0.34828859672223	-0.421400766660569	0.673462459437293	1	ENSMUST00000014505	ENSMUSP00000014505	17289	Mertk	Mertk	4302	protein_coding	Eyk	2	MER proto-oncogene tyrosine kinase [Source:MGI Symbol;Acc:MGI:96965]
ENSMUSG00000014402	1550.40521103284	0.092789338279502	0.17854014109814	0.519647853443841	0.603309038438762	1	ENSMUST00000014546	ENSMUSP00000014546	22088	Tsg101	Tsg101	1949	protein_coding	CC2	7	tumor susceptibility gene 101 [Source:MGI Symbol;Acc:MGI:106581]
ENSMUSG00000014418	789.707066058714	-0.137043653442497	0.205607874717478	-0.666728043473091	0.504945862499329	1	ENSMUST00000014562	ENSMUSP00000014562	246694	Hps5	Hps5	4953	protein_coding	Hermansky-Pudlak syndrome 5	7	HPS5, biogenesis of lysosomal organelles complex 2 subunit 2 [Source:MGI Symbol;Acc:MGI:2180307]
ENSMUSG00000014426	867.310645676232	0.181141895714479	0.173534478080371	1.04358249986956	0.296678593012217	1	ENSMUST00000089058	ENSMUSP00000086459	26407	Map3k4	Map3k4	5441	protein_coding	D17Rp17	17	mitogen-activated protein kinase kinase kinase 4 [Source:MGI Symbol;Acc:MGI:1346875]
ENSMUSG00000014444	2257.5760398267	0.0141581970561644	0.27197008450289	0.0518799744218936	0.958624330880438	1	ENSMUST00000156333	ENSMUSP00000114584	234839	Piezo1	Piezo1	8219	protein_coding	Fam38a	8	piezo-type mechanosensitive ion channel component 1 [Source:MGI Symbol;Acc:MGI:3603204]
ENSMUSG00000014453	109.239434538049	-0.0202045656712013	0.2469775098982	-0.650584358080846	NA	NA	ENSMUST00000014597	ENSMUSP00000014597	12143	Blk	Blk	2326	protein_coding		14	B lymphoid kinase [Source:MGI Symbol;Acc:MGI:88169]
ENSMUSG00000014470	296.784654193487	0.159622473272151	0.26372892595625	0.605344646363145	0.544950022178796	1	ENSMUST00000014614	ENSMUSP00000014614	68718	Rnf166	Rnf166	1783	protein_coding	1110031E24Rik	8	ring finger protein 166 [Source:MGI Symbol;Acc:MGI:1915968]
ENSMUSG00000014496	3307.67121461374	0.147030959014243	0.270385803416731	0.540555366498861	0.588814089143492	1	ENSMUST00000014640	ENSMUSP00000014640	105522	Ankrd28	Ankrd28	6712	protein_coding	E430019N21Rik	14	ankyrin repeat domain 28 [Source:MGI Symbol;Acc:MGI:2145661]
ENSMUSG00000014498	1506.15335663795	0.235252355256699	0.196091610133344	1.19908674438925	0.230494217823323	1	ENSMUST00000014642	ENSMUSP00000014642	237615	Ankrd52	Ankrd52	6620	protein_coding	G431002C21Rik	10	ankyrin repeat domain 52 [Source:MGI Symbol;Acc:MGI:2444029]
ENSMUSG00000014503	3.83314207531985	-0.0981341981860863	0.221680529348442	-0.885333833926209	NA	NA	ENSMUST00000014647	ENSMUSP00000014647	53871	Pkd2l2	Pkd2l2	3788	protein_coding	Polycystin - L2	18	polycystic kidney disease 2-like 2 [Source:MGI Symbol;Acc:MGI:1858231]
ENSMUSG00000014504	973.210366286171	-0.074316934127908	0.206855013227131	-0.359442180414824	0.719264324747679	1	ENSMUST00000140279		66384	Srp19	Srp19	3295	protein_coding	2310020D23Rik	18	signal recognition particle 19 [Source:MGI Symbol;Acc:MGI:1913634]
ENSMUSG00000014542	0.0606214116404259	0	0.0988727027609018	0	1	1	ENSMUST00000014686	ENSMUSP00000014686	51811	Clec4f	Clec4f	2471	protein_coding	Clecsf13	6	C-type lectin domain family 4, member f [Source:MGI Symbol;Acc:MGI:1859834]
ENSMUSG00000014543	32.0130594569324	-0.461602266181199	0.33046775860543	-1.15843254132506	0.246687565855472	1	ENSMUST00000014687	ENSMUSP00000014687	170733	Klra17	Klra17	1190	protein_coding	Ly-49Q	6	killer cell lectin-like receptor, subfamily A, member 17 [Source:MGI Symbol;Acc:MGI:2180674]
ENSMUSG00000014547	1151.29683913857	-0.0825109735730407	0.262940693878225	-0.313913889777095	0.75358644073026	1	ENSMUST00000014691	ENSMUSP00000014691	268752	Wdfy2	Wdfy2	6646	protein_coding	B130024L21Rik	14	WD repeat and FYVE domain containing 2 [Source:MGI Symbol;Acc:MGI:2442811]
ENSMUSG00000014550	914.547297723401	0.187192074289129	0.178796358821726	1.04652361821326	0.295319346337685	1	ENSMUST00000014694	ENSMUSP00000014694	78287	Rbsn	Rbsn	5334	protein_coding	5330426D11Rik	6	rabenosyn, RAB effector [Source:MGI Symbol;Acc:MGI:1925537]
ENSMUSG00000014551	502.196167451552	-0.143548532760867	0.257417824323086	-0.560134971019578	0.575387378581837	1	ENSMUST00000140438	ENSMUSP00000114402	64658	Mrps25	Mrps25	6073	protein_coding	2810429N01Rik	6	mitochondrial ribosomal protein S25 [Source:MGI Symbol;Acc:MGI:1928140]
ENSMUSG00000014554	378.252017274747	0.0897700539314114	0.237933809050738	0.377897340512237	0.705506858174742	1	ENSMUST00000206974		27369	Dguok	Dguok	2442	protein_coding	dGK	6	deoxyguanosine kinase [Source:MGI Symbol;Acc:MGI:1351602]
ENSMUSG00000014592	139.206487869916	0.161843780343661	0.327399481740337	0.499841754613482	0.617186507287192	1	ENSMUST00000097774	ENSMUSP00000095381	100072	Camta1	Camta1	8533	protein_coding	1810059M14Rik	4	calmodulin binding transcription activator 1 [Source:MGI Symbol;Acc:MGI:2140230]
ENSMUSG00000014599	3437.6114544882	-0.0942443968446816	0.340362296360038	-0.273072402160427	0.784797560658424	1	ENSMUST00000014743	ENSMUSP00000014743	12977	Csf1	Csf1	4176	protein_coding	colony-stimulating factor-1	3	colony stimulating factor 1 (macrophage) [Source:MGI Symbol;Acc:MGI:1339753]
ENSMUSG00000014601	1014.9787508027	-0.145575789388893	0.230927118223645	-0.630110116140393	0.528622541488798	1	ENSMUST00000196416		229707	Strip1	Strip1	3302	protein_coding	6330569M22Rik	3	striatin interacting protein 1 [Source:MGI Symbol;Acc:MGI:2443884]
ENSMUSG00000014602	41.8886913534006	-0.120076854048978	0.353315723963606	-0.351482730173712	0.725226226373449	1	ENSMUST00000171796	ENSMUSP00000128432	16560	Kif1a	Kif1a	8206	protein_coding	ATSV	1	kinesin family member 1A [Source:MGI Symbol;Acc:MGI:108391]
ENSMUSG00000014606	1580.80101750119	0.0121595929688733	0.22326183751842	0.0544903825207469	0.956544470843629	1	ENSMUST00000014750	ENSMUSP00000014750	67863	Slc25a11	Slc25a11	1711	protein_coding	2310022P18Rik	11	solute carrier family 25 (mitochondrial carrier oxoglutarate carrier), member 11 [Source:MGI Symbol;Acc:MGI:1915113]
ENSMUSG00000014609	0.180420100484875	-0.0178559723917627	0.0988727027609018	-0.180601440620166	0.856680425026787	1	ENSMUST00000014753	ENSMUSP00000014753	11448	Chrne	Chrne	1616	protein_coding	AChrepsilon	11	cholinergic receptor, nicotinic, epsilon polypeptide [Source:MGI Symbol;Acc:MGI:87894]
ENSMUSG00000014633	225.364964586417	0.104912730923376	0.25602673687398	0.411082319575697	0.681012173885074	1	ENSMUST00000155260		66531	Cmc2	Cmc2	1612	protein_coding	1110046L09Rik	8	COX assembly mitochondrial protein 2 [Source:MGI Symbol;Acc:MGI:1913781]
ENSMUSG00000014668	676.333712112186	0.0814983711092853	0.257628600060898	0.317191380720053	0.75109838970108	1	ENSMUST00000198066	ENSMUSP00000142482	231600	Chfr	Chfr	3201	protein_coding	5730484M20Rik	5	checkpoint with forkhead and ring finger domains [Source:MGI Symbol;Acc:MGI:2444898]
ENSMUSG00000014686	8.85204901714234	-0.0182577830188146	0.267773624034925	-0.0501540664420517	0.959999615124219	1	ENSMUST00000014830	ENSMUSP00000014830	330483	Ceacam16	Ceacam16	1635	protein_coding	LOC330483	7	carcinoembryonic antigen-related cell adhesion molecule 16 [Source:MGI Symbol;Acc:MGI:2685615]
ENSMUSG00000014704	341.150901392132	0.146065388651494	0.346663651796515	0.417894325637404	0.676024381450872	1	ENSMUST00000014848	ENSMUSP00000014848	15399	Hoxa2	Hoxa2	1775	protein_coding	Hox-1.11	6	homeobox A2 [Source:MGI Symbol;Acc:MGI:96174]
ENSMUSG00000014725	58.4370937532011	0.0815848268901492	0.264617669423566	1.16905585441377	NA	NA	ENSMUST00000224131		13522	Adam28	Adam28	3713	protein_coding	C130072N01Rik	14	a disintegrin and metallopeptidase domain 28 [Source:MGI Symbol;Acc:MGI:105988]
ENSMUSG00000014748	1257.12077782314	0.147291744302217	0.182550042479611	0.806942916058944	0.419699371880289	1	ENSMUST00000014892	ENSMUSP00000014892	21766	Tex261	Tex261	2984	protein_coding	3110001O07Rik	6	testis expressed gene 261 [Source:MGI Symbol;Acc:MGI:1096575]
ENSMUSG00000014763	1024.1064230513	0.0488318710533572	0.19597672584739	0.24915666994437	0.803239595000705	1	ENSMUST00000231274		67544	Fam120b	Fam120b	5787	protein_coding	4932442K08Rik	17	family with sequence similarity 120, member B [Source:MGI Symbol;Acc:MGI:1914794]
ENSMUSG00000014767	715.567769226606	0.291781297558101	0.20029955951765	1.45583610756129	0.145437931538064	1	ENSMUST00000162505	ENSMUSP00000124317	21374	Tbp	Tbp	12794	protein_coding	Gtf2d	17	TATA box binding protein [Source:MGI Symbol;Acc:MGI:101838]
ENSMUSG00000014769	4238.04912081671	0.259370592585397	0.199047996116571	1.30337873474786	0.192445492827744	1	ENSMUST00000231341	ENSMUSP00000156355	19170	Psmb1	Psmb1	1970	protein_coding	Lmpc5	17	proteasome (prosome, macropain) subunit, beta type 1 [Source:MGI Symbol;Acc:MGI:104884]
ENSMUSG00000014771	472.441449714709	0.191994778025803	0.246786902678684	0.779944720776576	0.435423413779934	1	ENSMUST00000154293	ENSMUSP00000118625	18567	Pdcd2	Pdcd2	1924	protein_coding	RP-8	17	programmed cell death 2 [Source:MGI Symbol;Acc:MGI:104643]
ENSMUSG00000014773	313.605034445223	0.517209054636014	0.354190671981785	1.40930931888463	0.158743724481756	1	ENSMUST00000014917	ENSMUSP00000014917	13388	Dll1	Dll1	3581	protein_coding	Delta1	17	delta like canonical Notch ligand 1 [Source:MGI Symbol;Acc:MGI:104659]
ENSMUSG00000014776	56.1945722825937	-0.501958027118026	0.349691190235927	-1.49598968043088	0.134656344393828	1	ENSMUST00000014920	ENSMUSP00000014920	78688	Nol3	Nol3	3176	protein_coding	ARC	8	nucleolar protein 3 (apoptosis repressor with CARD domain) [Source:MGI Symbol;Acc:MGI:1925938]
ENSMUSG00000014778	912.040496545961	0.187092599535746	0.287936607021386	0.64876017727632	0.516493401133615	1	ENSMUST00000132777		234686	Fhod1	Fhod1	4304	protein_coding		8	formin homology 2 domain containing 1 [Source:MGI Symbol;Acc:MGI:2679008]
ENSMUSG00000014782	34.4337565086838	0.215274158403277	0.354262819810229	0.574947159434274	0.565327034135847	1	ENSMUST00000159286	ENSMUSP00000125556	102075	Plekhg4	Plekhg4	4835	protein_coding	4931414L13Rik	8	pleckstrin homology domain containing, family G (with RhoGef domain) member 4 [Source:MGI Symbol;Acc:MGI:2142544]
ENSMUSG00000014786	374.064552916658	0.253982509897673	0.318284039009553	0.794584168528957	0.42685543046982	1	ENSMUST00000212772		277973	Slc9a5	Slc9a5	3972	protein_coding	LOC277973	8	solute carrier family 9 (sodium/hydrogen exchanger), member 5 [Source:MGI Symbol;Acc:MGI:2685542]
ENSMUSG00000014791	250.812024884045	0.208574051312706	0.283587476163091	0.740871908780032	0.458771109475961	1	ENSMUST00000109375	ENSMUSP00000105000	234683	Elmo3	Elmo3	3189	protein_coding	CED-12	8	engulfment and cell motility 3 [Source:MGI Symbol;Acc:MGI:2679007]
ENSMUSG00000014813	1059.53962960806	-0.0942828142217002	0.337398380562771	-0.279634852946372	0.779757664618532	1	ENSMUST00000014957	ENSMUSP00000014957	20855	Stc1	Stc1	4197	protein_coding		14	stanniocalcin 1 [Source:MGI Symbol;Acc:MGI:109131]
ENSMUSG00000014837	142.795833470101	0.289034614894426	0.290912024402691	0.997268820737539	0.318634043652471	1	ENSMUST00000171788	ENSMUSP00000128530	74356	4931428F04Rik	Kiaa0895l	3552	protein_coding		8	RIKEN cDNA 4931428F04 gene [Source:MGI Symbol;Acc:MGI:1921606]
ENSMUSG00000014846	258.034483348887	0.00961606075498962	0.331337611482905	0.0572043360347484	0.954382424162365	1	ENSMUST00000177126	ENSMUSP00000135040	67971	Tppp3	Tppp3	1396	protein_coding	2700055K07Rik	8	tubulin polymerization-promoting protein family member 3 [Source:MGI Symbol;Acc:MGI:1915221]
ENSMUSG00000014850	515.546677671529	0.096599514272405	0.239172980438135	0.40346947371685	0.686602887119322	1	ENSMUST00000191550	ENSMUSP00000140659	17686	Msh3	Msh3	4254	protein_coding	D13Em1	13	mutS homolog 3 [Source:MGI Symbol;Acc:MGI:109519]
ENSMUSG00000014852	2.95123917852442	0.22704239135465	0.29732761357319	0.901552029316166	0.36729488338972	1	ENSMUST00000102891	ENSMUSP00000099955	279028	Adamts13	Adamts13	4506	protein_coding	LOC279028	2	a disintegrin-like and metallopeptidase (reprolysin type) with thrombospondin type 1 motif, 13 [Source:MGI Symbol;Acc:MGI:2685556]
ENSMUSG00000014856	438.861631864076	0.318111332712721	0.275248840390291	1.16491904599172	0.244051763199884	1	ENSMUST00000098453	ENSMUSP00000096052	66320	Tmem208	Tmem208	950	protein_coding	1700006C06Rik	8	transmembrane protein 208 [Source:MGI Symbol;Acc:MGI:1913570]
ENSMUSG00000014859	1287.32968712747	0.102399580843041	0.208708010865371	0.490823645326045	0.623551184685765	1	ENSMUST00000015003	ENSMUSP00000015003	104394	E2f4	E2f4	1993	protein_coding	2010111M04Rik	8	E2F transcription factor 4 [Source:MGI Symbol;Acc:MGI:103012]
ENSMUSG00000014867	4900.10143227358	-0.00910960145644103	0.213797710609272	-0.0426192140166541	0.966005078835053	1	ENSMUST00000015011	ENSMUSP00000015011	20932	Surf4	Surf4	3281	protein_coding	Surf-4	2	surfeit gene 4 [Source:MGI Symbol;Acc:MGI:98445]
ENSMUSG00000014873	464.879124065431	-0.0419283527717307	0.264191915578635	-0.159415108639592	0.873341836153821	1	ENSMUST00000135506		20931	Surf2	Surf2	3254	protein_coding	Surf-2	2	surfeit gene 2 [Source:MGI Symbol;Acc:MGI:98444]
ENSMUSG00000014905	1355.04218689056	-0.247939809950716	0.327926346739308	-0.767789298661473	0.442612373221957	1	ENSMUST00000015049	ENSMUSP00000015049	27362	Dnajb9	Dnajb9	2461	protein_coding	ERdj4	12	DnaJ heat shock protein family (Hsp40) member B9 [Source:MGI Symbol;Acc:MGI:1351618]
ENSMUSG00000014907	856.981175464781	0.0399410464975174	0.267902155486229	0.148991759952685	0.881560134997356	1	ENSMUST00000118009	ENSMUSP00000112640	234344	Naf1	Naf1	2990	protein_coding	LOC234344	8	nuclear assembly factor 1 ribonucleoprotein [Source:MGI Symbol;Acc:MGI:2682306]
ENSMUSG00000014932	1293.58503455344	-0.0201959508957045	0.278264916517964	-0.072169621136914	0.942466920933415	1	ENSMUST00000072311	ENSMUSP00000072154	22612	Yes1	Yes1	4586	protein_coding	Yes	5	YES proto-oncogene 1, Src family tyrosine kinase [Source:MGI Symbol;Acc:MGI:99147]
ENSMUSG00000014956	5801.40740988746	-0.171673333311553	0.21719324097087	-0.789900354941507	0.429585964085104	1	ENSMUST00000015100	ENSMUSP00000015100	19046	Ppp1cb	Ppp1cb	5962	protein_coding		5	protein phosphatase 1 catalytic subunit beta [Source:MGI Symbol;Acc:MGI:104871]
ENSMUSG00000014959	2822.31227809041	0.309002496795072	0.229479676115313	1.34655481223702	0.178123655938508	1	ENSMUST00000112201	ENSMUSP00000107820	70231	Gorasp2	Gorasp2	2417	protein_coding	5730520M13Rik	2	golgi reassembly stacking protein 2 [Source:MGI Symbol;Acc:MGI:2135962]
ENSMUSG00000014980	495.694563145766	0.0409897921009395	0.232404434024287	0.176410378276296	0.859971551842891	1	ENSMUST00000188105		66637	Tsen15	Tsen15	2418	protein_coding	5730449L18Rik	1	tRNA splicing endonuclease subunit 15 [Source:MGI Symbol;Acc:MGI:1913887]
ENSMUSG00000015002	6155.19674321573	-0.0628790149563095	0.269621683742142	-0.232650669572317	0.816032678059936	1	ENSMUST00000015146	ENSMUSP00000015146	76740	Efr3a	Efr3a	5215	protein_coding	A130089M23Rik	15	EFR3 homolog A [Source:MGI Symbol;Acc:MGI:1923990]
ENSMUSG00000015013	445.17745636261	0.176179364956901	0.229397627274087	0.770243491903723	0.441155469382967	1	ENSMUST00000015157	ENSMUSP00000015157	59005	Trappc2l	Trappc2l	1659	protein_coding	1810017G16Rik	8	trafficking protein particle complex 2-like [Source:MGI Symbol;Acc:MGI:1916295]
ENSMUSG00000015016	138.590830451702	0.181874835468418	0.258648080120024	0.704269592355464	0.481264899094222	1	ENSMUST00000212781	ENSMUSP00000148725	257633	Acsf3	Acsf3	2604	protein_coding		8	acyl-CoA synthetase family member 3 [Source:MGI Symbol;Acc:MGI:2182591]
ENSMUSG00000015023	1262.76534203169	0.127927974242963	0.216178350182429	0.591634276968323	0.554095515633447	1	ENSMUST00000040416	ENSMUSP00000047898	13680	Ddx19a	Ddx19a	2547	protein_coding	DBP5	8	DEAD (Asp-Glu-Ala-Asp) box polypeptide 19a [Source:MGI Symbol;Acc:MGI:99526]
ENSMUSG00000015027	552.920387608078	-0.00771775482707284	0.16868718216534	-0.0456410454487691	0.963596353705866	1	ENSMUST00000015171	ENSMUSP00000015171	50917	Galns	Galns	2557	protein_coding	N-acetylgalactosamine-6-sulfate sulfatase	8	galactosamine (N-acetyl)-6-sulfate sulfatase [Source:MGI Symbol;Acc:MGI:1355303]
ENSMUSG00000015053	126.858430592967	0.482286114379861	0.354801967649404	1.30563974844655	0.191675096458951	1	ENSMUST00000015197	ENSMUSP00000015197	14461	Gata2	Gata2	3571	protein_coding	Gata-2	6	GATA binding protein 2 [Source:MGI Symbol;Acc:MGI:95662]
ENSMUSG00000015083	4.06177856980803	-0.20763754782388	0.289914590300998	-1.10033513584255	0.271186128661509	1	ENSMUST00000040042	ENSMUSP00000041855	69379	C8g	C8g	1150	protein_coding	1700013L23Rik	2	complement component 8, gamma polypeptide [Source:MGI Symbol;Acc:MGI:88237]
ENSMUSG00000015085	20.3836783701113	-0.00815690173164913	0.349287989364827	-0.0266477675400532	0.978740673783412	1	ENSMUST00000028328	ENSMUSP00000028328	12496	Entpd2	Entpd2	1935	protein_coding	Cd39l1	2	ectonucleoside triphosphate diphosphohydrolase 2 [Source:MGI Symbol;Acc:MGI:1096863]
ENSMUSG00000015087	905.93178768298	-0.0752467709184607	0.157886083173287	-0.476615501554689	0.6336359429023	1	ENSMUST00000150206		227624	Rabl6	Rabl6	3908	protein_coding	B230208H17Rik	2	RAB, member RAS oncogene family-like 6 [Source:MGI Symbol;Acc:MGI:2442633]
[truncated: 16,838 more rows]

## Sheet: Combo_IgG2a_all_genes
gene_id	log2FoldChange	pvalue	padj	gene_name	Chromosome	description
[truncated: 18,312 more rows]

## Sheet: Combo_ALK1-Fc_all_genes
gene_id	baseMean	log2FoldChange	lfcSE	stat	pvalue	padj	trans_id	prot_id	entrezgene_id	gene_name	UniProtKBname	trans_length	biotype	synonym	Chromosome	description
[truncated: 18,324 more rows]

[truncated: 5 more sheets: Combo_IT_all_genes, ALK1-Fc_IgG2a_Hallmark, Combo_IgG2a_Hallmark, Combo_ALK1-Fc_Hallmark, Combo_IT_Hallmark]
