# Supplementary material for: An activin receptor-like kinase 1–governed monocytic lineage shapes an immunosuppressive landscape in breast cancer metastases
Source: J Clin Invest. 2025 Jan 14;135(5):e183086. doi: 10.1172/JCI183086 (PMC11870737; doi:10.1172/JCI183086)
Supplement: Supplemental table 8 [file jci-135-183086-s122.xlsx]

## Sheet: mIHC_panel
		Position 1	Position 2	Position 3	Position 4	Position 5	Position 6
Target		CD8a	CD4	B220	CD31	TREM2	EpCAM
Antibody clone		D4W2Z	D7D2Z	RA3-6B2	D8V9E	EPR26210-1	-
Host species		Rabbit	Rabbit	Rat	Rabbit	Rabbit	Rabbit
Article number		98941	25229	14-0452-82	77699	ab305103	ab7196
Supplier		Cell Signaling Technology		Thermo Fisher Scientific	Cell Signaling Technology	Abcam
Dilution		1:400	1:50	1:500	1:200	1:100	1:400
Time		30 min
Temperature		RT
Secondary antibody		SignalStain Boost IHC detection reagent (HRP)
Article number		8114	8114	72838	8114	8114	8114
Supplier		Cell Signaling Technology
Time		10 min
Temperature		RT
OPAL		OPAL 480	OPAL 570	OPAL 520	OPAL 690	OAPL 620	TSA-DIG/OPAL 780
Article number		FP1500001KT	FP1488001KT	FP1487001KT	FP1497001KT	FP1495001KT	FP1501001KT
Supplier		Akoya Biosciences
Dilution		1:200	1:100	1:250	1:100	1:100	1:100/1:25
Time		10 min
Temperature		RT
HIER		pH6	pH6	pH6	pH6	pH9	pH6

## Sheet: Cell_counts
Slide ID	Tissue Category	Cell Counts per Phenotype
Slide ID	Tissue Category	CD31+	EpCAM+	CD4+	CD8+	B220+	TREM2+	Total Cells
1.3_Scan2	Lung	491	2466	139	53	164	0	3439
1.3_Scan2	Breast_metastasis	891	10516	103	94	459	0	12558
1.3_Scan2	Total	1382	12982	242	147	623	0	15997
10.2_Scan2	Lung	2958	4791	352	286	262	335	9102
10.2_Scan2	Breast_metastasis	2445	19661	611	357	751	384	24516
10.2_Scan2	Total	5403	24452	963	643	1013	719	33618
8.1_Scan6	Lung	1258	1583	227	45	49	89	3264
8.1_Scan6	Breast_metastasis	1229	9625	475	56	49	200	11652
8.1_Scan6	Total	2487	11208	702	101	98	289	14916
8.3_Scan5	Lung	457	3000	423	113	110	9	4516
8.3_Scan5	Breast_metastasis	83	1400	219	108	28	29	1958
8.3_Scan5	Total	540	4400	642	221	138	38	6474
8.4_Scan2	Lung	105	735	25	8	6	3	888
8.4_Scan2	Breast_metastasis	410	7034	57	216	56	170	7958
8.4_Scan2	Total	515	7769	82	224	62	173	8846
9.1_Scan4	Lung	88	62	2	0	0	6	158
9.1_Scan4	Breast_metastasis	1763	10669	194	105	203	547	13490
9.1_Scan4	Total	1851	10731	196	105	203	553	13648

## Sheet: Cell_percents
Slide ID	Tissue Category	Percentage of Total Cells
Slide ID	Tissue Category	CD31+	EpCAM+	CD4+	CD8+	B220+	TREM2+	Total Cells
1.3_Scan2	Lung	0.142774	0.717069	0.0404187	0.0154115	0.0476883	0	1
1.3_Scan2	Breast_metastasis	0.0709508	0.837394	0.00820194	0.00748527	0.0365504	0	1
1.3_Scan2	Total	0.0863912	0.811527	0.0151278	0.00918922	0.0389448	0	1
10.2_Scan2	Lung	0.324984	0.526368	0.0386728	0.0314217	0.0287849	0.0368051	1
10.2_Scan2	Breast_metastasis	0.0997308	0.801966	0.0249225	0.0145619	0.0306331	0.0156632	1
10.2_Scan2	Total	0.160717	0.727348	0.0286454	0.0191267	0.0301327	0.0213874	1
8.1_Scan6	Lung	0.385417	0.484988	0.0695466	0.0137868	0.0150123	0.0272672	1
8.1_Scan6	Breast_metastasis	0.105475	0.826038	0.0407655	0.00480604	0.00420529	0.0171644	1
8.1_Scan6	Total	0.166734	0.751408	0.0470636	0.00677125	0.00657013	0.0193752	1
8.3_Scan5	Lung	0.101196	0.664305	0.093667	0.0250221	0.0243578	0.00199291	1
8.3_Scan5	Breast_metastasis	0.0423902	0.715015	0.111849	0.0551583	0.0143003	0.014811	1
8.3_Scan5	Total	0.0834106	0.679642	0.0991659	0.0341365	0.021316	0.00586963	1
8.4_Scan2	Lung	0.118243	0.827703	0.0281532	0.00900901	0.00675676	0.00337838	1
8.4_Scan2	Breast_metastasis	0.0515205	0.88389	0.0071626	0.0271425	0.00703694	0.0213622	1
8.4_Scan2	Total	0.0582184	0.87825	0.00926973	0.0253222	0.00700882	0.0195569	1
9.1_Scan4	Lung	0.556962	0.392405	0.0126582	0	0	0.0379747	1
9.1_Scan4	Breast_metastasis	0.130689	0.790882	0.014381	0.00778354	0.0150482	0.0405486	1
9.1_Scan4	Total	0.135624	0.786269	0.0143611	0.00769343	0.014874	0.0405188	1

## Sheet: Cell_densities
Slide ID	Tissue Category	Tissue Area (mm2)	Cell Densities (cells/mm2)
Slide ID	Tissue Category	Tissue Area (mm2)	CD31+	EpCAM+	CD4+	CD8+	B220+	TREM2+	Total Cells
1.3_Scan2	Lung	0.332659	1475.99	7412.99	417.845	159.322	492.997	0	10337.9
1.3_Scan2	Breast_metastasis	0.85513	1041.95	12297.5	120.449	109.925	536.76	0	14685.5
1.3_Scan2	Total	1.18779	1163.51	10929.5	203.74	123.759	524.504	0	13467.9
10.2_Scan2	Lung	0.790928	3739.91	6057.44	445.047	361.601	331.256	423.553	11508
10.2_Scan2	Breast_metastasis	1.584	1543.56	12412.3	385.733	225.379	474.117	242.425	15477.3
10.2_Scan2	Total	2.37493	2275.02	10295.9	405.486	270.745	426.54	302.746	14155.4
8.1_Scan6	Lung	0.357304	3520.81	4430.4	635.313	125.943	137.138	249.087	9135.07
8.1_Scan6	Breast_metastasis	0.8015	1533.37	12008.7	592.639	69.869	61.1353	249.532	14537.7
8.1_Scan6	Total	1.1588	2146.18	9672.04	605.797	87.1588	84.5699	249.395	12871.9
8.3_Scan5	Lung	0.432548	1056.53	6935.65	977.927	261.243	254.307	20.8069	10440.5
8.3_Scan5	Breast_metastasis	0.13491	615.223	10377.3	1623.3	800.531	207.545	214.957	14513.3
8.3_Scan5	Total	0.567458	951.612	7753.87	1131.36	389.456	243.19	66.9653	11408.8
8.4_Scan2	Lung	0.0594319	1766.73	12367.1	420.65	134.608	100.956	50.4779	14941.5
8.4_Scan2	Breast_metastasis	0.51822	791.17	13573.4	109.992	416.812	108.062	328.046	15356.4
8.4_Scan2	Total	0.577651	891.541	13449.3	141.954	387.777	107.331	299.489	15313.7
9.1_Scan4	Lung	0.053643	1640.47	1155.79	37.2835	0	0	111.851	2945.4
9.1_Scan4	Breast_metastasis	1.20525	1462.76	8852.08	160.962	87.1186	168.429	453.846	11192.7
9.1_Scan4	Total	1.2589	1470.33	8524.13	155.692	83.4063	161.252	439.273	10841.2

## Sheet: Nearest_neighbors
Slide ID	Nearest Neighbor Distances for Phenotype Pairs (microns)
Slide ID	Tissue Category	From	To	Min	Mean	Median	Max	SD
1.3_Scan2	Lung	CD31+	CD31+	2.12132	13.314	9.07855	90.0414	11.2003
1.3_Scan2	Breast_metastasis	CD31+	CD31+	1.74929	12.2138	8.63481	76.9081	9.58744
1.3_Scan2	All	CD31+	CD31+	1.74929	11.8033	8.53288	70.1018	8.63254
1.3_Scan2	Lung	CD31+	EpCAM+	3.20156	9.80349	7.78203	46.2958	6.28988
1.3_Scan2	Breast_metastasis	CD31+	EpCAM+	3.4	7.42122	7.06116	18.4272	2.14081
1.3_Scan2	All	CD31+	EpCAM+	3.20156	7.76614	7.12811	32.0515	3.01854
1.3_Scan2	Lung	CD31+	CD4+	4.30116	80.7035	51.37	369.023	80.0171
1.3_Scan2	Breast_metastasis	CD31+	CD4+	3.52278	189.545	180.398	488.945	125.748
1.3_Scan2	All	CD31+	CD4+	3.52278	141.487	107.717	488.945	117.593
1.3_Scan2	Lung	CD31+	CD8+	3.90512	71.585	62.8847	299.034	46.1214
1.3_Scan2	Breast_metastasis	CD31+	CD8+	5.65685	93.9884	81.1791	293.185	60.0854
1.3_Scan2	All	CD31+	CD8+	3.90512	77.6561	62.5584	254.951	52.0212
1.3_Scan2	Lung	CD31+	B220+	4.52769	40.8276	33.3766	153.743	27.842
1.3_Scan2	Breast_metastasis	CD31+	B220+	5.52268	49.9068	44.4623	182.932	30.7283
1.3_Scan2	All	CD31+	B220+	4.52769	44.0452	36.7948	182.932	29.3581
1.3_Scan2	Lung	CD31+	TREM2+	#N/A	#N/A	#N/A	#N/A	#N/A
1.3_Scan2	Breast_metastasis	CD31+	TREM2+	#N/A	#N/A	#N/A	#N/A	#N/A
1.3_Scan2	All	CD31+	TREM2+	#N/A	#N/A	#N/A	#N/A	#N/A
1.3_Scan2	Lung	CD31+	Total Cells	2.12132	6.51481	6.0208	21.2532	2.42952
1.3_Scan2	Breast_metastasis	CD31+	Total Cells	1.74929	6.41639	6.32456	12.7283	1.5591
1.3_Scan2	All	CD31+	Total Cells	1.74929	6.29614	6.10328	15.8827	1.63316
1.3_Scan2	Lung	EpCAM+	CD31+	3.20156	22.9892	17.953	154.434	17.1054
1.3_Scan2	Breast_metastasis	EpCAM+	CD31+	3.4	24.9022	20.4884	154.707	16.9718
1.3_Scan2	All	EpCAM+	CD31+	3.20156	22.646	19.3065	154.707	14.849
1.3_Scan2	Lung	EpCAM+	EpCAM+	2.6	6.43091	5.62228	51.2957	3.38284
1.3_Scan2	Breast_metastasis	EpCAM+	EpCAM+	2.05183	6.05977	5.9	26.6822	1.57215
1.3_Scan2	All	EpCAM+	EpCAM+	2.05183	6.03472	5.83095	27.9079	1.65404
1.3_Scan2	Lung	EpCAM+	CD4+	3.3541	47.8956	30.518	355.41	52.8186
1.3_Scan2	Breast_metastasis	EpCAM+	CD4+	3.84187	154.732	115.073	494.647	122.769
1.3_Scan2	All	EpCAM+	CD4+	3.3541	120.539	80.108	494.647	108.389
1.3_Scan2	Lung	EpCAM+	CD8+	3.26497	63.1313	49.5741	386.604	51.1637
1.3_Scan2	Breast_metastasis	EpCAM+	CD8+	3.46699	85.1039	69.8652	310.408	62.3905
1.3_Scan2	All	EpCAM+	CD8+	3.26497	71.6579	60.0261	270.401	50.1213
1.3_Scan2	Lung	EpCAM+	B220+	2.82843	31.9503	24.0999	186.643	27.797
1.3_Scan2	Breast_metastasis	EpCAM+	B220+	2.6	42.3258	33.8537	177.579	30.8168
1.3_Scan2	All	EpCAM+	B220+	2.6	38.3025	29.6997	177.579	29.0868
1.3_Scan2	Lung	EpCAM+	TREM2+	#N/A	#N/A	#N/A	#N/A	#N/A
1.3_Scan2	Breast_metastasis	EpCAM+	TREM2+	#N/A	#N/A	#N/A	#N/A	#N/A
1.3_Scan2	All	EpCAM+	TREM2+	#N/A	#N/A	#N/A	#N/A	#N/A
1.3_Scan2	Lung	EpCAM+	Total Cells	2.5	5.80025	5.40833	51.2957	2.16289
1.3_Scan2	Breast_metastasis	EpCAM+	Total Cells	1.58114	5.85422	5.70088	19.1471	1.33344
1.3_Scan2	All	EpCAM+	Total Cells	1.58114	5.78284	5.60446	12.8222	1.33826
1.3_Scan2	Lung	CD4+	CD31+	4.30116	22.7864	18.8298	68.6466	13.5426
1.3_Scan2	Breast_metastasis	CD4+	CD31+	3.52278	36.1868	35.8075	80.0056	19.6703
1.3_Scan2	All	CD4+	CD31+	3.52278	24.5973	20.1641	80.0056	14.8355
1.3_Scan2	Lung	CD4+	EpCAM+	3.3541	7.34595	6.80074	32.22	3.41896
1.3_Scan2	Breast_metastasis	CD4+	EpCAM+	3.84187	6.82239	6.18466	20.107	2.75289
1.3_Scan2	All	CD4+	EpCAM+	3.3541	6.73618	6.3095	18.5443	2.17764
1.3_Scan2	Lung	CD4+	CD4+	2.86531	16.4817	7.06824	90.4423	17.5079
1.3_Scan2	Breast_metastasis	CD4+	CD4+	3.64005	31.9327	10.5551	655.391	70.9558
1.3_Scan2	All	CD4+	CD4+	2.86531	22.5068	6.99317	629.803	53.2194
1.3_Scan2	Lung	CD4+	CD8+	5.62228	46.5448	39.3005	132.1	30.6531
1.3_Scan2	Breast_metastasis	CD4+	CD8+	6.29365	47.1021	36.8706	127.736	31.539
1.3_Scan2	All	CD4+	CD8+	5.62228	40.6104	32.6762	132.1	26.9709
1.3_Scan2	Lung	CD4+	B220+	5.59017	27.0257	23.3624	106.691	16.7223
1.3_Scan2	Breast_metastasis	CD4+	B220+	4.03113	19.409	14.7384	128.213	18.3619
1.3_Scan2	All	CD4+	B220+	4.03113	20.9638	17.7826	69.3141	13.2529
1.3_Scan2	Lung	CD4+	TREM2+	#N/A	#N/A	#N/A	#N/A	#N/A
1.3_Scan2	Breast_metastasis	CD4+	TREM2+	#N/A	#N/A	#N/A	#N/A	#N/A
1.3_Scan2	All	CD4+	TREM2+	#N/A	#N/A	#N/A	#N/A	#N/A
1.3_Scan2	Lung	CD4+	Total Cells	2.86531	5.89289	5.47449	32.22	2.87359
1.3_Scan2	Breast_metastasis	CD4+	Total Cells	3.52278	5.56417	5.45619	10.6775	1.32354
1.3_Scan2	All	CD4+	Total Cells	2.86531	5.48408	5.40833	10.2083	1.28197
1.3_Scan2	Lung	CD8+	CD31+	3.90512	21.2731	16.9	44.3441	11.2728
1.3_Scan2	Breast_metastasis	CD8+	CD31+	5.65685	33.4475	28.1162	131.908	24.265
1.3_Scan2	All	CD8+	CD31+	3.90512	26.3405	21.6067	131.908	20.9161
1.3_Scan2	Lung	CD8+	EpCAM+	3.26497	7.52869	6.91809	24.4845	3.30926
1.3_Scan2	Breast_metastasis	CD8+	EpCAM+	3.46699	6.11019	6.00247	16.2985	1.77603
1.3_Scan2	All	CD8+	EpCAM+	3.26497	6.42093	6.04152	24.4845	2.3405
1.3_Scan2	Lung	CD8+	CD4+	5.62228	38.3316	27.2919	290.313	41.2128
1.3_Scan2	Breast_metastasis	CD8+	CD4+	6.29365	65.135	45.5578	324.276	61.8969
1.3_Scan2	All	CD8+	CD4+	5.62228	51.984	33.8378	324.276	55.7605
1.3_Scan2	Lung	CD8+	CD8+	4.9	45.9528	35.2	218.733	43.5397
1.3_Scan2	Breast_metastasis	CD8+	CD8+	4.24264	38.5393	26.5896	170.216	34.6874
1.3_Scan2	All	CD8+	CD8+	4.24264	36.1367	26.9537	172.531	31.5329
1.3_Scan2	Lung	CD8+	B220+	5.26972	28.6093	20.5302	111.801	25.9656
1.3_Scan2	Breast_metastasis	CD8+	B220+	4.23792	33.5685	24.3544	147.209	29.4303
1.3_Scan2	All	CD8+	B220+	4.23792	27.6553	20.0891	147.209	24.0904
1.3_Scan2	Lung	CD8+	TREM2+	#N/A	#N/A	#N/A	#N/A	#N/A
1.3_Scan2	Breast_metastasis	CD8+	TREM2+	#N/A	#N/A	#N/A	#N/A	#N/A
1.3_Scan2	All	CD8+	TREM2+	#N/A	#N/A	#N/A	#N/A	#N/A
1.3_Scan2	Lung	CD8+	Total Cells	3.26497	6.16824	5.92115	11.6709	1.71732
1.3_Scan2	Breast_metastasis	CD8+	Total Cells	3.46699	5.56164	5.51179	9.61769	1.16554
1.3_Scan2	All	CD8+	Total Cells	3.26497	5.67718	5.52268	11.6709	1.30532
1.3_Scan2	Lung	B220+	CD31+	4.52769	24.6279	19.6823	114.075	17.6756
1.3_Scan2	Breast_metastasis	B220+	CD31+	5.52268	37.5446	35.4419	150.906	20.5143
1.3_Scan2	All	B220+	CD31+	4.52769	29.3619	24.9808	150.906	18.1309
1.3_Scan2	Lung	B220+	EpCAM+	2.82843	7.82473	6.2036	91.8255	8.0121
1.3_Scan2	Breast_metastasis	B220+	EpCAM+	2.6	6.97918	6.4195	16.4915	2.43083
1.3_Scan2	All	B220+	EpCAM+	2.6	6.78996	6.18466	21.8	2.39195
1.3_Scan2	Lung	B220+	CD4+	5.59017	42.6325	31.8993	342.189	40.0095
1.3_Scan2	Breast_metastasis	B220+	CD4+	4.03113	79.0435	30.3295	427.522	109.339
1.3_Scan2	All	B220+	CD4+	4.03113	51.0662	26.8419	404.266	63.2911
1.3_Scan2	Lung	B220+	CD8+	5.26972	56.6835	47.2161	237.007	40.3203
1.3_Scan2	Breast_metastasis	B220+	CD8+	4.23792	68.0313	50.8419	300.007	63.2663
1.3_Scan2	All	B220+	CD8+	4.23792	51.2467	45.3922	226.59	35.7744
1.3_Scan2	Lung	B220+	B220+	4.17253	26.8735	21.2812	137.355	20.9369
1.3_Scan2	Breast_metastasis	B220+	B220+	2.82843	15.5408	8.04114	133.31	16.6828
1.3_Scan2	All	B220+	B220+	2.82843	16.5298	10.284	133.31	15.8245
1.3_Scan2	Lung	B220+	TREM2+	#N/A	#N/A	#N/A	#N/A	#N/A
1.3_Scan2	Breast_metastasis	B220+	TREM2+	#N/A	#N/A	#N/A	#N/A	#N/A
1.3_Scan2	All	B220+	TREM2+	#N/A	#N/A	#N/A	#N/A	#N/A
1.3_Scan2	Lung	B220+	Total Cells	2.82843	6.77108	5.70088	91.8255	7.00927
1.3_Scan2	Breast_metastasis	B220+	Total Cells	2.6	5.67854	5.52268	13.6418	1.24871
1.3_Scan2	All	B220+	Total Cells	2.6	5.70202	5.51453	13.4317	1.32799
1.3_Scan2	Lung	TREM2+	CD31+	#N/A	#N/A	#N/A	#N/A	#N/A
1.3_Scan2	Breast_metastasis	TREM2+	CD31+	#N/A	#N/A	#N/A	#N/A	#N/A
1.3_Scan2	All	TREM2+	CD31+	#N/A	#N/A	#N/A	#N/A	#N/A
1.3_Scan2	Lung	TREM2+	EpCAM+	#N/A	#N/A	#N/A	#N/A	#N/A
1.3_Scan2	Breast_metastasis	TREM2+	EpCAM+	#N/A	#N/A	#N/A	#N/A	#N/A
1.3_Scan2	All	TREM2+	EpCAM+	#N/A	#N/A	#N/A	#N/A	#N/A
1.3_Scan2	Lung	TREM2+	CD4+	#N/A	#N/A	#N/A	#N/A	#N/A
1.3_Scan2	Breast_metastasis	TREM2+	CD4+	#N/A	#N/A	#N/A	#N/A	#N/A
1.3_Scan2	All	TREM2+	CD4+	#N/A	#N/A	#N/A	#N/A	#N/A
1.3_Scan2	Lung	TREM2+	CD8+	#N/A	#N/A	#N/A	#N/A	#N/A
1.3_Scan2	Breast_metastasis	TREM2+	CD8+	#N/A	#N/A	#N/A	#N/A	#N/A
1.3_Scan2	All	TREM2+	CD8+	#N/A	#N/A	#N/A	#N/A	#N/A
1.3_Scan2	Lung	TREM2+	B220+	#N/A	#N/A	#N/A	#N/A	#N/A
1.3_Scan2	Breast_metastasis	TREM2+	B220+	#N/A	#N/A	#N/A	#N/A	#N/A
1.3_Scan2	All	TREM2+	B220+	#N/A	#N/A	#N/A	#N/A	#N/A
1.3_Scan2	Lung	TREM2+	TREM2+	#N/A	#N/A	#N/A	#N/A	#N/A
1.3_Scan2	Breast_metastasis	TREM2+	TREM2+	#N/A	#N/A	#N/A	#N/A	#N/A
1.3_Scan2	All	TREM2+	TREM2+	#N/A	#N/A	#N/A	#N/A	#N/A
1.3_Scan2	Lung	TREM2+	Total Cells	#N/A	#N/A	#N/A	#N/A	#N/A
1.3_Scan2	Breast_metastasis	TREM2+	Total Cells	#N/A	#N/A	#N/A	#N/A	#N/A
1.3_Scan2	All	TREM2+	Total Cells	#N/A	#N/A	#N/A	#N/A	#N/A
1.3_Scan2	Lung	Total Cells	CD31+	2.12132	22.051	16.8656	155.397	17.7653
1.3_Scan2	Breast_metastasis	Total Cells	CD31+	1.74929	25.1818	20.3049	194.306	18.44
1.3_Scan2	All	Total Cells	CD31+	1.74929	22.5212	18.6304	154.707	16.2087
1.3_Scan2	Lung	Total Cells	EpCAM+	2.5	7.17682	5.98415	91.8255	4.49924
1.3_Scan2	Breast_metastasis	Total Cells	EpCAM+	1.58114	6.27797	6	168.724	2.32723
1.3_Scan2	All	Total Cells	EpCAM+	1.58114	6.29984	5.96406	32.0515	2.02431
1.3_Scan2	Lung	Total Cells	CD4+	2.86531	51.7984	32.151	374.605	57.9202
1.3_Scan2	Breast_metastasis	Total Cells	CD4+	3.52278	149.886	106.036	655.391	123.513
1.3_Scan2	All	Total Cells	CD4+	2.86531	115.679	71.4962	629.803	108.301
1.3_Scan2	Lung	Total Cells	CD8+	3.26497	63.9612	51.7336	386.604	50.3332
1.3_Scan2	Breast_metastasis	Total Cells	CD8+	3.46699	83.2772	67.019	310.408	62.0714
1.3_Scan2	All	Total Cells	CD8+	3.26497	69.8875	57.6335	273.805	49.8939
1.3_Scan2	Lung	Total Cells	B220+	2.82843	33.1399	25.0458	189.401	27.9848
1.3_Scan2	Breast_metastasis	Total Cells	B220+	2.6	41.7276	33.1436	185.676	31.1241
1.3_Scan2	All	Total Cells	B220+	2.6	37.5146	28.9666	185.676	28.9411
1.3_Scan2	Lung	Total Cells	TREM2+	#N/A	#N/A	#N/A	#N/A	#N/A
1.3_Scan2	Breast_metastasis	Total Cells	TREM2+	#N/A	#N/A	#N/A	#N/A	#N/A
1.3_Scan2	All	Total Cells	TREM2+	#N/A	#N/A	#N/A	#N/A	#N/A
1.3_Scan2	Lung	Total Cells	Total Cells	2.12132	5.98996	5.50091	91.8255	2.70144
1.3_Scan2	Breast_metastasis	Total Cells	Total Cells	1.58114	5.89373	5.74543	164.701	1.96508
1.3_Scan2	All	Total Cells	Total Cells	1.58114	5.8184	5.62228	15.8827	1.38631
10.2_Scan2	Lung	CD31+	CD31+	1.41421	8.95984	7.52396	239.987	7.00003
10.2_Scan2	Breast_metastasis	CD31+	CD31+	2.54951	10.9452	8.14371	124.349	8.08064
10.2_Scan2	All	CD31+	CD31+	1.41421	9.22861	7.63217	65.6403	5.42915
10.2_Scan2	Lung	CD31+	EpCAM+	1.41421	8.88274	7.7	132.9	5.08207
10.2_Scan2	Breast_metastasis	CD31+	EpCAM+	2.06155	7.50006	6.91809	121.464	3.79546
10.2_Scan2	All	CD31+	EpCAM+	1.41421	7.81263	7.06824	31.9864	3.05235
10.2_Scan2	Lung	CD31+	CD4+	3.13209	33.8936	29.4503	338.371	23.2565
10.2_Scan2	Breast_metastasis	CD31+	CD4+	3.03645	47.5016	35.7393	269.738	38.232
10.2_Scan2	All	CD31+	CD4+	3.03645	36.6217	29.3171	269.738	28.9699
10.2_Scan2	Lung	CD31+	CD8+	3.52278	37.2043	30.8028	481.716	30.6939
10.2_Scan2	Breast_metastasis	CD31+	CD8+	3.20156	47.8468	36.6776	280.888	39.3619
10.2_Scan2	All	CD31+	CD8+	3.20156	37.7878	30.2804	280.888	29.5186
10.2_Scan2	Lung	CD31+	B220+	2.82843	38.1007	30.4832	349.584	29.6825
10.2_Scan2	Breast_metastasis	CD31+	B220+	3.71618	75.811	48.2895	408.667	70.549
10.2_Scan2	All	CD31+	B220+	2.82843	50.6729	31.4841	408.667	54.2493
10.2_Scan2	Lung	CD31+	TREM2+	4.5	146.966	42.689	946.801	238.705
10.2_Scan2	Breast_metastasis	CD31+	TREM2+	3.90512	72.3032	48.3625	403.243	67.0927
10.2_Scan2	All	CD31+	TREM2+	3.90512	69.0014	41.731	406.975	70.2125
10.2_Scan2	Lung	CD31+	Total Cells	1.41421	6.30533	6.08276	27.4798	1.80553
10.2_Scan2	Breast_metastasis	CD31+	Total Cells	1.80278	6.19822	6.0208	121.464	2.93776
10.2_Scan2	All	CD31+	Total Cells	1.41421	6.10075	5.98415	19.9	1.4948
10.2_Scan2	Lung	EpCAM+	CD31+	1.41421	11.7436	9.62081	130.357	8.49143
10.2_Scan2	Breast_metastasis	EpCAM+	CD31+	2.06155	21.1929	16.985	146.735	15.8115
10.2_Scan2	All	EpCAM+	CD31+	1.41421	18.6187	14.4641	146.735	14.6218
10.2_Scan2	Lung	EpCAM+	EpCAM+	2.23607	7.20068	6.22977	137.682	4.21357
10.2_Scan2	Breast_metastasis	EpCAM+	EpCAM+	1.74929	6.0012	5.74543	62.5284	1.86853
10.2_Scan2	All	EpCAM+	EpCAM+	1.74929	6.09565	5.83095	32.681	1.83712
10.2_Scan2	Lung	EpCAM+	CD4+	2.54951	33.3667	28.7759	205.905	22.2482
10.2_Scan2	Breast_metastasis	EpCAM+	CD4+	3.06757	52.3218	40.3441	280.161	42.2163
10.2_Scan2	All	EpCAM+	CD4+	2.54951	45.9534	34.8047	280.161	38.594
10.2_Scan2	Lung	EpCAM+	CD8+	2.5	40.0586	31.6765	358.406	35.85
10.2_Scan2	Breast_metastasis	EpCAM+	CD8+	2.06155	55.0278	44.0965	283.129	41.9362
10.2_Scan2	All	EpCAM+	CD8+	2.06155	49.5626	38.833	283.129	39.1832
10.2_Scan2	Lung	EpCAM+	B220+	3.20156	39.4528	30.2552	222.981	32.7918
10.2_Scan2	Breast_metastasis	EpCAM+	B220+	2.69258	69.8992	47.0476	421.619	66.4176
10.2_Scan2	All	EpCAM+	B220+	2.69258	61.2292	38.6089	421.619	62.0495
10.2_Scan2	Lung	EpCAM+	TREM2+	3.80789	209.17	61.389	943.633	273.539
10.2_Scan2	Breast_metastasis	EpCAM+	TREM2+	3.60555	93.0971	73.8474	401.159	71.5339
10.2_Scan2	All	EpCAM+	TREM2+	3.60555	89.8736	67.8155	401.159	72.2224
10.2_Scan2	Lung	EpCAM+	Total Cells	1.41421	5.97716	5.70088	68.6086	2.14067
10.2_Scan2	Breast_metastasis	EpCAM+	Total Cells	0.5	5.7475	5.59017	57.2189	1.52324
10.2_Scan2	All	EpCAM+	Total Cells	0.5	5.7175	5.59017	15.0336	1.34701
10.2_Scan2	Lung	CD4+	CD31+	3.13209	11.4402	9.52838	85.1383	7.12376
10.2_Scan2	Breast_metastasis	CD4+	CD31+	3.03645	17.5259	15.4797	94.5307	9.47721
10.2_Scan2	All	CD4+	CD31+	3.03645	14.4288	12.0814	94.5307	8.15818
10.2_Scan2	Lung	CD4+	EpCAM+	2.54951	8.59549	7.63215	29.7809	3.79038
10.2_Scan2	Breast_metastasis	CD4+	EpCAM+	3.06757	6.79796	6.26498	22.0635	2.15884
10.2_Scan2	All	CD4+	EpCAM+	2.54951	7.20567	6.57419	29.7809	2.63114
10.2_Scan2	Lung	CD4+	CD4+	3.04138	22.632	12.8837	233.903	25.9857
10.2_Scan2	Breast_metastasis	CD4+	CD4+	3.60555	16.6905	9.21954	131.711	17.3505
10.2_Scan2	All	CD4+	CD4+	3.04138	16.5568	9.41329	121.705	16.0289
10.2_Scan2	Lung	CD4+	CD8+	4.63249	35.439	31.8222	237.013	27.1087
10.2_Scan2	Breast_metastasis	CD4+	CD8+	3.93192	35.0194	29.4245	196.083	25.1992
10.2_Scan2	All	CD4+	CD8+	3.93192	32.1296	28.3388	157.091	21.5508
10.2_Scan2	Lung	CD4+	B220+	5.08035	35.0597	29.6718	182.965	23.9478
10.2_Scan2	Breast_metastasis	CD4+	B220+	3.76431	38.4702	24.733	300.251	45.2466
10.2_Scan2	All	CD4+	B220+	3.76431	34.1015	24.7427	300.251	37.3945
10.2_Scan2	Lung	CD4+	TREM2+	4.03113	205.649	39.9088	905.012	298.709
10.2_Scan2	Breast_metastasis	CD4+	TREM2+	5.001	76.3805	57.0947	332.97	62.1361
10.2_Scan2	All	CD4+	TREM2+	4.03113	73.8923	47.7298	347.551	70.7922
10.2_Scan2	Lung	CD4+	Total Cells	2.54951	6.13583	5.76931	20.1636	2.01867
10.2_Scan2	Breast_metastasis	CD4+	Total Cells	3.03645	5.73629	5.59017	17.2977	1.28069
10.2_Scan2	All	CD4+	Total Cells	2.54951	5.75578	5.59017	14.6294	1.34191
10.2_Scan2	Lung	CD8+	CD31+	3.52278	10.8395	9.41329	51.3782	5.34683
10.2_Scan2	Breast_metastasis	CD8+	CD31+	3.20156	16.853	13.5912	121.383	12.0844
10.2_Scan2	All	CD8+	CD31+	3.20156	13.1838	10.5906	121.383	9.22077
10.2_Scan2	Lung	CD8+	EpCAM+	2.5	8.50022	7.38599	24.1897	3.85709
10.2_Scan2	Breast_metastasis	CD8+	EpCAM+	2.06155	7.11789	6.22977	23.5468	2.88847
10.2_Scan2	All	CD8+	EpCAM+	2.06155	7.44727	6.5192	23.9635	3.07365
10.2_Scan2	Lung	CD8+	CD4+	4.63249	30.3469	27.9078	145.037	18.7364
10.2_Scan2	Breast_metastasis	CD8+	CD4+	3.93192	37.8837	28.873	222.92	32.999
10.2_Scan2	All	CD8+	CD4+	3.93192	29.4242	24.9419	145.037	21.2067
10.2_Scan2	Lung	CD8+	CD8+	3	25.5833	18.3068	148.877	23.4974
10.2_Scan2	Breast_metastasis	CD8+	CD8+	3.5	28.5653	21.8248	129.69	23.07
10.2_Scan2	All	CD8+	CD8+	3	24.3242	19.4535	129.69	20.2865
10.2_Scan2	Lung	CD8+	B220+	4.1	35.9687	30.0574	207.77	25.6212
10.2_Scan2	Breast_metastasis	CD8+	B220+	4.92443	60.1932	32.8288	354.499	63.7182
10.2_Scan2	All	CD8+	B220+	4.1	43.678	27.8485	354.499	48.0364
10.2_Scan2	Lung	CD8+	TREM2+	4.51221	125.188	30.4068	895.501	227.569
10.2_Scan2	Breast_metastasis	CD8+	TREM2+	4.54533	66.3818	41.7412	340.331	63.5167
10.2_Scan2	All	CD8+	TREM2+	4.51221	59.4177	32.553	365.514	65.2293
10.2_Scan2	Lung	CD8+	Total Cells	2.06155	5.97188	5.70088	14.123	1.67349
10.2_Scan2	Breast_metastasis	CD8+	Total Cells	2.06155	5.91423	5.65685	12.9387	1.47378
10.2_Scan2	All	CD8+	Total Cells	2.06155	5.78219	5.59017	14.123	1.36419
10.2_Scan2	Lung	B220+	CD31+	2.82843	11.4835	10.0802	34.1552	5.6364
10.2_Scan2	Breast_metastasis	B220+	CD31+	3.71618	21.5683	19.1565	99.9448	11.9816
10.2_Scan2	All	B220+	CD31+	2.82843	17.6355	14.7959	99.9448	10.4325
10.2_Scan2	Lung	B220+	EpCAM+	3.20156	7.86588	6.67345	24.2769	3.64967
10.2_Scan2	Breast_metastasis	B220+	EpCAM+	2.69258	6.76601	6.29365	25.0906	2.24863
10.2_Scan2	All	B220+	EpCAM+	2.69258	6.88324	6.36396	24.2769	2.48554
10.2_Scan2	Lung	B220+	CD4+	5.08035	29.2601	26.0758	105.501	16.9457
10.2_Scan2	Breast_metastasis	B220+	CD4+	3.76431	29.9688	22.4243	163.433	23.4183
10.2_Scan2	All	B220+	CD4+	3.76431	27.4041	22.3707	120.659	18.745
10.2_Scan2	Lung	B220+	CD8+	4.1	35.672	30.7779	207.77	26.1023
10.2_Scan2	Breast_metastasis	B220+	CD8+	4.92443	43.951	38.3742	182.522	28.1214
10.2_Scan2	All	B220+	CD8+	4.1	37.3176	32.6149	176.654	24.0687
10.2_Scan2	Lung	B220+	B220+	3.14006	29.6661	25.9942	126.347	20.8811
10.2_Scan2	Breast_metastasis	B220+	B220+	2.69258	15.9815	7.7666	264.093	20.3988
10.2_Scan2	All	B220+	B220+	2.69258	17.5412	10.0125	166.535	17.2391
10.2_Scan2	Lung	B220+	TREM2+	4.53431	166.221	38.0968	888.107	265.89
10.2_Scan2	Breast_metastasis	B220+	TREM2+	6	102.172	91.6695	337.723	69.1649
10.2_Scan2	All	B220+	TREM2+	4.53431	89.7491	70.5731	332.46	69.8949
10.2_Scan2	Lung	B220+	Total Cells	2.82843	6.3534	5.99207	14.5798	1.83113
10.2_Scan2	Breast_metastasis	B220+	Total Cells	2.69258	5.68326	5.52268	25.0906	1.46389
10.2_Scan2	All	B220+	Total Cells	2.69258	5.73957	5.64004	14.0186	1.33525
10.2_Scan2	Lung	TREM2+	CD31+	4.5	12.003	11.091	36.6456	5.11079
10.2_Scan2	Breast_metastasis	TREM2+	CD31+	3.90512	14.5284	12.3853	52.1124	7.77035
10.2_Scan2	All	TREM2+	CD31+	3.90512	12.6012	11.4438	39.3859	5.77001
10.2_Scan2	Lung	TREM2+	EpCAM+	3.80789	11.8518	11.0982	27.5176	4.79004
10.2_Scan2	Breast_metastasis	TREM2+	EpCAM+	3.60555	8.2807	7.54884	21.1811	3.07879
10.2_Scan2	All	TREM2+	EpCAM+	3.60555	9.59188	8.45044	27.5176	4.10094
10.2_Scan2	Lung	TREM2+	CD4+	4.03113	28.1516	24.4272	135.507	17.374
10.2_Scan2	Breast_metastasis	TREM2+	CD4+	5.001	39.8892	33.7316	128.904	25.8908
10.2_Scan2	All	TREM2+	CD4+	4.03113	31.7306	26.3894	135.507	21.3945
10.2_Scan2	Lung	TREM2+	CD8+	4.51221	27.0788	22.064	176.059	22.3021
10.2_Scan2	Breast_metastasis	TREM2+	CD8+	4.54533	34.8607	26.5675	164.3	26.5613
10.2_Scan2	All	TREM2+	CD8+	4.51221	28.7911	22.1	164.3	23.2061
10.2_Scan2	Lung	TREM2+	B220+	4.53431	28.8411	23.5308	119.389	18.3395
10.2_Scan2	Breast_metastasis	TREM2+	B220+	6	54.8557	34.6561	266.612	49.4883
10.2_Scan2	All	TREM2+	B220+	4.53431	39.8594	26.163	266.612	39.9149
10.2_Scan2	Lung	TREM2+	TREM2+	3.04138	15.2002	8.05636	212.123	19.8234
10.2_Scan2	Breast_metastasis	TREM2+	TREM2+	2.94279	20.3195	8.76185	354.55	33.637
10.2_Scan2	All	TREM2+	TREM2+	2.94279	15.7779	8.41487	354.55	27.5241
10.2_Scan2	Lung	TREM2+	Total Cells	3.04138	6.80688	6.57419	16.5487	1.7692
10.2_Scan2	Breast_metastasis	TREM2+	Total Cells	2.5	6.34924	6.18466	12.6732	1.57877
10.2_Scan2	All	TREM2+	Total Cells	2.5	6.41342	6.32456	12.36	1.49422
10.2_Scan2	Lung	Total Cells	CD31+	1.41421	11.0068	8.91964	239.987	8.8901
10.2_Scan2	Breast_metastasis	Total Cells	CD31+	1.80278	19.8902	15.8	146.735	15.2702
10.2_Scan2	All	Total Cells	CD31+	1.41421	16.7053	12.6495	146.735	13.5982
10.2_Scan2	Lung	Total Cells	EpCAM+	1.41421	8.26001	6.9	146.377	6.3761
10.2_Scan2	Breast_metastasis	Total Cells	EpCAM+	0.5	6.29757	5.95063	121.464	2.41918
10.2_Scan2	All	Total Cells	EpCAM+	0.5	6.58435	6.04152	41.839	2.50968
10.2_Scan2	Lung	Total Cells	CD4+	2.54951	33.5783	28.4523	346.976	25.5615
10.2_Scan2	Breast_metastasis	Total Cells	CD4+	3.03645	50.3324	38.4055	280.161	41.5729
10.2_Scan2	All	Total Cells	CD4+	2.54951	42.8209	32.3794	280.161	36.6043
10.2_Scan2	Lung	Total Cells	CD8+	2.06155	39.3001	30.8617	504.778	38.502
10.2_Scan2	Breast_metastasis	Total Cells	CD8+	2.06155	52.8031	41.8868	283.129	41.2328
10.2_Scan2	All	Total Cells	CD8+	2.06155	45.9605	35.7463	283.129	37.1283
10.2_Scan2	Lung	Total Cells	B220+	2.82843	38.894	30.1479	361.52	33.1424
10.2_Scan2	Breast_metastasis	Total Cells	B220+	2.69258	69.2009	44.9231	421.619	67.2293
10.2_Scan2	All	Total Cells	B220+	2.69258	57.8246	35.3391	421.619	60.593
10.2_Scan2	Lung	Total Cells	TREM2+	3.04138	178.729	48.5412	946.801	260.835
10.2_Scan2	Breast_metastasis	Total Cells	TREM2+	2.5	89.2209	68.7839	403.243	71.626
10.2_Scan2	All	Total Cells	TREM2+	2.5	83.8509	59.0358	406.975	72.6006
10.2_Scan2	Lung	Total Cells	Total Cells	1.41421	6.16677	5.91143	137.912	2.48876
10.2_Scan2	Breast_metastasis	Total Cells	Total Cells	0.5	5.78984	5.60446	121.464	1.7236
10.2_Scan2	All	Total Cells	Total Cells	0.5	5.79057	5.62228	20.9497	1.40427
8.1_Scan6	Lung	CD31+	CD31+	2.91548	9.33131	7.12811	109.1	7.53264
8.1_Scan6	Breast_metastasis	CD31+	CD31+	2.54951	12.3849	9.51893	82.4015	8.90498
8.1_Scan6	All	CD31+	CD31+	2.54951	9.91781	7.77946	58.2879	6.33974
8.1_Scan6	Lung	CD31+	EpCAM+	2.5	10.2831	8.9	47.1466	5.25149
8.1_Scan6	Breast_metastasis	CD31+	EpCAM+	2.5	8.48188	6.5192	155.055	10.6838
8.1_Scan6	All	CD31+	EpCAM+	2.5	8.36342	7.18401	34.9906	4.09143
8.1_Scan6	Lung	CD31+	CD4+	3.53553	34.2988	29.0763	406.477	28.4159
8.1_Scan6	Breast_metastasis	CD31+	CD4+	3.3541	41.3639	28.0264	200.539	37.7499
8.1_Scan6	All	CD31+	CD4+	3.3541	34.014	25.5877	200.539	29.3157
8.1_Scan6	Lung	CD31+	CD8+	4.23792	65.5233	52.9743	562.575	53.2814
8.1_Scan6	Breast_metastasis	CD31+	CD8+	3.80789	179.406	146.472	537.842	139.599
8.1_Scan6	All	CD31+	CD8+	3.80789	103.062	61.3551	537.842	109.582
8.1_Scan6	Lung	CD31+	B220+	3.90512	76.0998	53.0693	518.011	79.7657
8.1_Scan6	Breast_metastasis	CD31+	B220+	5.09902	120.863	94.1604	487.474	93.2235
8.1_Scan6	All	CD31+	B220+	3.90512	81.2562	54.1587	487.474	78.4487
8.1_Scan6	Lung	CD31+	TREM2+	4.87955	83.1286	61.0231	326.728	71.1789
8.1_Scan6	Breast_metastasis	CD31+	TREM2+	4.12311	52.083	39.6021	339.009	48.1951
8.1_Scan6	All	CD31+	TREM2+	4.12311	54.9122	39.538	281.754	49.1646
8.1_Scan6	Lung	CD31+	Total Cells	2.23607	6.53577	6.04152	42.2664	2.56029
8.1_Scan6	Breast_metastasis	CD31+	Total Cells	2.5	6.33598	5.9	82.4015	4.24425
8.1_Scan6	All	CD31+	Total Cells	2.23607	6.08546	5.92115	17.2386	1.77648
8.1_Scan6	Lung	EpCAM+	CD31+	2.5	14.0537	10.2108	164.441	15.1714
8.1_Scan6	Breast_metastasis	EpCAM+	CD31+	2.5	17.9123	15.4402	96.9174	10.488
8.1_Scan6	All	EpCAM+	CD31+	2.5	16.5682	14.1354	62.8384	9.86271
8.1_Scan6	Lung	EpCAM+	EpCAM+	2.94279	8.36558	6.5192	158.137	7.33326
8.1_Scan6	Breast_metastasis	EpCAM+	EpCAM+	1.5	5.79701	5.51543	65.266	2.01941
8.1_Scan6	All	EpCAM+	EpCAM+	1.5	5.95254	5.54617	44.7889	2.24505
8.1_Scan6	Lung	EpCAM+	CD4+	4.02616	38.9573	27.5536	432.717	50.8424
8.1_Scan6	Breast_metastasis	EpCAM+	CD4+	2.5	46.9698	31.3268	245.435	42.4963
8.1_Scan6	All	EpCAM+	CD4+	2.5	43.7272	28.8043	245.435	40.85
8.1_Scan6	Lung	EpCAM+	CD8+	2.77849	75.2289	57.6321	596.102	77.6987
8.1_Scan6	Breast_metastasis	EpCAM+	CD8+	3.80789	193.763	163.056	554.292	144.375
8.1_Scan6	All	EpCAM+	CD8+	2.77849	154.98	102.945	554.839	133.868
8.1_Scan6	Lung	EpCAM+	B220+	3.94462	88.8331	56.7028	553.876	96.3228
8.1_Scan6	Breast_metastasis	EpCAM+	B220+	4.02616	136.749	111.04	507.191	101.608
8.1_Scan6	All	EpCAM+	B220+	3.94462	122.457	91.4252	509.33	100.304
8.1_Scan6	Lung	EpCAM+	TREM2+	3.46554	64.4967	51.2385	307.288	53.9642
8.1_Scan6	Breast_metastasis	EpCAM+	TREM2+	2.5	46.8845	39.2032	332.435	35.8503
8.1_Scan6	All	EpCAM+	TREM2+	2.5	42.8379	37.052	273.086	28.67
8.1_Scan6	Lung	EpCAM+	Total Cells	2.14709	6.49991	5.70088	156.445	5.39398
8.1_Scan6	Breast_metastasis	EpCAM+	Total Cells	1.5	5.52572	5.4	64.9007	1.59842
8.1_Scan6	All	EpCAM+	Total Cells	1.5	5.53267	5.38516	24.067	1.46647
8.1_Scan6	Lung	CD4+	CD31+	3.53553	13.805	11.4983	97.7902	9.69651
8.1_Scan6	Breast_metastasis	CD4+	CD31+	3.3541	16.5623	13.909	64.7568	9.96821
8.1_Scan6	All	CD4+	CD31+	3.3541	14.2271	12.38	61.2246	8.11761
8.1_Scan6	Lung	CD4+	EpCAM+	4.02616	10.5753	9.35201	32.4446	5.27825
8.1_Scan6	Breast_metastasis	CD4+	EpCAM+	2.5	7.43145	6.47765	94.7199	5.07948
8.1_Scan6	All	CD4+	EpCAM+	2.5	7.82672	6.94622	25.5891	3.3577
8.1_Scan6	Lung	CD4+	CD4+	3.13209	17.2601	7.05762	136.561	21.2526
8.1_Scan6	Breast_metastasis	CD4+	CD4+	3.06757	14.8967	7.10634	175.399	17.1988
8.1_Scan6	All	CD4+	CD4+	3.06757	13.2023	6.93757	175.399	14.4643
8.1_Scan6	Lung	CD4+	CD8+	3.9	59.818	47.8553	214.46	42.057
8.1_Scan6	Breast_metastasis	CD4+	CD8+	3.82884	97.3665	64.6177	446.737	85.172
8.1_Scan6	All	CD4+	CD8+	3.82884	59.925	43.1982	405.96	56.9067
8.1_Scan6	Lung	CD4+	B220+	3.89487	93.4632	68.5674	387.577	81.3729
8.1_Scan6	Breast_metastasis	CD4+	B220+	4.92443	73.4217	60.7506	346.558	53.9105
8.1_Scan6	All	CD4+	B220+	3.89487	61.978	50.3892	346.558	46.6979
8.1_Scan6	Lung	CD4+	TREM2+	4.71699	65.2601	55.8013	279.889	45.9075
8.1_Scan6	Breast_metastasis	CD4+	TREM2+	3.26497	66.5099	46.8168	273.983	60.6205
8.1_Scan6	All	CD4+	TREM2+	3.26497	46.8589	41.6942	267.777	30.5333
8.1_Scan6	Lung	CD4+	Total Cells	3.13209	6.22271	5.83095	32.4446	2.58171
8.1_Scan6	Breast_metastasis	CD4+	Total Cells	2.5	5.50369	5.31507	11.6108	1.32434
8.1_Scan6	All	CD4+	Total Cells	2.5	5.58731	5.33946	11.9942	1.41428
8.1_Scan6	Lung	CD8+	CD31+	4.23792	11.672	9.16079	39.3418	7.07915
8.1_Scan6	Breast_metastasis	CD8+	CD31+	3.80789	14.9834	14.1166	36.3607	7.22044
8.1_Scan6	All	CD8+	CD31+	3.80789	12.3891	9.9985	39.3418	6.75732
8.1_Scan6	Lung	CD8+	EpCAM+	2.77849	9.54461	8.01311	27.9303	5.1556
8.1_Scan6	Breast_metastasis	CD8+	EpCAM+	3.80789	7.03024	6.53698	14.6103	2.2829
8.1_Scan6	All	CD8+	EpCAM+	2.77849	7.82556	7.00071	23.7261	3.54388
8.1_Scan6	Lung	CD8+	CD4+	3.9	24.5478	23.0243	76.8768	15.8148
8.1_Scan6	Breast_metastasis	CD8+	CD4+	3.82884	20.2501	17.5207	77.7587	14.2753
8.1_Scan6	All	CD8+	CD4+	3.82884	18.591	16.3954	76.8768	11.9122
8.1_Scan6	Lung	CD8+	CD8+	5.31507	55.9249	45.8118	240.682	53.3476
8.1_Scan6	Breast_metastasis	CD8+	CD8+	4.17253	41.8782	24.0104	240.259	52.6571
8.1_Scan6	All	CD8+	CD8+	4.17253	32.6212	24.0104	140.214	27.3779
8.1_Scan6	Lung	CD8+	B220+	9.95038	68.4139	40.6234	334.39	65.9747
8.1_Scan6	Breast_metastasis	CD8+	B220+	9.92824	69.6922	55.3819	236.338	49.1814
8.1_Scan6	All	CD8+	B220+	8.73212	56.0074	45.286	236.338	41.3893
8.1_Scan6	Lung	CD8+	TREM2+	5.59017	81.6106	66.1532	247.829	61.9238
8.1_Scan6	Breast_metastasis	CD8+	TREM2+	11.6499	85.2792	52.3323	278.289	75.6363
8.1_Scan6	All	CD8+	TREM2+	5.59017	58.0077	47.1663	217.042	41.3972
8.1_Scan6	Lung	CD8+	Total Cells	2.77849	6.28974	6.26259	10.4216	1.64311
8.1_Scan6	Breast_metastasis	CD8+	Total Cells	3.26497	5.77406	5.53972	11.9252	1.66359
8.1_Scan6	All	CD8+	Total Cells	2.77849	5.83693	5.59017	10.4216	1.51506
8.1_Scan6	Lung	B220+	CD31+	3.90512	10.7172	9.41116	27.7651	5.34883
8.1_Scan6	Breast_metastasis	B220+	CD31+	5.09902	17.0293	13.5484	35.8218	8.85292
8.1_Scan6	All	B220+	CD31+	3.90512	12.5255	9.74114	32.2281	6.99318
8.1_Scan6	Lung	B220+	EpCAM+	3.94462	8.71022	7.06116	24.8081	4.59877
8.1_Scan6	Breast_metastasis	B220+	EpCAM+	4.02616	5.7146	5.14782	10.8747	1.5151
8.1_Scan6	All	B220+	EpCAM+	3.94462	6.96502	5.93207	20.3934	3.23258
8.1_Scan6	Lung	B220+	CD4+	3.89487	34.0375	30.0108	90.2499	21.7972
8.1_Scan6	Breast_metastasis	B220+	CD4+	4.92443	20.2327	17.5505	53.472	11.7871
8.1_Scan6	All	B220+	CD4+	3.89487	24.1775	19.2416	88.9951	16.1127
8.1_Scan6	Lung	B220+	CD8+	9.95038	49.5388	40.6234	142.04	31.7572
8.1_Scan6	Breast_metastasis	B220+	CD8+	9.92824	96.6281	90.7743	286.035	68.637
8.1_Scan6	All	B220+	CD8+	8.73212	57.7968	42.1865	179.66	43.8065
8.1_Scan6	Lung	B220+	B220+	6.47765	45.7246	37	178.535	37.3737
8.1_Scan6	Breast_metastasis	B220+	B220+	5.59017	50.1769	31.0105	162.523	42.2157
8.1_Scan6	All	B220+	B220+	5.59017	38.9757	31.6193	162.135	25.824
8.1_Scan6	Lung	B220+	TREM2+	4.30116	64.0829	51.945	240.049	55.7859
8.1_Scan6	Breast_metastasis	B220+	TREM2+	8.13941	61.0115	43.4681	264.953	56.9095
8.1_Scan6	All	B220+	TREM2+	4.30116	48.5712	38.1615	238.034	37.8149
8.1_Scan6	Lung	B220+	Total Cells	3.89487	6.50242	5.95063	15.2118	2.37178
8.1_Scan6	Breast_metastasis	B220+	Total Cells	4.02616	5.48554	5.12445	8.93085	1.14887
8.1_Scan6	All	B220+	Total Cells	3.89487	5.77774	5.33429	9.75756	1.46845
8.1_Scan6	Lung	TREM2+	CD31+	4.87955	18.4219	13.231	123.222	20.0192
8.1_Scan6	Breast_metastasis	TREM2+	CD31+	4.12311	15.4088	12.8458	51.2104	9.14687
8.1_Scan6	All	TREM2+	CD31+	4.12311	13.7901	11.7924	51.2104	7.52067
8.1_Scan6	Lung	TREM2+	EpCAM+	3.46554	10.5386	8.74643	38.8681	6.17499
8.1_Scan6	Breast_metastasis	TREM2+	EpCAM+	2.5	6.9554	6.56772	21.4981	2.54686
8.1_Scan6	All	TREM2+	EpCAM+	2.5	7.2505	6.80955	21.4336	2.62604
8.1_Scan6	Lung	TREM2+	CD4+	4.71699	35.8996	26.8779	221.919	32.7099
8.1_Scan6	Breast_metastasis	TREM2+	CD4+	3.26497	49.7448	37.5098	220.136	38.4634
8.1_Scan6	All	TREM2+	CD4+	3.26497	41.7943	29.8216	220.136	34.7984
8.1_Scan6	Lung	TREM2+	CD8+	5.59017	104.825	85.7616	410.029	82.2936
8.1_Scan6	Breast_metastasis	TREM2+	CD8+	11.6499	238.241	247.253	531.163	121.495
8.1_Scan6	All	TREM2+	CD8+	5.59017	173.112	147.896	531.163	122.395
8.1_Scan6	Lung	TREM2+	B220+	4.30116	99.4664	79.961	335.197	82.1661
8.1_Scan6	Breast_metastasis	TREM2+	B220+	8.13941	153.628	159.288	425.008	92.4965
8.1_Scan6	All	TREM2+	B220+	4.30116	124.871	98.2573	425.008	92.1382
8.1_Scan6	Lung	TREM2+	TREM2+	2.82843	28.838	15.5184	132.573	32.0645
8.1_Scan6	Breast_metastasis	TREM2+	TREM2+	2.86531	31.0908	20.5415	145.514	28.7773
8.1_Scan6	All	TREM2+	TREM2+	2.82843	25.8041	15.9013	145.514	25.5434
8.1_Scan6	Lung	TREM2+	Total Cells	2.82843	7.26512	6.97209	27.3651	3.24821
8.1_Scan6	Breast_metastasis	TREM2+	Total Cells	2.5	6.16162	6.06709	21.1358	1.91936
8.1_Scan6	All	TREM2+	Total Cells	2.5	6.13602	6.0208	14.8499	1.73295
8.1_Scan6	Lung	Total Cells	CD31+	2.23607	12.3174	8.91403	164.441	12.6358
8.1_Scan6	Breast_metastasis	Total Cells	CD31+	2.5	17.2871	14.7787	111.604	10.5053
8.1_Scan6	All	Total Cells	CD31+	2.23607	15.2932	12.7254	62.8384	9.60076
8.1_Scan6	Lung	Total Cells	EpCAM+	2.14709	9.45979	7.73692	158.137	6.59143
8.1_Scan6	Breast_metastasis	Total Cells	EpCAM+	1.5	6.2025	5.60446	155.055	4.31712
8.1_Scan6	All	Total Cells	EpCAM+	1.5	6.51971	5.85235	44.7889	2.95655
8.1_Scan6	Lung	Total Cells	CD4+	3.13209	35.4624	27.4578	432.717	40.6645
8.1_Scan6	Breast_metastasis	Total Cells	CD4+	2.5	45.276	30.0273	248.699	42.1218
8.1_Scan6	All	Total Cells	CD4+	2.5	40.6366	27.168	248.699	39.0418
8.1_Scan6	Lung	Total Cells	CD8+	2.77849	70.4337	55.0543	596.102	66.5339
8.1_Scan6	Breast_metastasis	Total Cells	CD8+	3.26497	188.741	156.456	554.292	143.535
8.1_Scan6	All	Total Cells	CD8+	2.77849	141.015	87.2338	554.839	130.018
8.1_Scan6	Lung	Total Cells	B220+	3.89487	84.2535	56.2276	553.876	88.8959
8.1_Scan6	Breast_metastasis	Total Cells	B220+	4.02616	132.913	105.791	507.191	100.251
8.1_Scan6	All	Total Cells	B220+	3.89487	112.357	77.9693	509.33	96.7696
8.1_Scan6	Lung	Total Cells	TREM2+	2.82843	71.8203	54.4399	331.122	61.9939
8.1_Scan6	Breast_metastasis	Total Cells	TREM2+	2.5	48.5048	39.5399	373.777	39.4747
8.1_Scan6	All	Total Cells	TREM2+	2.5	45.2551	37.6729	283.346	33.9281
8.1_Scan6	Lung	Total Cells	Total Cells	2.14709	6.51568	5.95483	156.445	4.17476
8.1_Scan6	Breast_metastasis	Total Cells	Total Cells	1.5	5.63402	5.4231	94.7647	2.25482
8.1_Scan6	All	Total Cells	Total Cells	1.5	5.6441	5.45619	24.067	1.55384
8.3_Scan5	Lung	CD31+	CD31+	3.5	15.2533	11.9105	67.2549	10.7182
8.3_Scan5	Breast_metastasis	CD31+	CD31+	4.66476	18.4597	17.154	57.3733	11.3423
8.3_Scan5	All	CD31+	CD31+	3.5	15.5402	12.4615	57.3733	10.5324
8.3_Scan5	Lung	CD31+	EpCAM+	2.65707	7.78129	7	32.2025	3.23223
8.3_Scan5	Breast_metastasis	CD31+	EpCAM+	3.84187	7.19406	6.97209	15.3561	2.00915
8.3_Scan5	All	CD31+	EpCAM+	2.65707	7.63448	6.97209	32.2025	3.04671
8.3_Scan5	Lung	CD31+	CD4+	4.02616	26.7076	24.805	92.0391	15.3243
8.3_Scan5	Breast_metastasis	CD31+	CD4+	3.53553	21.8235	18.4808	60.5239	14.0847
8.3_Scan5	All	CD31+	CD4+	3.53553	25.7254	22.9542	92.0391	15.2687
8.3_Scan5	Lung	CD31+	CD8+	4.74342	41.2206	37.6733	122.9	22.7833
8.3_Scan5	Breast_metastasis	CD31+	CD8+	3.84187	22.1011	21.0107	65.2663	11.5969
8.3_Scan5	All	CD31+	CD8+	3.84187	37.6037	33.4603	122.9	22.1755
8.3_Scan5	Lung	CD31+	B220+	5.83095	47.0686	43.7599	127.045	25.3585
8.3_Scan5	Breast_metastasis	CD31+	B220+	4.71275	38.6911	37.184	112.44	21.282
8.3_Scan5	All	CD31+	B220+	4.71275	44.9255	40.7601	127.045	24.7211
8.3_Scan5	Lung	CD31+	TREM2+	8.77268	136.093	112.376	381.749	86.6713
8.3_Scan5	Breast_metastasis	CD31+	TREM2+	6.5192	35.5455	32.871	88.7866	20.6036
8.3_Scan5	All	CD31+	TREM2+	6.5192	102.001	84.7133	346.46	69.353
8.3_Scan5	Lung	CD31+	Total Cells	2.65707	6.47818	6.10328	13.3124	1.86804
8.3_Scan5	Breast_metastasis	CD31+	Total Cells	3.53553	6.25485	6.08276	10.5906	1.40814
8.3_Scan5	All	CD31+	Total Cells	2.65707	6.39448	6.08523	13.1214	1.76524
8.3_Scan5	Lung	EpCAM+	CD31+	2.65707	20.7177	18.4656	62.8287	11.5211
8.3_Scan5	Breast_metastasis	EpCAM+	CD31+	3.84187	24.9125	23.6788	75.0747	12.6212
8.3_Scan5	All	EpCAM+	CD31+	2.65707	21.6364	19.8215	62.8287	11.5786
8.3_Scan5	Lung	EpCAM+	EpCAM+	2.42074	6.38144	5.78014	49.7853	2.59196
8.3_Scan5	Breast_metastasis	EpCAM+	EpCAM+	2.91548	6.25604	6.02163	16.8291	1.70167
8.3_Scan5	All	EpCAM+	EpCAM+	2.12132	6.29551	5.92115	39.424	2.1833
8.3_Scan5	Lung	EpCAM+	CD4+	3.54401	21.2673	19.0087	97.6267	12.3851
8.3_Scan5	Breast_metastasis	EpCAM+	CD4+	3.84187	17.7464	15.2534	60.6531	10.1602
8.3_Scan5	All	EpCAM+	CD4+	3.54401	19.9017	17.6505	97.6267	11.6114
8.3_Scan5	Lung	EpCAM+	CD8+	3.20156	37.7378	34.2081	119.856	21.182
8.3_Scan5	Breast_metastasis	EpCAM+	CD8+	3.60555	20.6804	18.3697	64.2722	11.906
8.3_Scan5	All	EpCAM+	CD8+	3.20156	31.8325	26.9085	119.856	20.0106
8.3_Scan5	Lung	EpCAM+	B220+	3.71618	35.7189	31.2959	122.65	22.0505
8.3_Scan5	Breast_metastasis	EpCAM+	B220+	3.3541	43.6943	41.4281	127.475	23.3586
8.3_Scan5	All	EpCAM+	B220+	3.3541	37.08	33.4482	122.65	21.5819
8.3_Scan5	Lung	EpCAM+	TREM2+	4.17852	139.009	121.994	397.07	83.5944
8.3_Scan5	Breast_metastasis	EpCAM+	TREM2+	4.74342	42.5671	41.209	114.178	21.5036
8.3_Scan5	All	EpCAM+	TREM2+	4.17852	88.4538	75.236	347.271	57.9254
8.3_Scan5	Lung	EpCAM+	Total Cells	1.80278	5.74337	5.49181	49.7853	1.72828
8.3_Scan5	Breast_metastasis	EpCAM+	Total Cells	2.91548	5.84254	5.74543	11.4983	1.29905
8.3_Scan5	All	EpCAM+	Total Cells	1.80278	5.7423	5.56058	20.3335	1.42551
8.3_Scan5	Lung	CD4+	CD31+	4.02616	22.2203	20.0564	55.112	11.0574
8.3_Scan5	Breast_metastasis	CD4+	CD31+	3.53553	25.8162	23.7154	76.3053	14.2769
8.3_Scan5	All	CD4+	CD31+	3.53553	22.4948	20.5564	55.112	11.0465
8.3_Scan5	Lung	CD4+	EpCAM+	3.54401	7.78625	7.4108	21.6093	2.61614
8.3_Scan5	Breast_metastasis	CD4+	EpCAM+	3.84187	7.09046	6.7082	17.9212	2.05676
8.3_Scan5	All	CD4+	EpCAM+	3.54401	7.47562	7.07107	19.0118	2.34237
8.3_Scan5	Lung	CD4+	CD4+	3.16228	10.604	6.08769	91.7624	10.527
8.3_Scan5	Breast_metastasis	CD4+	CD4+	3.80789	9.8078	6.22977	42.1631	7.56467
8.3_Scan5	All	CD4+	CD4+	3.16228	10.1848	6.13254	91.7624	9.48878
8.3_Scan5	Lung	CD4+	CD8+	4.03113	32.0084	26.3826	86.7287	20.2965
8.3_Scan5	Breast_metastasis	CD4+	CD8+	4.02616	17.569	15.3026	57.0548	9.88213
8.3_Scan5	All	CD4+	CD8+	4.02616	26.5716	20.9976	86.7287	18.2078
8.3_Scan5	Lung	CD4+	B220+	3.5171	31.408	29.0766	105.994	18.1449
8.3_Scan5	Breast_metastasis	CD4+	B220+	5.09902	34.9658	31.9226	95.352	20.2745
8.3_Scan5	All	CD4+	B220+	3.5171	31.932	29.4226	105.994	18.1579
8.3_Scan5	Lung	CD4+	TREM2+	5.62228	142.138	119.51	395.007	91.0764
8.3_Scan5	Breast_metastasis	CD4+	TREM2+	6.22977	35.5076	32.3594	98.7451	18.8732
8.3_Scan5	All	CD4+	TREM2+	5.62228	84.2988	64.1231	327.762	64.0821
8.3_Scan5	Lung	CD4+	Total Cells	2.91548	5.64822	5.40833	21.6093	1.54223
8.3_Scan5	Breast_metastasis	CD4+	Total Cells	3.53553	5.6067	5.40833	12.8825	1.25227
8.3_Scan5	All	CD4+	Total Cells	2.91548	5.59251	5.40833	12.8693	1.2565
8.3_Scan5	Lung	CD8+	CD31+	4.74342	21.7754	19.22	48.631	10.8585
8.3_Scan5	Breast_metastasis	CD8+	CD31+	3.84187	23.2441	21.6159	54.5	11.3289
8.3_Scan5	All	CD8+	CD31+	3.84187	22.1425	20.3887	50.5997	10.5698
8.3_Scan5	Lung	CD8+	EpCAM+	3.20156	7.55497	6.86003	17.1453	2.82234
8.3_Scan5	Breast_metastasis	CD8+	EpCAM+	3.60555	6.54837	6.41131	14.9	1.80746
8.3_Scan5	All	CD8+	EpCAM+	3.20156	7.05824	6.61891	17.1453	2.42492
8.3_Scan5	Lung	CD8+	CD4+	4.03113	19.1829	14.86	72.1709	13.7957
8.3_Scan5	Breast_metastasis	CD8+	CD4+	4.02616	14.7389	11.5148	45.8594	9.18417
8.3_Scan5	All	CD8+	CD4+	4.02616	16.6308	13.3795	65.6309	11.1903
8.3_Scan5	Lung	CD8+	CD8+	3.04138	27.4822	20.5039	83.3173	22.4301
8.3_Scan5	Breast_metastasis	CD8+	CD8+	3.90512	16.5783	14.8513	72.3719	11.6142
8.3_Scan5	All	CD8+	CD8+	3.04138	21.3385	16.9296	83.3173	17.9015
8.3_Scan5	Lung	CD8+	B220+	4.52769	33.3196	31.6812	101.454	19.1177
8.3_Scan5	Breast_metastasis	CD8+	B220+	4.92544	37.5889	33.5246	114.877	21.1239
8.3_Scan5	All	CD8+	B220+	4.52769	33.5913	30.9658	101.454	17.8302
8.3_Scan5	Lung	CD8+	TREM2+	6.36396	143.062	113.709	378.363	99.044
8.3_Scan5	Breast_metastasis	CD8+	TREM2+	4.17852	35.2539	32.8108	112.249	19.399
8.3_Scan5	All	CD8+	TREM2+	4.17852	68.1123	48.8001	306.435	56.6875
8.3_Scan5	Lung	CD8+	Total Cells	3.04138	5.73684	5.58659	10.013	1.38887
8.3_Scan5	Breast_metastasis	CD8+	Total Cells	3.60555	5.5114	5.32298	9.47945	1.22978
8.3_Scan5	All	CD8+	Total Cells	3.04138	5.59738	5.40833	10.013	1.26442
8.3_Scan5	Lung	B220+	CD31+	5.83095	23.8724	22.4434	54.3365	12.5638
8.3_Scan5	Breast_metastasis	B220+	CD31+	4.71275	23.9388	22.2914	68.4214	16.7186
8.3_Scan5	All	B220+	CD31+	4.71275	23.0555	22.2775	54.3365	12.2323
8.3_Scan5	Lung	B220+	EpCAM+	3.71618	6.68887	6.01706	16.0801	2.51606
8.3_Scan5	Breast_metastasis	B220+	EpCAM+	3.3541	6.36593	6.29623	9.51315	1.53151
8.3_Scan5	All	B220+	EpCAM+	3.3541	6.53937	6.08523	16.0801	2.21974
8.3_Scan5	Lung	B220+	CD4+	3.5171	18.5393	15.0292	52	11.11
8.3_Scan5	Breast_metastasis	B220+	CD4+	5.09902	17.0275	15.4664	37.184	9.80107
8.3_Scan5	All	B220+	CD4+	3.5171	17.9878	15.0919	52	10.394
8.3_Scan5	Lung	B220+	CD8+	4.52769	32.9115	28.7031	82.8402	19.6468
8.3_Scan5	Breast_metastasis	B220+	CD8+	4.92544	23.8532	22.1268	50.8506	12.1437
8.3_Scan5	All	B220+	CD8+	4.52769	30.2854	27.0324	82.8402	17.7982
8.3_Scan5	Lung	B220+	B220+	5.52268	31.8529	26.4186	178.07	23.7472
8.3_Scan5	Breast_metastasis	B220+	B220+	5.52268	42.4638	32.9268	131.477	33.5867
8.3_Scan5	All	B220+	B220+	5.52268	31.2558	25.6316	178.07	24.4436
8.3_Scan5	Lung	B220+	TREM2+	6.57343	140.636	131.964	356.01	83.3218
8.3_Scan5	Breast_metastasis	B220+	TREM2+	9.45304	41.6153	42.944	77.549	21.1644
8.3_Scan5	All	B220+	TREM2+	6.57343	91.8826	79.5079	310.466	53.8636
8.3_Scan5	Lung	B220+	Total Cells	3.5171	5.87036	5.64844	10.9115	1.34571
8.3_Scan5	Breast_metastasis	B220+	Total Cells	3.3541	5.85383	5.52268	9.51315	1.35189
8.3_Scan5	All	B220+	Total Cells	3.3541	5.83585	5.63116	10.9115	1.31333
8.3_Scan5	Lung	TREM2+	CD31+	8.77268	18.3663	20.0684	26.0969	6.40811
8.3_Scan5	Breast_metastasis	TREM2+	CD31+	6.5192	17.2658	14.9753	43.3703	9.75194
8.3_Scan5	All	TREM2+	CD31+	6.5192	17.5265	15.6686	43.3703	9.00396
8.3_Scan5	Lung	TREM2+	EpCAM+	4.17852	7.01383	6.66108	9.5268	1.70463
8.3_Scan5	Breast_metastasis	TREM2+	EpCAM+	4.74342	7.87966	8.13941	11.9633	1.778
8.3_Scan5	All	TREM2+	EpCAM+	4.17852	7.66826	7.21687	11.9633	1.77098
8.3_Scan5	Lung	TREM2+	CD4+	5.62228	15.0074	13.0177	29.8814	8.42305
8.3_Scan5	Breast_metastasis	TREM2+	CD4+	6.22977	16.3625	16.0256	47.747	8.19752
8.3_Scan5	All	TREM2+	CD4+	5.62228	15.7663	13.9551	47.747	8.28262
8.3_Scan5	Lung	TREM2+	CD8+	6.36396	31.0639	22.8429	71.2798	24.4297
8.3_Scan5	Breast_metastasis	TREM2+	CD8+	4.17852	19.9754	17.6641	52.1536	11.4996
8.3_Scan5	All	TREM2+	CD8+	4.17852	22.4818	17.7102	71.2798	15.7433
8.3_Scan5	Lung	TREM2+	B220+	6.57343	40.3198	36.9168	76.9016	22.0447
8.3_Scan5	Breast_metastasis	TREM2+	B220+	9.45304	30.5783	24.0601	69.4043	18.5505
8.3_Scan5	All	TREM2+	B220+	6.57343	31.8263	24.1116	76.9016	19.5007
8.3_Scan5	Lung	TREM2+	TREM2+	96.5535	172.091	116.883	446.018	115.956
8.3_Scan5	Breast_metastasis	TREM2+	TREM2+	4.42832	32.3966	22.8	120.551	29.3556
8.3_Scan5	All	TREM2+	TREM2+	4.42832	54.2634	43.6716	243.09	55.2787
8.3_Scan5	Lung	TREM2+	Total Cells	4.17852	5.66537	5.67539	8.14371	1.3092
8.3_Scan5	Breast_metastasis	TREM2+	Total Cells	4.17852	6.44269	6.43506	9.5901	1.35396
8.3_Scan5	All	TREM2+	Total Cells	4.17852	6.25225	6.34426	9.34933	1.35211
8.3_Scan5	Lung	Total Cells	CD31+	2.65707	20.3858	17.9773	67.2549	11.5992
8.3_Scan5	Breast_metastasis	Total Cells	CD31+	3.53553	24.3047	22.5304	76.3053	12.7762
8.3_Scan5	All	Total Cells	CD31+	2.65707	21.0954	19.0097	64.6091	11.5602
8.3_Scan5	Lung	Total Cells	EpCAM+	1.80278	6.94462	6.17738	49.7853	3.02814
8.3_Scan5	Breast_metastasis	Total Cells	EpCAM+	2.91548	6.47394	6.18466	24.4049	1.87526
8.3_Scan5	All	Total Cells	EpCAM+	1.80278	6.73848	6.17738	39.424	2.52009
8.3_Scan5	Lung	Total Cells	CD4+	2.91548	21.2222	18.7301	97.6267	13.4888
8.3_Scan5	Breast_metastasis	Total Cells	CD4+	3.53553	16.9282	14.4917	60.6531	10.4344
8.3_Scan5	All	Total Cells	CD4+	2.91548	19.687	16.9594	97.6267	12.6028
8.3_Scan5	Lung	Total Cells	CD8+	3.04138	37.661	33.7208	124.141	22.0119
8.3_Scan5	Breast_metastasis	Total Cells	CD8+	3.60555	20.207	17.912	72.3719	11.7543
8.3_Scan5	All	Total Cells	CD8+	3.04138	31.9326	26.8365	124.141	20.7343
8.3_Scan5	Lung	Total Cells	B220+	3.5171	37.2579	32.3712	178.07	23.0563
8.3_Scan5	Breast_metastasis	Total Cells	B220+	3.3541	41.8897	38.7032	131.477	23.0808
8.3_Scan5	All	Total Cells	B220+	3.3541	37.5286	33.491	178.07	22.1838
8.3_Scan5	Lung	Total Cells	TREM2+	4.17852	140.965	122.961	446.018	85.3977
8.3_Scan5	Breast_metastasis	Total Cells	TREM2+	4.17852	40.6188	37.6968	120.551	21.3084
8.3_Scan5	All	Total Cells	TREM2+	4.17852	90.7201	76.3067	347.881	61.3546
8.3_Scan5	Lung	Total Cells	Total Cells	1.80278	5.88431	5.59017	49.7853	1.80252
8.3_Scan5	Breast_metastasis	Total Cells	Total Cells	2.91548	5.81719	5.69386	13.4104	1.31839
8.3_Scan5	All	Total Cells	Total Cells	1.80278	5.82699	5.59017	20.3335	1.51171
8.4_Scan2	Lung	CD31+	CD31+	3.3541	14.2818	7.56637	316.725	31.4645
8.4_Scan2	Breast_metastasis	CD31+	CD31+	2.69258	12.7906	8.16638	88.3902	11.2576
8.4_Scan2	All	CD31+	CD31+	2.69258	11.8135	7.6922	88.3902	10.5238
8.4_Scan2	Lung	CD31+	EpCAM+	3.5	9.41506	6.97209	69.8978	9.50316
8.4_Scan2	Breast_metastasis	CD31+	EpCAM+	3.16228	7.22221	6.90905	26.8	2.40412
8.4_Scan2	All	CD31+	EpCAM+	3.16228	7.07615	6.72012	14.9913	2.13601
8.4_Scan2	Lung	CD31+	CD4+	7.02922	52.342	32.583	506.499	61.559
8.4_Scan2	Breast_metastasis	CD31+	CD4+	4.24264	161.175	125.592	463.09	132.324
8.4_Scan2	All	CD31+	CD4+	4.24264	133.922	58.5243	463.09	130.58
8.4_Scan2	Lung	CD31+	CD8+	4.51221	67.7124	51.9862	552.938	61.0016
8.4_Scan2	Breast_metastasis	CD31+	CD8+	5.17397	36.8131	32.7554	140.818	24.29
8.4_Scan2	All	CD31+	CD8+	4.51221	36.8052	34.4217	140.818	22.2348
8.4_Scan2	Lung	CD31+	B220+	5.22015	73.9707	61.8142	561.736	67.6278
8.4_Scan2	Breast_metastasis	CD31+	B220+	5.24976	155.3	128.612	390.378	117.768
8.4_Scan2	All	CD31+	B220+	5.22015	133.792	79.7401	390.378	114.758
8.4_Scan2	Lung	CD31+	TREM2+	30.9595	305.671	349.067	661.84	112.733
8.4_Scan2	Breast_metastasis	CD31+	TREM2+	4.38292	44.3484	36.8978	190.183	32.9273
8.4_Scan2	All	CD31+	TREM2+	4.38292	49.1096	39.0267	190.183	36.7386
8.4_Scan2	Lung	CD31+	Total Cells	3.3541	6.39743	5.85235	40.6503	3.87923
8.4_Scan2	Breast_metastasis	CD31+	Total Cells	2.23607	6.06461	5.95063	11.277	1.41806
8.4_Scan2	All	CD31+	Total Cells	2.23607	5.91643	5.9	11.277	1.37167
8.4_Scan2	Lung	EpCAM+	CD31+	3.5	28.5655	21.3565	222.007	25.1229
8.4_Scan2	Breast_metastasis	EpCAM+	CD31+	3.16228	40.0691	25.8793	215.601	38.8155
8.4_Scan2	All	EpCAM+	CD31+	3.16228	36.7475	24.5508	209.764	35.0018
8.4_Scan2	Lung	EpCAM+	EpCAM+	2.4	6.75054	5.5	299.199	12.8583
8.4_Scan2	Breast_metastasis	EpCAM+	EpCAM+	2.06155	6.10726	6.00083	52.2564	1.54453
8.4_Scan2	All	EpCAM+	EpCAM+	2.06155	6.03341	5.94643	22.3	1.44487
8.4_Scan2	Lung	EpCAM+	CD4+	3.82884	44.8382	28.9558	492.739	44.9235
8.4_Scan2	Breast_metastasis	EpCAM+	CD4+	3.5171	156.77	150.038	484.031	106.407
8.4_Scan2	All	EpCAM+	CD4+	3.5171	144.098	133.454	484.031	108.665
8.4_Scan2	Lung	EpCAM+	CD8+	5.5	64.815	59.7047	539.931	37.8319
8.4_Scan2	Breast_metastasis	EpCAM+	CD8+	3.52278	38.5324	33.5107	164.177	25.2205
8.4_Scan2	All	EpCAM+	CD8+	3.52278	38.5196	33.6162	164.177	24.8894
8.4_Scan2	Lung	EpCAM+	B220+	3.16228	83.9847	70.2868	552.447	60.0161
8.4_Scan2	Breast_metastasis	EpCAM+	B220+	4.03113	161.26	162.998	395.481	100.606
8.4_Scan2	All	EpCAM+	B220+	3.16228	150.36	141.436	395.481	101.839
8.4_Scan2	Lung	EpCAM+	TREM2+	7.18401	183.712	145.367	674.798	108.662
8.4_Scan2	Breast_metastasis	EpCAM+	TREM2+	3.20156	42.3145	33.9451	212.699	32.0927
8.4_Scan2	All	EpCAM+	TREM2+	3.20156	46.1574	35.9323	204.509	35.7303
8.4_Scan2	Lung	EpCAM+	Total Cells	1.58114	5.67939	5.38516	40.6503	2.49782
8.4_Scan2	Breast_metastasis	EpCAM+	Total Cells	2.06155	5.96324	5.92115	38.1451	1.39226
8.4_Scan2	All	EpCAM+	Total Cells	1.58114	5.88497	5.81893	11.418	1.33044
8.4_Scan2	Lung	CD4+	CD31+	7.02922	39.7268	23.5716	109.335	33.3716
8.4_Scan2	Breast_metastasis	CD4+	CD31+	4.24264	26.3713	16.8074	167.095	29.1669
8.4_Scan2	All	CD4+	CD31+	4.24264	26.9028	17.6199	93.829	23.4555
8.4_Scan2	Lung	CD4+	EpCAM+	3.82884	6.18917	6.22977	12.4483	1.81526
8.4_Scan2	Breast_metastasis	CD4+	EpCAM+	3.5171	6.14124	5.74543	9.61769	1.46912
8.4_Scan2	All	CD4+	EpCAM+	3.5171	6.14459	5.93589	12.4483	1.57991
8.4_Scan2	Lung	CD4+	CD4+	4.98197	31.7858	25.3198	205.719	42.0319
8.4_Scan2	Breast_metastasis	CD4+	CD4+	3.46554	27.8905	9.01388	482.814	64.5797
8.4_Scan2	All	CD4+	CD4+	3.46554	24.1877	14.8012	482.814	53.1628
8.4_Scan2	Lung	CD4+	CD8+	7.63675	59.4988	52.3689	118.771	32.9071
8.4_Scan2	Breast_metastasis	CD4+	CD8+	3.3541	21.9612	17.9279	58.1557	14.8331
8.4_Scan2	All	CD4+	CD8+	3.3541	29.6542	24.483	118.771	23.5193
8.4_Scan2	Lung	CD4+	B220+	5.32541	68.698	48.9065	191.349	49.6521
8.4_Scan2	Breast_metastasis	CD4+	B220+	4.60977	34.8406	31.8135	107.484	21.8361
8.4_Scan2	All	CD4+	B220+	4.60977	39.3124	36.6731	112.164	24.3979
8.4_Scan2	Lung	CD4+	TREM2+	46.0909	206.968	149.714	398.896	114.085
8.4_Scan2	Breast_metastasis	CD4+	TREM2+	4.94065	80.9619	74.8818	187.46	48.4282
8.4_Scan2	All	CD4+	TREM2+	4.94065	82.9292	74.9326	183.517	45.8003
8.4_Scan2	Lung	CD4+	Total Cells	3.82884	5.57207	5.75847	7.28011	1.10645
8.4_Scan2	Breast_metastasis	CD4+	Total Cells	3.3541	5.39877	5.09902	9.48472	1.18613
8.4_Scan2	All	CD4+	Total Cells	3.3541	5.42366	5.25369	9.48472	1.14394
8.4_Scan2	Lung	CD8+	CD31+	4.51221	28.7386	25.8515	64.3646	22.1246
8.4_Scan2	Breast_metastasis	CD8+	CD31+	5.17397	33.1902	26.3945	173.605	27.3125
8.4_Scan2	All	CD8+	CD31+	4.51221	30.923	26.3309	173.605	23.7384
8.4_Scan2	Lung	CD8+	EpCAM+	5.5	7.66993	6.93951	11.0209	2.11718
8.4_Scan2	Breast_metastasis	CD8+	EpCAM+	3.52278	6.89365	6.4195	17.9825	2.32469
8.4_Scan2	All	CD8+	EpCAM+	3.52278	6.86836	6.41365	17.9825	2.2867
8.4_Scan2	Lung	CD8+	CD4+	7.63675	53.4619	43.9283	113.624	44.0468
8.4_Scan2	Breast_metastasis	CD8+	CD4+	3.3541	78.7394	53.1108	402.823	79.5817
8.4_Scan2	All	CD8+	CD4+	3.3541	75.6793	47.7716	402.823	79.3982
8.4_Scan2	Lung	CD8+	CD8+	9.10055	79.9634	75.3712	146.263	52.7074
8.4_Scan2	Breast_metastasis	CD8+	CD8+	3.84187	19.8331	13.6312	78.584	17.0881
8.4_Scan2	All	CD8+	CD8+	3.84187	19.7893	13.6312	78.584	17.1666
8.4_Scan2	Lung	CD8+	B220+	37.2773	62.0103	46.5968	118.374	30.5216
8.4_Scan2	Breast_metastasis	CD8+	B220+	3.80789	87.4339	60.2905	351.18	82.4324
8.4_Scan2	All	CD8+	B220+	3.80789	85.3659	57.6643	351.18	81.6795
8.4_Scan2	Lung	CD8+	TREM2+	12.4403	197.077	191.786	365.031	131.323
8.4_Scan2	Breast_metastasis	CD8+	TREM2+	6.02163	66.0036	56.8465	211.174	43.9915
8.4_Scan2	All	CD8+	TREM2+	6.02163	65.5352	58.8263	198.85	43.0893
8.4_Scan2	Lung	CD8+	Total Cells	4.51221	7.43437	6.93951	10.9622	2.1041
8.4_Scan2	Breast_metastasis	CD8+	Total Cells	3.3541	5.83799	5.68462	9.22009	1.23678
8.4_Scan2	All	CD8+	Total Cells	3.3541	5.84691	5.83095	9.22009	1.22323
8.4_Scan2	Lung	B220+	CD31+	5.22015	20.0244	14.4638	52.2097	17.4396
8.4_Scan2	Breast_metastasis	B220+	CD31+	5.24976	43.1598	24.4505	180.534	43.616
8.4_Scan2	All	B220+	CD31+	5.22015	27.6273	20.6424	116.424	22.0474
8.4_Scan2	Lung	B220+	EpCAM+	3.16228	5.47163	5.64496	7.63217	1.80763
8.4_Scan2	Breast_metastasis	B220+	EpCAM+	4.03113	6.85224	6.41599	12.2723	1.89293
8.4_Scan2	All	B220+	EpCAM+	3.16228	6.65852	6.29477	12.2723	1.9443
8.4_Scan2	Lung	B220+	CD4+	5.32541	49.631	39.1587	140.703	48.5485
8.4_Scan2	Breast_metastasis	B220+	CD4+	4.60977	30.7563	20.5771	132.061	25.7454
8.4_Scan2	All	B220+	CD4+	4.60977	30.9317	21.2554	132.061	25.0316
8.4_Scan2	Lung	B220+	CD8+	37.2773	53.5198	46.5968	97.6559	22.4287
8.4_Scan2	Breast_metastasis	B220+	CD8+	3.80789	25.4801	21.8987	75.7807	18.6947
8.4_Scan2	All	B220+	CD8+	3.80789	27.328	24.5128	97.6559	20.2507
8.4_Scan2	Lung	B220+	B220+	45.8756	135.935	80.3359	415.718	141.997
8.4_Scan2	Breast_metastasis	B220+	B220+	5.06063	20.6204	8.28617	140.715	26.8959
8.4_Scan2	All	B220+	B220+	5.06063	21.6998	10.6526	140.715	26.1065
8.4_Scan2	Lung	B220+	TREM2+	109.743	243.309	271.485	370.581	105.495
8.4_Scan2	Breast_metastasis	B220+	TREM2+	5.74543	65.9595	59.0838	179.6	38.3266
8.4_Scan2	All	B220+	TREM2+	5.74543	71.1641	63.7495	179.6	41.0888
8.4_Scan2	Lung	B220+	Total Cells	3.16228	5.29749	5.12255	7.63217	1.76576
8.4_Scan2	Breast_metastasis	B220+	Total Cells	3.80789	5.84781	5.79471	8.20061	0.987166
8.4_Scan2	All	B220+	Total Cells	3.16228	5.73444	5.72967	8.20061	1.07732
8.4_Scan2	Lung	TREM2+	CD31+	30.9595	55.8531	59.0021	77.5977	23.4781
8.4_Scan2	Breast_metastasis	TREM2+	CD31+	4.38292	41.6026	31.0979	192.053	36.6627
8.4_Scan2	All	TREM2+	CD31+	4.38292	38.4263	29.653	146.807	31.9839
8.4_Scan2	Lung	TREM2+	EpCAM+	7.18401	7.37231	7.38241	7.5505	0.183452
8.4_Scan2	Breast_metastasis	TREM2+	EpCAM+	3.20156	6.55828	6.48883	11.9105	1.43643
8.4_Scan2	All	TREM2+	EpCAM+	3.20156	6.56666	6.5	11.9105	1.42252
8.4_Scan2	Lung	TREM2+	CD4+	46.0909	70.0393	78.1143	85.9127	21.1033
8.4_Scan2	Breast_metastasis	TREM2+	CD4+	4.94065	166.854	167.85	442.635	94.6429
8.4_Scan2	All	TREM2+	CD4+	4.94065	164.448	165.487	442.635	95.5628
8.4_Scan2	Lung	TREM2+	CD8+	12.4403	72.4237	69.1113	135.72	61.7064
8.4_Scan2	Breast_metastasis	TREM2+	CD8+	6.02163	37.9349	33.9779	151.722	24.0616
8.4_Scan2	All	TREM2+	CD8+	6.02163	37.0307	33.0394	151.722	24.1125
8.4_Scan2	Lung	TREM2+	B220+	109.743	137.961	124.003	180.137	37.2148
8.4_Scan2	Breast_metastasis	TREM2+	B220+	5.74543	165.177	176.641	387.068	89.5123
8.4_Scan2	All	TREM2+	B220+	5.74543	163.081	172.744	387.068	90.1734
8.4_Scan2	Lung	TREM2+	TREM2+	148.2	177.004	148.2	234.613	49.8908
8.4_Scan2	Breast_metastasis	TREM2+	TREM2+	3.3541	21.8303	9.97296	149.528	22.5686
8.4_Scan2	All	TREM2+	TREM2+	3.3541	22.0133	9.97296	149.528	23.1287
8.4_Scan2	Lung	TREM2+	Total Cells	7.18401	7.37231	7.38241	7.5505	0.183452
8.4_Scan2	Breast_metastasis	TREM2+	Total Cells	3.20156	5.99898	6.02163	9.52943	1.20427
8.4_Scan2	All	TREM2+	Total Cells	3.20156	5.97658	6.02163	9.52943	1.21333
8.4_Scan2	Lung	Total Cells	CD31+	3.3541	27.9789	19.5343	316.725	27.1674
8.4_Scan2	Breast_metastasis	Total Cells	CD31+	2.23607	38.5828	24.8888	217.303	38.2554
8.4_Scan2	All	Total Cells	CD31+	2.23607	35.2002	23.3857	209.764	34.3043
8.4_Scan2	Lung	Total Cells	EpCAM+	1.58114	7.05083	5.59017	299.199	11.9889
8.4_Scan2	Breast_metastasis	Total Cells	EpCAM+	2.06155	6.19403	6.0208	52.2564	1.6585
8.4_Scan2	All	Total Cells	EpCAM+	1.58114	6.12837	5.98415	22.3	1.57514
8.4_Scan2	Lung	Total Cells	CD4+	3.82884	44.9406	29.5373	506.499	46.415
8.4_Scan2	Breast_metastasis	Total Cells	CD4+	3.3541	153.83	145.041	484.031	108.945
8.4_Scan2	All	Total Cells	CD4+	3.3541	140.416	125.008	484.031	110.692
8.4_Scan2	Lung	Total Cells	CD8+	4.51221	64.7972	59.2366	552.938	40.9032
8.4_Scan2	Breast_metastasis	Total Cells	CD8+	3.3541	37.988	32.9588	164.177	25.4991
8.4_Scan2	All	Total Cells	CD8+	3.3541	38.0745	33.2099	164.177	25.15
8.4_Scan2	Lung	Total Cells	B220+	3.16228	81.9186	67.6737	561.736	60.8814
8.4_Scan2	Breast_metastasis	Total Cells	B220+	3.80789	157.443	155.961	395.481	102.504
8.4_Scan2	All	Total Cells	B220+	3.16228	146.076	131.636	395.481	103.173
8.4_Scan2	Lung	Total Cells	TREM2+	7.18401	200.599	159.594	674.798	116.236
8.4_Scan2	Breast_metastasis	Total Cells	TREM2+	3.20156	43.4017	34.4217	212.699	33.3787
8.4_Scan2	All	Total Cells	TREM2+	3.20156	47.3955	36.7315	204.509	36.9673
8.4_Scan2	Lung	Total Cells	Total Cells	1.58114	5.77521	5.4231	40.6503	2.65447
8.4_Scan2	Breast_metastasis	Total Cells	Total Cells	2.06155	5.94891	5.9	38.1451	1.38829
8.4_Scan2	All	Total Cells	Total Cells	1.58114	5.87049	5.75847	14.6154	1.33432
9.1_Scan4	Lung	CD31+	CD31+	4	29.1982	12.7994	801.611	89.0308
9.1_Scan4	Breast_metastasis	CD31+	CD31+	2.23607	10.9901	8.55862	80.8928	7.69118
9.1_Scan4	All	CD31+	CD31+	2.23607	10.9237	8.6406	121.563	7.89163
9.1_Scan4	Lung	CD31+	EpCAM+	4.5	47.2103	25.7758	421.319	57.2157
9.1_Scan4	Breast_metastasis	CD31+	EpCAM+	2.82843	7.9569	7.53127	26.0363	2.61882
9.1_Scan4	All	CD31+	EpCAM+	2.82843	8.1202	7.63217	22.4615	2.75777
9.1_Scan4	Lung	CD31+	CD4+	4.94065	618.171	782.129	1002.3	296.062
9.1_Scan4	Breast_metastasis	CD31+	CD4+	4.02616	50.9453	46.2017	185.29	31.255
9.1_Scan4	All	CD31+	CD4+	4.02616	50.8265	46.5639	185.29	30.7535
9.1_Scan4	Lung	CD31+	CD8+	#N/A	#N/A	#N/A	#N/A	#N/A
9.1_Scan4	Breast_metastasis	CD31+	CD8+	3.64005	64.3088	57.4903	178.661	37.1694
9.1_Scan4	All	CD31+	CD8+	3.64005	64.0916	57.7499	178.661	36.7218
9.1_Scan4	Lung	CD31+	B220+	#N/A	#N/A	#N/A	#N/A	#N/A
9.1_Scan4	Breast_metastasis	CD31+	B220+	4.38292	72.8048	55.7073	251.717	56.3895
9.1_Scan4	All	CD31+	B220+	4.38292	73.646	57.0197	251.717	56.5288
9.1_Scan4	Lung	CD31+	TREM2+	27.1312	193.964	170.79	685.624	114.96
9.1_Scan4	Breast_metastasis	CD31+	TREM2+	4.272	30.4216	25.9538	103.728	18.52
9.1_Scan4	All	CD31+	TREM2+	4.272	30.2663	25.9738	103.728	18.195
9.1_Scan4	Lung	CD31+	Total Cells	4	14.2523	11.1752	117.324	13.8025
9.1_Scan4	Breast_metastasis	CD31+	Total Cells	2.23607	6.41693	6.17738	14.7027	1.74362
9.1_Scan4	All	CD31+	Total Cells	2.23607	6.50992	6.18466	15.1182	1.87517
9.1_Scan4	Lung	EpCAM+	CD31+	4.5	61.644	21.2575	361.641	81.4864
9.1_Scan4	Breast_metastasis	EpCAM+	CD31+	2.82843	22.8148	16.2807	172.602	20.7908
9.1_Scan4	All	EpCAM+	CD31+	2.82843	22.2192	16.183	129.882	18.7955
9.1_Scan4	Lung	EpCAM+	EpCAM+	4.51221	26.8137	22.3556	128.489	24.935
9.1_Scan4	Breast_metastasis	EpCAM+	EpCAM+	0.5	6.59106	6.32456	30.642	2.04093
9.1_Scan4	All	EpCAM+	EpCAM+	0.5	6.60381	6.32456	21.4849	2.04597
9.1_Scan4	Lung	EpCAM+	CD4+	24.2992	646.36	812.622	1082.2	343.015
9.1_Scan4	Breast_metastasis	EpCAM+	CD4+	3.26497	53.4134	48.5405	192.035	31.3825
9.1_Scan4	All	EpCAM+	CD4+	3.26497	53.4381	48.5153	192.035	31.4537
9.1_Scan4	Lung	EpCAM+	CD8+	#N/A	#N/A	#N/A	#N/A	#N/A
9.1_Scan4	Breast_metastasis	EpCAM+	CD8+	2.83019	65.3973	58.8388	200.485	37.2981
9.1_Scan4	All	EpCAM+	CD8+	2.83019	65.4067	58.849	200.485	37.3163
9.1_Scan4	Lung	EpCAM+	B220+	#N/A	#N/A	#N/A	#N/A	#N/A
9.1_Scan4	Breast_metastasis	EpCAM+	B220+	2.69258	81.5413	72.6103	259.195	54.0454
9.1_Scan4	All	EpCAM+	B220+	2.69258	81.6361	72.6276	259.195	54.1199
9.1_Scan4	Lung	EpCAM+	TREM2+	11.8794	163.875	147.878	354.693	96.4923
9.1_Scan4	Breast_metastasis	EpCAM+	TREM2+	3.16228	30.9429	26.1748	124.352	19.7009
9.1_Scan4	All	EpCAM+	TREM2+	3.16228	30.8852	26.0584	124.352	19.6797
9.1_Scan4	Lung	EpCAM+	Total Cells	4.5	17.627	13.7464	77.4292	14.028
9.1_Scan4	Breast_metastasis	EpCAM+	Total Cells	0.5	6.23977	6.02163	15.1083	1.68196
9.1_Scan4	All	EpCAM+	Total Cells	0.5	6.25024	6.02163	18.1838	1.69587
9.1_Scan4	Lung	CD4+	CD31+	4.94065	129.257	129.257	253.574	175.81
9.1_Scan4	Breast_metastasis	CD4+	CD31+	4.02616	24.2724	13.8562	170.004	30.267
9.1_Scan4	All	CD4+	CD31+	4.02616	21.4764	13.6456	108.855	21.165
9.1_Scan4	Lung	CD4+	EpCAM+	24.2992	30.8568	30.8568	37.4144	9.27389
9.1_Scan4	Breast_metastasis	CD4+	EpCAM+	3.26497	7.00138	6.5096	16.0655	2.29373
9.1_Scan4	All	CD4+	EpCAM+	3.26497	7.07691	6.5467	22.1578	2.50837
9.1_Scan4	Lung	CD4+	CD4+	#N/A	#N/A	#N/A	#N/A	#N/A
9.1_Scan4	Breast_metastasis	CD4+	CD4+	3.53553	32.0765	19.5793	152.707	32.3675
9.1_Scan4	All	CD4+	CD4+	3.53553	32.039	19.7585	152.707	32.2045
9.1_Scan4	Lung	CD4+	CD8+	#N/A	#N/A	#N/A	#N/A	#N/A
9.1_Scan4	Breast_metastasis	CD4+	CD8+	6.70522	58.7698	52.7057	159.521	35.2383
9.1_Scan4	All	CD4+	CD8+	6.70522	58.6694	52.7057	159.521	35.2145
9.1_Scan4	Lung	CD4+	B220+	#N/A	#N/A	#N/A	#N/A	#N/A
9.1_Scan4	Breast_metastasis	CD4+	B220+	3.53553	56.0286	35.0645	213.929	48.3343
9.1_Scan4	All	CD4+	B220+	3.53553	55.5898	34.4092	213.929	48.2807
9.1_Scan4	Lung	CD4+	TREM2+	31.356	36.1253	36.1253	40.8946	6.74481
9.1_Scan4	Breast_metastasis	CD4+	TREM2+	4.38292	26.0121	21.7344	96.5655	17.6514
9.1_Scan4	All	CD4+	TREM2+	4.38292	25.9444	21.7344	96.5655	17.5571
9.1_Scan4	Lung	CD4+	Total Cells	4.94065	18.1483	18.1483	31.356	18.6785
9.1_Scan4	Breast_metastasis	CD4+	Total Cells	2.69258	5.78555	5.50045	12.4	1.56733
9.1_Scan4	All	CD4+	Total Cells	2.69258	5.80399	5.50045	12.4	1.59268
9.1_Scan4	Lung	CD8+	CD31+	#N/A	#N/A	#N/A	#N/A	#N/A
9.1_Scan4	Breast_metastasis	CD8+	CD31+	3.64005	21.1205	15.0987	115.107	18.4075
9.1_Scan4	All	CD8+	CD31+	3.64005	20.9177	14.6891	115.107	18.3812
9.1_Scan4	Lung	CD8+	EpCAM+	#N/A	#N/A	#N/A	#N/A	#N/A
9.1_Scan4	Breast_metastasis	CD8+	EpCAM+	2.83019	7.08573	6.57343	14.9188	2.33192
9.1_Scan4	All	CD8+	EpCAM+	2.83019	7.06402	6.56201	14.9188	2.32772
9.1_Scan4	Lung	CD8+	CD4+	#N/A	#N/A	#N/A	#N/A	#N/A
9.1_Scan4	Breast_metastasis	CD8+	CD4+	6.70522	49.0721	43.701	163.121	32.7788
9.1_Scan4	All	CD8+	CD4+	6.70522	49.0302	43.701	163.121	32.8165
9.1_Scan4	Lung	CD8+	CD8+	#N/A	#N/A	#N/A	#N/A	#N/A
9.1_Scan4	Breast_metastasis	CD8+	CD8+	3.82884	48.8756	38.4213	228.641	40.6321
9.1_Scan4	All	CD8+	CD8+	3.82884	48.8756	38.4213	228.641	40.6321
9.1_Scan4	Lung	CD8+	B220+	#N/A	#N/A	#N/A	#N/A	#N/A
9.1_Scan4	Breast_metastasis	CD8+	B220+	4.88467	70.1149	55.2957	225.063	53.8272
9.1_Scan4	All	CD8+	B220+	4.88467	70.1149	55.2957	225.063	53.8272
9.1_Scan4	Lung	CD8+	TREM2+	#N/A	#N/A	#N/A	#N/A	#N/A
9.1_Scan4	Breast_metastasis	CD8+	TREM2+	4.71699	35.4249	29.3019	86.7519	21.0402
9.1_Scan4	All	CD8+	TREM2+	4.71699	35.1043	28.8467	86.7519	20.976
9.1_Scan4	Lung	CD8+	Total Cells	#N/A	#N/A	#N/A	#N/A	#N/A
9.1_Scan4	Breast_metastasis	CD8+	Total Cells	2.83019	6.23911	5.90931	12.2723	1.81674
9.1_Scan4	All	CD8+	Total Cells	2.83019	6.23911	5.90931	12.2723	1.81674
9.1_Scan4	Lung	B220+	CD31+	#N/A	#N/A	#N/A	#N/A	#N/A
9.1_Scan4	Breast_metastasis	B220+	CD31+	4.38292	16.0123	11.9105	98.6057	12.9742
9.1_Scan4	All	B220+	CD31+	4.38292	16.0014	11.9105	98.6057	12.9777
9.1_Scan4	Lung	B220+	EpCAM+	#N/A	#N/A	#N/A	#N/A	#N/A
9.1_Scan4	Breast_metastasis	B220+	EpCAM+	2.69258	6.94155	6.32535	17.1047	2.43814
9.1_Scan4	All	B220+	EpCAM+	2.69258	6.94155	6.32535	17.1047	2.43814
9.1_Scan4	Lung	B220+	CD4+	#N/A	#N/A	#N/A	#N/A	#N/A
9.1_Scan4	Breast_metastasis	B220+	CD4+	3.53553	40.4675	36.3522	149.837	26.0441
9.1_Scan4	All	B220+	CD4+	3.53553	40.372	36.3522	149.837	26.1241
9.1_Scan4	Lung	B220+	CD8+	#N/A	#N/A	#N/A	#N/A	#N/A
9.1_Scan4	Breast_metastasis	B220+	CD8+	4.88467	66.8757	55.6821	197.616	43.8691
9.1_Scan4	All	B220+	CD8+	4.88467	66.8757	55.6821	197.616	43.8691
9.1_Scan4	Lung	B220+	B220+	#N/A	#N/A	#N/A	#N/A	#N/A
9.1_Scan4	Breast_metastasis	B220+	B220+	3.53553	26.5241	14.7757	303.157	37.1388
9.1_Scan4	All	B220+	B220+	3.53553	26.5241	14.7757	303.157	37.1388
9.1_Scan4	Lung	B220+	TREM2+	#N/A	#N/A	#N/A	#N/A	#N/A
9.1_Scan4	Breast_metastasis	B220+	TREM2+	3.92046	28.8538	23.8304	109.553	19.515
9.1_Scan4	All	B220+	TREM2+	3.92046	28.6442	23.6812	109.553	19.4503
9.1_Scan4	Lung	B220+	Total Cells	#N/A	#N/A	#N/A	#N/A	#N/A
9.1_Scan4	Breast_metastasis	B220+	Total Cells	2.69258	5.84212	5.65685	10.4676	1.48816
9.1_Scan4	All	B220+	Total Cells	2.69258	5.83964	5.65685	10.4676	1.48405
9.1_Scan4	Lung	TREM2+	CD31+	27.1312	73.492	41.5937	224.829	75.5836
9.1_Scan4	Breast_metastasis	TREM2+	CD31+	4.272	24.065	16.4915	141.354	23.7556
9.1_Scan4	All	TREM2+	CD31+	4.272	22.9856	16.4915	132.45	21.0058
9.1_Scan4	Lung	TREM2+	EpCAM+	11.8794	38.3906	42.0215	64.4	21.3418
9.1_Scan4	Breast_metastasis	TREM2+	EpCAM+	3.16228	7.71296	7.29452	21.4457	2.34563
9.1_Scan4	All	TREM2+	EpCAM+	3.16228	7.75892	7.33553	21.4457	2.38977
9.1_Scan4	Lung	TREM2+	CD4+	31.356	544.384	764.809	863.83	395.443
9.1_Scan4	Breast_metastasis	TREM2+	CD4+	4.38292	50.3558	44.8198	161.007	30.9981
9.1_Scan4	All	TREM2+	CD4+	4.38292	50.379	44.5822	161.007	31.1893
9.1_Scan4	Lung	TREM2+	CD8+	#N/A	#N/A	#N/A	#N/A	#N/A
9.1_Scan4	Breast_metastasis	TREM2+	CD8+	4.71699	71.6388	65.7742	192.259	40.0404
9.1_Scan4	All	TREM2+	CD8+	4.71699	71.5123	65.7469	192.259	39.9737
9.1_Scan4	Lung	TREM2+	B220+	#N/A	#N/A	#N/A	#N/A	#N/A
9.1_Scan4	Breast_metastasis	TREM2+	B220+	3.92046	80.71	72.8973	258.243	55.4905
9.1_Scan4	All	TREM2+	B220+	3.92046	80.6727	72.8973	258.243	55.6495
9.1_Scan4	Lung	TREM2+	TREM2+	168.737	492.138	471.716	835.962	338.663
9.1_Scan4	Breast_metastasis	TREM2+	TREM2+	3.3541	19.8255	14.1057	183.63	16.9517
9.1_Scan4	All	TREM2+	TREM2+	3.3541	19.8564	14.1057	183.63	16.9505
9.1_Scan4	Lung	TREM2+	Total Cells	3.80789	21.3739	21.5975	35.4278	12.7695
9.1_Scan4	Breast_metastasis	TREM2+	Total Cells	3.16228	6.53625	6.40781	13.6517	1.7395
9.1_Scan4	All	TREM2+	Total Cells	3.16228	6.56961	6.40312	16.0639	1.84618
9.1_Scan4	Lung	Total Cells	CD31+	4	44.8778	15.8041	801.611	87.0506
9.1_Scan4	Breast_metastasis	Total Cells	CD31+	2.23607	21.3409	15.1793	172.602	20.2483
9.1_Scan4	All	Total Cells	CD31+	2.23607	20.7281	15.0336	132.45	18.2956
9.1_Scan4	Lung	Total Cells	EpCAM+	4.5	41.7486	23.9176	471.828	57.4803
9.1_Scan4	Breast_metastasis	Total Cells	EpCAM+	0.5	6.83688	6.47765	30.642	2.22738
9.1_Scan4	All	Total Cells	EpCAM+	0.5	6.87977	6.5	22.4615	2.27827
9.1_Scan4	Lung	Total Cells	CD4+	4.94065	624.658	787.579	1082.2	318.721
9.1_Scan4	Breast_metastasis	Total Cells	CD4+	2.69258	52.6929	47.4853	193.843	31.805
9.1_Scan4	All	Total Cells	CD4+	2.69258	52.6812	47.4979	193.843	31.7957
9.1_Scan4	Lung	Total Cells	CD8+	#N/A	#N/A	#N/A	#N/A	#N/A
9.1_Scan4	Breast_metastasis	Total Cells	CD8+	2.83019	65.4612	58.7307	228.641	37.7152
9.1_Scan4	All	Total Cells	CD8+	2.83019	65.4311	58.7533	228.641	37.6632
9.1_Scan4	Lung	Total Cells	B220+	#N/A	#N/A	#N/A	#N/A	#N/A
9.1_Scan4	Breast_metastasis	Total Cells	B220+	2.69258	79.2418	68.8547	303.157	54.8765
9.1_Scan4	All	Total Cells	B220+	2.69258	79.3874	68.9336	303.157	54.9693
9.1_Scan4	Lung	Total Cells	TREM2+	3.80789	192.992	158.003	835.962	143.025
9.1_Scan4	Breast_metastasis	Total Cells	TREM2+	3.16228	30.5976	25.8774	183.63	19.7541
9.1_Scan4	All	Total Cells	TREM2+	3.16228	30.5133	25.8202	183.63	19.6853
9.1_Scan4	Lung	Total Cells	Total Cells	3.80789	16.2029	12.4904	117.324	14.2456
9.1_Scan4	Breast_metastasis	Total Cells	Total Cells	0.5	6.25627	6.02163	15.1083	1.69886
9.1_Scan4	All	Total Cells	Total Cells	0.5	6.28047	6.04152	18.1838	1.73793

## Sheet: Nearest_neighbor_all
Slide ID	Cell ID	Cell X Position	Cell Y Position	Annotation ID	Tissue Category	Distance from Tissue Category Edge (microns)	Phenotype EpCAM	Phenotype CD31	Phenotype B220	Phenotype CD8	Phenotype CD4	Phenotype TREM2	Distance to CD31+	Cell ID CD31+	Distance to EpCAM+	Cell ID EpCAM+	Distance to CD4+	Cell ID CD4+	Distance to CD8+	Cell ID CD8+	Distance to B220+	Cell ID B220+	Distance to TREM2+	Cell ID TREM2+	Distance to Total Cells	Cell ID Total Cells	TMA Sector	TMA Row	TMA Column	TMA Field
1.3_Scan2	1	12989.7	52952.5	1.3_Scan2_[12983,53297]	Lung	#N/A							14.722092242612094	7434	19.258764238652923	205	48.62890087180744	189	26.836542251191776	193	20.41372087592274	221	#N/A	#N/A	10.911461863563106	88	0	0	0	0
1.3_Scan2	2	13193	52952	1.3_Scan2_[12983,53297]	Lung	#N/A							43.11159936722221	508	8.077747210701755	123	24.34625227832745	110	81.30000000000291	974	31.204006153053783	358	#N/A	#N/A	8.077747210701755	123	0	0	0	0
1.3_Scan2	3	13025.9	52973.8	1.3_Scan2_[12983,53297]	Lung	19.3	EpCAM+	CD31-	B220-	CD8-	CD4-	TREM2-	23.035841638627623	380	6.020797289396148	318	44.67538472134004	791	14.436758638974375	244	11.788129622632749	302	#N/A	#N/A	6.020797289396148	318	0	0	0	0
1.3_Scan2	4	12986.2	53000.1	1.3_Scan2_[12983,53297]	Lung	31.5	EpCAM+	CD31-	B220-	CD8-	CD4-	TREM2-	10.322790320452336	443	4.301162633521313	531	34.7207430796087	862	21.85154456783609	826	25.6534598056512	804	#N/A	#N/A	4.301162633521313	531	0	0	0	0
1.3_Scan2	5	13054.1	53019.9	1.3_Scan2_[12983,53297]	Lung	26.3	EpCAM+	CD31-	B220-	CD8-	CD4-	TREM2-	30.17349830562821	10	5.423098745182137	833	11.604309544303918	718	11.576700738985563	942	8.0156097709407	902	#N/A	#N/A	5.423098745182137	833	0	0	0	0
1.3_Scan2	6	12945.5	53021.9	1.3_Scan2_[12983,53297]	Lung	45.5	EpCAM-	CD31-	B220-	CD8-	CD4-	TREM2-	15.428869044748549	756	6.020797289396148	837	11.142710621746955	876	34.258575568749606	1150	21.56038033059942	600	#N/A	#N/A	6.020797289396148	837	0	0	0	0
1.3_Scan2	7	13286.2	53025.9	1.3_Scan2_[12983,53297]	Breast_metastasis	7.9	EpCAM-	CD31+	B220-	CD8-	CD4-	TREM2-	5.220153254455275	820	9.219544457292887	811	42.62018301227517	1253	12.272326592787312	747	16.900000000001455	880	#N/A	#N/A	5.220153254455275	820	0	0	0	0
1.3_Scan2	8	12981.7	53030.3	1.3_Scan2_[12983,53297]	Lung	9.5	EpCAM-	CD31-	B220+	CD8-	CD4-	TREM2-	16.866831356247616	730	7.400000000001455	935	21.140009460737275	862	8.919641248392473	826	16.509694121941443	804	#N/A	#N/A	7.400000000001455	935	0	0	0	0
1.3_Scan2	9	13429.5	53045.7	1.3_Scan2_[12983,53297]	Lung	#N/A	EpCAM+	CD31-	B220-	CD8-	CD4-	TREM2-	39.70805963529484	1366	5.1478150704935	1072	16.672132437095375	1246	38.061529133756395	748	30.63233585608803	1374	#N/A	#N/A	5.1478150704935	1072	0	0	0	0
1.3_Scan2	10	13063.1	53048.7	1.3_Scan2_[12983,53297]	Lung	18.8	EpCAM-	CD31+	B220-	CD8-	CD4-	TREM2-	7.454528824816554	7469	7.810889834071059	1092	27.76562623100941	1341	15.479664079043193	1201	22.469757453070525	902	#N/A	#N/A	7.454528824816554	7469	0	0	0	0
1.3_Scan2	11	12796.3	53049.7	1.3_Scan2_[12983,53297]	Breast_metastasis	19	EpCAM+	CD31-	B220-	CD8-	CD4-	TREM2-	11.496521212958584	1204	9.303762679691719	1212	75.58438992278249	313	76.06451209335366	1073	34.3786270813757	1411	#N/A	#N/A	9.303762679691719	1212	0	0	0	0
1.3_Scan2	12	12656	53050.7	1.3_Scan2_[12983,53297]	Breast_metastasis	17.3	EpCAM-	CD31-	B220-	CD8-	CD4-	TREM2-	11.180339887498949	1079	11.08196733436767	1124	57.17779289199418	823	61.002049145908416	751	47.780016743408275	1510	#N/A	#N/A	4.6097722286464435	1173	0	0	0	0
1.3_Scan2	13	13164.7	53077.5	1.3_Scan2_[12983,53297]	Lung	11.1	EpCAM+	CD31-	B220-	CD8-	CD4-	TREM2-	21.433618453264675	1546	6.800735254367722	1348	22.521101216417026	1581	47.27081552078114	999	33.824547299264154	1112	#N/A	#N/A	6.800735254367722	1348	0	0	0	0
1.3_Scan2	14	12946.5	53089.4	1.3_Scan2_[12983,53297]	Lung	5.4	EpCAM-	CD31-	B220-	CD8-	CD4-	TREM2-	10.295630140987	1414	8.06225774829855	1425	41.09659353279943	1221	40.91576713200325	1150	37.31058830948895	1165	#N/A	#N/A	8.06225774829855	1425	0	0	0	0
1.3_Scan2	15	13021.4	53105.7	1.3_Scan2_[12983,53297]	Lung	16.5	EpCAM-	CD31+	B220-	CD8-	CD4-	TREM2-	4.399999999994179	1613	8.634813257968807	1633	6.264982043070834	1627	71.35383661724086	1201	22.864164100176687	1511	#N/A	#N/A	4.399999999994179	1613	0	0	0	0
1.3_Scan2	16	13310	53115.6	1.3_Scan2_[12983,53297]	Lung	20.3	EpCAM-	CD31-	B220-	CD8+	CD4-	TREM2-	16.899999999999636	1724	10.247438704378593	1830	5.909314681077921	1725	24.671643642043094	1805	23.942639787625698	1660	#N/A	#N/A	5.909314681077921	1725	0	0	0	0
1.3_Scan2	17	13442.4	53120.6	1.3_Scan2_[12983,53297]	Lung	#N/A							19.65120861423049	1852	7.905694150420948	1823	13.662357044084214	1917	108.61035862200289	1805	9.121951545586388	1705	#N/A	#N/A	7.905694150420948	1823	0	0	0	0
1.3_Scan2	18	12831.5	53142.4	1.3_Scan2_[12983,53297]	Breast_metastasis	9.5	EpCAM-	CD31+	B220-	CD8-	CD4-	TREM2-	17.772450590731367	2057	9.121951545584613	1962	51.881114097519394	2255	70.96034103638594	2691	48.16243349333671	2170	#N/A	#N/A	9.121951545584613	1962	0	0	0	0
1.3_Scan2	19	13441.9	53143.4	1.3_Scan2_[12983,53297]	Breast_metastasis	1							16.468454693748523	2197	6.5	2022	10.67754653466932	1917	110.17849154894164	1805	29.984162486219226	1899	#N/A	#N/A	6.5	2022	0	0	0	0
1.3_Scan2	20	12936.6	53150.3	1.3_Scan2_[12983,53297]	Lung	31.1	EpCAM-	CD31+	B220-	CD8-	CD4-	TREM2-	32.81981109025532	2178	7.576938695806403	2061	36.388597115032645	1866	59.9683249724368	2384	9.529428104560834	2138	#N/A	#N/A	7.576938695806403	2061	0	0	0	0
1.3_Scan2	21	13418.6	53158.8	1.3_Scan2_[12983,53297]	Lung	0.5	EpCAM+	CD31-	B220-	CD8-	CD4-	TREM2-	14.339107364129562	2045	5.024937810560445	2117	31.821062207288417	1917	92.40091990884348	1805	18.161773041194195	2343	#N/A	#N/A	5.024937810560445	2117	0	0	0	0
1.3_Scan2	22	12630.7	53178.1	1.3_Scan2_[12983,53297]	Breast_metastasis	42.7	EpCAM+	CD31-	B220-	CD8-	CD4-	TREM2-	72.92742968184339	3073	5.70087712549569	2362	10.21077861869646	2261	43.258871922419615	2715	7.416872656316915	2436	#N/A	#N/A	5.70087712549569	2362	0	0	0	0
1.3_Scan2	23	13256.4	53184.6	1.3_Scan2_[12983,53297]	Lung	10.6	EpCAM-	CD31+	B220-	CD8-	CD4-	TREM2-	51.19550761541184	2017	6.435060217278163	2397	38.41588213225977	2090	27.544327909751996	2354	24.38237068047353	2278	#N/A	#N/A	6.435060217278163	2397	0	0	0	0
1.3_Scan2	24	12835.5	53197	1.3_Scan2_[12983,53297]	Breast_metastasis	1	EpCAM-	CD31-	B220-	CD8-	CD4-	TREM2-	5.950630218726056	2597	7.925906888174832	2609	28.114942646212924	2791	16.5423698423197	2691	32.58297101247954	2428	#N/A	#N/A	5.818934610390344	2488	0	0	0	0
1.3_Scan2	25	13305.5	53203.9	1.3_Scan2_[12983,53297]	Lung	3	EpCAM+	CD31-	B220-	CD8-	CD4-	TREM2-	25.059928172283275	2714	6.020797289396148	2574	56.04221623027032	2265	35.27321930303218	2942	9.726767191620922	2626	#N/A	#N/A	4.47213595499958	2634	0	0	0	0
1.3_Scan2	26	12979.3	53223.2	1.3_Scan2_[12983,53297]	Lung	11.4	EpCAM-	CD31-	B220-	CD8-	CD4-	TREM2-	10.264989040420636	2742	13.067899601691053	2679	33.761664650901764	2713	16.430459518832333	2808	38.24604554722001	2813	#N/A	#N/A	10.264989040420636	2742	0	0	0	0
1.3_Scan2	27	13306.5	53227.7	1.3_Scan2_[12983,53297]	Breast_metastasis	1.6	EpCAM+	CD31-	B220-	CD8-	CD4-	TREM2-	25.58906016249546	2714	7.338937252763167	2800	65.03076195155643	3510	17.541949720598712	2942	12.882546332150012	2795	#N/A	#N/A	7.338937252763167	2800	0	0	0	0
1.3_Scan2	28	13066.5	53239.6	1.3_Scan2_[12983,53297]	Lung	12.4	EpCAM+	CD31-	B220-	CD8-	CD4-	TREM2-	13.067899601696928	2854	5.5	2919	10.44796630928682	2967	42.36248340218344	3309	9.626006440886805	2905	#N/A	#N/A	5.5	2919	0	0	0	0
1.3_Scan2	29	13217.3	53245.1	1.3_Scan2_[12983,53297]	Lung	11.9	EpCAM+	CD31-	B220-	CD8-	CD4-	TREM2-	15.590060936381885	3151	7.043436661177043	3059	19.691876497685016	2847	34.563709291679125	2659	15.707959765675593	3157	#N/A	#N/A	7.043436661177043	3059	0	0	0	0
1.3_Scan2	30	12768	53249	1.3_Scan2_[12983,53297]	Breast_metastasis	1	EpCAM-	CD31+	B220-	CD8-	CD4-	TREM2-	7.905694150420948	7514	8.73212459828649	3131	39.853983489734844	3013	48.00802016330264	2941	20.03921156133714	3168	#N/A	#N/A	7.905694150420948	7514	0	0	0	0
1.3_Scan2	32	12583.6	53256.5	1.3_Scan2_[12983,53297]	Breast_metastasis	6.1	EpCAM+	CD31-	B220-	CD8-	CD4-	TREM2-	11.975391434104482	33	7.915806970864957	3125	18.57148351640462	3286	52.385971404565666	3680	17.177310616043663	2978	#N/A	#N/A	5.124451190128974	3166	0	0	0	0
1.3_Scan2	33	12574.6	53264.4	1.3_Scan2_[12983,53297]	Lung	4.7	EpCAM-	CD31+	B220-	CD8-	CD4-	TREM2-	12.410076550933764	3323	7.947955712006668	3274	16.307666908544448	3170	43.26857982416415	3312	23.93094231325082	2978	#N/A	#N/A	7.947955712006668	3274	0	0	0	0
1.3_Scan2	34	12836.4	53265.4	1.3_Scan2_[12983,53297]	Breast_metastasis	6	EpCAM-	CD31-	B220-	CD8-	CD4-	TREM2-	28.622543562722594	3276	9.154780172129595	3270	19.906280415988956	3210	23.477648945327196	3057	14.190489773084334	3259	#N/A	#N/A	9.154780172129595	3270	0	0	0	0
1.3_Scan2	35	12721.4	53275.3	1.3_Scan2_[12983,53297]	Breast_metastasis	1.1	EpCAM+	CD31-	B220-	CD8-	CD4-	TREM2-	8.414867794564207	3301	6.229767250868664	3288	61.39087880133307	4110	39.703148489765226	2941	26.67170785683011	3108	#N/A	#N/A	6.229767250868664	3288	0	0	0	0
1.3_Scan2	36	12704.1	53274.3	1.3_Scan2_[12983,53297]	Breast_metastasis	7.7	EpCAM+	CD31-	B220-	CD8-	CD4-	TREM2-	24.71315439194384	3326	5.249761899362439	3256	58.26019224135808	4110	42.59730038394819	2941	19.30000000000291	3108	#N/A	#N/A	5.249761899362439	3256	0	0	0	0
1.3_Scan2	37	12559.3	53290.7	1.3_Scan2_[12983,53297]	Breast_metastasis	11.3	EpCAM+	CD31-	B220-	CD8-	CD4-	TREM2-	16.883423823385126	3530	7.516648189186454	7513	26.81865022702981	3170	29.984162486215855	3312	7.029224708317106	3398	#N/A	#N/A	5	3419	0	0	0	0
1.3_Scan2	38	12648	53290.7	1.3_Scan2_[12983,53297]	Breast_metastasis	7.8	EpCAM-	CD31-	B220-	CD8-	CD4-	TREM2-	25.768973592286596	3387	7.0611613775653135	3576	56.264020474899965	4249	27.63421791909023	3202	35.33624201863739	3137	#N/A	#N/A	5.954829972383524	3399	0	0	0	0
1.3_Scan2	39	12752.2	53297.6	1.3_Scan2_[12983,53297]	Breast_metastasis	7.7	EpCAM-	CD31+	B220-	CD8-	CD4-	TREM2-	6.400000000001455	3453	6.18465843842649	3548	34.732405617807764	3584	69.0078980986964	2941	32.035136959284195	3682	#N/A	#N/A	6.18465843842649	3548	0	0	0	0
1.3_Scan2	40	13047.7	53311.5	1.3_Scan2_[12983,53297]	Lung	4.3	EpCAM+	CD31-	B220-	CD8-	CD4-	TREM2-	7.9755877526358505	3729	4.031128874149275	3758	14.123030836192367	3998	22.249719099350283	3891	33.52163480500261	3617	#N/A	#N/A	4.031128874149275	3758	0	0	0	0
1.3_Scan2	41	12925.7	53316	1.3_Scan2_[12983,53297]	Breast_metastasis	2	EpCAM+	CD31-	B220-	CD8-	CD4-	TREM2-	28.285155117128458	3573	6.046486583133207	3918	19.896230798821865	3683	27.72183255125876	3541	13.293607486307865	3959	#N/A	#N/A	6.046486583133207	3918	0	0	0	0
1.3_Scan2	42	13222.7	53319.9	1.3_Scan2_[12983,53297]	Breast_metastasis	24.9	EpCAM+	CD31-	B220-	CD8-	CD4-	TREM2-	24.010414407082422	47	6.264982043070834	3882	9.025519375638495	3783	7.360027173864915	3873	22.601991062738417	3608	#N/A	#N/A	6.264982043070834	3882	0	0	0	0
1.3_Scan2	43	13415.1	53325.4	1.3_Scan2_[12983,53297]	Lung	5.6	EpCAM-	CD31+	B220-	CD8-	CD4-	TREM2-	28.20726856680915	3719	6.96419413859206	3928	59.275711720738045	3787	85.9870339062829	7585	20.033971149027256	3710	#N/A	#N/A	6.96419413859206	3928	0	0	0	0
1.3_Scan2	44	13442.9	53330.8	1.3_Scan2_[12983,53297]	Breast_metastasis	#N/A							28.319604517012156	43	9.17877987534291	4208	83.87800665252028	3160	96.91821294266335	5207	33.687980052239865	3710	#N/A	#N/A	8.5	4229	0	0	0	0
1.3_Scan2	45	12845.9	53332.8	1.3_Scan2_[12983,53297]	Breast_metastasis	36.7	EpCAM+	CD31-	B220-	CD8-	CD4-	TREM2-	40.824012541637394	4650	6.435060217278163	4192	60.900656810906526	4577	24.880514464133654	4143	14.70918080655894	3887	#N/A	#N/A	6.435060217278163	4192	0	0	0	0
1.3_Scan2	46	13252.5	53339.8	1.3_Scan2_[12983,53297]	Breast_metastasis	4.7	EpCAM-	CD31+	B220-	CD8-	CD4-	TREM2-	30.68110167513259	4471	9.68813707582515	4259	42.533868857654156	3783	22.016584657930853	4478	12.440257232068639	4033	#N/A	#N/A	9.68813707582515	4259	0	0	0	0
1.3_Scan2	47	13213.8	53342.2	1.3_Scan2_[12983,53297]	Breast_metastasis	1.8	EpCAM-	CD31+	B220-	CD8-	CD4-	TREM2-	6.519202405202649	4308	9.56347217280554	4337	32.06555784638465	3783	26.868010719065982	3873	13.054118124179723	4457	#N/A	#N/A	6.519202405202649	4308	0	0	0	0
1.3_Scan2	48	12522.1	53395.8	1.3_Scan2_[12983,53297]	Breast_metastasis	#N/A							103.1808606283186	3745	9.392017887546507	4874	45.181522772036786	4741	49.18861656928209	5406	32.184623657889105	4821	#N/A	#N/A	8.400000000001455	7543	0	0	0	0
1.3_Scan2	50	13273.8	53413.6	1.3_Scan2_[12983,53297]	Lung	15.2	EpCAM-	CD31-	B220-	CD8-	CD4-	TREM2-	16.011246047701658	5206	7.632168761236874	5129	13.282319074619782	4988	21.356497840232503	4920	14.70918080655894	5097	#N/A	#N/A	7.632168761236874	5129	0	0	0	0
1.3_Scan2	51	13400.7	53445.9	1.3_Scan2_[12983,53297]	Lung	24.2	EpCAM-	CD31+	B220-	CD8-	CD4-	TREM2-	14.860013458946144	5574	5.060632371553264	5392	13.651739815863104	5547	31.439624679690848	5752	35.4919709230103	5762	#N/A	#N/A	5.060632371553264	5392	0	0	0	0
1.3_Scan2	52	13332.3	53453.3	1.3_Scan2_[12983,53297]	Lung	9.3	EpCAM+	CD31-	B220-	CD8-	CD4-	TREM2-	7.523961722392006	5461	4.6097722286464435	5531	34.8554156480781	5110	20.42155723739116	5568	31.465854509290743	5608	#N/A	#N/A	4.6097722286464435	5531	0	0	0	0
1.3_Scan2	53	13090.3	53491.5	1.3_Scan2_[12983,53297]	Lung	8.9	EpCAM-	CD31+	B220-	CD8-	CD4-	TREM2-	16.984993376506672	5927	9.17877987534291	5913	9.518928511129452	5985	56.06291109102276	5400	38.614505046681835	5669	#N/A	#N/A	9.17877987534291	5913	0	0	0	0
1.3_Scan2	54	12990.7	53491.5	1.3_Scan2_[12983,53297]	Breast_metastasis	12.3	EpCAM+	CD31-	B220-	CD8-	CD4-	TREM2-	31.46823795511858	6079	5.1478150704935	5921	21.369370603743047	6201	22.083930809527992	6116	27.453597214211417	6261	#N/A	#N/A	5.1478150704935	5921	0	0	0	0
1.3_Scan2	55	12634.1	53496.4	1.3_Scan2_[12983,53297]	Breast_metastasis	21.8	EpCAM+	CD31-	B220-	CD8-	CD4-	TREM2-	54.23218601531894	5677	6.800735254367722	6080	19.462014284241583	6154	50.064458451079226	5512	15.951175505273275	6089	#N/A	#N/A	6.664082832618296	6075	0	0	0	0
1.3_Scan2	56	12597	53502.9	1.3_Scan2_[12983,53297]	Breast_metastasis	41.2	EpCAM-	CD31-	B220-	CD8-	CD4-	TREM2-	87.87223679865934	6364	6.325345840347106	6128	42.05294282211239	6304	39.05700961415363	5962	23.348233337877325	6089	#N/A	#N/A	6.325345840347106	6128	0	0	0	0
1.3_Scan2	57	12918.3	53505.4	1.3_Scan2_[12983,53297]	Breast_metastasis	10.5	EpCAM+	CD31-	B220-	CD8-	CD4-	TREM2-	32.815240361758015	6107	5.5901699437494745	6060	40.077175549183615	5865	28.74526047890261	6024	9.453041838478626	6223	#N/A	#N/A	5.5901699437494745	6060	0	0	0	0
1.3_Scan2	58	13384.9	53526.7	1.3_Scan2_[12983,53297]	Lung	26.8	EpCAM+	CD31-	B220-	CD8-	CD4-	TREM2-	25.204959829366203	6395	5.456189146282643	6409	23.482972554600348	6546	47.62362858917866	6361	28.86693610344098	6593	#N/A	#N/A	5.456189146282643	6409	0	0	0	0
1.3_Scan2	59	12574.6	53531.6	1.3_Scan2_[12983,53297]	Breast_metastasis	37.2	EpCAM+	CD31-	B220-	CD8-	CD4-	TREM2-	79.72935469449048	6892	6.551335741663635	6392	52.27169406093609	6711	43.21342384028271	5962	36.08462276372017	6496	#N/A	#N/A	6.551335741663635	6392	0	0	0	0
1.3_Scan2	60	13046.2	53541.1	1.3_Scan2_[12983,53297]	Lung	27.5	EpCAM+	CD31-	B220-	CD8-	CD4-	TREM2-	12.665701717633011	6406	4.123105625617661	6492	6.5	6430	52.35198181539888	6116	48.34014894474281	6882	#N/A	#N/A	4.123105625617661	6492	0	0	0	0
1.3_Scan2	61	12532.5	53541.6	1.3_Scan2_[12983,53297]	Breast_metastasis	#N/A	EpCAM+	CD31-	B220-	CD8-	CD4-	TREM2-	86.40856439034705	69	5.408326913195984	6465	85.88177920839793	6711	57.4947823719667	5962	37.96379854545363	6145	#N/A	#N/A	5.408326913195984	6465	0	0	0	0
1.3_Scan2	62	12905.4	53583.2	1.3_Scan2_[12983,53297]	Lung	52.4	EpCAM-	CD31+	B220-	CD8-	CD4-	TREM2-	8.609297300007164	6789	5.423098745182137	6861	25.251732613819343	6698	69.40576344944293	6347	23.530830839556305	6687	#N/A	#N/A	5.423098745182137	6861	0	0	0	0
1.3_Scan2	63	12696.1	53591.6	1.3_Scan2_[12983,53297]	Breast_metastasis	11.4	EpCAM-	CD31-	B220-	CD8-	CD4-	TREM2-	40.38873605351309	7313	5.000999900021421	6878	31.058654188489548	7227	15.414603465544921	6940	18.826576959177572	6769	#N/A	#N/A	5.000999900021421	6878	0	0	0	0
1.3_Scan2	64	13359.1	53594.6	1.3_Scan2_[12983,53297]	Lung	24.2	EpCAM+	CD31-	B220-	CD8-	CD4-	TREM2-	28.73917187393946	6701	5.640035460881211	7003	6.870953354520415	6928	69.88705173349524	6361	23.867341703675763	7134	#N/A	#N/A	5.640035460881211	7003	0	0	0	0
1.3_Scan2	65	13009.5	53598.6	1.3_Scan2_[12983,53297]	Lung	25	EpCAM+	CD31-	B220-	CD8-	CD4-	TREM2-	15.51837620371524	7121	6.4776538962803	6986	23.54676198546191	7091	92.23388748176814	6116	16.670932787340185	6917	#N/A	#N/A	6.4776538962803	6986	0	0	0	0
1.3_Scan2	66	12814.6	53600.1	1.3_Scan2_[12983,53297]	Lung	42.2	EpCAM-	CD31+	B220-	CD8-	CD4-	TREM2-	17.35569070939025	7100	5.899999999999636	7024	22.548835890125428	6809	22.752802025246176	6926	16.468454693748523	6848	#N/A	#N/A	5.899999999999636	7024	0	0	0	0
1.3_Scan2	67	12830.5	53619.4	1.3_Scan2_[12983,53297]	Lung	#N/A	EpCAM+	CD31-	B220-	CD8-	CD4-	TREM2-	10.44796630928863	7100	4.242640687119285	7224	39.601136347333274	7119	46.14249668147805	6926	15.84834376204671	7118	#N/A	#N/A	4.242640687119285	7224	0	0	0	0
1.3_Scan2	68	12706	53622.4	1.3_Scan2_[12983,53297]	Breast_metastasis	5.1	EpCAM-	CD31-	B220-	CD8-	CD4+	TREM2-	13.732079230765885	7327	6.574191965558586	7278	5.899999999999636	7227	14.023551618617786	7107	6.020797289396148	7192	#N/A	#N/A	5.899999999999636	7227	0	0	0	0
1.3_Scan2	69	12526.5	53627.8	1.3_Scan2_[12983,53297]	Lung	1.1	EpCAM-	CD31+	B220-	CD8-	CD4-	TREM2-	2.1213203435596424	7621	8.023091673415054	7208	109.11003620199223	6711	109.64105070638497	7289	83.88623248185549	7185	#N/A	#N/A	2.1213203435596424	7621	0	0	0	0
1.3_Scan2	70	13023.9	53627.3	1.3_Scan2_[12983,53297]	Lung	#N/A	EpCAM-	CD31-	B220-	CD8-	CD4-	TREM2-	15.988120589988458	7199	8.268010643437561	7326	37.99381528617528	7147	122.0754684611136	6116	23.213142829011602	7105	#N/A	#N/A	8.268010643437561	7326	0	0	0	0
1.3_Scan2	71	13029.8	53640.7	1.3_Scan2_[12983,53297]	Lung	#N/A	EpCAM+	CD31-	B220-	CD8-	CD4-	TREM2-	22.752802025241067	7199	6.5734313718122515	7326	49.56309110618222	7147	136.2216208977077	6116	32.47214190656074	7105	#N/A	#N/A	6.5734313718122515	7326	0	0	0	0
1.3_Scan2	72	13124.5	53642.2	1.3_Scan2_[12983,53297]	Lung	#N/A							16.13753388841844	7287	6.222539674437245	7351	73.17793383254187	7011	179.5769751387934	6116	42.8553380572349	7154	#N/A	#N/A	6.222539674437245	7351	0	0	0	0
1.3_Scan2	73	12543.4	52955.5	1.3_Scan2_[12983,53297]	Breast_metastasis	4.6	EpCAM+	CD31-	B220-	CD8-	CD4-	TREM2-	21.691011963483877	212	5.024937810560445	111	91.51535390304836	823	31.03191905119926	326	34.12989891575713	399	#N/A	#N/A	5.024937810560445	111	0	0	0	0
1.3_Scan2	74	12691.2	52952	1.3_Scan2_[12983,53297]	Lung	#N/A							41.62847583085664	279	3.640054944640259	129	109.19180372170975	823	64.02702554390599	751	104.00312495305151	604	#N/A	#N/A	3.640054944640259	129	0	0	0	0
1.3_Scan2	75	12717.9	52953.5	1.3_Scan2_[12983,53297]	Lung	#N/A	EpCAM+	CD31-	B220-	CD8-	CD4-	TREM2-	27.30457837066999	7433	6.4776538962803	116	100.26110911016367	133	62.328484659904746	751	103.70462863344169	576	#N/A	#N/A	5.024937810560445	76	0	0	0	0
1.3_Scan2	76	12722.9	52953	1.3_Scan2_[12983,53297]	Lung	#N/A							22.322410264128035	7433	5.024937810560445	75	95.28399655765988	133	64.02413607382745	751	99.60923651951178	576	#N/A	#N/A	5.024937810560445	75	0	0	0	0
1.3_Scan2	77	12729.8	52953	1.3_Scan2_[12983,53297]	Lung	#N/A	EpCAM+	CD31-	B220-	CD8-	CD4-	TREM2-	15.432433379089794	7433	6.363961030678928	140	88.39055379394448	133	66.27473123295141	751	93.73137148255157	576	#N/A	#N/A	6.363961030678928	140	0	0	0	0
1.3_Scan2	78	12736.3	52952	1.3_Scan2_[12983,53297]	Lung	#N/A							9.121951545586388	7433	5.852349955359813	140	81.95266926708476	133	69.85477793250746	751	88.9062427504394	576	#N/A	#N/A	5.852349955359813	140	0	0	0	0
1.3_Scan2	79	12749.2	52952.5	1.3_Scan2_[12983,53297]	Breast_metastasis	#N/A							4.272001872658765	7433	7.42024258363537	137	69.04679572579708	133	70.58965929936242	263	78.43124377440314	576	#N/A	#N/A	4.272001872658765	7433	0	0	0	0
1.3_Scan2	80	12765	52952	1.3_Scan2_[12983,53297]	Breast_metastasis	#N/A							19.900753754568473	7433	4.272001872658765	130	53.33488539408366	133	55.73553624035704	263	67.61841465163106	576	#N/A	#N/A	4.272001872658765	130	0	0	0	0
1.3_Scan2	81	12775.5	52953	1.3_Scan2_[12983,53297]	Breast_metastasis	#N/A	EpCAM-	CD31-	B220-	CD8-	CD4-	TREM2-	30.316497159136905	7433	9.486832980505138	130	42.78738131739346	133	45.65084884205484	263	60.519418371295515	576	#N/A	#N/A	4.712748667179164	141	0	0	0	0
1.3_Scan2	82	12786.9	52953	1.3_Scan2_[12983,53297]	Breast_metastasis	#N/A							33.2543230272367	7451	11.410959644133055	191	31.455365202140722	133	35.57358570625336	263	55.09627936621401	576	#N/A	#N/A	4.716990566028302	120	0	0	0	0
1.3_Scan2	83	12792.8	52952	1.3_Scan2_[12983,53297]	Breast_metastasis	#N/A							34.43312358761257	7451	11.331813623601047	173	25.789338882570355	133	31.34533458108508	263	53.99416635155965	576	#N/A	#N/A	5.984145720150514	82	0	0	0	0
1.3_Scan2	84	12807.2	52952.5	1.3_Scan2_[12983,53297]	Lung	#N/A							38.39596332949412	7451	10.01299156096862	7442	11.79237041480601	133	21.691011963486286	263	51.1220109150633	576	#N/A	#N/A	4.031128874149275	132	0	0	0	0
1.3_Scan2	85	12921.2	52953	1.3_Scan2_[12983,53297]	Lung	#N/A							8.04114419719128	121	8.25651258098902	150	15.12679741386172	151	78.86222162734326	216	3.905124837953327	127	#N/A	#N/A	3.905124837953327	127	0	0	0	0
1.3_Scan2	86	12941.1	52954	1.3_Scan2_[12983,53297]	Lung	#N/A	EpCAM+	CD31-	B220-	CD8-	CD4-	TREM2-	27.80449603931099	121	18.307648674803588	236	9.829038610160206	151	72.6609936623495	244	17.51456536714478	127	#N/A	#N/A	6.087692502089418	87	0	0	0	0
1.3_Scan2	87	12947	52952.5	1.3_Scan2_[12983,53297]	Lung	#N/A							26.682203807031414	138	6.087692502089418	86	14.436758638975634	189	67.2886320265173	244	21.805733191069887	276	#N/A	#N/A	6.087692502089418	86	0	0	0	0
1.3_Scan2	88	13000.6	52953	1.3_Scan2_[12983,53297]	Lung	#N/A							4.534313619501581	7434	12.857682528357651	205	59.04074864024032	189	17.550498568417513	193	18.821530224721457	243	#N/A	#N/A	4.534313619501581	7434	0	0	0	0
1.3_Scan2	89	13007	52952.5	1.3_Scan2_[12983,53297]	Lung	#N/A							4.6097722286464435	7434	10.69626102897785	168	65.39434226292053	189	14.000357138303155	193	18.906083676957252	243	#N/A	#N/A	4.6097722286464435	7434	0	0	0	0
1.3_Scan2	90	13022.4	52954	1.3_Scan2_[12983,53297]	Lung	#N/A	EpCAM+	CD31-	B220-	CD8-	CD4-	TREM2-	18.508376482014476	7434	7.068238818830234	154	64.07027391856539	791	14.071957930580423	193	24.53670719554863	243	#N/A	#N/A	7.068238818830234	154	0	0	0	0
1.3_Scan2	91	13132.5	52952.5	1.3_Scan2_[12983,53297]	Lung	#N/A							74.8131672902563	508	5.604462507680471	106	21.366328650473427	245	98.58037330016803	999	62.55429641519403	656	#N/A	#N/A	5.604462507680471	106	0	0	0	0
1.3_Scan2	92	13184	52952	1.3_Scan2_[12983,53297]	Lung	#N/A							44.2448867102163	508	3.3541019662496847	123	15.373353570382024	110	81.79663807272566	974	32.61426068455053	358	#N/A	#N/A	3.3541019662496847	123	0	0	0	0
1.3_Scan2	93	13202.9	52952.5	1.3_Scan2_[12983,53297]	Lung	#N/A							43.51976562436739	508	8.532877591996376	114	34.214616759506825	110	77.33078300392586	879	32.10685285106303	358	#N/A	#N/A	8.532877591996376	114	0	0	0	0
1.3_Scan2	94	13231.1	52952	1.3_Scan2_[12983,53297]	Lung	#N/A							52.59068358559078	387	8.06225774829855	95	57.33314922451093	647	73.43922657544952	879	26.658019431307864	155	#N/A	#N/A	8.06225774829855	95	0	0	0	0
1.3_Scan2	95	13238.1	52956	1.3_Scan2_[12983,53297]	Breast_metastasis	3.3	EpCAM+	CD31-	B220-	CD8-	CD4-	TREM2-	44.5800403768297	387	6.400000000001455	163	53.52102390649865	700	70.03370617067324	879	18.821530224718344	155	#N/A	#N/A	6.400000000001455	163	0	0	0	0
1.3_Scan2	96	13245.5	52953	1.3_Scan2_[12983,53297]	Breast_metastasis	#N/A							41.02413923533053	387	5.385164807134504	139	57.196678225225575	700	71.70976223639327	747	13.174596768023438	155	#N/A	#N/A	5.385164807134504	139	0	0	0	0
1.3_Scan2	97	13263.4	52953.5	1.3_Scan2_[12983,53297]	Lung	#N/A	EpCAM+	CD31-	B220-	CD8-	CD4-	TREM2-	30.996774025692133	387	7.69220384545402	164	62.082525721816125	700	63.6575997034136	747	9.829038610160206	155	#N/A	#N/A	7.69220384545402	164	0	0	0	0
1.3_Scan2	98	13387.8	52956.5	1.3_Scan2_[12983,53297]	Breast_metastasis	4	EpCAM-	CD31-	B220-	CD8-	CD4-	TREM2-	11.52475596271021	220	10.412012293501688	115	106.15771286157069	1254	17.464535493394912	143	23.36236289419527	190	#N/A	#N/A	10.412012293501688	115	0	0	0	0
1.3_Scan2	99	13424.5	52954	1.3_Scan2_[12983,53297]	Breast_metastasis	#N/A	EpCAM+	CD31-	B220-	CD8-	CD4-	TREM2-	37.763739221640826	237	11.900420160650485	165	108.3956179926093	1246	19.710149669649187	143	18.461310896033922	190	#N/A	#N/A	10.507616285342381	102	0	0	0	0
1.3_Scan2	100	13440.9	52953	1.3_Scan2_[12983,53297]	Lung	#N/A							53.516539499486356	237	2.5	7438	109.17330259729108	1236	36.04843963335892	143	33.485817893549935	190	#N/A	#N/A	2.5	7438	0	0	0	0
1.3_Scan2	101	13173.6	52952.5	1.3_Scan2_[12983,53297]	Lung	#N/A							47.232615849642094	508	4.301162633521313	131	5.000999900019639	110	83.09632964217165	974	36.58551625985079	358	#N/A	#N/A	4.301162633521313	131	0	0	0	0
1.3_Scan2	102	13414.1	52952.5	1.3_Scan2_[12983,53297]	Lung	#N/A							29.316377675287594	237	10.507616285342381	99	111.13379324039862	1246	10.462313319720144	143	13.191285001850126	190	#N/A	#N/A	4.6097722286464435	7437	0	0	0	0
1.3_Scan2	103	13120.1	52952.5	1.3_Scan2_[12983,53297]	Lung	#N/A							79.75587752636018	380	5.0990195135927845	109	24.860008045051572	227	104.96142148427872	942	57.68674024418426	656	#N/A	#N/A	5.0990195135927845	109	0	0	0	0
1.3_Scan2	104	13179.1	52952.5	1.3_Scan2_[12983,53297]	Lung	#N/A							45.130588296629426	508	4.6097722286464435	131	10.44796630928682	110	81.98688919577606	974	33.90943821415817	358	#N/A	#N/A	4.6097722286464435	131	0	0	0	0
1.3_Scan2	105	12700.6	52953.5	1.3_Scan2_[12983,53297]	Lung	#N/A	EpCAM+	CD31-	B220-	CD8-	CD4-	TREM2-	44.60280260252748	7433	4.031128874149275	7407	115.715599639808	823	61.1657583947097	751	111.58001613192212	604	#N/A	#N/A	4.031128874149275	7407	0	0	0	0
1.3_Scan2	106	13137.9	52954	1.3_Scan2_[12983,53297]	Lung	#N/A	EpCAM+	CD31-	B220-	CD8-	CD4-	TREM2-	69.54437432316091	508	9.72676719162268	162	17.37267970118733	245	94.46322035586395	999	62.8012738724293	358	#N/A	#N/A	5.604462507680471	91	0	0	0	0
1.3_Scan2	107	13102.7	52953	1.3_Scan2_[12983,53297]	Lung	#N/A							63.863056613349016	380	6.020797289396148	108	14.615402833998175	227	89.99027725260193	193	51.81891546529937	401	#N/A	#N/A	6.020797289396148	108	0	0	0	0
1.3_Scan2	108	13108.7	52953.5	1.3_Scan2_[12983,53297]	Lung	#N/A	EpCAM+	CD31-	B220-	CD8-	CD4-	TREM2-	68.9640486050509	380	5.220153254455275	7439	16.292943257743225	227	95.88013350011656	193	54.3323108288245	656	#N/A	#N/A	5.220153254455275	7439	0	0	0	0
1.3_Scan2	109	13115.1	52953.5	1.3_Scan2_[12983,53297]	Lung	#N/A	EpCAM+	CD31-	B220-	CD8-	CD4-	TREM2-	74.77031496523051	380	6.399999999999636	108	20.37694775966287	227	100.93215543126186	942	55.40541489782376	656	#N/A	#N/A	5.0990195135927845	103	0	0	0	0
1.3_Scan2	110	13168.7	52953.5	1.3_Scan2_[12983,53297]	Lung	#N/A	EpCAM-	CD31-	B220-	CD8-	CD4+	TREM2-	48.689321211122284	508	7.810889834071059	131	25.255692427651915	252	83.417803855055	974	38.6927641814305	358	#N/A	#N/A	5.000999900019639	101	0	0	0	0
1.3_Scan2	111	12548.4	52955	1.3_Scan2_[12983,53297]	Breast_metastasis	0.5	EpCAM+	CD31-	B220-	CD8-	CD4-	TREM2-	26.431988196123175	212	3.899999999999636	119	88.49412409872303	823	28.62743439430393	326	35.74632848279377	399	#N/A	#N/A	3.899999999999636	119	0	0	0	0
1.3_Scan2	112	12557.3	52954.5	1.3_Scan2_[12983,53297]	Lung	#N/A	EpCAM+	CD31-	B220-	CD8-	CD4-	TREM2-	34.94352586674618	212	3.905124837953327	136	83.281270403376	823	25.86986664055621	326	39.70617080504956	399	#N/A	#N/A	3.0413812651491097	7406	0	0	0	0
1.3_Scan2	113	13032.8	52954	1.3_Scan2_[12983,53297]	Lung	#N/A	EpCAM+	CD31-	B220-	CD8-	CD4-	TREM2-	28.869360921225084	7434	9.783659846908684	154	65.20766826071964	718	22.16528817768909	193	23.23983648824003	302	#N/A	#N/A	9.783659846908684	154	0	0	0	0
1.3_Scan2	114	13211.3	52954	1.3_Scan2_[12983,53297]	Lung	#N/A	EpCAM+	CD31-	B220-	CD8-	CD4-	TREM2-	44.59260028300498	508	7.359347797190707	142	42.602934171250176	110	73.48959109969424	879	34.197660738708485	358	#N/A	#N/A	7.359347797190707	142	0	0	0	0
1.3_Scan2	115	13398.2	52956	1.3_Scan2_[12983,53297]	Lung	#N/A	EpCAM+	CD31-	B220-	CD8-	CD4-	TREM2-	15.393829932803012	237	7.46726188103923	179	106.82307803091854	1254	7.280109889280518	143	14.462710672623498	190	#N/A	#N/A	4.031128874149275	118	0	0	0	0
1.3_Scan2	116	12711.5	52954.5	1.3_Scan2_[12983,53297]	Lung	#N/A	EpCAM+	CD31-	B220-	CD8-	CD4-	TREM2-	33.7037089947093	7433	6.4776538962803	75	106.62931116723993	133	60.34036791402581	751	108.8974288034387	576	#N/A	#N/A	6.4776538962803	75	0	0	0	0
1.3_Scan2	117	12824.5	52954.5	1.3_Scan2_[12983,53297]	Breast_metastasis	#N/A	EpCAM+	CD31-	B220-	CD8-	CD4-	TREM2-	47.742852868255234	7451	8.840814442121026	153	6.870953354520415	133	18.81621641032265	263	38.81816585054059	149	#N/A	#N/A	6.870953354520415	133	0	0	0	0
1.3_Scan2	118	13402.2	52955.5	1.3_Scan2_[12983,53297]	Lung	#N/A	EpCAM-	CD31-	B220-	CD8-	CD4-	TREM2-	18.257053431484366	237	4.031128874149275	115	107.65323961683514	1254	3.905124837953327	143	11.963277142991462	190	#N/A	#N/A	3.905124837953327	143	0	0	0	0
1.3_Scan2	119	12552.3	52955	1.3_Scan2_[12983,53297]	Lung	2.8	EpCAM+	CD31-	B220-	CD8-	CD4-	TREM2-	30.056613249000105	212	3.899999999999636	111	85.96580715610267	823	26.892378102357824	326	37.06925950163801	399	#N/A	#N/A	3.899999999999636	111	0	0	0	0
1.3_Scan2	120	12782.9	52955.5	1.3_Scan2_[12983,53297]	Breast_metastasis	#N/A	EpCAM-	CD31-	B220-	CD8-	CD4-	TREM2-	31.26179777299791	7451	9.626006440888297	177	35.231945731112425	133	37.885749299705616	263	54.58250635505772	576	#N/A	#N/A	4.716990566028302	82	0	0	0	0
1.3_Scan2	121	12913.3	52954.5	1.3_Scan2_[12983,53297]	Lung	#N/A	EpCAM-	CD31+	B220-	CD8-	CD4-	TREM2-	12.066896867048767	126	6.705221845697473	160	21.76235281397818	151	70.82351304475077	216	10.507616285344183	127	#N/A	#N/A	5.950630218724406	135	0	0	0	0
1.3_Scan2	122	13125	52955.5	1.3_Scan2_[12983,53297]	Lung	#N/A	EpCAM+	CD31-	B220-	CD8-	CD4-	TREM2-	79.55601799989668	508	5.423098745183949	157	24.563590942694585	245	100.44421337240122	999	56.57994344288414	656	#N/A	#N/A	5.423098745183949	157	0	0	0	0
1.3_Scan2	123	13185.5	52955	1.3_Scan2_[12983,53297]	Lung	#N/A	EpCAM+	CD31-	B220-	CD8-	CD4-	TREM2-	40.990974616369925	508	9.453041838476818	131	16.866831356243992	110	78.6583752692646	974	29.312795840721776	358	#N/A	#N/A	3.3541019662496847	92	0	0	0	0
1.3_Scan2	124	13410.1	52955.5	1.3_Scan2_[12983,53297]	Lung	#N/A	EpCAM-	CD31-	B220-	CD8-	CD4-	TREM2-	24.3238566021115	237	11.91049956970703	115	108.73752802045726	1254	5.500909015789703	143	9.413288479592419	190	#N/A	#N/A	4.031128874149275	7437	0	0	0	0
1.3_Scan2	125	12842.4	52955.5	1.3_Scan2_[12983,53297]	Lung	#N/A	EpCAM+	CD31-	B220-	CD8-	CD4-	TREM2-	51.73490117899261	250	7.467261881037428	134	24.34625227832745	133	10.44796630928863	216	21.140009460737275	149	#N/A	#N/A	7.467261881037428	134	0	0	0	0
1.3_Scan2	126	12901.4	52956.5	1.3_Scan2_[12983,53297]	Lung	#N/A	EpCAM-	CD31+	B220-	CD8-	CD4-	TREM2-	7.359347797190707	178	10.833743581975973	160	32.99469654353651	151	58.75678684203236	216	22.30560467685305	127	#N/A	#N/A	6.519202405202649	135	0	0	0	0
1.3_Scan2	127	12923.7	52956	1.3_Scan2_[12983,53297]	Lung	#N/A	EpCAM-	CD31-	B220+	CD8-	CD4-	TREM2-	10.507616285344183	121	5.900000000001455	161	11.496521212958584	151	80.90797241310774	216	30.02215848336145	276	#N/A	#N/A	3.905124837953327	85	0	0	0	0
1.3_Scan2	128	12527.5	52957	1.3_Scan2_[12983,53297]	Breast_metastasis	5	EpCAM+	CD31-	B220-	CD8-	CD4-	TREM2-	9.062008607368567	212	4.940647730815104	156	102.23365395015541	823	41.93900332626163	326	33.86871712952548	399	#N/A	#N/A	4.940647730815104	156	0	0	0	0
1.3_Scan2	129	12690.2	52955.5	1.3_Scan2_[12983,53297]	Breast_metastasis	1	EpCAM+	CD31-	B220-	CD8-	CD4-	TREM2-	38.839155500605216	279	7.338937252764877	167	106.21534729030628	823	60.85236232061981	751	101.43027161552934	604	#N/A	#N/A	3.640054944640259	74	0	0	0	0
1.3_Scan2	130	12766.5	52956	1.3_Scan2_[12983,53297]	Breast_metastasis	#N/A	EpCAM+	CD31-	B220-	CD8-	CD4-	TREM2-	21.393690658695824	7433	8.532877591998167	181	51.60968901282043	133	53.00943312279551	263	63.612891775173395	576	#N/A	#N/A	4.272001872658765	80	0	0	0	0
1.3_Scan2	131	13176.1	52956	1.3_Scan2_[12983,53297]	Lung	#N/A	EpCAM+	CD31-	B220-	CD8-	CD4-	TREM2-	43.002558063444006	508	9.453041838476818	123	7.810889834071059	110	79.12584912656823	974	32.28931711882165	358	#N/A	#N/A	4.301162633521313	101	0	0	0	0
1.3_Scan2	132	12805.2	52956	1.3_Scan2_[12983,53297]	Breast_metastasis	1.5	EpCAM-	CD31-	B220-	CD8-	CD4-	TREM2-	34.3656805548773	7451	6.419501538283064	7442	12.938701635016962	133	19.78004044485459	263	47.72850301444475	576	#N/A	#N/A	4.031128874149275	84	0	0	0	0
1.3_Scan2	133	12818.1	52957	1.3_Scan2_[12983,53297]	Breast_metastasis	4.7	EpCAM-	CD31-	B220-	CD8-	CD4+	TREM2-	41.365807135844626	7451	6.705221845697473	174	21.510230124294903	313	14.83374531263383	263	44.8165148131807	149	#N/A	#N/A	6.705221845697473	174	0	0	0	0
1.3_Scan2	134	12835	52956.5	1.3_Scan2_[12983,53297]	Lung	0.5	EpCAM+	CD31-	B220-	CD8-	CD4-	TREM2-	54.92294602440672	7451	4.879549159503354	153	16.907394831847622	133	12.606347607456382	216	28.130055101262325	149	#N/A	#N/A	4.879549159503354	153	0	0	0	0
1.3_Scan2	135	12907.9	52957	1.3_Scan2_[12983,53297]	Lung	#N/A	EpCAM-	CD31-	B220-	CD8-	CD4-	TREM2-	5.950630218724406	121	5.17397332811147	160	26.488676826146857	151	65.11113576032925	216	15.83161394173173	127	#N/A	#N/A	5.17397332811147	160	0	0	0	0
1.3_Scan2	136	12560.3	52957	1.3_Scan2_[12983,53297]	Lung	#N/A	EpCAM+	CD31-	B220-	CD8-	CD4-	TREM2-	37.16180835212336	212	3.905124837953327	112	79.49163478002086	823	22.92596780945441	326	39.167971609464026	399	#N/A	#N/A	3.905124837953327	112	0	0	0	0
1.3_Scan2	137	12755.1	52957	1.3_Scan2_[12983,53297]	Breast_metastasis	#N/A	EpCAM+	CD31-	B220-	CD8-	CD4-	TREM2-	10.344563789739652	7433	7.766595135580033	176	63	133	63.741979887669686	263	71.02478440657109	576	#N/A	#N/A	7.42024258363537	79	0	0	0	0
1.3_Scan2	138	12973.3	52957	1.3_Scan2_[12983,53297]	Lung	#N/A	EpCAM-	CD31+	B220-	CD8-	CD4-	TREM2-	30.7162823271314	7434	13.836184445145284	258	31.62910052467445	189	40.793381816173245	244	11.305308487610223	221	#N/A	#N/A	11.305308487610223	221	0	0	0	0
1.3_Scan2	139	13247.5	52958	1.3_Scan2_[12983,53297]	Breast_metastasis	#N/A	EpCAM+	CD31-	B220-	CD8-	CD4-	TREM2-	36.080188469571745	387	7.963039620648826	211	52.64085865561078	700	66.41152008499769	747	9.217917335277015	155	#N/A	#N/A	5.385164807134504	96	0	0	0	0
1.3_Scan2	140	12734.3	52957.5	1.3_Scan2_[12983,53297]	Lung	1	EpCAM+	CD31-	B220-	CD8-	CD4-	TREM2-	11.44814395437233	7433	6.363961030678928	77	83.80149163350366	133	64.04404734243407	751	87.52468223307116	576	#N/A	#N/A	5.852349955359813	78	0	0	0	0
1.3_Scan2	141	12776.9	52957.5	1.3_Scan2_[12983,53297]	Breast_metastasis	#N/A	EpCAM-	CD31-	B220-	CD8-	CD4-	TREM2-	31.069277429638177	7451	5.9211485372364345	177	41.20303386887985	133	42.66766925905541	263	56.00401771301712	576	#N/A	#N/A	4.712748667179164	81	0	0	0	0
1.3_Scan2	142	13216.3	52959.4	1.3_Scan2_[12983,53297]	Lung	#N/A	EpCAM+	CD31-	B220-	CD8-	CD4-	TREM2-	42.09251714972341	508	6.519202405202649	201	47.19544469543499	647	67.1547466676782	879	31.681224723797232	445	#N/A	#N/A	6.519202405202649	201	0	0	0	0
1.3_Scan2	143	13405.2	52958	1.3_Scan2_[12983,53297]	Lung	#N/A	EpCAM-	CD31-	B220-	CD8+	CD4-	TREM2-	18.867167248955962	237	7.280109889280518	115	105.51952425972995	1254	32.234918954447714	446	8.183520025026937	190	#N/A	#N/A	3.905124837953327	118	0	0	0	0
1.3_Scan2	144	13116.6	52960.4	1.3_Scan2_[12983,53297]	Lung	#N/A	EpCAM+	CD31-	B220-	CD8-	CD4-	TREM2-	73.68106948192151	380	7.0611613775653135	109	17.83143292054758	227	96.7735501053886	942	49.10824777977578	656	#N/A	#N/A	7.0611613775653135	109	0	0	0	0
1.3_Scan2	145	12785.4	52960.9	1.3_Scan2_[12983,53297]	Breast_metastasis	#N/A	EpCAM-	CD31-	B220-	CD8-	CD4-	TREM2-	25.527436220658288	7451	4.031128874149275	191	32.93174760015112	133	33.52163480500433	263	48.643396263005755	576	#N/A	#N/A	4.031128874149275	191	0	0	0	0
1.3_Scan2	146	12791.8	52959.4	1.3_Scan2_[12983,53297]	Breast_metastasis	#N/A	EpCAM-	CD31-	B220-	CD8-	CD4-	TREM2-	26.967387711822703	7451	6.264982043070834	173	26.409278672467835	133	28.175343831089112	263	47.32071428032117	576	#N/A	#N/A	6.264982043070834	173	0	0	0	0
1.3_Scan2	147	13163.2	52959.4	1.3_Scan2_[12983,53297]	Lung	#N/A	EpCAM+	CD31-	B220-	CD8-	CD4-	TREM2-	47.15007953333427	508	8.438601779917015	199	8.065977932031377	110	79.25055204855161	999	38.529599011665674	358	#N/A	#N/A	8.065977932031377	110	0	0	0	0
1.3_Scan2	148	12551.8	52959.4	1.3_Scan2_[12983,53297]	Lung	1.5	EpCAM+	CD31-	B220-	CD8-	CD4-	TREM2-	28.342371107582714	212	4.428317965098352	119	82.94582569364199	823	23.129418496799506	326	32.84021924408727	399	#N/A	#N/A	4.428317965098352	119	0	0	0	0
1.3_Scan2	149	12862.7	52961.4	1.3_Scan2_[12983,53297]	Lung	7.6	EpCAM-	CD31-	B220+	CD8-	CD4-	TREM2-	30.62025473440723	250	8.065977932031377	225	44.8165148131807	133	19.81766888410547	216	49.632449063084586	410	#N/A	#N/A	8.065977932031377	225	0	0	0	0
1.3_Scan2	150	12918.8	52960.9	1.3_Scan2_[12983,53297]	Lung	#N/A	EpCAM+	CD31-	B220-	CD8-	CD4-	TREM2-	8.438601779917015	121	5.000999900021421	161	15.300000000001091	151	75.56560063944404	216	6.929646455630224	127	#N/A	#N/A	5.000999900021421	161	0	0	0	0
1.3_Scan2	151	12934.1	52960.9	1.3_Scan2_[12983,53297]	Lung	#N/A	EpCAM-	CD31-	B220-	CD8-	CD4+	TREM2-	20.995475703114252	7447	8.981091247726965	236	5.408326913195984	192	78.41817391395915	244	11.496521212958584	127	#N/A	#N/A	5.408326913195984	192	0	0	0	0
1.3_Scan2	152	12558.3	52960.4	1.3_Scan2_[12983,53297]	Lung	6	EpCAM+	CD31-	B220-	CD8-	CD4-	TREM2-	34.56356463097991	212	3.944616584664458	136	77.99333304840893	823	19.892712233380074	326	35.23535156628523	399	#N/A	#N/A	3.944616584664458	136	0	0	0	0
1.3_Scan2	153	12831.5	52959.9	1.3_Scan2_[12983,53297]	Breast_metastasis	4.6	EpCAM+	CD31-	B220-	CD8-	CD4-	TREM2-	50.149576269394665	7451	4.879549159503354	134	13.710215169719207	133	13.327040181525355	216	31.236036880501427	149	#N/A	#N/A	4.879549159503354	134	0	0	0	0
1.3_Scan2	154	13025.4	52960.4	1.3_Scan2_[12983,53297]	Lung	#N/A	EpCAM+	CD31-	B220-	CD8-	CD4-	TREM2-	21.84765433633545	7434	7.068238818830234	90	57.91165685766409	791	12.722421153223602	193	20.262526989495637	302	#N/A	#N/A	7.068238818830234	90	0	0	0	0
1.3_Scan2	155	13256.4	52960.4	1.3_Scan2_[12983,53297]	Lung	2	EpCAM-	CD31-	B220+	CD8-	CD4-	TREM2-	28.28515511712447	387	9.217917335277015	139	52.94194934076217	700	59.92662179699355	747	27.304578370664537	421	#N/A	#N/A	9.217917335277015	139	0	0	0	0
1.3_Scan2	156	12531.5	52959.9	1.3_Scan2_[12983,53297]	Breast_metastasis	8.9	EpCAM+	CD31-	B220-	CD8-	CD4-	TREM2-	9.220086767487311	212	4.940647730815104	128	97.3006166475832	823	37.00608058144098	326	30.012330799185595	399	#N/A	#N/A	4.940647730815104	128	0	0	0	0
1.3_Scan2	157	13124.5	52960.9	1.3_Scan2_[12983,53297]	Lung	#N/A	EpCAM+	CD31-	B220-	CD8-	CD4-	TREM2-	77.45895687394584	508	4.527692569068709	206	22.297085011274124	245	96.52776802558016	999	51.44706016868051	656	#N/A	#N/A	4.527692569068709	206	0	0	0	0
1.3_Scan2	158	13441.9	52960.9	1.3_Scan2_[12983,53297]	Lung	#N/A	EpCAM+	CD31-	B220-	CD8-	CD4-	TREM2-	52.71062511486691	237	4.716990566028302	186	101.32344249974638	1236	36.814399356772455	143	32.5467356274013	190	#N/A	#N/A	4.716990566028302	186	0	0	0	0
1.3_Scan2	159	12847.9	52962.9	1.3_Scan2_[12983,53297]	Lung	2.8	EpCAM+	CD31-	B220-	CD8-	CD4-	TREM2-	44.49910111451756	250	4.026164427839126	184	30.378446306550533	133	5.408326913195984	216	14.875819305168784	149	#N/A	#N/A	4.026164427839126	184	0	0	0	0
1.3_Scan2	160	12911.3	52960.9	1.3_Scan2_[12983,53297]	Lung	#N/A	EpCAM+	CD31-	B220-	CD8-	CD4-	TREM2-	6.705221845697473	121	5.408326913195984	197	22.80000000000109	151	68.08384536731126	216	13.333041663478381	127	#N/A	#N/A	5.17397332811147	135	0	0	0	0
1.3_Scan2	161	12923.7	52961.9	1.3_Scan2_[12983,53297]	Lung	#N/A	EpCAM+	CD31-	B220-	CD8-	CD4-	TREM2-	12.76401190848911	121	5.000999900021421	150	10.44796630928682	151	80.39956467543948	216	5.900000000001455	127	#N/A	#N/A	5.000999900021421	150	0	0	0	0
1.3_Scan2	162	13140.4	52963.4	1.3_Scan2_[12983,53297]	Lung	#N/A	EpCAM+	CD31-	B220-	CD8-	CD4-	TREM2-	62.272385533234996	508	6.18465843842649	251	7.905694150420948	245	85.14088324653581	999	56.67142136915101	358	#N/A	#N/A	6.18465843842649	251	0	0	0	0
1.3_Scan2	163	13238.1	52962.4	1.3_Scan2_[12983,53297]	Breast_metastasis	1.5	EpCAM+	CD31-	B220-	CD8-	CD4-	TREM2-	41.067992402840254	387	4.47213595499958	218	47.123879297017375	700	63.69740968045713	879	18.40896520720199	155	#N/A	#N/A	4.47213595499958	218	0	0	0	0
1.3_Scan2	164	13266.8	52960.4	1.3_Scan2_[12983,53297]	Lung	9.9	EpCAM+	CD31-	B220-	CD8-	CD4-	TREM2-	23.372847494471127	387	7.69220384545402	97	57.64416709433654	700	56.0528322210385	747	10.399999999999636	155	#N/A	#N/A	7.69220384545402	97	0	0	0	0
1.3_Scan2	165	13433.4	52961.9	1.3_Scan2_[12983,53297]	Breast_metastasis	0.5	EpCAM+	CD31-	B220-	CD8-	CD4-	TREM2-	44.158351418503294	237	4.743416490252569	186	100.20404183464565	1246	28.468403537956775	143	23.988330496305185	190	#N/A	#N/A	4.743416490252569	186	0	0	0	0
1.3_Scan2	166	12657.4	52962.9	1.3_Scan2_[12983,53297]	Lung	10.2	EpCAM+	CD31-	B220-	CD8-	CD4-	TREM2-	13.400000000001455	279	4.884669896727784	7409	77.28195132112025	823	70.26983705687611	751	69.63289452550255	604	#N/A	#N/A	4.884669896727784	7409	0	0	0	0
1.3_Scan2	167	12687.7	52962.4	1.3_Scan2_[12983,53297]	Breast_metastasis	7.9	EpCAM+	CD31-	B220-	CD8-	CD4-	TREM2-	33.336166546261836	279	5.5901699437494745	224	100.04818838939653	823	54.92877205982158	751	96.08163195949551	604	#N/A	#N/A	5.5901699437494745	224	0	0	0	0
1.3_Scan2	168	13009.5	52962.9	1.3_Scan2_[12983,53297]	Lung	#N/A	EpCAM+	CD31-	B220-	CD8-	CD4-	TREM2-	8.82383136738345	7434	6.041522986797286	205	55.98231863722538	791	4.47213595499958	193	9.529428104562438	243	#N/A	#N/A	4.47213595499958	193	0	0	0	0
1.3_Scan2	169	13101.2	52962.9	1.3_Scan2_[12983,53297]	Lung	#N/A	EpCAM+	CD31-	B220-	CD8-	CD4-	TREM2-	58.33429523016301	380	3.944616584664458	7441	4.6097722286464435	227	84.92002119641867	942	44.625217086305256	656	#N/A	#N/A	3.944616584664458	7441	0	0	0	0
1.3_Scan2	170	12664.9	52966.4	1.3_Scan2_[12983,53297]	Lung	2.7	EpCAM+	CD31-	B220-	CD8-	CD4-	TREM2-	12.42014492669183	279	8.276472678623424	166	79.93122043357026	823	62.68692048585509	751	74.02594139894327	604	#N/A	#N/A	8.276472678623424	166	0	0	0	0
1.3_Scan2	171	12679.3	52962.9	1.3_Scan2_[12983,53297]	Breast_metastasis	3.2	EpCAM+	CD31-	B220-	CD8-	CD4-	TREM2-	25.674306222369925	279	6.519202405202649	226	93.080663942625307	823	57.69055381949376	751	88.33487420039555	604	#N/A	#N/A	6.519202405202649	226	0	0	0	0
1.3_Scan2	172	12740.3	52963.4	1.3_Scan2_[12983,53297]	Breast_metastasis	7.8	EpCAM+	CD31-	B220-	CD8-	CD4-	TREM2-	10.600471687620397	7433	5.491812087099824	195	78.06279523563187	133	62.050382754659736	751	79.33851523692616	576	#N/A	#N/A	5.491812087099824	195	0	0	0	0
1.3_Scan2	173	12797.3	52962.4	1.3_Scan2_[12983,53297]	Breast_metastasis	9.4	EpCAM+	CD31-	B220-	CD8-	CD4-	TREM2-	25.272316870437347	7451	7.158910531638177	228	21.48953233553632	133	21.918029108477583	263	42.74809937295217	576	#N/A	#N/A	6.264982043070834	146	0	0	0	0
1.3_Scan2	174	12820.1	52963.4	1.3_Scan2_[12983,53297]	Breast_metastasis	9.9	EpCAM+	CD31-	B220-	CD8-	CD4-	TREM2-	38.72376531278782	7451	6.177378084591883	209	6.705221845697473	133	8.919641248392473	263	41.78516483154946	576	#N/A	#N/A	6.177378084591883	209	0	0	0	0
1.3_Scan2	175	12565.2	52962.9	1.3_Scan2_[12983,53297]	Lung	6	EpCAM+	CD31-	B220-	CD8-	CD4-	TREM2-	41.175963862428645	212	7	187	71.84107460220726	823	17.083910559355232	326	37.83556527924236	399	#N/A	#N/A	7	187	0	0	0	0
1.3_Scan2	176	12750.7	52963.4	1.3_Scan2_[12983,53297]	Breast_metastasis	#N/A	EpCAM+	CD31-	B220-	CD8-	CD4-	TREM2-	10.89082182390417	7433	5.0990195135927845	195	67.70317570099625	133	66.92921634084756	263	70.56939846703928	576	#N/A	#N/A	5.0990195135927845	195	0	0	0	0
1.3_Scan2	177	12777.4	52963.4	1.3_Scan2_[12983,53297]	Breast_metastasis	#N/A	EpCAM+	CD31-	B220-	CD8-	CD4-	TREM2-	25.491174943493537	7451	5.984145720150514	182	41.200121359045504	133	40.578935422212375	263	50.94830713576099	576	#N/A	#N/A	5.9211485372364345	141	0	0	0	0
1.3_Scan2	178	12896.4	52961.9	1.3_Scan2_[12983,53297]	Lung	#N/A	EpCAM-	CD31+	B220-	CD8-	CD4-	TREM2-	7.359347797190707	126	8.52115015710878	7445	37.71326026744512	151	53.150729063673246	216	26.382570003693413	410	#N/A	#N/A	7.359347797190707	126	0	0	0	0
1.3_Scan2	179	13399.2	52963.4	1.3_Scan2_[12983,53297]	Lung	8	EpCAM+	CD31-	B220-	CD8-	CD4-	TREM2-	10.89082182390417	237	7.46726188103923	115	99.51406935704844	1254	8.0721744282452	143	10.507616285342381	190	#N/A	#N/A	7.46726188103923	115	0	0	0	0
1.3_Scan2	180	12718.4	52963.4	1.3_Scan2_[12983,53297]	Breast_metastasis	3	EpCAM-	CD31-	B220-	CD8-	CD4-	TREM2-	28.40070421662262	7433	7.433034373659253	234	99.90520506960668	133	52.80246206380752	751	98.84396794949079	576	#N/A	#N/A	7.433034373659253	234	0	0	0	0
1.3_Scan2	181	12765	52964.4	1.3_Scan2_[12983,53297]	Breast_metastasis	#N/A	EpCAM+	CD31-	B220-	CD8-	CD4-	TREM2-	22.365151463828756	7433	6.041522986797286	241	53.61315137165563	133	52.62290375872524	263	58.70545119492597	576	#N/A	#N/A	6.041522986797286	241	0	0	0	0
1.3_Scan2	182	12771.5	52964.4	1.3_Scan2_[12983,53297]	Breast_metastasis	#N/A	EpCAM+	CD31-	B220-	CD8-	CD4-	TREM2-	27.830379084730133	7451	5.984145720150514	177	47.183895557701206	133	46.19653666672487	263	54.0414655611765	576	#N/A	#N/A	5.984145720150514	177	0	0	0	0
1.3_Scan2	183	12812.6	52963.4	1.3_Scan2_[12983,53297]	Breast_metastasis	2.5	EpCAM+	CD31-	B220-	CD8-	CD4-	TREM2-	32.95876211267427	7451	6.9720872054209835	7442	8.438601779917015	133	9.529428104562438	263	40.388736053505845	576	#N/A	#N/A	6.9720872054209835	7442	0	0	0	0
1.3_Scan2	184	12851.8	52963.9	1.3_Scan2_[12983,53297]	Lung	5	EpCAM+	CD31-	B220-	CD8-	CD4-	TREM2-	40.47838929601919	250	4.026164427839126	159	33.909438214160595	313	8.634813257968807	216	11.183022847156833	149	#N/A	#N/A	4.026164427839126	159	0	0	0	0
1.3_Scan2	185	12870.7	52963.9	1.3_Scan2_[12983,53297]	Lung	1	EpCAM+	CD31-	B220-	CD8-	CD4-	TREM2-	22.249719099350283	250	11.720068259188055	249	51.64803965302147	313	27.373162038757222	216	8.381527307120106	149	#N/A	#N/A	8.381527307120106	149	0	0	0	0
1.3_Scan2	186	13437.9	52963.4	1.3_Scan2_[12983,53297]	Lung	4.2	EpCAM+	CD31-	B220-	CD8-	CD4-	TREM2-	48.413427889378326	237	4.6097722286464435	222	98.7050657261289	1236	33.1428725369414	143	28.33972476930499	190	#N/A	#N/A	4.6097722286464435	222	0	0	0	0
1.3_Scan2	187	12572.2	52962.9	1.3_Scan2_[12983,53297]	Lung	6	EpCAM+	CD31-	B220-	CD8-	CD4-	TREM2-	39.770969311795106	7449	6.217716622683756	231	68.01720370612072	823	19.387109119207256	326	43.14313386855225	399	#N/A	#N/A	6.217716622683756	231	0	0	0	0
1.3_Scan2	188	12728.9	52964.4	1.3_Scan2_[12983,53297]	Breast_metastasis	4	EpCAM+	CD31-	B220-	CD8-	CD4-	TREM2-	19.33520105920975	7433	6.087692502089418	203	89.50642435043504	133	55.4657552008428	751	88.9082673321213	576	#N/A	#N/A	6.087692502089418	203	0	0	0	0
1.3_Scan2	189	12943.1	52966.4	1.3_Scan2_[12983,53297]	Lung	#N/A	EpCAM-	CD31-	B220-	CD8-	CD4+	TREM2-	16.916264363033726	7447	12.272326592785548	236	5	257	68.98883967715322	244	9.042676594903734	276	#N/A	#N/A	5	257	0	0	0	0
1.3_Scan2	190	13409.6	52964.9	1.3_Scan2_[12983,53297]	Lung	9.1	EpCAM-	CD31-	B220+	CD8-	CD4-	TREM2-	20.20000000000107	237	4.6097722286464435	230	99.39909456327794	1254	8.183520025026937	143	21.393690658692204	406	#N/A	#N/A	4.6097722286464435	230	0	0	0	0
1.3_Scan2	191	12787.4	52964.4	1.3_Scan2_[12983,53297]	Breast_metastasis	#N/A	EpCAM+	CD31-	B220-	CD8-	CD4-	TREM2-	21.844907873456656	7451	9.518928511131248	288	31.579265349277303	133	30.608005488761673	263	44.61311466373782	576	#N/A	#N/A	4.031128874149275	145	0	0	0	0
1.3_Scan2	192	12937.1	52965.4	1.3_Scan2_[12983,53297]	Lung	#N/A	EpCAM-	CD31-	B220-	CD8-	CD4+	TREM2-	16.43045951883415	7447	7.128113354878394	236	5.408326913195984	151	73.87834594791653	826	13.688316185711752	276	#N/A	#N/A	5.408326913195984	151	0	0	0	0
1.3_Scan2	193	13013.5	52964.9	1.3_Scan2_[12983,53297]	Lung	#N/A	EpCAM-	CD31-	B220-	CD8+	CD4-	TREM2-	13.017680284905829	7434	4.47213595499958	168	53.42677231500927	791	5.220153254455275	244	10.640018796976753	243	#N/A	#N/A	4.47213595499958	168	0	0	0	0
1.3_Scan2	194	13230.2	52965.4	1.3_Scan2_[12983,53297]	Lung	5	EpCAM+	CD31-	B220-	CD8-	CD4-	TREM2-	46.824459420263246	508	5.984145720150514	218	44.43894688221054	647	60.01874707122767	879	26.672832620476264	155	#N/A	#N/A	5.984145720150514	218	0	0	0	0
1.3_Scan2	195	12745.7	52964.4	1.3_Scan2_[12983,53297]	Breast_metastasis	11.9	EpCAM+	CD31-	B220-	CD8-	CD4-	TREM2-	10.412012293501688	7433	5.0990195135927845	176	72.77719423006062	133	64.48542470977362	751	74.19999999999847	576	#N/A	#N/A	5.0990195135927845	176	0	0	0	0
1.3_Scan2	196	12884.1	52965.9	1.3_Scan2_[12983,53297]	Lung	3.9	EpCAM+	CD31-	B220-	CD8-	CD4-	TREM2-	9.464142856065296	250	3.2015621187164243	235	50.24937810560445	151	40.70000000000073	216	21.86801316992434	149	#N/A	#N/A	3.2015621187164243	235	0	0	0	0
1.3_Scan2	197	12908.3	52965.4	1.3_Scan2_[12983,53297]	Lung	#N/A	EpCAM+	CD31-	B220-	CD8-	CD4-	TREM2-	11.26143862923476	126	5.408326913195984	160	26.189501713473973	151	64.90192601148253	216	18.042172818152256	127	#N/A	#N/A	5.408326913195984	160	0	0	0	0
1.3_Scan2	198	13108.2	52963.9	1.3_Scan2_[12983,53297]	Lung	#N/A	EpCAM+	CD31-	B220-	CD8-	CD4-	TREM2-	64.60874553804483	380	5.491812087099824	7439	8.73212459828649	227	88.5415721568134	942	43.94553447166018	656	#N/A	#N/A	5.491812087099824	7439	0	0	0	0
1.3_Scan2	199	13156.8	52964.9	1.3_Scan2_[12983,53297]	Lung	#N/A	EpCAM+	CD31-	B220-	CD8-	CD4-	TREM2-	47.91534201067418	508	8.438601779917015	147	8.778382538942875	252	76.21548399111722	999	41.009511091939316	358	#N/A	#N/A	8.438601779917015	147	0	0	0	0
1.3_Scan2	200	13170.2	52964.9	1.3_Scan2_[12983,53297]	Lung	#N/A	EpCAM+	CD31-	B220-	CD8-	CD4-	TREM2-	38.4510077891307	508	7.779460135511962	265	11.498260738043523	110	72.0999306518402	974	29.62735222728832	358	#N/A	#N/A	7.779460135511962	265	0	0	0	0
1.3_Scan2	201	13212.8	52964.9	1.3_Scan2_[12983,53297]	Lung	#N/A	EpCAM+	CD31-	B220-	CD8-	CD4-	TREM2-	35.573585706248345	508	6.519202405202649	142	41.348397792414644	619	62.554456276112305	879	26.596616326138406	358	#N/A	#N/A	6.519202405202649	142	0	0	0	0
1.3_Scan2	202	12557.3	52965.4	1.3_Scan2_[12983,53297]	Lung	1.8	EpCAM+	CD31-	B220-	CD8-	CD4-	TREM2-	33.19999999999891	212	5.0990195135927845	152	74.80748625639039	823	15.37920674157343	326	30.641964688964777	399	#N/A	#N/A	5.0990195135927845	152	0	0	0	0
1.3_Scan2	203	12734.8	52965.9	1.3_Scan2_[12983,53297]	Breast_metastasis	7.7	EpCAM+	CD31-	B220-	CD8-	CD4-	TREM2-	15.804113388610729	7433	6.041522986797286	172	83.7741010098002	133	56.956562396266456	751	82.96083413273999	576	#N/A	#N/A	6.041522986797286	172	0	0	0	0
1.3_Scan2	204	12759.1	52965.9	1.3_Scan2_[12983,53297]	Breast_metastasis	#N/A	EpCAM+	CD31-	B220-	CD8-	CD4-	TREM2-	18.29808733174111	7433	5	238	59.66749533875229	133	58.29931388961638	263	62.30128409591424	576	#N/A	#N/A	5	238	0	0	0	0
1.3_Scan2	205	13004	52965.4	1.3_Scan2_[12983,53297]	Lung	#N/A	EpCAM+	CD31-	B220-	CD8-	CD4-	TREM2-	9.400000000001455	7434	6.041522986797286	168	54.80802860895323	791	9.17877987534291	244	5.9841457201523065	243	#N/A	#N/A	5.9841457201523065	243	0	0	0	0
1.3_Scan2	206	13124	52965.4	1.3_Scan2_[12983,53297]	Lung	#N/A	EpCAM+	CD31-	B220-	CD8-	CD4-	TREM2-	76.04005523406613	508	4.527692569068709	157	20.398284241568522	397	93.43452252781196	999	47.181564196196874	656	#N/A	#N/A	4.527692569068709	157	0	0	0	0
1.3_Scan2	207	13132	52965.9	1.3_Scan2_[12983,53297]	Lung	#N/A	EpCAM+	CD31-	B220-	CD8-	CD4-	TREM2-	68.5320363041974	508	7.736924453553556	251	13.505924625881436	245	87.93383876529104	999	50.88270826125351	656	#N/A	#N/A	7.736924453553556	251	0	0	0	0
1.3_Scan2	208	12699.1	52966.9	1.3_Scan2_[12983,53297]	Breast_metastasis	8.3	EpCAM-	CD31-	B220-	CD8-	CD4-	TREM2-	42.74634487298403	279	6.5734313718175645	232	107.10317455612665	823	47.97666099261037	751	104.8338208785692	604	#N/A	#N/A	6.5734313718175645	232	0	0	0	0
1.3_Scan2	209	12825.5	52966.4	1.3_Scan2_[12983,53297]	Breast_metastasis	13.3	EpCAM+	CD31-	B220-	CD8-	CD4-	TREM2-	41.70047961354738	7451	6.177378084591883	174	11.963277142991462	133	9.985990186256425	263	37.534517447278496	149	#N/A	#N/A	6.177378084591883	174	0	0	0	0
1.3_Scan2	210	12837.9	52966.4	1.3_Scan2_[12983,53297]	Breast_metastasis	6	EpCAM+	CD31-	B220-	CD8-	CD4-	TREM2-	52.9419493407625	7451	9.121951545584714	153	20.587617637794086	313	5.522680508593631	216	25.299011838410884	149	#N/A	#N/A	5.423098745182137	215	0	0	0	0
1.3_Scan2	211	13246.5	52965.9	1.3_Scan2_[12983,53297]	Breast_metastasis	4.6	EpCAM+	CD31-	B220-	CD8-	CD4-	TREM2-	32.05510879719196	387	7.416872656316915	278	44.70984231687544	700	60.50206608042335	747	11.325193155085383	155	#N/A	#N/A	7.416872656316915	278	0	0	0	0
1.3_Scan2	212	12524.1	52965.4	1.3_Scan2_[12983,53297]	Breast_metastasis	1.8	EpCAM-	CD31+	B220-	CD8-	CD4-	TREM2-	24.382165613410713	427	5.400000000001455	253	99.9591916734018	823	41.198543663581965	326	27.561748855973963	399	#N/A	#N/A	5.400000000001455	253	0	0	0	0
1.3_Scan2	213	12586.5	52968.4	1.3_Scan2_[12983,53297]	Lung	4.5	EpCAM+	CD31-	B220-	CD8-	CD4-	TREM2-	24.800201612080823	7449	5.758472019554847	254	56.790492161980644	823	26.389391808073153	326	38.03156583681225	604	#N/A	#N/A	5.758472019554847	254	0	0	0	0
1.3_Scan2	214	12711	52965.9	1.3_Scan2_[12983,53297]	Breast_metastasis	7	EpCAM+	CD31-	B220-	CD8-	CD4-	TREM2-	36.21118611700098	7433	5.5901699437494745	7408	107.46915836648255	133	48.956817707034986	751	104.72144002065635	576	#N/A	#N/A	4.743416490252569	233	0	0	0	0
1.3_Scan2	215	12832.5	52966.9	1.3_Scan2_[12983,53297]	Breast_metastasis	8.8	EpCAM-	CD31-	B220-	CD8-	CD4-	TREM2-	47.772167629278606	7451	5.423098745182137	210	16.122034611054055	313	10.945775440780432	216	30.696742498187717	149	#N/A	#N/A	5.423098745182137	210	0	0	0	0
1.3_Scan2	216	12843.4	52965.9	1.3_Scan2_[12983,53297]	Breast_metastasis	1.8	EpCAM-	CD31-	B220-	CD8+	CD4-	TREM2-	48.46049937836023	250	5.408326913195984	159	25.51568145278514	313	26.953663943886717	263	19.81766888410547	149	#N/A	#N/A	5.408326913195984	159	0	0	0	0
1.3_Scan2	217	12920.7	52966.9	1.3_Scan2_[12983,53297]	Lung	#N/A	EpCAM+	CD31-	B220-	CD8-	CD4-	TREM2-	14.440221604949754	121	5.830951894845301	161	14.681961721786031	151	77.30646803470049	216	11.305308487610223	127	#N/A	#N/A	5.830951894845301	161	0	0	0	0
1.3_Scan2	218	13236.1	52966.4	1.3_Scan2_[12983,53297]	Breast_metastasis	1.5	EpCAM+	CD31-	B220-	CD8-	CD4-	TREM2-	41.07286208678153	387	4.47213595499958	163	43.102900134444255	700	59.46225693664844	879	21.168136431910355	155	#N/A	#N/A	4.47213595499958	163	0	0	0	0
1.3_Scan2	219	13374.9	52966.9	1.3_Scan2_[12983,53297]	Lung	6.3	EpCAM-	CD31+	B220-	CD8-	CD4-	TREM2-	7.0178344238090995	220	11.720068259188055	309	97.09505651679406	1254	31.580056998050082	143	34.75758909936146	190	#N/A	#N/A	7.0178344238090995	220	0	0	0	0
1.3_Scan2	220	13381.9	52966.4	1.3_Scan2_[12983,53297]	Breast_metastasis	0.5	EpCAM-	CD31+	B220-	CD8-	CD4-	TREM2-	7.0178344238090995	219	9.900000000001455	309	96.65816054529195	1254	24.767922803498788	143	27.740583988085763	190	#N/A	#N/A	7.0178344238090995	219	0	0	0	0
1.3_Scan2	221	12976.3	52967.9	1.3_Scan2_[12983,53297]	Lung	#N/A	EpCAM-	CD31-	B220+	CD8-	CD4-	TREM2-	11.305308487610223	138	3.5227829907629054	258	33.23386826717479	189	35.755978521081644	244	4.172529209006024	264	#N/A	#N/A	3.5227829907629054	258	0	0	0	0
1.3_Scan2	222	13440.9	52966.9	1.3_Scan2_[12983,53297]	Lung	#N/A	EpCAM+	CD31-	B220-	CD8-	CD4-	TREM2-	51.139123965903416	237	4.6097722286464435	186	95.28399655765624	1236	36.79266231193318	143	31.363832673956708	190	#N/A	#N/A	4.6097722286464435	186	0	0	0	0
1.3_Scan2	223	12532	52967.4	1.3_Scan2_[12983,53297]	Breast_metastasis	9.9	EpCAM+	CD31-	B220-	CD8-	CD4-	TREM2-	8.149233092751382	212	7.516648189186454	156	92.33639585775452	823	33.109666262287824	326	22.61061697521343	399	#N/A	#N/A	7.516648189186454	156	0	0	0	0
1.3_Scan2	224	12686.7	52967.9	1.3_Scan2_[12983,53297]	Breast_metastasis	12	EpCAM+	CD31-	B220-	CD8-	CD4-	TREM2-	30.48032152061537	279	4.900000000001455	280	96.07439825468686	823	50.1010977923623	751	92.93078069186753	604	#N/A	#N/A	4.900000000001455	280	0	0	0	0
1.3_Scan2	225	12856.8	52966.9	1.3_Scan2_[12983,53297]	Lung	5	EpCAM+	CD31-	B220-	CD8-	CD4-	TREM2-	35.04425773218866	250	5.586591089386384	256	37.47599231508027	313	13.437261625792297	216	8.065977932031377	149	#N/A	#N/A	5.586591089386384	256	0	0	0	0
1.3_Scan2	226	12675.8	52968.4	1.3_Scan2_[12983,53297]	Breast_metastasis	4.7	EpCAM+	CD31-	B220-	CD8-	CD4-	TREM2-	20.024235316236414	279	6.325345840348515	270	86.92646317434036	823	54.62325512087256	751	82.75898742734677	604	#N/A	#N/A	6.325345840348515	270	0	0	0	0
1.3_Scan2	227	13100.2	52967.4	1.3_Scan2_[12983,53297]	Lung	12.4	EpCAM-	CD31-	B220-	CD8-	CD4+	TREM2-	55.92798941495982	380	3.465544690233699	7441	31.631155527419523	397	80.74379233105283	942	40.1778545967786	656	#N/A	#N/A	3.465544690233699	7441	0	0	0	0
1.3_Scan2	228	12800.3	52968.9	1.3_Scan2_[12983,53297]	Breast_metastasis	6.9	EpCAM+	CD31-	B220-	CD8-	CD4-	TREM2-	20.77354086331574	7451	5.5605755097851794	282	21.411445537377283	133	17.048460341040922	263	35.70224082602971	576	#N/A	#N/A	5.5605755097851794	282	0	0	0	0
1.3_Scan2	229	13019.9	52968.9	1.3_Scan2_[12983,53297]	Lung	#N/A	EpCAM+	CD31-	B220-	CD8-	CD4-	TREM2-	20.4748626369025	7434	7.746612162746645	3	49.10254575884897	791	7.547184905644975	193	15.092050887801703	243	#N/A	#N/A	7.547184905644975	193	0	0	0	0
1.3_Scan2	230	13410.6	52969.4	1.3_Scan2_[12983,53297]	Lung	7.4	EpCAM+	CD31-	B220-	CD8-	CD4-	TREM2-	20.806008747475943	237	4.123105625617661	240	95.17736075348748	1254	12.614277624978342	143	4.6097722286464435	190	#N/A	#N/A	4.123105625617661	240	0	0	0	0
1.3_Scan2	231	12575.1	52968.4	1.3_Scan2_[12983,53297]	Lung	0.5	EpCAM+	CD31-	B220-	CD8-	CD4-	TREM2-	34.62268042771711	7449	6.217716622683756	187	61.808090085359815	823	16.843990026119826	326	42.53292842022338	399	#N/A	#N/A	6.217716622683756	187	0	0	0	0
1.3_Scan2	232	12692.7	52968.4	1.3_Scan2_[12983,53297]	Breast_metastasis	11	EpCAM+	CD31-	B220-	CD8-	CD4-	TREM2-	36.17319449537323	279	6.020797289396148	224	100.84959097586955	823	47.73855883874017	751	98.31724162119275	604	#N/A	#N/A	6.020797289396148	224	0	0	0	0
1.3_Scan2	233	12706.5	52967.4	1.3_Scan2_[12983,53297]	Breast_metastasis	7.4	EpCAM-	CD31-	B220-	CD8-	CD4-	TREM2-	40.95424275945162	7433	4.743416490252569	214	112.08354027242409	133	47.12080220030069	751	108.42176903186896	576	#N/A	#N/A	4.743416490252569	214	0	0	0	0
1.3_Scan2	234	12723.9	52968.4	1.3_Scan2_[12983,53297]	Breast_metastasis	7.9	EpCAM+	CD31-	B220-	CD8-	CD4-	TREM2-	25.71089263328071	7433	5.946427498928479	271	94.88730157402608	133	49.78604222068509	751	91.81546710658276	576	#N/A	#N/A	5.946427498928479	271	0	0	0	0
1.3_Scan2	235	12882.1	52968.4	1.3_Scan2_[12983,53297]	Breast_metastasis	0.7	EpCAM+	CD31-	B220-	CD8-	CD4-	TREM2-	9.995999199679993	250	3.2015621187164243	196	52.53808142671371	151	38.78066528568142	216	20.62425756239448	149	#N/A	#N/A	3.2015621187164243	196	0	0	0	0
1.3_Scan2	236	12931.2	52969.4	1.3_Scan2_[12983,53297]	Lung	#N/A	EpCAM+	CD31-	B220-	CD8-	CD4-	TREM2-	13.333041663477712	7447	4.172529209006024	268	7.128113354878394	192	74.95665414091	826	15.356106277309982	127	#N/A	#N/A	4.172529209006024	268	0	0	0	0
1.3_Scan2	237	13389.8	52968.9	1.3_Scan2_[12983,53297]	Lung	0.5	EpCAM-	CD31+	B220-	CD8-	CD4-	TREM2-	8.286132994346293	220	10.82450922675092	309	93.71200563428069	1254	18.867167248955962	143	20.20000000000107	190	#N/A	#N/A	8.286132994346293	220	0	0	0	0
1.3_Scan2	238	12755.1	52968.9	1.3_Scan2_[12983,53297]	Breast_metastasis	#N/A	EpCAM+	CD31-	B220-	CD8-	CD4-	TREM2-	17.889102828259336	7433	5	204	64.11403902422647	133	62.06778552518213	263	63.85178149433136	576	#N/A	#N/A	5	204	0	0	0	0
1.3_Scan2	239	12914.8	52970.4	1.3_Scan2_[12983,53297]	Lung	#N/A	EpCAM+	CD31-	B220-	CD8-	CD4-	TREM2-	15.970597985048846	121	6.86002915445825	217	21.511392330577817	151	71.54166618132365	216	16.928378540193027	127	#N/A	#N/A	6.86002915445825	217	0	0	0	0
1.3_Scan2	240	13414.6	52970.4	1.3_Scan2_[12983,53297]	Lung	7.3	EpCAM+	CD31-	B220-	CD8-	CD4-	TREM2-	24.845321491179263	237	4.123105625617661	230	93.430722998377007	1246	15.560205654168882	143	7.433034373659253	190	#N/A	#N/A	4.123105625617661	230	0	0	0	0
1.3_Scan2	241	12767.5	52969.9	1.3_Scan2_[12983,53297]	Breast_metastasis	#N/A	EpCAM+	CD31-	B220-	CD8-	CD4-	TREM2-	26.821260223931063	7451	6.041522986797286	181	52.21848331769197	133	49.636377788876196	263	53.22715472388003	576	#N/A	#N/A	6.041522986797286	181	0	0	0	0
1.3_Scan2	242	12907.9	52972.3	1.3_Scan2_[12983,53297]	Lung	21.1	EpCAM+	CD31-	B220-	CD8-	CD4-	TREM2-	15.505160431289651	178	6.341135544994852	301	28.572714256788263	151	64.81674166448062	216	14.615402833991007	410	#N/A	#N/A	6.341135544994852	301	0	0	0	0
1.3_Scan2	243	13005	52971.3	1.3_Scan2_[12983,53297]	Lung	#N/A	EpCAM-	CD31-	B220+	CD8-	CD4-	TREM2-	15.332644912085097	7434	5.9841457201523065	205	48.86972477925078	791	7.138627319030184	244	25.704863353070706	264	#N/A	#N/A	5.9841457201523065	205	0	0	0	0
1.3_Scan2	244	13012	52969.9	1.3_Scan2_[12983,53297]	Lung	#N/A	EpCAM-	CD31-	B220-	CD8+	CD4-	TREM2-	16.037767924497487	7434	7.433034373659253	168	48.66590182047236	791	5.220153254455275	193	7.138627319030184	243	#N/A	#N/A	5.220153254455275	193	0	0	0	0
1.3_Scan2	245	13144.9	52969.9	1.3_Scan2_[12983,53297]	Lung	#N/A	EpCAM-	CD31-	B220-	CD8-	CD4+	TREM2-	55.189219961871984	508	6.020797289396148	251	5.474486277268278	252	77.24228116776601	999	50.38700229225707	358	#N/A	#N/A	5.474486277268278	252	0	0	0	0
1.3_Scan2	246	12592.5	52971.3	1.3_Scan2_[12983,53297]	Lung	1.5	EpCAM+	CD31-	B220-	CD8-	CD4-	TREM2-	18.29808733173638	7449	6.664082832619087	213	52.1283991697409	823	30.988546271162136	326	33.37439138021414	604	#N/A	#N/A	6.664082832619087	213	0	0	0	0
1.3_Scan2	247	12624.7	52972.3	1.3_Scan2_[12983,53297]	Lung	7.3	EpCAM+	CD31-	B220-	CD8-	CD4-	TREM2-	21.3002347404885	7449	9.950376877286047	261	52.226908773159224	823	62.45198155383062	326	39.320859604029245	604	#N/A	#N/A	9.950376877286047	261	0	0	0	0
1.3_Scan2	248	12749.2	52970.4	1.3_Scan2_[12983,53297]	Breast_metastasis	18.3	EpCAM-	CD31-	B220-	CD8-	CD4-	TREM2-	16.880758276808766	7433	6.087692502089418	238	70.19095383309724	133	62.366818100652715	751	68.13582024163067	576	#N/A	#N/A	4.534313619502944	287	0	0	0	0
1.3_Scan2	249	12863.7	52973.3	1.3_Scan2_[12983,53297]	Breast_metastasis	2.2	EpCAM+	CD31-	B220-	CD8-	CD4-	TREM2-	27.840438214941223	250	4.925444142411348	289	42.892423573400826	313	21.606711920143375	216	11.941942890502979	149	#N/A	#N/A	4.925444142411348	289	0	0	0	0
1.3_Scan2	250	12891.5	52971.8	1.3_Scan2_[12983,53297]	Lung	6.7	EpCAM-	CD31+	B220-	CD8-	CD4-	TREM2-	11.046266337547056	178	5.292447448961044	7445	43.972377693275384	151	48.46049937836023	216	20.37694775965764	410	#N/A	#N/A	5.292447448961044	7445	0	0	0	0
1.3_Scan2	251	13138.9	52969.4	1.3_Scan2_[12983,53297]	Lung	#N/A	EpCAM+	CD31-	B220-	CD8-	CD4-	TREM2-	60.7988486733087	508	6.18465843842649	162	6.020797289396148	245	81.0013580133088	999	52.555209066274394	656	#N/A	#N/A	6.020797289396148	245	0	0	0	0
1.3_Scan2	252	13150.3	52970.8	1.3_Scan2_[12983,53297]	Lung	#N/A	EpCAM-	CD31-	B220-	CD8-	CD4+	TREM2-	50.00179996759968	508	6.264982043070834	307	5.474486277268278	245	73.72068909064843	999	44.94441010848755	358	#N/A	#N/A	5.474486277268278	245	0	0	0	0
1.3_Scan2	253	12524.1	52970.8	1.3_Scan2_[12983,53297]	Breast_metastasis	#N/A	EpCAM+	CD31-	B220-	CD8-	CD4-	TREM2-	5.400000000001455	212	8.5	337	97.03710630475196	823	39.63533776820917	326	23.060138768007786	399	#N/A	#N/A	5.400000000001455	212	0	0	0	0
1.3_Scan2	254	12581.1	52970.4	1.3_Scan2_[12983,53297]	Lung	0.5	EpCAM+	CD31-	B220-	CD8-	CD4-	TREM2-	28.35365937581693	7449	5.758472019554847	213	57.15452737972699	823	20.66204249342291	326	38.65591804626787	604	#N/A	#N/A	5.758472019554847	213	0	0	0	0
1.3_Scan2	255	12781.4	52972.3	1.3_Scan2_[12983,53297]	Breast_metastasis	18.9	EpCAM+	CD31-	B220-	CD8-	CD4-	TREM2-	15.747063218258596	7451	4.743416490252569	288	39.761539205621084	133	35.70350122887182	263	41.53287854218374	576	#N/A	#N/A	4.743416490252569	288	0	0	0	0
1.3_Scan2	256	12852.8	52970.8	1.3_Scan2_[12983,53297]	Lung	0.5	EpCAM+	CD31-	B220-	CD8-	CD4-	TREM2-	38.71291774072391	250	5.586591089386384	225	32.575143898376425	313	10.600471687618784	216	13.651739815864357	149	#N/A	#N/A	5.1478150704935	298	0	0	0	0
1.3_Scan2	257	12940.1	52970.4	1.3_Scan2_[12983,53297]	Lung	#N/A	EpCAM-	CD31-	B220-	CD8-	CD4+	TREM2-	12.081390648432539	7447	8.956003573022597	236	5	189	68.12789443392502	826	8.364807230295625	276	#N/A	#N/A	5	189	0	0	0	0
1.3_Scan2	258	12974.3	52970.8	1.3_Scan2_[12983,53297]	Lung	#N/A	EpCAM+	CD31-	B220-	CD8-	CD4-	TREM2-	13.836184445145284	138	8	330	31.50872894929189	189	37.71074117542716	244	3.5227829907629054	221	#N/A	#N/A	3.5227829907629054	221	0	0	0	0
1.3_Scan2	259	13430	52971.8	1.3_Scan2_[12983,53297]	Lung	5.5	EpCAM+	CD31-	B220-	CD8-	CD4-	TREM2-	40.30446625375489	237	5.408326913195984	295	90.33460023711409	1246	28.380979546168668	143	21.535319825811857	190	#N/A	#N/A	5.408326913195984	295	0	0	0	0
1.3_Scan2	260	12544.4	52970.8	1.3_Scan2_[12983,53297]	Breast_metastasis	10.6	EpCAM+	CD31-	B220-	CD8-	CD4-	TREM2-	21.005951537599675	212	7.467261881037428	266	80.41523487499028	823	20.393381279229786	326	19.481273059011855	399	#N/A	#N/A	7.467261881037428	266	0	0	0	0
1.3_Scan2	261	12614.8	52971.3	1.3_Scan2_[12983,53297]	Lung	4.6	EpCAM+	CD31-	B220-	CD8-	CD4-	TREM2-	14.566056432674403	7449	6.860029154456686	285	50.71902995917655	823	52.78882457490268	326	35.16390194503033	604	#N/A	#N/A	6.860029154456686	285	0	0	0	0
1.3_Scan2	262	12731.8	52972.3	1.3_Scan2_[12983,53297]	Breast_metastasis	12.3	EpCAM+	CD31-	B220-	CD8-	CD4-	TREM2-	22.681490250866357	7433	4.47213595499958	310	87.6457643015353	133	49.93726063772117	751	83.0258995735665	576	#N/A	#N/A	4.47213595499958	310	0	0	0	0
1.3_Scan2	263	12817.1	52971.8	1.3_Scan2_[12983,53297]	Breast_metastasis	8.8	EpCAM-	CD31-	B220-	CD8+	CD4-	TREM2-	31.752952618613186	7451	8.919641248392473	174	7.632168761236874	313	26.953663943886717	216	32.89072817679347	576	#N/A	#N/A	7.632168761236874	313	0	0	0	0
1.3_Scan2	264	12979.3	52970.8	1.3_Scan2_[12983,53297]	Lung	#N/A	EpCAM-	CD31-	B220+	CD8-	CD4-	TREM2-	15.047923444784011	138	5	258	36.46642291204244	189	32.71238297648232	244	4.172529209006024	221	#N/A	#N/A	4.172529209006024	221	0	0	0	0
1.3_Scan2	265	13172.6	52972.3	1.3_Scan2_[12983,53297]	Lung	#N/A	EpCAM+	CD31-	B220-	CD8-	CD4-	TREM2-	31.269793731327766	508	4.743416490252569	314	19.2002604149034	110	64.32075870199282	974	23.571593073016043	358	#N/A	#N/A	4.743416490252569	314	0	0	0	0
1.3_Scan2	266	12551.8	52971.8	1.3_Scan2_[12983,53297]	Breast_metastasis	6.1	EpCAM+	CD31-	B220-	CD8-	CD4-	TREM2-	28.429737951658264	212	6.264982043070834	311	74.13615851930754	823	13.520724832642358	326	22.208106627981085	399	#N/A	#N/A	6.264982043070834	311	0	0	0	0
1.3_Scan2	267	12641.1	52977.3	1.3_Scan2_[12983,53297]	Lung	1	EpCAM+	CD31-	B220-	CD8-	CD4-	TREM2-	16.330646037434537	279	5	347	55.80725759253828	823	74.02594139894327	751	48.038838453899245	604	#N/A	#N/A	5	347	0	0	0	0
1.3_Scan2	268	12928.2	52972.3	1.3_Scan2_[12983,53297]	Lung	#N/A	EpCAM+	CD31-	B220-	CD8-	CD4-	TREM2-	12.355565547557678	7447	4.172529209006024	236	11.261438629234437	192	75.18251126425517	826	16.909760495054176	127	#N/A	#N/A	4.172529209006024	236	0	0	0	0
1.3_Scan2	269	13405.7	52971.8	1.3_Scan2_[12983,53297]	Lung	5	EpCAM+	CD31-	B220-	CD8-	CD4-	TREM2-	16.162301816265366	237	5.456189146281809	230	91.93475947648554	1254	13.80905500025546	143	7.925906888174832	190	#N/A	#N/A	5.456189146281809	230	0	0	0	0
1.3_Scan2	270	12671.8	52973.3	1.3_Scan2_[12983,53297]	Breast_metastasis	6.7	EpCAM+	CD31-	B220-	CD8-	CD4-	TREM2-	14.709180806557159	279	6.325345840348515	226	80.78130971951255	823	52.97480533234485	751	77.10317762582606	604	#N/A	#N/A	6.325345840348515	226	0	0	0	0
1.3_Scan2	271	12719.9	52972.8	1.3_Scan2_[12983,53297]	Breast_metastasis	11.1	EpCAM+	CD31-	B220-	CD8-	CD4-	TREM2-	31.520310912174782	7433	4.925444142409539	281	99.46295792907144	133	44.248502799526854	751	93.98978667919151	576	#N/A	#N/A	4.925444142409539	281	0	0	0	0
1.3_Scan2	272	12741.2	52972.3	1.3_Scan2_[12983,53297]	Breast_metastasis	16.2	EpCAM+	CD31-	B220-	CD8-	CD4-	TREM2-	18.73205808233859	7433	5.950630218726056	300	78.40727007108482	133	55.53422368233647	751	74.40389774736083	576	#N/A	#N/A	5.950630218726056	300	0	0	0	0
1.3_Scan2	273	12826	52973.3	1.3_Scan2_[12983,53297]	Breast_metastasis	17.3	EpCAM-	CD31-	B220-	CD8-	CD4-	TREM2-	39.37321424521884	7451	6.918092222572642	209	7.000714249274601	313	9.025519375636703	263	34.89097304461013	576	#N/A	#N/A	3.2015621187164243	297	0	0	0	0
1.3_Scan2	274	13104.2	52972.8	1.3_Scan2_[12983,53297]	Lung	17.6	EpCAM+	CD31-	B220-	CD8-	CD4-	TREM2-	58.524012165946665	380	8.5	364	6.720119046565746	227	79.2464510246358	942	34.732405617805945	656	#N/A	#N/A	6.720119046565746	227	0	0	0	0
1.3_Scan2	275	13254.4	52972.8	1.3_Scan2_[12983,53297]	Lung	4.7	EpCAM-	CD31-	B220-	CD8-	CD4-	TREM2-	21.78003673091188	387	7.416872656315101	278	40.788846514700076	700	50.268081324035265	747	12.560254774487502	155	#N/A	#N/A	5.385164807134504	283	0	0	0	0
1.3_Scan2	276	12947.5	52974.3	1.3_Scan2_[12983,53297]	Lung	#N/A	EpCAM-	CD31-	B220+	CD8-	CD4-	TREM2-	13.645878498652687	7447	7.5	334	8.364807230295625	257	60.41191935371625	826	8.94427190999916	7440	#N/A	#N/A	7.5	334	0	0	0	0
1.3_Scan2	277	13208.3	52972.3	1.3_Scan2_[12983,53297]	Lung	#N/A	EpCAM+	CD31-	B220-	CD8-	CD4-	TREM2-	26.913379572245848	508	8.660831368871094	201	33.81478966369161	619	56.88382898504552	879	18.380696395943534	358	#N/A	#N/A	8.660831368871094	201	0	0	0	0
1.3_Scan2	278	13247	52973.3	1.3_Scan2_[12983,53297]	Breast_metastasis	0.5	EpCAM+	CD31-	B220-	CD8-	CD4-	TREM2-	28.400704216618493	387	5.5901699437494745	324	37.664306710727885	700	54.469532768326694	747	15.961516218706501	155	#N/A	#N/A	5.5901699437494745	324	0	0	0	0
1.3_Scan2	279	12657.4	52976.3	1.3_Scan2_[12983,53297]	Lung	3.2	EpCAM-	CD31+	B220-	CD8-	CD4-	TREM2-	19.912307751735554	7455	7.810889834071059	328	67.70716357963808	823	61.11080100931297	751	62.74982071687346	604	#N/A	#N/A	7.810889834071059	328	0	0	0	0
1.3_Scan2	280	12686.7	52972.8	1.3_Scan2_[12983,53297]	Breast_metastasis	8.5	EpCAM+	CD31-	B220-	CD8-	CD4-	TREM2-	29.508303916017674	279	4.900000000001455	224	93.4344690143848	823	45.5790522060271	751	91.16073716244246	604	#N/A	#N/A	4.900000000001455	224	0	0	0	0
1.3_Scan2	281	12715	52972.3	1.3_Scan2_[12983,53297]	Breast_metastasis	6.4	EpCAM+	CD31-	B220-	CD8-	CD4-	TREM2-	35.311896012535925	7433	4.925444142409539	271	104.22907463851037	133	43.34570336261424	751	98.78957434871285	576	#N/A	#N/A	4.925444142409539	271	0	0	0	0
1.3_Scan2	282	12803.7	52973.3	1.3_Scan2_[12983,53297]	Breast_metastasis	7.6	EpCAM+	CD31-	B220-	CD8-	CD4-	TREM2-	19.708373854782977	7451	5.5605755097851794	228	18.10414317221302	313	13.483693855913158	263	30.70977043222133	576	#N/A	#N/A	5.5605755097851794	228	0	0	0	0
1.3_Scan2	283	13259.4	52974.8	1.3_Scan2_[12983,53297]	Lung	10	EpCAM-	CD31-	B220-	CD8-	CD4-	TREM2-	16.424676556934006	387	4.123105625617661	290	41.5202360301548	700	45.859350191643834	747	13.140015220685623	421	#N/A	#N/A	4.123105625617661	290	0	0	0	0
1.3_Scan2	284	12569.2	52974.8	1.3_Scan2_[12983,53297]	Breast_metastasis	4.7	EpCAM+	CD31-	B220-	CD8-	CD4-	TREM2-	38.13659659696734	7449	8.70459648691508	231	59.94038705246891	823	8.200609733428363	326	34.36277055186147	399	#N/A	#N/A	8.200609733428363	326	0	0	0	0
1.3_Scan2	285	12608.9	52974.8	1.3_Scan2_[12983,53297]	Breast_metastasis	0.5	EpCAM+	CD31-	B220-	CD8-	CD4-	TREM2-	8.764131445836616	7449	6.860029154456686	261	46.64289870923402	823	46.46977512319055	326	29.890466707626842	604	#N/A	#N/A	6.860029154456686	261	0	0	0	0
1.3_Scan2	286	12709	52974.3	1.3_Scan2_[12983,53297]	Breast_metastasis	0.5	EpCAM-	CD31-	B220-	CD8-	CD4-	TREM2-	40.85890355846394	467	6.324555320336759	281	110.46311601616252	133	40.388736053505845	751	103.91621625136227	576	#N/A	#N/A	6.324555320336759	281	0	0	0	0
1.3_Scan2	287	12752.2	52973.8	1.3_Scan2_[12983,53297]	Breast_metastasis	14.9	EpCAM-	CD31-	B220-	CD8-	CD4-	TREM2-	18.40543398020806	467	5.693856338195771	238	68.00772014999511	133	62.248694765431004	751	63.8771477134017	576	#N/A	#N/A	4.534313619502944	248	0	0	0	0
1.3_Scan2	288	12785.9	52973.8	1.3_Scan2_[12983,53297]	Breast_metastasis	15.4	EpCAM+	CD31-	B220-	CD8-	CD4-	TREM2-	12.734598540977	7451	4.743416490252569	255	35.48647629731714	313	31.264036847471335	263	37.5217270391408	576	#N/A	#N/A	4.743416490252569	255	0	0	0	0
1.3_Scan2	289	12858.8	52973.8	1.3_Scan2_[12983,53297]	Breast_metastasis	1.5	EpCAM+	CD31-	B220-	CD8-	CD4-	TREM2-	32.76110498747024	250	4.925444142411348	249	37.96761778147159	313	17.308090593708243	216	12.998846102637243	149	#N/A	#N/A	4.925444142411348	249	0	0	0	0
1.3_Scan2	290	13263.4	52973.8	1.3_Scan2_[12983,53297]	Lung	13	EpCAM+	CD31-	B220-	CD8-	CD4-	TREM2-	13.688316185707022	387	5.522680508593631	341	44.64000448028375	700	44.811605639608686	747	15.118200951172696	155	#N/A	#N/A	4.123105625617661	283	0	0	0	0
1.3_Scan2	291	13441.9	52974.8	1.3_Scan2_[12983,53297]	Lung	#N/A							52.4330048728857	237	6.576473218982953	376	87.44306719231227	1236	37.22002149381039	610	32.373600355842775	406	#N/A	#N/A	6.576473218982953	376	0	0	0	0
1.3_Scan2	292	12836.4	52974.8	1.3_Scan2_[12983,53297]	Breast_metastasis	13	EpCAM-	CD31-	B220-	CD8-	CD4-	TREM2-	48.94609279605372	7451	8.041144197184131	369	15.695222202950099	313	11.322985472039868	216	29.516944286292517	149	#N/A	#N/A	7.849203781275959	362	0	0	0	0
1.3_Scan2	293	12882.1	52975.3	1.3_Scan2_[12983,53297]	Breast_metastasis	2.2	EpCAM+	CD31-	B220-	CD8-	CD4-	TREM2-	10.03045362882423	250	6.900000000001455	235	53.95701993253558	151	39.825243250984464	216	23.86566571457889	149	#N/A	#N/A	6.900000000001455	235	0	0	0	0
1.3_Scan2	294	12920.7	52974.3	1.3_Scan2_[12983,53297]	Lung	#N/A	EpCAM+	CD31-	B220-	CD8-	CD4-	TREM2-	17.129214809791744	7447	7.072481884036786	239	18.659314028120484	192	77.75506414375975	216	18.544271352633583	127	#N/A	#N/A	7.072481884036786	239	0	0	0	0
1.3_Scan2	295	13425.5	52974.8	1.3_Scan2_[12983,53297]	Lung	8.4	EpCAM+	CD31-	B220-	CD8-	CD4-	TREM2-	36.184250717681984	237	5.0990195135927845	343	87.58019182440307	1246	26.350142314607492	143	17.97692965997968	406	#N/A	#N/A	5.0990195135927845	343	0	0	0	0
1.3_Scan2	296	12679.8	52975.8	1.3_Scan2_[12983,53297]	Breast_metastasis	10.5	EpCAM+	CD31-	B220-	CD8-	CD4-	TREM2-	22.405579662217704	279	7.523961722392006	280	85.9870339062804	823	46.23613305629948	751	83.65434836277012	604	#N/A	#N/A	7.523961722392006	280	0	0	0	0
1.3_Scan2	297	12828	52975.8	1.3_Scan2_[12983,53297]	Breast_metastasis	18.6	EpCAM-	CD31-	B220-	CD8-	CD4-	TREM2-	40.556133938036254	7451	9.72676719162268	209	7.338937252763167	313	11.610770861574698	263	33.84272447660988	576	#N/A	#N/A	3.2015621187164243	273	0	0	0	0
1.3_Scan2	298	12850.3	52975.3	1.3_Scan2_[12983,53297]	Breast_metastasis	5	EpCAM-	CD31-	B220-	CD8-	CD4-	TREM2-	41.34839779241827	250	5.1478150704935	256	29.35370504723273	313	11.660617479362847	216	18.627130750603445	149	#N/A	#N/A	5.1478150704935	256	0	0	0	0
1.3_Scan2	299	13016.4	52976.8	1.3_Scan2_[12983,53297]	Lung	#N/A	EpCAM+	CD31-	B220-	CD8-	CD4-	TREM2-	24.21569738826681	7434	4.534313619501581	346	41.30907890524503	791	8.183520025026937	244	12.657408897558446	243	#N/A	#N/A	4.534313619501581	346	0	0	0	0
1.3_Scan2	300	12735.8	52974.8	1.3_Scan2_[12983,53297]	Breast_metastasis	14.3	EpCAM+	CD31-	B220-	CD8-	CD4-	TREM2-	19.419577750297233	467	4.716990566028302	262	84.20290968844417	133	50.18545606049328	751	78.38271493129056	576	#N/A	#N/A	4.716990566028302	262	0	0	0	0
1.3_Scan2	301	12911.8	52977.3	1.3_Scan2_[12983,53297]	Lung	19.6	EpCAM+	CD31-	B220-	CD8-	CD4-	TREM2-	21.031880562611857	250	5.24022900262929	345	27.68122107133456	151	69.34349284539958	216	11.371895180658584	410	#N/A	#N/A	5.24022900262929	345	0	0	0	0
1.3_Scan2	302	13037.3	52976.8	1.3_Scan2_[12983,53297]	Lung	12.6	EpCAM-	CD31-	B220+	CD8-	CD4-	TREM2-	11.660617479359617	380	5.5	356	43.34893308952194	718	26.224034777279854	244	26.183964558484192	401	#N/A	#N/A	5.5	356	0	0	0	0
1.3_Scan2	303	13238.1	52976.3	1.3_Scan2_[12983,53297]	Breast_metastasis	1.5	EpCAM+	CD31-	B220-	CD8-	CD4-	TREM2-	36.269132881830075	387	7.615773105863909	320	33.23386826717297	700	49.991699310984124	879	20.089051744664587	455	#N/A	#N/A	7.615773105863909	320	0	0	0	0
1.3_Scan2	304	12597	52978.8	1.3_Scan2_[12983,53297]	Breast_metastasis	7.1	EpCAM+	CD31-	B220-	CD8-	CD4-	TREM2-	10.3788245962605	7449	8.74642784226795	246	43.735226076926466	823	34.31457416317373	326	25.104780421262017	604	#N/A	#N/A	8.74642784226795	246	0	0	0	0
1.3_Scan2	305	12775.5	52976.8	1.3_Scan2_[12983,53297]	Breast_metastasis	19.4	EpCAM-	CD31-	B220-	CD8-	CD4-	TREM2-	16.28649747489838	7451	7.42024258363537	255	45.62466438232761	313	41.89940333704085	263	42.66708333129667	576	#N/A	#N/A	5.408326913195984	339	0	0	0	0
1.3_Scan2	306	12870.7	52977.3	1.3_Scan2_[12983,53297]	Breast_metastasis	9.4	EpCAM+	CD31-	B220-	CD8-	CD4-	TREM2-	21.514878572745182	250	5.758472019554847	333	49.61007962098061	313	29.584624384975598	216	17.799157283423455	149	#N/A	#N/A	5.758472019554847	333	0	0	0	0
1.3_Scan2	307	13147.3	52976.3	1.3_Scan2_[12983,53297]	Lung	#N/A	EpCAM+	CD31-	B220-	CD8-	CD4-	TREM2-	50.34212947422769	508	5.70087712549569	357	6.264982043070834	252	70.55983276624212	999	46.71241804916533	358	#N/A	#N/A	5.70087712549569	357	0	0	0	0
1.3_Scan2	308	13154.8	52976.8	1.3_Scan2_[12983,53297]	Lung	#N/A	EpCAM+	CD31-	B220-	CD8-	CD4-	TREM2-	43.26118352518684	508	5.656854249492381	357	7.5	252	66.30000000000034	999	39.22562937672233	358	#N/A	#N/A	5.656854249492381	357	0	0	0	0
1.3_Scan2	309	13381.9	52976.3	1.3_Scan2_[12983,53297]	Breast_metastasis	2.5	EpCAM+	CD31-	B220-	CD8-	CD4-	TREM2-	9.900000000001455	220	10.410091258000215	360	86.81042564115926	1254	25.854400012374796	446	25.76237566684788	540	#N/A	#N/A	9.900000000001455	220	0	0	0	0
1.3_Scan2	310	12729.8	52976.3	1.3_Scan2_[12983,53297]	Breast_metastasis	15.6	EpCAM+	CD31-	B220-	CD8-	CD4-	TREM2-	22.157842855293342	467	4.47213595499958	262	90.38462258592612	133	45.48988898645196	751	83.48952030045442	576	#N/A	#N/A	4.47213595499958	262	0	0	0	0
1.3_Scan2	311	12554.8	52977.3	1.3_Scan2_[12983,53297]	Breast_metastasis	8	EpCAM+	CD31-	B220-	CD8-	CD4-	TREM2-	31.26419677522186	427	6.264982043070834	266	68.25847932674672	823	8.286132994348026	326	20.58761763778988	399	#N/A	#N/A	6.264982043070834	266	0	0	0	0
1.3_Scan2	312	12791.8	52977.8	1.3_Scan2_[12983,53297]	Breast_metastasis	8.5	EpCAM-	CD31-	B220-	CD8-	CD4-	TREM2-	8.919641248385622	7451	7.128113354878394	288	29.304265901060614	313	26.0017307116287	263	30.84234102657942	576	#N/A	#N/A	4.6097722286464435	7446	0	0	0	0
1.3_Scan2	313	12821.1	52978.3	1.3_Scan2_[12983,53297]	Breast_metastasis	12.3	EpCAM-	CD31-	B220-	CD8-	CD4+	TREM2-	33.252067604887046	7451	6.8600291544519925	395	21.510230124294903	133	7.632168761236874	263	28.175343831083413	576	#N/A	#N/A	6.8600291544519925	395	0	0	0	0
1.3_Scan2	314	13171.1	52976.8	1.3_Scan2_[12983,53297]	Lung	#N/A	EpCAM+	CD31-	B220-	CD8-	CD4-	TREM2-	29.31381926668416	508	4.743416490252569	265	21.64809460437674	252	60.36770659880984	999	23.296351645695708	358	#N/A	#N/A	4.743416490252569	265	0	0	0	0
1.3_Scan2	315	12690.7	52977.3	1.3_Scan2_[12983,53297]	Breast_metastasis	3.5	EpCAM+	CD31-	B220-	CD8-	CD4-	TREM2-	33.31501163139633	279	6.020797289396148	280	94.69556483806437	823	39.88984833262434	751	93.57205779504888	604	#N/A	#N/A	6.020797289396148	280	0	0	0	0
1.3_Scan2	316	12724.4	52977.3	1.3_Scan2_[12983,53297]	Breast_metastasis	15.4	EpCAM+	CD31-	B220-	CD8-	CD4-	TREM2-	25.854400012374796	467	5.491812087098035	310	95.87377117856717	133	41.908591004706366	751	88.30730434114697	576	#N/A	#N/A	5.491812087098035	310	0	0	0	0
1.3_Scan2	317	13010	52977.8	1.3_Scan2_[12983,53297]	Lung	#N/A	EpCAM+	CD31-	B220-	CD8-	CD4-	TREM2-	22.610616975220445	7434	3.605551275463989	346	41.28437961263024	791	8.149233092753144	244	8.200609733428363	243	#N/A	#N/A	3.605551275463989	346	0	0	0	0
1.3_Scan2	318	13021.9	52978.3	1.3_Scan2_[12983,53297]	Lung	25	EpCAM+	CD31-	B220-	CD8-	CD4-	TREM2-	25.381095327034078	380	4.6097722286464435	363	39.778637482947666	791	12.983451005030105	244	15.47287949930422	302	#N/A	#N/A	4.6097722286464435	363	0	0	0	0
1.3_Scan2	319	13094.3	52979.3	1.3_Scan2_[12983,53297]	Lung	12.3	EpCAM-	CD31-	B220-	CD8-	CD4-	TREM2-	47.80292878056542	380	10.100000000001426	364	13.282319074621412	227	67.80162239946675	942	29.424479604571776	656	#N/A	#N/A	6.021627686925102	393	0	0	0	0
1.3_Scan2	320	13231.1	52979.3	1.3_Scan2_[12983,53297]	Lung	6	EpCAM+	CD31-	B220-	CD8-	CD4-	TREM2-	36.849016269091756	739	7.615773105863909	303	30.69674249818414	700	46.16243061191497	879	15.098675438589309	445	#N/A	#N/A	7.615773105863909	303	0	0	0	0
1.3_Scan2	321	13372	52978.8	1.3_Scan2_[12983,53297]	Lung	6.4	EpCAM-	CD31+	B220-	CD8-	CD4-	TREM2-	11.371895180658584	415	10.210778618694698	309	85.9937788447469	1254	33.40928014788413	666	30.197350877184473	540	#N/A	#N/A	10.210778618694698	309	0	0	0	0
1.3_Scan2	322	12533	52981.8	1.3_Scan2_[12983,53297]	Breast_metastasis	#N/A	EpCAM+	CD31-	B220-	CD8-	CD4-	TREM2-	10.489041900950868	427	5.220153254455275	344	83.84133825267719	823	29.76726389845132	326	8.93084542470162	399	#N/A	#N/A	5.220153254455275	344	0	0	0	0
1.3_Scan2	323	13167.2	52979.8	1.3_Scan2_[12983,53297]	Lung	#N/A	EpCAM+	CD31-	B220-	CD8-	CD4-	TREM2-	30.859844458451626	508	3.9446165846581867	386	19.14706243787932	252	58.597696200447785	999	26.51886121235077	358	#N/A	#N/A	3.9446165846581867	386	0	0	0	0
1.3_Scan2	324	13248	52978.8	1.3_Scan2_[12983,53297]	Lung	2.9	EpCAM+	CD31-	B220-	CD8-	CD4-	TREM2-	26.09310253687585	387	4.47213595499958	359	32.748282397704664	700	49.7803173955314	747	12.586500705116173	421	#N/A	#N/A	4.47213595499958	359	0	0	0	0
1.3_Scan2	325	13399.7	52981.3	1.3_Scan2_[12983,53297]	Lung	0.5	EpCAM+	CD31-	B220-	CD8-	CD4-	TREM2-	15.867261893599188	237	6.800735254367722	336	81.73279635494747	1254	9.757561170697132	446	12.869343417592612	406	#N/A	#N/A	6.800735254367722	336	0	0	0	0
1.3_Scan2	326	12562.7	52979.8	1.3_Scan2_[12983,53297]	Breast_metastasis	9.4	EpCAM-	CD31-	B220-	CD8+	CD4-	TREM2-	37.91530034168147	427	7.026378868231768	403	60.69761115562772	823	74.17580468049688	1138	26.428204630657877	399	#N/A	#N/A	7.026378868231768	403	0	0	0	0
1.3_Scan2	327	12582.6	52977.8	1.3_Scan2_[12983,53297]	Breast_metastasis	5.5	EpCAM-	CD31-	B220-	CD8-	CD4-	TREM2-	24.404917537248565	7449	7.550496672406494	254	49.91442677222526	823	20.000249998437155	326	31.631155527418663	604	#N/A	#N/A	7.550496672406494	254	0	0	0	0
1.3_Scan2	328	12650	52978.8	1.3_Scan2_[12983,53297]	Breast_metastasis	0.5	EpCAM+	CD31-	B220-	CD8-	CD4-	TREM2-	7.810889834071059	279	6.407807737439983	347	60.60008250819389	823	65.65439817712011	751	55.00772672997694	604	#N/A	#N/A	6.407807737439983	347	0	0	0	0
1.3_Scan2	329	12810.7	52978.3	1.3_Scan2_[12983,53297]	Breast_metastasis	6.3	EpCAM-	CD31-	B220-	CD8-	CD4-	TREM2-	23.28132298646217	7451	8.602325267042627	282	10.399999999999636	313	9.121951545584714	263	25.378928267359502	576	#N/A	#N/A	8.602325267042627	282	0	0	0	0
1.3_Scan2	330	12974.3	52978.8	1.3_Scan2_[12983,53297]	Lung	#N/A	EpCAM+	CD31-	B220-	CD8-	CD4-	TREM2-	14.185203558633447	443	8	258	33.57379930838879	189	38.73628789649417	244	9.433981132056603	264	#N/A	#N/A	8	258	0	0	0	0
1.3_Scan2	331	12538	52979.3	1.3_Scan2_[12983,53297]	Breast_metastasis	#N/A	EpCAM+	CD31-	B220-	CD8-	CD4-	TREM2-	15.804113388604572	427	5.5901699437494745	322	80.74416387578627	823	24.705060210411062	326	9.89999999999418	399	#N/A	#N/A	5.5901699437494745	322	0	0	0	0
1.3_Scan2	332	12615.3	52978.8	1.3_Scan2_[12983,53297]	Breast_metastasis	0.5	EpCAM+	CD31-	B220-	CD8-	CD4-	TREM2-	9.928242543368	7449	7.516648189186454	261	43.42027176331201	823	52.60950484465565	326	28.677517326291916	604	#N/A	#N/A	7.516648189186454	261	0	0	0	0
1.3_Scan2	333	12876.1	52979.3	1.3_Scan2_[12983,53297]	Breast_metastasis	9.4	EpCAM+	CD31-	B220-	CD8-	CD4-	TREM2-	17.129214809791744	250	5.758472019554847	306	55.00909015790027	313	35.33907186104477	216	22.360008944542987	149	#N/A	#N/A	5.758472019554847	306	0	0	0	0
1.3_Scan2	334	12953.5	52978.8	1.3_Scan2_[12983,53297]	Lung	#N/A	EpCAM+	CD31-	B220-	CD8-	CD4-	TREM2-	17.656726763474236	7447	10.973149046649846	349	15.815182578775836	257	53.20761223734739	826	4.031128874149275	7440	#N/A	#N/A	4.031128874149275	7440	0	0	0	0
1.3_Scan2	335	13029.3	52979.8	1.3_Scan2_[12983,53297]	Lung	20.4	EpCAM+	CD31-	B220-	CD8-	CD4-	TREM2-	17.831713322056444	380	6.896375859826488	3	39.462007044748376	791	19.932385707686965	244	8.54400374531753	302	#N/A	#N/A	6.896375859826488	3	0	0	0	0
1.3_Scan2	336	13406.2	52979.3	1.3_Scan2_[12983,53297]	Breast_metastasis	3	EpCAM+	CD31-	B220-	CD8-	CD4-	TREM2-	19.41957775030338	237	4.220189569201546	7443	84.62210113202883	1254	11.183022847149742	446	8.761849119901331	406	#N/A	#N/A	4.220189569201546	7443	0	0	0	0
1.3_Scan2	337	12524.1	52979.3	1.3_Scan2_[12983,53297]	Breast_metastasis	#N/A	EpCAM+	CD31-	B220-	CD8-	CD4-	TREM2-	10.590561835893265	427	4.026164427839126	344	92.8883738688527	823	38.60323820614053	326	17.06516920513461	399	#N/A	#N/A	4.026164427839126	344	0	0	0	0
1.3_Scan2	338	12698.6	52980.3	1.3_Scan2_[12983,53297]	Breast_metastasis	2.9	EpCAM+	CD31-	B220-	CD8-	CD4-	TREM2-	41.39371933035324	279	4.648655719662274	394	100.48930291329528	823	34.81221050148641	751	100.43993229786616	604	#N/A	#N/A	4.648655719662274	394	0	0	0	0
1.3_Scan2	339	12771	52979.8	1.3_Scan2_[12983,53297]	Breast_metastasis	20.8	EpCAM-	CD31-	B220-	CD8-	CD4-	TREM2-	18.915602025838343	7451	8.640601830885856	405	50.12245005982884	313	46.7889944324521	263	44.5839657276004	576	#N/A	#N/A	4.301162633521313	7410	0	0	0	0
1.3_Scan2	340	12893.5	52980.3	1.3_Scan2_[12983,53297]	Lung	4.7	EpCAM+	CD31-	B220-	CD8-	CD4-	TREM2-	8.73212459828649	250	4.860041152084259	384	44.99688878133783	151	52.128399169743155	216	13.51184665395211	410	#N/A	#N/A	4.860041152084259	384	0	0	0	0
1.3_Scan2	341	13262.9	52979.3	1.3_Scan2_[12983,53297]	Lung	12.3	EpCAM+	CD31-	B220-	CD8-	CD4-	TREM2-	11.4179682956274	387	5.522680508593631	290	40.0465978579927	700	40.201741255819286	747	10.322790320446416	421	#N/A	#N/A	5.522680508593631	290	0	0	0	0
1.3_Scan2	342	13414.1	52981.3	1.3_Scan2_[12983,53297]	Lung	1	EpCAM+	CD31-	B220-	CD8-	CD4-	TREM2-	27.280945731409112	237	5.8189346103885615	375	82.86857064049845	1246	13.688316185707022	446	5.500909015784842	406	#N/A	#N/A	5.500909015784842	406	0	0	0	0
1.3_Scan2	343	13424.5	52979.8	1.3_Scan2_[12983,53297]	Lung	10.6	EpCAM+	CD31-	B220-	CD8-	CD4-	TREM2-	36.37169228947262	237	5.0990195135927845	295	82.68790721743586	1246	23.255106965994557	446	14.400347218033186	406	#N/A	#N/A	5.0990195135927845	295	0	0	0	0
1.3_Scan2	344	12528	52980.3	1.3_Scan2_[12983,53297]	Breast_metastasis	#N/A	EpCAM+	CD31-	B220-	CD8-	CD4-	TREM2-	9.590099061005011	427	4.026164427839126	337	88.96302602766963	823	34.70360211851286	326	13.38693392827112	399	#N/A	#N/A	4.026164427839126	337	0	0	0	0
1.3_Scan2	345	12907.9	52980.8	1.3_Scan2_[12983,53297]	Lung	14.4	EpCAM+	CD31-	B220-	CD8-	CD4-	TREM2-	18.70721785835585	250	5.24022900262929	301	32.90060789712093	151	66.19864046942386	216	6.407807737434958	410	#N/A	#N/A	5.24022900262929	301	0	0	0	0
1.3_Scan2	346	13013	52979.8	1.3_Scan2_[12983,53297]	Lung	#N/A	EpCAM+	CD31-	B220-	CD8-	CD4-	TREM2-	25.444842306450603	7434	3.605551275463989	317	38.73241536490815	791	9.950376877286047	244	11.672617529928752	243	#N/A	#N/A	3.605551275463989	317	0	0	0	0
1.3_Scan2	347	12644.1	52981.3	1.3_Scan2_[12983,53297]	Breast_metastasis	5	EpCAM+	CD31-	B220-	CD8-	CD4-	TREM2-	14.208800090084337	279	5	267	54.69780617172811	823	69.44955003453808	751	48.61614958015359	604	#N/A	#N/A	5	267	0	0	0	0
1.3_Scan2	348	12748.2	52982.3	1.3_Scan2_[12983,53297]	Breast_metastasis	6.4	EpCAM+	CD31-	B220-	CD8-	CD4-	TREM2-	9.12195154557929	467	5.921148537234623	368	73.00965689550901	313	53.80009293672125	751	64.14000311817746	576	#N/A	#N/A	5.921148537234623	368	0	0	0	0
1.3_Scan2	349	12943.1	52982.3	1.3_Scan2_[12983,53297]	Lung	#N/A	EpCAM+	CD31-	B220-	CD8-	CD4-	TREM2-	7.0178344238090995	7447	4.243819034781297	390	12.272326592787312	257	57.43448441485233	826	8.399999999999636	7440	#N/A	#N/A	4.243819034781297	390	0	0	0	0
1.3_Scan2	350	13059.1	52980.8	1.3_Scan2_[12983,53297]	Lung	10.5	EpCAM+	CD31-	B220-	CD8-	CD4-	TREM2-	12.73459854098107	380	6.341135544991496	392	31.39570034255994	718	48.29254600867591	193	5.32541078227293	401	#N/A	#N/A	5.32541078227293	401	0	0	0	0
1.3_Scan2	351	13135.4	52981.3	1.3_Scan2_[12983,53297]	Lung	#N/A	EpCAM+	CD31-	B220-	CD8-	CD4-	TREM2-	60.20298995897066	508	12.278843593755122	444	8.453401682160537	352	74.00243239245611	999	41.90143195643528	656	#N/A	#N/A	8.453401682160537	352	0	0	0	0
1.3_Scan2	352	13142.9	52985.2	1.3_Scan2_[12983,53297]	Lung	#N/A	EpCAM-	CD31-	B220-	CD8-	CD4+	TREM2-	52.05016810731802	508	8.453401682160537	351	15.430165261586358	245	66.08797167413005	999	45.9709691000749	656	#N/A	#N/A	8.453401682160537	351	0	0	0	0
1.3_Scan2	353	13222.7	52980.8	1.3_Scan2_[12983,53297]	Lung	14.4	EpCAM+	CD31-	B220-	CD8-	CD4-	TREM2-	31.120411308334116	557	8.532877591996376	320	27.36512378922993	647	45.001777742661126	879	10.012991560961426	445	#N/A	#N/A	8.532877591996376	320	0	0	0	0
1.3_Scan2	354	13282.7	52982.3	1.3_Scan2_[12983,53297]	Lung	6.9	EpCAM-	CD31+	B220-	CD8-	CD4-	TREM2-	8.908984229418147	387	18.20357107822407	433	53.52616182765093	700	31.703942972441386	747	26.35905916378643	421	#N/A	#N/A	8.908984229418147	387	0	0	0	0
1.3_Scan2	355	12801.7	52980.3	1.3_Scan2_[12983,53297]	Breast_metastasis	3.9	EpCAM-	CD31-	B220-	CD8-	CD4-	TREM2-	14.185203558637037	7451	7.280109889280518	282	19.50282030886779	313	17.59005400787584	263	24.328789530097804	576	#N/A	#N/A	7.280109889280518	282	0	0	0	0
1.3_Scan2	356	13037.3	52982.3	1.3_Scan2_[12983,53297]	Lung	16.8	EpCAM+	CD31-	B220-	CD8-	CD4-	TREM2-	9.50368349641396	380	8.381527307120106	335	39.01512527212853	718	28.175343831087478	244	5.5	302	#N/A	#N/A	5.5	302	0	0	0	0
1.3_Scan2	357	13150.8	52980.8	1.3_Scan2_[12983,53297]	Lung	#N/A	EpCAM+	CD31-	B220-	CD8-	CD4-	TREM2-	45.50527441956523	508	5.656854249492381	308	9.04267659489949	352	64.87904129994563	999	42.767394122158464	358	#N/A	#N/A	5.656854249492381	308	0	0	0	0
1.3_Scan2	358	13193.5	52983.2	1.3_Scan2_[12983,53297]	Lung	#N/A	EpCAM-	CD31-	B220+	CD8-	CD4-	TREM2-	11.910499569708847	508	5.522680508593631	366	26.766023238427437	569	50.10249494786246	974	28.69738664059918	445	#N/A	#N/A	5.522680508593631	366	0	0	0	0
1.3_Scan2	359	13252	52980.8	1.3_Scan2_[12983,53297]	Lung	5.3	EpCAM+	CD31-	B220-	CD8-	CD4-	TREM2-	21.882641522447564	387	4.47213595499958	324	32.57069234756642	700	45.559631253993395	747	8.46286003664932	421	#N/A	#N/A	4.47213595499958	324	0	0	0	0
1.3_Scan2	360	13387.3	52985.2	1.3_Scan2_[12983,53297]	Breast_metastasis	0.5	EpCAM+	CD31-	B220-	CD8-	CD4-	TREM2-	9.392017887546507	415	8.73212459828649	416	77.50329025273847	1254	17.145261736119625	446	15.356106277309982	540	#N/A	#N/A	8.73212459828649	416	0	0	0	0
1.3_Scan2	361	12668.9	52982.3	1.3_Scan2_[12983,53297]	Lung	1	EpCAM+	CD31-	B220-	CD8-	CD4-	TREM2-	12.971121771072847	279	7.247068372792064	436	73.29945429537581	823	48.44873579361865	751	71.2579118414216	604	#N/A	#N/A	7.247068372792064	436	0	0	0	0
1.3_Scan2	362	12832	52981.3	1.3_Scan2_[12983,53297]	Breast_metastasis	19.3	EpCAM-	CD31-	B220-	CD8-	CD4-	TREM2-	43.47700541665681	7451	6.063827174316515	369	11.305308487608468	313	17.67088000072405	263	32.25182165397439	576	#N/A	#N/A	6.063827174316515	369	0	0	0	0
1.3_Scan2	363	13018.9	52981.8	1.3_Scan2_[12983,53297]	Lung	29.5	EpCAM+	CD31-	B220-	CD8-	CD4-	TREM2-	27.8648524130317	380	4.6097722286464435	318	36.20345287399793	791	13.755726080437544	244	17.42010332919957	243	#N/A	#N/A	4.6097722286464435	318	0	0	0	0
1.3_Scan2	364	13104.2	52981.3	1.3_Scan2_[12983,53297]	Lung	21.3	EpCAM+	CD31-	B220-	CD8-	CD4-	TREM2-	57.55006516069267	380	8.5	274	14.464093473150692	227	73.25469268244868	942	26.242903802739654	656	#N/A	#N/A	8.5	274	0	0	0	0
1.3_Scan2	365	13158.7	52981.3	1.3_Scan2_[12983,53297]	Lung	#N/A	EpCAM+	CD31-	B220-	CD8-	CD4-	TREM2-	37.90158308039162	508	5.954829972384715	308	13.44656089860989	252	60.50859443087371	999	34.851829220285225	358	#N/A	#N/A	5.954829972384715	308	0	0	0	0
1.3_Scan2	366	13188	52982.7	1.3_Scan2_[12983,53297]	Lung	#N/A	EpCAM+	CD31-	B220-	CD8-	CD4-	TREM2-	13.775340286179361	508	4.031128874149275	414	23.364930986417296	569	50.84643546995786	974	5.522680508593631	358	#N/A	#N/A	4.031128874149275	414	0	0	0	0
1.3_Scan2	367	12706.5	52982.7	1.3_Scan2_[12983,53297]	Breast_metastasis	2.5	EpCAM-	CD31-	B220-	CD8-	CD4-	TREM2-	40.59975369383486	467	8.04114419718972	441	106.85434010839433	823	31.830802691735315	751	104.31514750984255	576	#N/A	#N/A	8.04114419718972	441	0	0	0	0
1.3_Scan2	368	12754.1	52981.8	1.3_Scan2_[12983,53297]	Breast_metastasis	7.8	EpCAM+	CD31-	B220-	CD8-	CD4-	TREM2-	12.278843593754456	467	5.921148537234623	348	67.09135562797938	313	58.90916736807447	751	58.79115579744839	576	#N/A	#N/A	5.921148537234623	348	0	0	0	0
1.3_Scan2	369	12837.9	52982.7	1.3_Scan2_[12983,53297]	Breast_metastasis	17.1	EpCAM+	CD31-	B220-	CD8-	CD4-	TREM2-	49.22458735225757	7451	6.324555320336759	383	17.36663467687175	313	17.677386684684286	216	32.69143618747681	149	#N/A	#N/A	6.063827174316515	362	0	0	0	0
1.3_Scan2	370	12854.8	52982.3	1.3_Scan2_[12983,53297]	Breast_metastasis	9.9	EpCAM-	CD31-	B220-	CD8-	CD4-	TREM2-	38.17250319274403	250	9.394147114027968	289	33.936558458393016	313	19.97298175035564	216	22.343231637345657	149	#N/A	#N/A	8.32165848854662	298	0	0	0	0
1.3_Scan2	371	12883.6	52983.2	1.3_Scan2_[12983,53297]	Breast_metastasis	4.6	EpCAM+	CD31-	B220-	CD8-	CD4-	TREM2-	13.869751259480521	250	4.648655719667439	396	55.204528799726255	151	43.76448331695357	216	22.079175709250748	410	#N/A	#N/A	4.648655719667439	396	0	0	0	0
1.3_Scan2	372	12678.3	52983.2	1.3_Scan2_[12983,53297]	Breast_metastasis	8.2	EpCAM+	CD31-	B220-	CD8-	CD4-	TREM2-	22.00954338462987	279	6.293647591024842	420	80.97653981246842	823	41.20594617285521	751	80.04323831530058	604	#N/A	#N/A	6.293647591024842	420	0	0	0	0
1.3_Scan2	373	12723.9	52983.2	1.3_Scan2_[12983,53297]	Breast_metastasis	15.3	EpCAM+	CD31-	B220-	CD8-	CD4-	TREM2-	23.691559678502568	467	3.640054944640259	404	97.32342986146803	313	36.51205280452134	751	87.21926392718666	576	#N/A	#N/A	3.640054944640259	404	0	0	0	0
1.3_Scan2	374	13239.1	52984.7	1.3_Scan2_[12983,53297]	Breast_metastasis	2.5	EpCAM+	CD31-	B220-	CD8-	CD4-	TREM2-	34.75758909935964	387	6.946221994724902	426	24.92568955917056	700	42.0077373825388	879	13.8061580463209	455	#N/A	#N/A	6.946221994724902	426	0	0	0	0
1.3_Scan2	375	13419.6	52983.2	1.3_Scan2_[12983,53297]	Lung	4.7	EpCAM+	CD31-	B220-	CD8-	CD4-	TREM2-	33.053441575726126	237	5.8189346103885615	342	79.9476078441389	1246	17.372679701185664	446	8.54400374531753	406	#N/A	#N/A	5.8189346103885615	342	0	0	0	0
1.3_Scan2	376	13440.9	52981.3	1.3_Scan2_[12983,53297]	Lung	#N/A	EpCAM+	CD31-	B220-	CD8-	CD4-	TREM2-	52.58298203791863	237	6.046486583129116	389	80.89894931332108	1236	31.568655340380996	610	28.38097954616513	505	#N/A	#N/A	6.046486583129116	389	0	0	0	0
1.3_Scan2	377	12628.2	52983.2	1.3_Scan2_[12983,53297]	Breast_metastasis	3	EpCAM+	CD31-	B220-	CD8-	CD4-	TREM2-	21.80000000000109	7449	7.0178344238090995	440	43.737055227808604	823	65.58818491161315	326	34.08005281686223	604	#N/A	#N/A	7.0178344238090995	440	0	0	0	0
1.3_Scan2	378	12869.2	52983.7	1.3_Scan2_[12983,53297]	Breast_metastasis	13.6	EpCAM+	CD31-	B220-	CD8-	CD4-	TREM2-	25.27647127270397	250	6.5734313718122515	306	48.40216937286977	313	31.34453700407618	216	23.228000344407725	149	#N/A	#N/A	6.5734313718122515	306	0	0	0	0
1.3_Scan2	379	13005	52982.7	1.3_Scan2_[12983,53297]	Lung	#N/A	EpCAM+	CD31-	B220-	CD8-	CD4-	TREM2-	26.382570003696834	443	7.000714249270781	317	38.124139334550165	791	14.589036979865677	244	11.39999999999418	243	#N/A	#N/A	7.000714249270781	317	0	0	0	0
1.3_Scan2	380	13046.7	52983.7	1.3_Scan2_[12983,53297]	Lung	15.4	EpCAM-	CD31+	B220-	CD8-	CD4-	TREM2-	50.89774061782999	7434	7.467261881037428	392	32.460745524404594	718	37.34340637917128	244	11.660617479359617	302	#N/A	#N/A	7.467261881037428	392	0	0	0	0
1.3_Scan2	381	13180.1	52983.2	1.3_Scan2_[12983,53297]	Lung	#N/A	EpCAM+	CD31-	B220-	CD8-	CD4-	TREM2-	18.29808733174111	508	6.618912297348841	414	19.043634106967403	569	51.73412800077502	974	13.399999999999636	358	#N/A	#N/A	6.618912297348841	414	0	0	0	0
1.3_Scan2	382	12639.6	52983.7	1.3_Scan2_[12983,53297]	Breast_metastasis	6.7	EpCAM+	CD31-	B220-	CD8-	CD4-	TREM2-	17.550498568417513	7455	5.0999999999972605	347	49.90571109602965	823	72.38017684421736	751	43.516663475042684	604	#N/A	#N/A	5.0999999999972605	347	0	0	0	0
1.3_Scan2	383	12843.9	52984.7	1.3_Scan2_[12983,53297]	Breast_metastasis	13.9	EpCAM+	CD31-	B220-	CD8-	CD4-	TREM2-	49.31703559623069	250	6.324555320336759	369	23.68121618498282	313	18.806647760827442	216	29.938770849850158	149	#N/A	#N/A	6.324555320336759	369	0	0	0	0
1.3_Scan2	384	12896.4	52984.2	1.3_Scan2_[12983,53297]	Lung	5.4	EpCAM+	CD31-	B220-	CD8-	CD4-	TREM2-	13.333041663470945	250	4.534313619501581	413	44.31907038736092	151	56.070402174407846	216	9.340770846134703	410	#N/A	#N/A	4.534313619501581	413	0	0	0	0
1.3_Scan2	385	12916.8	52983.7	1.3_Scan2_[12983,53297]	Lung	19.5	EpCAM+	CD31-	B220-	CD8-	CD4-	TREM2-	19.393297811357925	7447	8.06225774829855	438	26.828715958836618	257	75.52747844327779	216	11.788129622632749	410	#N/A	#N/A	8.06225774829855	438	0	0	0	0
1.3_Scan2	386	13165.2	52983.2	1.3_Scan2_[12983,53297]	Lung	#N/A	EpCAM+	CD31-	B220-	CD8-	CD4-	TREM2-	31.161675179617554	508	3.9446165846581867	323	16.395426191473227	546	56.09857395692493	999	28.299999999999272	358	#N/A	#N/A	3.9446165846581867	323	0	0	0	0
1.3_Scan2	387	13273.8	52982.7	1.3_Scan2_[12983,53297]	Lung	6	EpCAM-	CD31+	B220-	CD8-	CD4-	TREM2-	8.908984229418147	354	10.606601717798213	433	45.84844599329485	700	32.681034255362995	747	17.624131184259486	421	#N/A	#N/A	8.908984229418147	354	0	0	0	0
1.3_Scan2	388	13429	52984.2	1.3_Scan2_[12983,53297]	Lung	13.9	EpCAM+	CD31-	B220-	CD8-	CD4-	TREM2-	42.080042775642745	237	6.264982043070834	447	77.9785868043287	1246	22.46152265542237	610	16.888457596832883	505	#N/A	#N/A	6.264982043070834	447	0	0	0	0
1.3_Scan2	389	13435.9	52984.7	1.3_Scan2_[12983,53297]	Lung	#N/A	EpCAM+	CD31-	B220-	CD8-	CD4-	TREM2-	48.732432732215365	237	6.046486583129116	376	77.40645967876469	1236	25.723530084341732	610	22.365151463828756	505	#N/A	#N/A	6.046486583129116	376	0	0	0	0
1.3_Scan2	390	12939.6	52984.7	1.3_Scan2_[12983,53297]	Lung	#N/A	EpCAM+	CD31-	B220-	CD8-	CD4-	TREM2-	4.545327270941691	7447	4.243819034781297	349	14.308738588704287	257	58.46238106680533	826	12.13960460640969	7440	#N/A	#N/A	4.243819034781297	349	0	0	0	0
1.3_Scan2	391	12980.7	52983.7	1.3_Scan2_[12983,53297]	Lung	#N/A	EpCAM-	CD31-	B220-	CD8-	CD4-	TREM2-	8.0156097709407	443	7.810249675906654	432	41.389008202660236	189	34.20716299256391	244	12.975746606644794	264	#N/A	#N/A	7.810249675906654	432	0	0	0	0
1.3_Scan2	392	13054.1	52984.7	1.3_Scan2_[12983,53297]	Lung	15.8	EpCAM+	CD31-	B220-	CD8-	CD4-	TREM2-	7.467261881037428	380	5	439	28.59265639985482	718	44.625665261146544	244	8.0156097709407	401	#N/A	#N/A	5	439	0	0	0	0
1.3_Scan2	393	13090.8	52984.2	1.3_Scan2_[12983,53297]	Lung	14.7	EpCAM-	CD31-	B220-	CD8-	CD4-	TREM2-	44.10283437603383	380	7.158910531638177	469	19.250974001329922	227	61.80550137326308	942	26.162950903905514	656	#N/A	#N/A	6.021627686925102	319	0	0	0	0
1.3_Scan2	394	12697.1	52984.7	1.3_Scan2_[12983,53297]	Lung	0.7	EpCAM+	CD31-	B220-	CD8-	CD4-	TREM2-	40.57893542221087	279	4.648655719662274	338	97.38033682422983	823	30.85514543800067	751	98.0390228429486	604	#N/A	#N/A	4.648655719662274	338	0	0	0	0
1.3_Scan2	395	12817.6	52984.2	1.3_Scan2_[12983,53297]	Breast_metastasis	5.7	EpCAM+	CD31-	B220-	CD8-	CD4-	TREM2-	28.8693609212269	7451	14.819244245238753	533	6.8600291544519925	313	12.410076550926494	263	21.344085831912547	576	#N/A	#N/A	6.8600291544519925	313	0	0	0	0
1.3_Scan2	396	12888	52984.7	1.3_Scan2_[12983,53297]	Breast_metastasis	2	EpCAM+	CD31-	B220-	CD8-	CD4-	TREM2-	13.366375724176311	250	4.648655719667439	371	51.881114097519394	151	48.40041322137517	216	17.51456536714478	410	#N/A	#N/A	4.648655719667439	371	0	0	0	0
1.3_Scan2	397	13126	52985.7	1.3_Scan2_[12983,53297]	Lung	#N/A	EpCAM-	CD31-	B220-	CD8-	CD4+	TREM2-	68.6466313812996	508	3.5	444	16.907394831847622	352	77.84702948732583	999	31.908149429261687	656	#N/A	#N/A	3.5	444	0	0	0	0
1.3_Scan2	398	13247	52984.2	1.3_Scan2_[12983,53297]	Breast_metastasis	0.5	EpCAM+	CD31-	B220-	CD8-	CD4-	TREM2-	26.841944787961268	387	5.4918120870926685	324	27.354158733182413	700	45.08137087534421	879	8.5	455	#N/A	#N/A	5.4918120870926685	324	0	0	0	0
1.3_Scan2	399	12538	52989.2	1.3_Scan2_[12983,53297]	Breast_metastasis	13.8	EpCAM-	CD31-	B220+	CD8-	CD4-	TREM2-	11.91049956970703	427	5.500909015789703	464	76.0529420864192	823	26.428204630657877	326	34.129898915764315	847	#N/A	#N/A	5.500909015789703	464	0	0	0	0
1.3_Scan2	400	13014.5	52985.2	1.3_Scan2_[12983,53297]	Lung	#N/A	EpCAM+	CD31-	B220-	CD8-	CD4-	TREM2-	31.03046889751797	7434	5.560575509779291	363	33.163986491376264	791	15.502902953958863	244	16.836270370834455	243	#N/A	#N/A	5.560575509779291	363	0	0	0	0
1.3_Scan2	401	13062.1	52985.2	1.3_Scan2_[12983,53297]	Lung	14.9	EpCAM-	CD31-	B220+	CD8-	CD4-	TREM2-	15.47287949930422	380	5.32541078227293	350	26.804663773309226	718	47.127168385131334	942	23.06707610426889	652	#N/A	#N/A	5.32541078227293	350	0	0	0	0
1.3_Scan2	402	13171.6	52984.2	1.3_Scan2_[12983,53297]	Lung	#N/A	EpCAM+	CD31-	B220-	CD8-	CD4-	TREM2-	24.911242441917974	508	6.222539674437245	323	15.09205088780321	546	53.0902062531366	999	21.922819161777166	358	#N/A	#N/A	6.222539674437245	323	0	0	0	0
1.3_Scan2	403	12559.8	52986.2	1.3_Scan2_[12983,53297]	Breast_metastasis	15.9	EpCAM+	CD31-	B220-	CD8-	CD4-	TREM2-	33.88126325862019	427	6.800735254367722	428	58.80008503395503	823	7.026378868231768	326	22.0054538694381	399	#N/A	#N/A	6.800735254367722	428	0	0	0	0
1.3_Scan2	404	12724.9	52986.7	1.3_Scan2_[12983,53297]	Breast_metastasis	13	EpCAM+	CD31-	B220-	CD8-	CD4-	TREM2-	21.77016306783315	467	3.640054944640259	373	96.56603957914005	313	34.13033841027851	751	85.4871335348205	576	#N/A	#N/A	3.640054944640259	373	0	0	0	0
1.3_Scan2	405	12774.5	52987.7	1.3_Scan2_[12983,53297]	Breast_metastasis	14.2	EpCAM+	CD31-	B220-	CD8-	CD4-	TREM2-	12.882546332150012	496	8.914033879226258	411	47.53861588224803	313	45.470539913221245	263	37.71538147758943	576	#N/A	#N/A	3.0675723300352495	437	0	0	0	0
1.3_Scan2	406	13411.6	52986.2	1.3_Scan2_[12983,53297]	Breast_metastasis	2.8	EpCAM-	CD31-	B220+	CD8-	CD4-	TREM2-	27.830379084732147	237	5.385164807134504	422	78.72496427436602	1246	8.854942122904827	446	7.0178344238090995	463	#N/A	#N/A	5.385164807134504	422	0	0	0	0
1.3_Scan2	407	12618.3	52986.2	1.3_Scan2_[12983,53297]	Breast_metastasis	6	EpCAM+	CD31-	B220-	CD8-	CD4-	TREM2-	12.272326592785548	7449	7.984985911065458	332	37.00000000000404	823	55.96713321226811	326	24.607315985292626	604	#N/A	#N/A	7.984985911065458	332	0	0	0	0
1.3_Scan2	408	12714	52986.7	1.3_Scan2_[12983,53297]	Breast_metastasis	9.5	EpCAM+	CD31-	B220-	CD8-	CD4-	TREM2-	32.51292050862313	467	5.500909015789703	430	107.42890672440068	313	29.189895511977348	751	96.19615376926558	576	#N/A	#N/A	5.500909015789703	430	0	0	0	0
1.3_Scan2	409	13073	52987.7	1.3_Scan2_[12983,53297]	Lung	15.4	EpCAM+	CD31-	B220-	CD8-	CD4-	TREM2-	26.602443496791075	380	11.305308487608468	462	26.431988196125804	718	48.759101714453976	942	11.18302284715506	401	#N/A	#N/A	11.18302284715506	401	0	0	0	0
1.3_Scan2	410	12905.4	52986.7	1.3_Scan2_[12983,53297]	Lung	8.4	EpCAM-	CD31-	B220+	CD8-	CD4-	TREM2-	20.37694775965764	250	6.407807737434958	345	38.191360279516886	192	65.39602434399066	216	21.01903898849965	502	#N/A	#N/A	6.407807737434958	345	0	0	0	0
1.3_Scan2	411	12783.4	52987.2	1.3_Scan2_[12983,53297]	Breast_metastasis	7.6	EpCAM+	CD31-	B220-	CD8-	CD4-	TREM2-	5.491812087098035	7451	8.914033879226258	405	38.7362878964925	313	37.051990499835085	263	30.15045604962059	576	#N/A	#N/A	5.491812087098035	7451	0	0	0	0
1.3_Scan2	412	12830.5	52987.7	1.3_Scan2_[12983,53297]	Breast_metastasis	13.7	EpCAM-	CD31-	B220-	CD8-	CD4-	TREM2-	41.72696969587009	7451	8.930845424706142	369	13.29360748630272	313	20.793508602441417	263	26.982401672201355	576	#N/A	#N/A	6.5734313718122515	362	0	0	0	0
1.3_Scan2	413	12893	52987.2	1.3_Scan2_[12983,53297]	Lung	1.5	EpCAM+	CD31-	B220-	CD8-	CD4-	TREM2-	15.472879499298788	250	4.534313619501581	384	48.794466899432365	151	53.98008892174827	216	12.410076550931947	410	#N/A	#N/A	4.534313619501581	384	0	0	0	0
1.3_Scan2	414	13186	52986.2	1.3_Scan2_[12983,53297]	Lung	#N/A	EpCAM+	CD31-	B220-	CD8-	CD4-	TREM2-	11.96703806294715	508	4.031128874149275	366	19.38478785027152	569	47.61732877850823	974	8.077747210701755	358	#N/A	#N/A	4.031128874149275	366	0	0	0	0
1.3_Scan2	415	13378.4	52988.2	1.3_Scan2_[12983,53297]	Lung	1	EpCAM-	CD31+	B220-	CD8-	CD4-	TREM2-	11.371895180658584	321	9.392017887546507	360	75.51006555420415	1254	22.165288177691526	666	19.41957775030184	540	#N/A	#N/A	9.392017887546507	360	0	0	0	0
1.3_Scan2	416	13395.8	52987.2	1.3_Scan2_[12983,53297]	Lung	2	EpCAM+	CD31-	B220-	CD8-	CD4-	TREM2-	17.42871194322711	415	5.546169849545449	492	75.53416445556421	1254	8.450443775330559	446	11.443775600737423	540	#N/A	#N/A	5.546169849545449	492	0	0	0	0
1.3_Scan2	417	12567.7	52986.7	1.3_Scan2_[12983,53297]	Breast_metastasis	16.6	EpCAM+	CD31-	B220-	CD8-	CD4-	TREM2-	38.85794642026153	7449	7.915806970866773	403	52.35198181540234	823	8.52115015710436	326	29.80503313200714	399	#N/A	#N/A	7.3824115301167	7411	0	0	0	0
1.3_Scan2	418	12589.5	52989.7	1.3_Scan2_[12983,53297]	Breast_metastasis	17.4	EpCAM+	CD31-	B220-	CD8-	CD4-	TREM2-	18.106904760339013	7449	3.8078865529319543	478	36.16144355526013	823	28.570089254320607	326	17.97692965998455	604	#N/A	#N/A	3.8078865529319543	478	0	0	0	0
1.3_Scan2	419	12634.1	52988.7	1.3_Scan2_[12983,53297]	Breast_metastasis	10.4	EpCAM+	CD31-	B220-	CD8-	CD4-	TREM2-	19.65120861423049	7455	5.604462507680471	440	42.53386885765654	823	71.95255381152113	326	36.39024594585879	604	#N/A	#N/A	5.604462507680471	440	0	0	0	0
1.3_Scan2	420	12682.7	52987.7	1.3_Scan2_[12983,53297]	Breast_metastasis	3	EpCAM+	CD31-	B220-	CD8-	CD4-	TREM2-	27.74977477385938	279	4.38292140016352	448	82.95378231280633	823	34.92849839314796	751	83.3309666330604	604	#N/A	#N/A	4.38292140016352	448	0	0	0	0
1.3_Scan2	421	13256.9	52987.7	1.3_Scan2_[12983,53297]	Lung	3.9	EpCAM-	CD31-	B220+	CD8-	CD4-	TREM2-	17.624131184259486	387	4	471	29.78808486626989	700	37.193816690415225	747	7.128113354878394	455	#N/A	#N/A	4	471	0	0	0	0
1.3_Scan2	422	13416.6	52988.2	1.3_Scan2_[12983,53297]	Lung	1.5	EpCAM+	CD31-	B220-	CD8-	CD4-	TREM2-	33.026201719239374	237	5.830951894845301	375	75.59113704661549	1246	13.054118124177926	446	5.385164807134504	406	#N/A	#N/A	5.385164807134504	406	0	0	0	0
1.3_Scan2	423	13441.9	52988.2	1.3_Scan2_[12983,53297]	Lung	#N/A	EpCAM+	CD31-	B220-	CD8-	CD4-	TREM2-	55.55987760965524	237	6.946221994724902	389	74.06895436011105	1236	27.681221071333095	610	26.706740722146957	505	#N/A	#N/A	6.946221994724902	389	0	0	0	0
1.3_Scan2	424	12648	52988.2	1.3_Scan2_[12983,53297]	Breast_metastasis	10.1	EpCAM+	CD31-	B220-	CD8-	CD4-	TREM2-	8.660831368871094	7455	4.6097722286464435	7450	52.83417454640812	823	62.865729932930826	751	49.55370823662019	604	#N/A	#N/A	4.6097722286464435	7450	0	0	0	0
1.3_Scan2	425	13097.3	52989.7	1.3_Scan2_[12983,53297]	Lung	22.5	EpCAM+	CD31-	B220-	CD8-	CD4-	TREM2-	50.954489497980965	380	5.220153254455275	469	20.865521800330928	7457	62.51095903919841	942	18.601075237741483	656	#N/A	#N/A	5.220153254455275	469	0	0	0	0
1.3_Scan2	426	13233.1	52988.2	1.3_Scan2_[12983,53297]	Lung	4	EpCAM+	CD31-	B220-	CD8-	CD4-	TREM2-	29.546573405390678	739	6.946221994724902	374	21.58564337702548	700	37.45931125902239	879	12.159769734661563	445	#N/A	#N/A	6.946221994724902	374	0	0	0	0
1.3_Scan2	427	12526.1	52989.7	1.3_Scan2_[12983,53297]	Breast_metastasis	3.3	EpCAM-	CD31+	B220-	CD8-	CD4-	TREM2-	24.382165613410713	212	8.149233092753144	532	86.79591004189172	823	37.91530034168147	326	11.91049956970703	399	#N/A	#N/A	8.149233092753144	532	0	0	0	0
1.3_Scan2	428	12554.3	52990.2	1.3_Scan2_[12983,53297]	Breast_metastasis	20.3	EpCAM+	CD31-	B220-	CD8-	CD4-	TREM2-	28.20443227579556	427	5.950630218724406	465	61.15717455867554	823	13.368619973651109	326	16.330646037434537	399	#N/A	#N/A	5.950630218724406	465	0	0	0	0
1.3_Scan2	429	12688.7	52989.2	1.3_Scan2_[12983,53297]	Lung	3.3	EpCAM+	CD31-	B220-	CD8-	CD4-	TREM2-	33.85409871787932	279	6.18465843842649	420	87.90949891792388	823	30.150456049621127	751	88.97302962134218	604	#N/A	#N/A	6.18465843842649	420	0	0	0	0
1.3_Scan2	430	12718.9	52989.2	1.3_Scan2_[12983,53297]	Breast_metastasis	14.7	EpCAM+	CD31-	B220-	CD8-	CD4-	TREM2-	27.373162038757222	467	5.500909015789703	408	102.77961860213348	313	28.818917398128043	751	90.94723745117406	576	#N/A	#N/A	5.500909015789703	408	0	0	0	0
1.3_Scan2	431	12809.7	52990.2	1.3_Scan2_[12983,53297]	Lung	3.6	EpCAM-	CD31-	B220-	CD8-	CD4-	TREM2-	21.279332696305605	7451	9.48261567290488	533	16.479381056333796	313	19.832296891681015	263	13.437261625794111	576	#N/A	#N/A	9.48261567290488	533	0	0	0	0
1.3_Scan2	432	12985.7	52989.7	1.3_Scan2_[12983,53297]	Lung	#N/A	EpCAM+	CD31-	B220-	CD8-	CD4-	TREM2-	5.852349955359813	443	7.523961722392006	531	42.36248340218449	862	32.21552420806282	826	19.954197553392085	264	#N/A	#N/A	5.852349955359813	443	0	0	0	0
1.3_Scan2	433	13266.3	52990.2	1.3_Scan2_[12983,53297]	Lung	4.5	EpCAM+	CD31-	B220-	CD8-	CD4-	TREM2-	10.606601717798213	387	5.622277118747954	482	35.420050818710685	700	29.189895511977905	747	9.726767191620922	421	#N/A	#N/A	5.622277118747954	482	0	0	0	0
1.3_Scan2	434	13281.7	52991.2	1.3_Scan2_[12983,53297]	Lung	1.5	EpCAM-	CD31+	B220-	CD8-	CD4-	TREM2-	7.360027173864915	504	15.432433379089794	433	48.671346806926756	700	22.849288829198443	747	21.560380330600378	694	#N/A	#N/A	7.360027173864915	504	0	0	0	0
1.3_Scan2	435	12600.9	52989.7	1.3_Scan2_[12983,53297]	Breast_metastasis	17.1	EpCAM+	CD31-	B220-	CD8-	CD4-	TREM2-	8.514693182963201	7449	10.410091258006434	550	32.262826906523195	823	39.462007044748766	326	13.900000000001455	604	#N/A	#N/A	8.514693182963201	7449	0	0	0	0
1.3_Scan2	436	12672.3	52988.7	1.3_Scan2_[12983,53297]	Breast_metastasis	3.9	EpCAM+	CD31-	B220-	CD8-	CD4-	TREM2-	19.38478785026663	279	6.576473218982953	448	73.11942286424475	823	41.73104360066043	751	72.93812446176547	604	#N/A	#N/A	6.576473218982953	448	0	0	0	0
1.3_Scan2	437	12777.4	52988.7	1.3_Scan2_[12983,53297]	Breast_metastasis	11.1	EpCAM-	CD31-	B220-	CD8-	CD4-	TREM2-	9.86154146165801	496	3.0675723300352495	405	44.92048530459063	313	43.14742170744228	263	34.66554485364555	576	#N/A	#N/A	3.0675723300352495	405	0	0	0	0
1.3_Scan2	438	12917.8	52991.7	1.3_Scan2_[12983,53297]	Lung	18.4	EpCAM+	CD31-	B220-	CD8-	CD4-	TREM2-	20.806249061277832	7447	8.06225774829855	385	30.83796361629384	257	73.40061307646182	826	7.7665951355810625	502	#N/A	#N/A	7.7665951355810625	502	0	0	0	0
1.3_Scan2	439	13057.1	52988.7	1.3_Scan2_[12983,53297]	Lung	18.7	EpCAM+	CD31-	B220-	CD8-	CD4-	TREM2-	11.539497389400998	380	5	392	23.940342520526634	718	42.404009244413984	930	6.103277807866851	401	#N/A	#N/A	5	392	0	0	0	0
1.3_Scan2	440	12628.7	52990.2	1.3_Scan2_[12983,53297]	Breast_metastasis	10	EpCAM+	CD31-	B220-	CD8-	CD4-	TREM2-	23.372847494476332	7449	4.51220566907281	499	38.0615291337634	823	66.81436971191062	326	30.860978597576903	604	#N/A	#N/A	4.51220566907281	499	0	0	0	0
1.3_Scan2	441	12703.6	52990.2	1.3_Scan2_[12983,53297]	Breast_metastasis	4.9	EpCAM+	CD31-	B220-	CD8-	CD4-	TREM2-	42.611735472754816	467	8.04114419719128	536	101.60871025655435	823	24.346252278331082	751	100.49328335764956	1510	#N/A	#N/A	8.04114419718972	367	0	0	0	0
1.3_Scan2	442	12741.7	52989.2	1.3_Scan2_[12983,53297]	Lung	1	EpCAM+	CD31-	B220-	CD8-	CD4-	TREM2-	4.924428900898052	467	6.958448102847552	510	80.14468167008847	313	44.493257916230114	751	68.52999343353275	576	#N/A	#N/A	4.924428900898052	467	0	0	0	0
1.3_Scan2	443	12980.2	52991.7	1.3_Scan2_[12983,53297]	Lung	#N/A	EpCAM-	CD31+	B220-	CD8-	CD4-	TREM2-	21.80000000000291	730	5.852349955359813	432	37.719093308301126	862	30.53342430845685	826	20.91936901533503	264	#N/A	#N/A	5.852349955359813	432	0	0	0	0
1.3_Scan2	444	13126	52989.2	1.3_Scan2_[12983,53297]	Lung	#N/A	EpCAM+	CD31-	B220-	CD8-	CD4-	TREM2-	68.25547597079678	508	8.91964124839076	475	3.5	397	75.6651174584467	999	29.627352227292818	656	#N/A	#N/A	3.5	397	0	0	0	0
1.3_Scan2	445	13221.2	52990.7	1.3_Scan2_[12983,53297]	Lung	15.1	EpCAM-	CD31-	B220+	CD8-	CD4-	TREM2-	23.43373636448391	739	5.954829972384715	491	17.664937022251593	647	35.501267583007554	879	27.22002939013959	592	#N/A	#N/A	5.954829972384715	491	0	0	0	0
1.3_Scan2	446	13403.7	52990.2	1.3_Scan2_[12983,53297]	Breast_metastasis	6	EpCAM-	CD31-	B220-	CD8+	CD4-	TREM2-	25.37892826736494	415	5.852349955359813	492	73.45420341954738	1254	14.849915824679197	597	7.984985911070515	463	#N/A	#N/A	5.852349955359813	492	0	0	0	0
1.3_Scan2	447	13432	52989.7	1.3_Scan2_[12983,53297]	Lung	#N/A	EpCAM+	CD31-	B220-	CD8-	CD4-	TREM2-	47.04763543473656	237	6.021627686929543	493	72.40172649875285	1246	19.38478785027152	610	16.79196236298796	505	#N/A	#N/A	6.021627686929543	493	0	0	0	0
1.3_Scan2	448	12678.8	52989.7	1.3_Scan2_[12983,53297]	Breast_metastasis	6.9	EpCAM+	CD31-	B220-	CD8-	CD4-	TREM2-	25.249158401812693	279	4.38292140016352	420	78.5779867392912	823	36.14872058593778	751	79.13039870997734	604	#N/A	#N/A	4.38292140016352	420	0	0	0	0
1.3_Scan2	449	12854.3	52991.7	1.3_Scan2_[12983,53297]	Breast_metastasis	10.9	EpCAM+	CD31-	B220-	CD8-	CD4-	TREM2-	38.326622601008694	680	5.353503525730457	484	35.802234567129624	313	28.008034561528355	216	31.442805218360526	149	#N/A	#N/A	5.353503525730457	484	0	0	0	0
1.3_Scan2	450	12873.1	52990.2	1.3_Scan2_[12983,53297]	Breast_metastasis	16.9	EpCAM+	CD31-	B220-	CD8-	CD4-	TREM2-	24.30226326908871	680	7.580237463298704	378	53.34425929750887	313	38.37421008958792	216	30.62025473440319	149	#N/A	#N/A	7.580237463298704	378	0	0	0	0
1.3_Scan2	451	12884.1	52991.2	1.3_Scan2_[12983,53297]	Breast_metastasis	7.7	EpCAM+	CD31-	B220-	CD8-	CD4-	TREM2-	18.335757415501014	680	7.580237463298704	396	58.46443363276288	151	47.92264600374063	216	21.770163067831373	410	#N/A	#N/A	4.900000000001455	516	0	0	0	0
1.3_Scan2	452	12969.8	52991.2	1.3_Scan2_[12983,53297]	Lung	#N/A	EpCAM+	CD31-	B220-	CD8-	CD4-	TREM2-	10.412012293501688	443	4.272001872658765	480	34.24616766881053	862	34.12477106150767	826	20.349447166934777	7440	#N/A	#N/A	4.272001872658765	480	0	0	0	0
1.3_Scan2	453	13004.5	52991.2	1.3_Scan2_[12983,53297]	Lung	39.6	EpCAM+	CD31-	B220-	CD8-	CD4-	TREM2-	24.30514348856975	443	8.514693182963201	379	30.663496212926294	791	22.581851119866457	244	19.906280415983503	243	#N/A	#N/A	8.514693182963201	379	0	0	0	0
1.3_Scan2	454	13245.5	52991.2	1.3_Scan2_[12983,53297]	Breast_metastasis	6.1	EpCAM+	CD31-	B220-	CD8-	CD4-	TREM2-	29.548942451464466	387	4.38292140016352	503	20.349447166940433	700	38.10354314234143	879	5.522680508593631	455	#N/A	#N/A	4.38292140016352	503	0	0	0	0
1.3_Scan2	455	13251	52991.7	1.3_Scan2_[12983,53297]	Breast_metastasis	2.5	EpCAM-	CD31-	B220+	CD8-	CD4-	TREM2-	24.51203785897792	387	4.879549159503354	503	22.895414388040525	700	39.16797160946909	747	7.128113354878394	421	#N/A	#N/A	4.879549159503354	503	0	0	0	0
1.3_Scan2	456	12731.3	52990.7	1.3_Scan2_[12983,53297]	Breast_metastasis	6	EpCAM-	CD31-	B220-	CD8-	CD4-	TREM2-	14.90838690133991	467	6.477653896282097	520	90.65208216031252	313	35.39604497680612	751	78.46763664084871	576	#N/A	#N/A	6.477653896282097	520	0	0	0	0
1.3_Scan2	457	12797.8	52991.7	1.3_Scan2_[12983,53297]	Lung	4.9	EpCAM+	CD31-	B220-	CD8-	CD4-	TREM2-	10.547511554864494	7451	5.000999900021421	515	26.878430013672578	313	27.721832551254806	263	16.137533888425033	576	#N/A	#N/A	5.000999900021421	515	0	0	0	0
1.3_Scan2	458	12583.6	52991.2	1.3_Scan2_[12983,53297]	Breast_metastasis	18.8	EpCAM+	CD31-	B220-	CD8-	CD4-	TREM2-	24.162781296861642	7449	6.087692502089418	418	38.14354467010414	823	23.80693176366606	326	21.28497122384738	604	#N/A	#N/A	6.087692502089418	418	0	0	0	0
1.3_Scan2	459	12845.4	52992.2	1.3_Scan2_[12983,53297]	Breast_metastasis	6.4	EpCAM+	CD31-	B220-	CD8-	CD4-	TREM2-	46.25851273009249	680	7.648529270389178	383	27.99464234455948	313	26.375936002344456	216	35.32605270901023	149	#N/A	#N/A	7.648529270389178	383	0	0	0	0
1.3_Scan2	460	12903.4	52993.2	1.3_Scan2_[12983,53297]	Lung	4	EpCAM+	CD31-	B220-	CD8-	CD4-	TREM2-	21.717504460689796	680	5.984145720150514	489	43.20567092407956	257	65.91881370291611	216	6.800735254367722	410	#N/A	#N/A	5.984145720150514	489	0	0	0	0
1.3_Scan2	461	12926.2	52991.7	1.3_Scan2_[12983,53297]	Lung	26.8	EpCAM+	CD31-	B220-	CD8-	CD4-	TREM2-	14.000714267489268	7447	6.720119046565746	511	25.43422890515464	257	65.83532486439377	826	4.833218389439153	502	#N/A	#N/A	4.833218389439153	502	0	0	0	0
1.3_Scan2	462	13083.9	52990.7	1.3_Scan2_[12983,53297]	Lung	18.5	EpCAM+	CD31-	B220-	CD8-	CD4-	TREM2-	37.85287307457545	380	8.414867794564207	469	28.435541141322282	227	52.38033982326187	942	22.48310476780216	401	#N/A	#N/A	8.414867794564207	469	0	0	0	0
1.3_Scan2	463	13411.1	52993.2	1.3_Scan2_[12983,53297]	Breast_metastasis	4.5	EpCAM-	CD31-	B220+	CD8-	CD4-	TREM2-	32.31377415282582	237	7.156814934034462	561	72.14686410371684	1246	7.984985911070515	446	5.3488316481270495	505	#N/A	#N/A	5.3488316481270495	505	0	0	0	0
1.3_Scan2	464	12542.9	52991.7	1.3_Scan2_[12983,53297]	Breast_metastasis	18.4	EpCAM+	CD31-	B220-	CD8-	CD4-	TREM2-	16.918628786044557	427	6.082762530298219	465	70.55558092738136	823	23.100865784638998	326	5.500909015789703	399	#N/A	#N/A	5.500909015789703	399	0	0	0	0
1.3_Scan2	465	12548.9	52992.7	1.3_Scan2_[12983,53297]	Breast_metastasis	24.3	EpCAM+	CD31-	B220-	CD8-	CD4-	TREM2-	22.99652147608344	427	5.950630218724406	428	64.71236357915117	823	18.89047378971422	326	11.448143954370599	399	#N/A	#N/A	5.950630218724406	428	0	0	0	0
1.3_Scan2	466	12577.1	52991.7	1.3_Scan2_[12983,53297]	Breast_metastasis	20.1	EpCAM+	CD31-	B220-	CD8-	CD4-	TREM2-	30.508031729365257	7449	6.519202405202649	458	42.0729129012981	823	18.68073874341834	326	26.609208932247498	604	#N/A	#N/A	6.519202405202649	458	0	0	0	0
1.3_Scan2	467	12746.2	52991.2	1.3_Scan2_[12983,53297]	Lung	1	EpCAM-	CD31+	B220-	CD8-	CD4-	TREM2-	37.21343843290732	7433	4.924428900898052	442	76.00276310766468	313	47.24510556661045	751	63.718207758850504	576	#N/A	#N/A	4.924428900898052	442	0	0	0	0
1.3_Scan2	468	12822.6	52991.7	1.3_Scan2_[12983,53297]	Breast_metastasis	5.4	EpCAM-	CD31-	B220-	CD8-	CD4-	TREM2-	34.244561612029344	7451	9.013878188659973	395	13.483693855907735	313	20.646065000376424	263	18.29808733174111	576	#N/A	#N/A	8.854942122904827	412	0	0	0	0
1.3_Scan2	469	13092.3	52991.2	1.3_Scan2_[12983,53297]	Lung	21.5	EpCAM+	CD31-	B220-	CD8-	CD4-	TREM2-	46.21266060291127	380	5.220153254455275	425	23.289911979226016	7457	57.797664312672175	942	19.335201059211283	656	#N/A	#N/A	5.220153254455275	425	0	0	0	0
1.3_Scan2	470	13110.2	52992.2	1.3_Scan2_[12983,53297]	Lung	32.7	EpCAM+	CD31-	B220-	CD8-	CD4-	TREM2-	64.0663718342158	380	7.399999999999636	475	13.900000000001455	7457	71.34395559541431	942	17.039366185398126	656	#N/A	#N/A	7.399999999999636	475	0	0	0	0
1.3_Scan2	471	13256.9	52991.7	1.3_Scan2_[12983,53297]	Lung	1.1	EpCAM+	CD31-	B220-	CD8-	CD4-	TREM2-	19.147062437877715	387	4.925444142411348	513	26.998703672585357	700	34.481589290521214	747	4	421	#N/A	#N/A	4	421	0	0	0	0
1.3_Scan2	472	12894	52992.2	1.3_Scan2_[12983,53297]	Breast_metastasis	2	EpCAM+	CD31-	B220-	CD8-	CD4-	TREM2-	17.6773866846912	680	5.0990195135927845	413	50.75283243327211	192	57.02674810998614	216	12.657408897558446	410	#N/A	#N/A	5.0990195135927845	413	0	0	0	0
1.3_Scan2	473	12960.9	52992.7	1.3_Scan2_[12983,53297]	Lung	#N/A	EpCAM+	CD31-	B220-	CD8-	CD4-	TREM2-	19.325889371515146	443	6.86002915445825	545	30.49475364714027	257	37.67067825245926	826	14.018559127095484	7440	#N/A	#N/A	6.86002915445825	545	0	0	0	0
1.3_Scan2	474	13061.6	52991.7	1.3_Scan2_[12983,53297]	Lung	21.3	EpCAM+	CD31-	B220-	CD8-	CD4-	TREM2-	16.911830178901077	380	5.408326913195984	439	20.324615617524433	718	40.72800019643055	942	6.519202405202649	401	#N/A	#N/A	5.408326913195984	439	0	0	0	0
1.3_Scan2	475	13117.6	52992.2	1.3_Scan2_[12983,53297]	Lung	38.5	EpCAM+	CD31-	B220-	CD8-	CD4-	TREM2-	71.40770266574852	380	7.399999999999636	470	10.621205204683408	397	77.67058645330548	942	21.356497840237715	656	#N/A	#N/A	7.399999999999636	470	0	0	0	0
1.3_Scan2	476	13239.1	52992.2	1.3_Scan2_[12983,53297]	Breast_metastasis	2.5	EpCAM+	CD31-	B220-	CD8-	CD4-	TREM2-	29.85632261347857	739	4.172529209006024	518	17.479702514633956	700	34.79080338250731	879	11.91049956970703	455	#N/A	#N/A	4.172529209006024	518	0	0	0	0
1.3_Scan2	477	13393.8	52992.7	1.3_Scan2_[12983,53297]	Lung	2.8	EpCAM+	CD31-	B220-	CD8-	CD4-	TREM2-	16.044001994514613	415	4.428317965098352	492	69.94469243623996	1254	10.21077861869646	446	5.9841457201523065	540	#N/A	#N/A	4.428317965098352	492	0	0	0	0
1.3_Scan2	478	12591	52993.2	1.3_Scan2_[12983,53297]	Breast_metastasis	20.8	EpCAM+	CD31-	B220-	CD8-	CD4-	TREM2-	18.36191711123838	7449	3.8078865529319543	418	32.37360035584913	823	31.312138221459787	326	14.35862110371407	604	#N/A	#N/A	3.8078865529319543	418	0	0	0	0
1.3_Scan2	479	12613.8	52993.2	1.3_Scan2_[12983,53297]	Breast_metastasis	13.6	EpCAM+	CD31-	B220-	CD8-	CD4-	TREM2-	12.440257232066973	7449	5.423098745183949	542	29.031879029787948	823	52.82773892567895	326	16.57015389186295	604	#N/A	#N/A	5.423098745183949	542	0	0	0	0
1.3_Scan2	480	12973.8	52992.7	1.3_Scan2_[12983,53297]	Lung	#N/A	EpCAM+	CD31-	B220-	CD8-	CD4-	TREM2-	6.477653896282097	443	4.272001872658765	452	34.03894827987886	862	31.168092659004444	826	22.58007971641697	264	#N/A	#N/A	4.272001872658765	452	0	0	0	0
1.3_Scan2	481	13040.7	52992.7	1.3_Scan2_[12983,53297]	Lung	25	EpCAM+	CD31-	B220-	CD8-	CD4-	TREM2-	10.816653826391969	380	10.941663493266864	356	29.19075196016876	718	32.04886893480287	737	16.259458785575394	302	#N/A	#N/A	10.816653826391969	380	0	0	0	0
1.3_Scan2	482	13261.9	52993.7	1.3_Scan2_[12983,53297]	Lung	3.6	EpCAM+	CD31-	B220-	CD8-	CD4-	TREM2-	14.029255147725962	504	3.7161808352137404	524	29.828342226816012	700	29.424139749534984	747	7.810249675906654	421	#N/A	#N/A	3.7161808352137404	524	0	0	0	0
1.3_Scan2	483	12624.7	52993.2	1.3_Scan2_[12983,53297]	Breast_metastasis	12.9	EpCAM+	CD31-	B220-	CD8-	CD4-	TREM2-	20.854016399725975	7449	5	440	33.347863499784886	823	63.43153789716787	326	25.973062969162537	604	#N/A	#N/A	5	440	0	0	0	0
1.3_Scan2	484	12858.8	52994.6	1.3_Scan2_[12983,53297]	Breast_metastasis	13.5	EpCAM+	CD31-	B220-	CD8-	CD4-	TREM2-	33.006817477607335	680	5.353503525730457	449	41.07286208678153	313	32.57069234756642	216	33.42828143952091	149	#N/A	#N/A	5.353503525730457	449	0	0	0	0
1.3_Scan2	485	13182.1	52993.7	1.3_Scan2_[12983,53297]	Lung	#N/A	EpCAM+	CD31-	B220-	CD8-	CD4-	TREM2-	11.98206993803639	508	5.5785302723925545	507	11.269871339106828	569	41.072740351727845	974	15.49870962370712	358	#N/A	#N/A	5.5785302723925545	507	0	0	0	0
1.3_Scan2	486	12533.5	52995.1	1.3_Scan2_[12983,53297]	Breast_metastasis	8.9	EpCAM+	CD31-	B220-	CD8-	CD4-	TREM2-	9.160785992479594	427	9.726767191620922	532	77.9695453366255	823	32.96558811852003	326	7.420242583636816	399	#N/A	#N/A	7.420242583636816	399	0	0	0	0
1.3_Scan2	487	12722.4	52993.7	1.3_Scan2_[12983,53297]	Breast_metastasis	14.9	EpCAM+	CD31-	B220-	CD8-	CD4-	TREM2-	23.93094231324901	467	5.70087712549569	430	99.89419402547861	313	27.05420484878637	751	86.86598874128019	576	#N/A	#N/A	5.70087712549569	430	0	0	0	0
1.3_Scan2	488	12759.6	52996.1	1.3_Scan2_[12983,53297]	Breast_metastasis	5	EpCAM-	CD31-	B220-	CD8-	CD4-	TREM2-	14.267795905465023	467	8.414867794564207	514	64.02413607382644	313	57.52225656213474	751	49.669507748718786	576	#N/A	#N/A	8.414867794564207	514	0	0	0	0
1.3_Scan2	489	12909.3	52994.2	1.3_Scan2_[12983,53297]	Lung	9.9	EpCAM+	CD31-	B220-	CD8-	CD4-	TREM2-	25.528023816975256	680	5.984145720150514	460	38.92402856848015	257	71.71959285996893	216	8.453401682163054	410	#N/A	#N/A	5.984145720150514	460	0	0	0	0
1.3_Scan2	490	12992.6	52994.6	1.3_Scan2_[12983,53297]	Lung	35.8	EpCAM+	CD31-	B220-	CD8-	CD4-	TREM2-	12.734598540982727	443	4.3829214001619015	531	35.57808314117034	791	28.42006333561122	826	26.394128134867188	243	#N/A	#N/A	4.3829214001619015	531	0	0	0	0
1.3_Scan2	491	13225.7	52994.6	1.3_Scan2_[12983,53297]	Lung	9.6	EpCAM+	CD31-	B220-	CD8-	CD4-	TREM2-	20.624257562396192	739	5.522680508593631	558	17.186331778482305	647	30.94575899861206	879	5.954829972384715	445	#N/A	#N/A	5.522680508593631	558	0	0	0	0
1.3_Scan2	492	13398.2	52992.2	1.3_Scan2_[12983,53297]	Breast_metastasis	1	EpCAM+	CD31-	B220-	CD8-	CD4-	TREM2-	20.20000000000107	415	4.428317965098352	477	70.73733102118162	1254	5.852349955359813	446	7.247068372799343	540	#N/A	#N/A	4.428317965098352	477	0	0	0	0
1.3_Scan2	493	13436.9	52993.2	1.3_Scan2_[12983,53297]	Lung	#N/A	EpCAM+	CD31-	B220-	CD8-	CD4-	TREM2-	52.99905659537556	237	5.353503525730457	519	68.90000000000146	1236	20.718349355100855	610	20.886598574204832	505	#N/A	#N/A	5.353503525730457	519	0	0	0	0
1.3_Scan2	494	12666.4	52995.6	1.3_Scan2_[12983,53297]	Breast_metastasis	7.4	EpCAM+	CD31-	B220-	CD8-	CD4-	TREM2-	13.899999999999636	7455	4.949747468305833	551	64.85283339993828	823	43.06855001042073	751	65.98674109243463	604	#N/A	#N/A	4.949747468305833	551	0	0	0	0
1.3_Scan2	495	12695.1	52994.6	1.3_Scan2_[12983,53297]	Lung	0.5	EpCAM+	CD31-	B220-	CD8-	CD4-	TREM2-	41.906801357296345	279	7.826237921249264	536	92.18177694100002	823	22.271281956817347	751	94.62895962653366	604	#N/A	#N/A	7.826237921249264	536	0	0	0	0
1.3_Scan2	496	12785.9	52993.7	1.3_Scan2_[12983,53297]	Breast_metastasis	1.4	EpCAM-	CD31+	B220-	CD8-	CD4-	TREM2-	8.04114419718972	7451	6.96419413859206	411	38.42134823245889	313	38.118892953492114	263	24.85658866377441	576	#N/A	#N/A	6.96419413859206	411	0	0	0	0
1.3_Scan2	497	13138.9	52993.2	1.3_Scan2_[12983,53297]	Lung	#N/A	EpCAM+	CD31-	B220-	CD8-	CD4-	TREM2-	55.132748888478666	508	6.293647591024842	523	8.94427190999916	352	63.17293724373218	999	38.92210169042782	656	#N/A	#N/A	6.293647591024842	523	0	0	0	0
1.3_Scan2	498	13152.8	52994.6	1.3_Scan2_[12983,53297]	Lung	#N/A	EpCAM+	CD31-	B220-	CD8-	CD4-	TREM2-	41.20303386887985	508	4.5	554	13.651739815863037	352	52.523613737065	999	42.26641692881113	358	#N/A	#N/A	4.5	554	0	0	0	0
1.3_Scan2	499	12629.7	52994.6	1.3_Scan2_[12983,53297]	Breast_metastasis	14.5	EpCAM+	CD31-	B220-	CD8-	CD4-	TREM2-	22.821919288262475	7455	4.51220566907281	440	35.18636099400172	823	68.61515867503238	326	30.17349830563342	604	#N/A	#N/A	4.51220566907281	440	0	0	0	0
1.3_Scan2	500	12640.6	52994.6	1.3_Scan2_[12983,53297]	Breast_metastasis	17.1	EpCAM+	CD31-	B220-	CD8-	CD4-	TREM2-	11.941942890501165	7455	8.602325267042627	563	43.05728742036828	823	67.50007407403386	751	40.70737034002636	604	#N/A	#N/A	8.602325267042627	563	0	0	0	0
1.3_Scan2	501	12677.3	52997.6	1.3_Scan2_[12983,53297]	Breast_metastasis	8.4	EpCAM+	CD31-	B220-	CD8-	CD4-	TREM2-	24.880514464133654	7455	6.519202405202649	543	74.31419783594578	823	32.53382854814524	751	76.63523993568458	604	#N/A	#N/A	6.519202405202649	543	0	0	0	0
1.3_Scan2	502	12924.2	52996.1	1.3_Scan2_[12983,53297]	Lung	24.8	EpCAM-	CD31-	B220+	CD8-	CD4-	TREM2-	18.603763060194744	7447	4.833218389439153	461	30.220853727183798	257	65.77149838646031	826	12.42014492669038	600	#N/A	#N/A	4.833218389439153	461	0	0	0	0
1.3_Scan2	503	13247.5	52995.1	1.3_Scan2_[12983,53297]	Breast_metastasis	7.4	EpCAM+	CD31-	B220-	CD8-	CD4-	TREM2-	28.304416616492183	504	4.38292140016352	454	18.060177186285685	700	35.658519318672624	879	4.879549159503354	455	#N/A	#N/A	4.38292140016352	454	0	0	0	0
1.3_Scan2	504	13275.8	52995.6	1.3_Scan2_[12983,53297]	Breast_metastasis	5	EpCAM-	CD31+	B220-	CD8-	CD4-	TREM2-	7.360027173864915	434	10.92748827498871	433	41.59146547069428	700	19.832296891688443	747	14.94857852774104	694	#N/A	#N/A	7.360027173864915	434	0	0	0	0
1.3_Scan2	505	13416.1	52995.1	1.3_Scan2_[12983,53297]	Lung	1	EpCAM-	CD31-	B220+	CD8-	CD4-	TREM2-	37.12317335573435	237	6.918092222572642	422	68.97796749687532	1246	10.124228365658293	610	5.3488316481270495	463	#N/A	#N/A	5.3488316481270495	463	0	0	0	0
1.3_Scan2	506	13148.3	52996.6	1.3_Scan2_[12983,53297]	Lung	#N/A	EpCAM+	CD31-	B220-	CD8-	CD4-	TREM2-	45.72461044120624	508	4.924428900898052	498	12.614277624978342	352	54.027585546648226	999	46.760774159544475	738	#N/A	#N/A	4.924428900898052	498	0	0	0	0
1.3_Scan2	507	13187.5	52995.1	1.3_Scan2_[12983,53297]	Lung	39.5	EpCAM+	CD31-	B220-	CD8-	CD4-	TREM2-	6.5	508	5.5785302723925545	485	14.975313018432816	705	38.59391143691364	974	13.327040181526979	358	#N/A	#N/A	5.5785302723925545	485	0	0	0	0
1.3_Scan2	508	13194	52995.1	1.3_Scan2_[12983,53297]	Lung	37	EpCAM-	CD31+	B220-	CD8-	CD4-	TREM2-	5.954829972383524	557	4.428317965098352	7453	16.911830178902676	705	38.21308676357268	974	11.910499569708847	358	#N/A	#N/A	4.428317965098352	7453	0	0	0	0
1.3_Scan2	509	12712.5	52997.1	1.3_Scan2_[12983,53297]	Breast_metastasis	15.7	EpCAM+	CD31-	B220-	CD8-	CD4-	TREM2-	34.212570789112974	467	8.94427190999916	643	108.35981727559445	823	18.908199279678783	751	95.9170474941785	1510	#N/A	#N/A	8.94427190999916	643	0	0	0	0
1.3_Scan2	510	12740.8	52996.1	1.3_Scan2_[12983,53297]	Lung	2	EpCAM+	CD31-	B220-	CD8-	CD4-	TREM2-	7.291776189655712	467	6.958448102847552	442	82.2491945249315	313	40.16279372752816	751	68.31295631137769	576	#N/A	#N/A	6.958448102847552	442	0	0	0	0
1.3_Scan2	511	12930.2	52997.1	1.3_Scan2_[12983,53297]	Lung	30.7	EpCAM+	CD31-	B220-	CD8-	CD4-	TREM2-	16.398170629672755	7447	6.720119046565746	461	28.47630594019943	257	59.877291187896475	826	6.082762530298219	502	#N/A	#N/A	6.082762530298219	502	0	0	0	0
1.3_Scan2	512	12938.1	52995.6	1.3_Scan2_[12983,53297]	Lung	38.7	EpCAM+	CD31-	B220-	CD8-	CD4-	TREM2-	13.944174410838366	7447	7.294518489934434	537	25.279240494917037	257	53.509344978238964	826	8.94427190999916	600	#N/A	#N/A	7.294518489934434	537	0	0	0	0
1.3_Scan2	513	13257.4	52996.6	1.3_Scan2_[12983,53297]	Breast_metastasis	1.5	EpCAM+	CD31-	B220-	CD8-	CD4-	TREM2-	18.42715387681957	504	4.6097722286464435	593	24.475497952033727	700	31.119125951737573	747	8.060397012555251	455	#N/A	#N/A	4.6097722286464435	593	0	0	0	0
1.3_Scan2	514	12768	52996.6	1.3_Scan2_[12983,53297]	Breast_metastasis	13.4	EpCAM+	CD31-	B220-	CD8-	CD4-	TREM2-	18.133394607739483	496	5	575	56.16493568054609	313	55.00772672997694	263	41.29757862151314	576	#N/A	#N/A	5	575	0	0	0	0
1.3_Scan2	515	12796.8	52996.6	1.3_Scan2_[12983,53297]	Lung	7.8	EpCAM+	CD31-	B220-	CD8-	CD4-	TREM2-	11.27918436767484	496	5.000999900021421	457	30.42005917153833	313	32.04886893479749	263	13.806158046322468	576	#N/A	#N/A	5.000999900021421	457	0	0	0	0
1.3_Scan2	516	12884.1	52996.1	1.3_Scan2_[12983,53297]	Breast_metastasis	10.3	EpCAM-	CD31-	B220-	CD8-	CD4-	TREM2-	13.62974687952914	680	4.900000000001455	451	61.147690062665454	151	50.68066692536596	216	23.281967270829934	410	#N/A	#N/A	4.900000000001455	451	0	0	0	0
1.3_Scan2	517	13218.3	52997.1	1.3_Scan2_[12983,53297]	Lung	16.9	EpCAM+	CD31-	B220-	CD8-	CD4-	TREM2-	16.9047330650339	739	5.586591089386384	570	10.647065323366217	647	30.150456049622118	879	7.026378868238394	445	#N/A	#N/A	5.586591089386384	570	0	0	0	0
1.3_Scan2	518	13242.1	52995.1	1.3_Scan2_[12983,53297]	Breast_metastasis	5.5	EpCAM+	CD31-	B220-	CD8-	CD4-	TREM2-	30.079394940723756	739	4.172529209006024	476	15.414603465546621	700	33.130801378779935	879	9.479451460922988	548	#N/A	#N/A	4.172529209006024	476	0	0	0	0
1.3_Scan2	519	13441.4	52996.1	1.3_Scan2_[12983,53297]	Lung	#N/A	EpCAM+	CD31-	B220-	CD8-	CD4-	TREM2-	58.330095148215555	237	5.353503525730457	493	66.15323121359984	1236	23.39850422569717	610	25.319755133096432	505	#N/A	#N/A	5.353503525730457	493	0	0	0	0
1.3_Scan2	520	12730.3	52997.1	1.3_Scan2_[12983,53297]	Breast_metastasis	7	EpCAM+	CD31-	B220-	CD8-	CD4-	TREM2-	16.959363195593856	467	6.870953354520415	556	92.72583243088214	313	30.623520372419556	751	78.66899007868493	576	#N/A	#N/A	6.477653896282097	456	0	0	0	0
1.3_Scan2	521	12863.7	52998.1	1.3_Scan2_[12983,53297]	Breast_metastasis	17.9	EpCAM-	CD31-	B220-	CD8-	CD4-	TREM2-	27.08966592632688	680	6.021627686931023	484	46.97658991455061	313	38.06481314810119	216	36.71362145035254	149	#N/A	#N/A	6.021627686931023	484	0	0	0	0
1.3_Scan2	522	12889	52997.1	1.3_Scan2_[12983,53297]	Breast_metastasis	7.5	EpCAM+	CD31-	B220-	CD8-	CD4-	TREM2-	11.910499569708847	680	3.605551275463989	577	57.606423252965904	192	55.252149279461086	216	19.41957775030184	410	#N/A	#N/A	3.605551275463989	577	0	0	0	0
1.3_Scan2	523	13143.4	52997.6	1.3_Scan2_[12983,53297]	Lung	#N/A	EpCAM+	CD31-	B220-	CD8-	CD4-	TREM2-	50.66172124987501	508	4.924428900898052	590	12.410076550933764	352	56.88629008821335	999	41.838977042943604	738	#N/A	#N/A	4.924428900898052	590	0	0	0	0
1.3_Scan2	524	13263.4	52997.1	1.3_Scan2_[12983,53297]	Lung	5	EpCAM+	CD31-	B220-	CD8-	CD4-	TREM2-	12.490396310765762	504	3.7161808352137404	482	29.52964612046675	700	26.03171143048594	747	11.428473213864892	421	#N/A	#N/A	3.7161808352137404	482	0	0	0	0
1.3_Scan2	525	12590.5	52997.1	1.3_Scan2_[12983,53297]	Breast_metastasis	24.8	EpCAM+	CD31-	B220-	CD8-	CD4-	TREM2-	21.119185590359038	7449	3.9319206502689434	478	29.31637767528808	823	32.74339628077406	326	12.264175471673276	604	#N/A	#N/A	3.9319206502689434	478	0	0	0	0
1.3_Scan2	526	12607.9	52997.6	1.3_Scan2_[12983,53297]	Breast_metastasis	20.2	EpCAM+	CD31-	B220-	CD8-	CD4-	TREM2-	14.477914214417831	7449	4.6097722286464435	595	23.820999139417694	823	48.578596109806895	326	9.219544457292887	604	#N/A	#N/A	4.6097722286464435	595	0	0	0	0
1.3_Scan2	527	12831	52997.6	1.3_Scan2_[12983,53297]	Breast_metastasis	7.6	EpCAM-	CD31-	B220-	CD8-	CD4-	TREM2-	43.71269838388034	7451	5.921148537234623	528	21.69101196347981	313	29.306142700801903	263	23.093072554339052	576	#N/A	#N/A	5.522680508593631	596	0	0	0	0
1.3_Scan2	528	12836.9	52998.1	1.3_Scan2_[12983,53297]	Breast_metastasis	7.5	EpCAM+	CD31-	B220-	CD8-	CD4-	TREM2-	49.55017658898977	7451	5.024937810560445	587	25.331403435258064	313	32.84950532351762	216	28.731341771660063	576	#N/A	#N/A	5.024937810560445	587	0	0	0	0
1.3_Scan2	529	12870.2	52999.1	1.3_Scan2_[12983,53297]	Breast_metastasis	16.5	EpCAM+	CD31-	B220-	CD8-	CD4-	TREM2-	20.806249061279694	680	7.42024258363537	616	53.324009601678064	313	42.66708333129727	216	37.320235797754	410	#N/A	#N/A	6.576473218982953	521	0	0	0	0
1.3_Scan2	530	12972.3	52997.6	1.3_Scan2_[12983,53297]	Lung	39.9	EpCAM+	CD31-	B220-	CD8-	CD4-	TREM2-	9.860020283956832	443	5.124451190128974	480	28.931816396488973	862	27.280945731410736	826	22.005453869441705	804	#N/A	#N/A	5.124451190128974	480	0	0	0	0
1.3_Scan2	531	12988.7	52996.6	1.3_Scan2_[12983,53297]	Lung	34.3	EpCAM+	CD31-	B220-	CD8-	CD4-	TREM2-	9.811218069129554	443	4.301162633521313	4	37.42258676254215	791	25.614253844298243	826	27.45906043548836	264	#N/A	#N/A	4.301162633521313	4	0	0	0	0
1.3_Scan2	532	12524.1	52997.6	1.3_Scan2_[12983,53297]	Breast_metastasis	1	EpCAM+	CD31-	B220-	CD8-	CD4-	TREM2-	8.149233092753144	427	6.46219776856127	611	86.15265521154886	823	42.506470095738045	326	16.240997506311437	399	#N/A	#N/A	6.46219776856127	611	0	0	0	0
1.3_Scan2	533	12814.1	52998.6	1.3_Scan2_[12983,53297]	Lung	5.1	EpCAM+	CD31-	B220-	CD8-	CD4-	TREM2-	27.853904573686606	606	10.700467279516348	608	21.473006310245026	313	26.967387711822703	263	7.359347797189373	576	#N/A	#N/A	7.359347797189373	576	0	0	0	0
1.3_Scan2	534	12878.6	52999.1	1.3_Scan2_[12983,53297]	Breast_metastasis	10.5	EpCAM+	CD31-	B220-	CD8-	CD4-	TREM2-	14.000714267494413	680	5.1478150704935	616	61.146463511799425	313	48.38677505269242	216	29.52964612046675	410	#N/A	#N/A	5.1478150704935	616	0	0	0	0
1.3_Scan2	535	12896	52997.6	1.3_Scan2_[12983,53297]	Breast_metastasis	3.6	EpCAM+	CD31-	B220-	CD8-	CD4-	TREM2-	13.645878498654206	680	5.5901699437494745	577	51.81360825111366	257	61.41376067299457	216	14.393401265858772	410	#N/A	#N/A	5.5901699437494745	577	0	0	0	0
1.3_Scan2	536	12702.1	52998.1	1.3_Scan2_[12983,53297]	Breast_metastasis	6.3	EpCAM+	CD31-	B220-	CD8-	CD4-	TREM2-	44.636532123363395	467	7.440430095095095	614	98.0098464441215	823	16.672132437095375	751	92.45214978571627	1510	#N/A	#N/A	7.440430095095095	614	0	0	0	0
1.3_Scan2	537	12944.5	52999.1	1.3_Scan2_[12983,53297]	Lung	45.1	EpCAM+	CD31-	B220-	CD8-	CD4-	TREM2-	19.231484602074868	7447	6.020797289396148	538	29.035323314883712	257	46.21558178796618	826	11.331813623599377	600	#N/A	#N/A	6.020797289396148	538	0	0	0	0
1.3_Scan2	538	12950.5	52998.6	1.3_Scan2_[12983,53297]	Lung	#N/A	EpCAM+	CD31-	B220-	CD8-	CD4-	TREM2-	22.126906697499376	7447	6.020797289396148	537	27.82894176931913	876	41.3827258647879	826	16.330646037430903	7440	#N/A	#N/A	6.020797289396148	537	0	0	0	0
1.3_Scan2	539	13237.6	52998.6	1.3_Scan2_[12983,53297]	Breast_metastasis	2.7	EpCAM+	CD31-	B220-	CD8-	CD4-	TREM2-	24.379704674175834	739	5	547	10.945775440782244	700	28.239157211222675	879	9.98599018625697	592	#N/A	#N/A	5	547	0	0	0	0
1.3_Scan2	540	13394.8	52998.6	1.3_Scan2_[12983,53297]	Lung	0.5	EpCAM-	CD31-	B220+	CD8-	CD4-	TREM2-	19.41957775030184	415	5.9841457201523065	477	64.0956316764255	1254	5.5901699437494745	597	17.171196813269926	463	#N/A	#N/A	5.5901699437494745	597	0	0	0	0
1.3_Scan2	541	12567.7	53000.1	1.3_Scan2_[12983,53297]	Breast_metastasis	29.9	EpCAM+	CD31-	B220-	CD8-	CD4-	TREM2-	42.22913686070276	7449	7.433034373659253	624	44.613114663740284	823	20.906697491469636	326	26.389391808076436	866	#N/A	#N/A	3.905124837953327	594	0	0	0	0
1.3_Scan2	542	12613.3	52998.6	1.3_Scan2_[12983,53297]	Breast_metastasis	19	EpCAM+	CD31-	B220-	CD8-	CD4-	TREM2-	16.87512962913292	7449	5.423098745183949	479	23.6812161849878	823	53.97962578602865	326	13.370115930686277	604	#N/A	#N/A	5.423098745183949	479	0	0	0	0
1.3_Scan2	543	12671.8	53001.1	1.3_Scan2_[12983,53297]	Breast_metastasis	13.6	EpCAM+	CD31-	B220-	CD8-	CD4-	TREM2-	20.068383093811317	7455	4.879549159502087	613	68.00073529014279	823	35.89498572224415	751	70.94406247178088	604	#N/A	#N/A	4.879549159502087	613	0	0	0	0
1.3_Scan2	544	12772	53001.1	1.3_Scan2_[12983,53297]	Breast_metastasis	14.9	EpCAM+	CD31-	B220-	CD8-	CD4-	TREM2-	15.305554547287372	606	4.031128874149275	575	54.13547820052795	313	53.78196723809735	263	36.78505131164089	576	#N/A	#N/A	4.031128874149275	575	0	0	0	0
1.3_Scan2	545	12964.4	52998.6	1.3_Scan2_[12983,53297]	Lung	44.2	EpCAM+	CD31-	B220-	CD8-	CD4-	TREM2-	17.24093964956825	443	6.86002915445825	473	25.973832986298927	862	30.902750686632732	826	20.787015177746138	7440	#N/A	#N/A	6.86002915445825	473	0	0	0	0
1.3_Scan2	546	13169.2	52999.1	1.3_Scan2_[12983,53297]	Lung	47.7	EpCAM-	CD31-	B220-	CD8-	CD4+	TREM2-	25.120509548971413	508	3.3541019662496847	602	4.833218389437498	569	39.90839510679792	999	29.039628096792335	358	#N/A	#N/A	3.3541019662496847	602	0	0	0	0
1.3_Scan2	547	13232.6	52998.6	1.3_Scan2_[12983,53297]	Lung	2.5	EpCAM+	CD31-	B220-	CD8-	CD4-	TREM2-	20.74536092720574	739	5	539	11.610770861576405	700	27.082282030880506	879	13.368619973655354	592	#N/A	#N/A	5	539	0	0	0	0
1.3_Scan2	548	13249	53001.6	1.3_Scan2_[12983,53297]	Breast_metastasis	7.7	EpCAM-	CD31-	B220+	CD8-	CD4-	TREM2-	27.463430230034284	504	6.08769250209118	665	14.70272083663476	700	31.281464160107802	879	8.0721744282452	592	#N/A	#N/A	6.08769250209118	665	0	0	0	0
1.3_Scan2	549	13280.7	53002.6	1.3_Scan2_[12983,53297]	Breast_metastasis	2	EpCAM-	CD31+	B220-	CD8-	CD4-	TREM2-	8.544588931014426	504	17.364907140555076	811	44.636532123363395	700	11.670903992409208	747	12.480785231709195	694	#N/A	#N/A	8.544588931014426	504	0	0	0	0
1.3_Scan2	550	12595.5	52998.6	1.3_Scan2_[12983,53297]	Breast_metastasis	26.3	EpCAM+	CD31-	B220-	CD8-	CD4-	TREM2-	18.86716724895491	7449	5.220153254455275	525	25.49117494350004	823	37.80581965782237	326	7.359347797189373	604	#N/A	#N/A	5.220153254455275	525	0	0	0	0
1.3_Scan2	551	12662.9	52999.1	1.3_Scan2_[12983,53297]	Breast_metastasis	10.9	EpCAM+	CD31-	B220-	CD8-	CD4-	TREM2-	10.973149046649846	7455	4.949747468305833	494	60.27677828152505	823	44.92215489043359	751	62.16309194369276	604	#N/A	#N/A	4.949747468305833	494	0	0	0	0
1.3_Scan2	552	12779.9	52998.6	1.3_Scan2_[12983,53297]	Breast_metastasis	6.9	EpCAM+	CD31-	B220-	CD8-	CD4-	TREM2-	7.746612162746645	496	8.286132994346293	544	45.929620072453055	313	45.848445993292074	263	29.23080566799456	576	#N/A	#N/A	7.746612162746645	496	0	0	0	0
1.3_Scan2	553	12850.3	53000.1	1.3_Scan2_[12983,53297]	Breast_metastasis	4.5	EpCAM+	CD31-	B220-	CD8-	CD4-	TREM2-	39.2230799402607	680	4.47213595499958	598	36.440087815477966	313	34.889110048836095	216	40.63803636988149	149	#N/A	#N/A	4.47213595499958	598	0	0	0	0
1.3_Scan2	554	13152.8	52999.1	1.3_Scan2_[12983,53297]	Lung	#N/A	EpCAM+	CD31-	B220-	CD8-	CD4-	TREM2-	41.39371933035324	508	4.5	498	16.400000000001455	546	49.11903907855246	999	43.6955375295934	358	#N/A	#N/A	4.5	498	0	0	0	0
1.3_Scan2	555	12546.9	53000.6	1.3_Scan2_[12983,53297]	Breast_metastasis	22.3	EpCAM+	CD31-	B220-	CD8-	CD4-	TREM2-	23.482972554597968	427	5.586591089385115	623	63.50307079189258	823	26.12049004134212	326	14.462710672623812	399	#N/A	#N/A	5.586591089385115	623	0	0	0	0
1.3_Scan2	556	12723.9	52999.6	1.3_Scan2_[12983,53297]	Breast_metastasis	13.8	EpCAM+	CD31-	B220-	CD8-	CD4-	TREM2-	23.829603437742584	467	6.08769250209118	487	99.50643195291426	313	23.988538930081088	751	84.8942872047359	576	#N/A	#N/A	6.08769250209118	487	0	0	0	0
1.3_Scan2	557	13197.9	52999.6	1.3_Scan2_[12983,53297]	Lung	31.6	EpCAM-	CD31+	B220-	CD8-	CD4-	TREM2-	5.954829972383524	508	8.072174428243983	626	13.122880781291572	619	34.0543682954227	974	13.980700983857728	760	#N/A	#N/A	5.954829972383524	508	0	0	0	0
1.3_Scan2	558	13226.2	53000.1	1.3_Scan2_[12983,53297]	Lung	8.9	EpCAM+	CD31-	B220-	CD8-	CD4-	TREM2-	15.794302770304249	739	4.123105625617661	570	14.018559127100751	700	25.42321773497893	879	10.647065323366217	445	#N/A	#N/A	4.123105625617661	570	0	0	0	0
1.3_Scan2	559	13383.9	53000.1	1.3_Scan2_[12983,53297]	Breast_metastasis	3.2	EpCAM-	CD31-	B220-	CD8-	CD4-	TREM2-	10.536128321163403	560	12.36001618121976	477	62.936555355373514	1254	9.062008607368567	666	11.00272693471905	540	#N/A	#N/A	9.062008607368567	666	0	0	0	0
1.3_Scan2	560	13376.4	53007.5	1.3_Scan2_[12983,53297]	Breast_metastasis	1	EpCAM-	CD31+	B220-	CD8-	CD4-	TREM2-	9.860020283955375	571	14.227086841654922	740	57.079067967161386	1254	10.945775440780432	666	20.43942269243465	540	#N/A	#N/A	9.860020283955375	571	0	0	0	0
1.3_Scan2	561	13409.2	53000.1	1.3_Scan2_[12983,53297]	Breast_metastasis	4.5	EpCAM+	CD31-	B220-	CD8-	CD4-	TREM2-	33.018933962199654	415	7.7781745930520225	621	65.01276797676016	1254	11.325193155086973	446	7.156814934034462	463	#N/A	#N/A	6.087692502089418	581	0	0	0	0
1.3_Scan2	562	12555.8	53001.1	1.3_Scan2_[12983,53297]	Breast_metastasis	30.9	EpCAM+	CD31-	B220-	CD8-	CD4-	TREM2-	31.81273329973343	427	6.103277807866851	623	54.984543282636764	823	22.389729788450644	326	21.41144553737577	399	#N/A	#N/A	6.103277807866851	623	0	0	0	0
1.3_Scan2	563	12635.6	53001.6	1.3_Scan2_[12983,53297]	Breast_metastasis	22.7	EpCAM+	CD31-	B220-	CD8-	CD4-	TREM2-	17.933488227335687	7455	5.1478150704935	618	34.86731994289433	823	70.6870568067453	751	34.75758909936146	604	#N/A	#N/A	5.1478150704935	618	0	0	0	0
1.3_Scan2	564	12801.7	53000.6	1.3_Scan2_[12983,53297]	Lung	4	EpCAM+	CD31-	B220-	CD8-	CD4-	TREM2-	15.331014317390494	606	5.9841457201523065	629	29.557570942142576	313	32.658842600431164	263	7.615773105863909	576	#N/A	#N/A	5.9841457201523065	629	0	0	0	0
1.3_Scan2	565	12996.6	53001.1	1.3_Scan2_[12983,53297]	Lung	29.3	EpCAM+	CD31-	B220-	CD8-	CD4-	TREM2-	18.902909828912993	443	5.9841457201523065	644	28.380451018262836	791	22.673773395709997	737	30.96126612397713	243	#N/A	#N/A	5.9841457201523065	644	0	0	0	0
1.3_Scan2	566	12684.2	53001.6	1.3_Scan2_[12983,53297]	Breast_metastasis	3.8	EpCAM+	CD31-	B220-	CD8-	CD4-	TREM2-	32.26282690651962	7455	5.964059020501403	627	79.79555125444203	823	24.56053745340322	751	83.32400614468906	604	#N/A	#N/A	5.964059020501403	627	0	0	0	0
1.3_Scan2	567	12739.3	53004.1	1.3_Scan2_[12983,53297]	Breast_metastasis	6	EpCAM+	CD31-	B220-	CD8-	CD4-	TREM2-	14.6294224082859	467	7.925906888175726	709	85.7722565868472	313	35.746328482796045	751	69.40180112936696	576	#N/A	#N/A	7.925906888175726	709	0	0	0	0
1.3_Scan2	568	13086.9	53001.6	1.3_Scan2_[12983,53297]	Lung	29.7	EpCAM+	CD31-	B220-	CD8-	CD4-	TREM2-	44.00511333924689	380	8.04114419719128	664	23.730571000295186	7457	46.899147113782085	942	16.865645555390156	656	#N/A	#N/A	7.280109889280518	617	0	0	0	0
1.3_Scan2	569	13173.6	53001.1	1.3_Scan2_[12983,53297]	Lung	43.1	EpCAM-	CD31-	B220-	CD8-	CD4+	TREM2-	21.264054176002873	508	5.984145720150514	602	4.833218389437498	546	36.378565117391446	999	25.953805116013392	760	#N/A	#N/A	4.833218389437498	546	0	0	0	0
1.3_Scan2	570	13222.2	53001.1	1.3_Scan2_[12983,53297]	Lung	12.9	EpCAM+	CD31-	B220-	CD8-	CD4-	TREM2-	13.366375724183333	739	4.123105625617661	558	10.410091258007377	647	25.154323684013875	879	10.44796630928863	445	#N/A	#N/A	4.123105625617661	558	0	0	0	0
1.3_Scan2	571	13368.5	53001.6	1.3_Scan2_[12983,53297]	Lung	6.1	EpCAM-	CD31+	B220-	CD8-	CD4-	TREM2-	9.860020283955375	560	22.30560467685487	852	65.12173216369453	1254	20.026232796010156	666	26.470549673173803	540	#N/A	#N/A	9.860020283955375	560	0	0	0	0
1.3_Scan2	572	13426.5	53001.6	1.3_Scan2_[12983,53297]	Lung	11.9	EpCAM+	CD31-	B220-	CD8-	CD4-	TREM2-	49.154653899705806	237	5.5	582	60.79679267856159	1246	7.523961722390338	610	12.264175471673276	505	#N/A	#N/A	4.031128874149275	640	0	0	0	0
1.3_Scan2	573	13435.9	53001.6	1.3_Scan2_[12983,53297]	Lung	#N/A	EpCAM+	CD31-	B220-	CD8-	CD4-	TREM2-	56.51990799709288	237	3.899999999999636	582	60.508263898413084	1236	16.573774464495898	610	20.83962571640794	505	#N/A	#N/A	3.899999999999636	582	0	0	0	0
1.3_Scan2	574	12590.5	53002.6	1.3_Scan2_[12983,53297]	Breast_metastasis	30.2	EpCAM+	CD31-	B220-	CD8-	CD4-	TREM2-	25.08326135094966	7449	4.38292140016352	650	24.947945807222233	823	35.95385931996398	326	10.44796630928682	604	#N/A	#N/A	4.38292140016352	650	0	0	0	0
1.3_Scan2	575	12768	53001.6	1.3_Scan2_[12983,53297]	Breast_metastasis	14.5	EpCAM+	CD31-	B220-	CD8-	CD4-	TREM2-	19.136614120580113	606	3.1622776601683795	605	57.98706752371459	313	57.43561612797216	263	40.74911041973873	576	#N/A	#N/A	3.1622776601683795	605	0	0	0	0
1.3_Scan2	576	12808.7	53003.6	1.3_Scan2_[12983,53297]	Lung	2.7	EpCAM-	CD31-	B220+	CD8-	CD4-	TREM2-	21.822923727128032	606	6.664082832619087	629	28.175343831083413	313	32.89072817679347	263	68.53349546024742	149	#N/A	#N/A	6.664082832619087	629	0	0	0	0
1.3_Scan2	577	12891	53000.1	1.3_Scan2_[12983,53297]	Breast_metastasis	4.5	EpCAM+	CD31-	B220-	CD8-	CD4-	TREM2-	9.244457799137054	680	3.605551275463989	522	57.38379562210802	257	58.612285401610436	216	19.670282153543923	410	#N/A	#N/A	3.605551275463989	522	0	0	0	0
1.3_Scan2	578	12920.2	53001.6	1.3_Scan2_[12983,53297]	Lung	20.9	EpCAM-	CD31-	B220-	CD8-	CD4-	TREM2-	17.658142597681078	756	8.400000000001455	690	37.00608058143693	257	65.50457999254527	1150	6.800735254367722	502	#N/A	#N/A	6.800735254367722	502	0	0	0	0
1.3_Scan2	579	13011	53002.6	1.3_Scan2_[12983,53297]	Lung	30.4	EpCAM+	CD31-	B220-	CD8-	CD4-	TREM2-	32.67185332973914	443	6.021627686931023	655	17.541949720599437	791	11.496521212959454	737	30.571228303752175	929	#N/A	#N/A	6.021627686931023	655	0	0	0	0
1.3_Scan2	580	13098.3	53003.1	1.3_Scan2_[12983,53297]	Lung	34.8	EpCAM+	CD31-	B220-	CD8-	CD4-	TREM2-	55.126400208973436	380	6.705221845697473	692	12.272326592787312	7457	55.50585554696101	942	6.222539674443676	656	#N/A	#N/A	6.222539674443676	656	0	0	0	0
1.3_Scan2	581	13415.1	53001.6	1.3_Scan2_[12983,53297]	Lung	2	EpCAM-	CD31-	B220-	CD8-	CD4-	TREM2-	39.06980931614707	415	6.087692502089418	561	62.952442367234546	1246	5.408326913195984	610	6.576473218982953	505	#N/A	#N/A	5.408326913195984	610	0	0	0	0
1.3_Scan2	582	13432	53001.6	1.3_Scan2_[12983,53297]	Lung	#N/A	EpCAM+	CD31-	B220-	CD8-	CD4-	TREM2-	53.38660880782625	237	3.899999999999636	573	60.502066080424065	1246	12.757742747053296	610	17.17731061604198	505	#N/A	#N/A	3.899999999999636	573	0	0	0	0
1.3_Scan2	583	12627.7	53002.6	1.3_Scan2_[12983,53297]	Breast_metastasis	22.3	EpCAM+	CD31-	B220-	CD8-	CD4-	TREM2-	25.768973592286596	7455	7.963039620647021	563	28.037118254202852	823	68.88279901397591	326	26.81865022703526	604	#N/A	#N/A	7.963039620647021	563	0	0	0	0
1.3_Scan2	584	12645.5	53003.6	1.3_Scan2_[12983,53297]	Breast_metastasis	18.2	EpCAM+	CD31-	B220-	CD8-	CD4-	TREM2-	10.63014581273465	7455	5.423098745182137	618	42.50647009574109	823	60.58853026770063	751	44.600000000000364	604	#N/A	#N/A	5.423098745182137	618	0	0	0	0
1.3_Scan2	585	12655.5	53003.1	1.3_Scan2_[12983,53297]	Breast_metastasis	15.4	EpCAM+	CD31-	B220-	CD8-	CD4-	TREM2-	8.077747210701755	7455	8.411896337924917	551	51.93120449209841	823	50.89322155258075	751	54.602289329294976	604	#N/A	#N/A	8.077747210701755	7455	0	0	0	0
1.3_Scan2	586	12750.2	53003.1	1.3_Scan2_[12983,53297]	Breast_metastasis	3.3	EpCAM+	CD31-	B220-	CD8-	CD4-	TREM2-	12.554282137981232	467	6.177378084593472	672	75.11224933391179	313	46.518490947149886	751	58.502136713115014	576	#N/A	#N/A	6.177378084593472	672	0	0	0	0
1.3_Scan2	587	12837.4	53003.1	1.3_Scan2_[12983,53297]	Breast_metastasis	7.6	EpCAM+	CD31-	B220-	CD8-	CD4-	TREM2-	50.52227231627651	606	4.534313619502944	636	29.677095545213987	313	37.306567786379084	263	28.704355070266555	576	#N/A	#N/A	4.534313619502944	636	0	0	0	0
1.3_Scan2	588	12977.3	53002.6	1.3_Scan2_[12983,53297]	Lung	33	EpCAM+	CD31-	B220-	CD8-	CD4-	TREM2-	11.2791843676766	443	7.0710678118654755	530	26.982401672203224	862	20.670026608597627	826	18.607525359383438	804	#N/A	#N/A	7.0710678118654755	530	0	0	0	0
1.3_Scan2	589	13121.1	53002.1	1.3_Scan2_[12983,53297]	Lung	47.4	EpCAM+	CD31-	B220-	CD8-	CD4-	TREM2-	73.2353056933604	508	10.500476179680081	475	10.191172650878803	683	72.89890259805179	999	19.17602670002319	656	#N/A	#N/A	10.191172650878803	683	0	0	0	0
1.3_Scan2	590	13145.4	53002.1	1.3_Scan2_[12983,53297]	Lung	48.1	EpCAM+	CD31-	B220-	CD8-	CD4-	TREM2-	49.10152747114936	508	4.924428900898052	523	16.559287424283706	770	52.44616287203783	999	42.266416928809385	738	#N/A	#N/A	4.924428900898052	523	0	0	0	0
1.3_Scan2	591	13187	53003.6	1.3_Scan2_[12983,53297]	Lung	32.5	EpCAM+	CD31-	B220-	CD8-	CD4-	TREM2-	11.01135777277262	508	5.852349955359813	626	6.477653896282097	705	30.300000000004278	974	13.651739815863104	760	#N/A	#N/A	5.852349955359813	626	0	0	0	0
1.3_Scan2	592	13243	53007	1.3_Scan2_[12983,53297]	Breast_metastasis	8.4	EpCAM-	CD31-	B220+	CD8-	CD4-	TREM2-	25.288139512426863	739	7.516648189186454	665	6.870953354520415	700	23.303433223455137	879	8.0721744282452	548	#N/A	#N/A	6.870953354520415	700	0	0	0	0
1.3_Scan2	593	13256.4	53001.1	1.3_Scan2_[12983,53297]	Breast_metastasis	0.5	EpCAM+	CD31-	B220-	CD8-	CD4-	TREM2-	20.164572894063138	504	4.6097722286464435	513	21.508137994721803	700	29.743066418916797	747	7.416872656315101	548	#N/A	#N/A	4.6097722286464435	513	0	0	0	0
1.3_Scan2	594	12570.7	53002.6	1.3_Scan2_[12983,53297]	Breast_metastasis	32.2	EpCAM-	CD31-	B220-	CD8-	CD4-	TREM2-	40.630653452780926	7449	3.905124837953327	541	40.790685211210054	823	24.16278129685821	326	25.71089263328222	866	#N/A	#N/A	3.905124837953327	541	0	0	0	0
1.3_Scan2	595	12606.9	53002.1	1.3_Scan2_[12983,53297]	Breast_metastasis	24.6	EpCAM+	CD31-	B220-	CD8-	CD4-	TREM2-	18.90661259983012	7449	4.6097722286464435	526	19.30000000000291	823	49.506868210377725	326	6.18465843842649	604	#N/A	#N/A	4.6097722286464435	526	0	0	0	0
1.3_Scan2	596	12831.5	53003.1	1.3_Scan2_[12983,53297]	Breast_metastasis	6.5	EpCAM-	CD31-	B220-	CD8-	CD4-	TREM2-	44.62521708630707	606	5.899999999999636	587	26.892378102350413	313	34.45359197528926	263	22.805481797146204	576	#N/A	#N/A	5.522680508593631	527	0	0	0	0
1.3_Scan2	597	13397.3	53003.6	1.3_Scan2_[12983,53297]	Breast_metastasis	5.3	EpCAM-	CD31-	B220-	CD8+	CD4-	TREM2-	21.260761980700412	560	6.705221845697473	621	59.30430001273095	1254	9.985990186257954	721	5.5901699437494745	540	#N/A	#N/A	5.5901699437494745	540	0	0	0	0
1.3_Scan2	598	12852.3	53004.1	1.3_Scan2_[12983,53297]	Breast_metastasis	7.6	EpCAM+	CD31-	B220-	CD8-	CD4-	TREM2-	36.53012455494871	680	4.47213595499958	553	40.48555297880599	313	39.223079940256746	216	43.60286687822113	576	#N/A	#N/A	4.47213595499958	553	0	0	0	0
1.3_Scan2	599	12930.2	53005.1	1.3_Scan2_[12983,53297]	Lung	31.1	EpCAM+	CD31-	B220-	CD8-	CD4-	TREM2-	10.01299156096862	756	7.998124780222638	681	33.062516540639564	876	56.64274004671555	1150	4.178516483154897	600	#N/A	#N/A	4.178516483154897	600	0	0	0	0
1.3_Scan2	600	12934.1	53003.6	1.3_Scan2_[12983,53297]	Lung	34.9	EpCAM-	CD31-	B220+	CD8-	CD4-	TREM2-	11.649892703369908	756	4.178516483154897	599	31.185413256843304	876	53.807527354452404	826	12.42014492669038	502	#N/A	#N/A	4.178516483154897	599	0	0	0	0
1.3_Scan2	601	13024.4	53004.1	1.3_Scan2_[12983,53297]	Lung	36.8	EpCAM+	CD31-	B220-	CD8-	CD4-	TREM2-	30.223335355319538	380	5.173973328111294	645	14.77193284577345	791	12.306908628897263	737	24.484484883291735	929	#N/A	#N/A	5.173973328111294	645	0	0	0	0
1.3_Scan2	602	13167.7	53002.1	1.3_Scan2_[12983,53297]	Lung	46.6	EpCAM+	CD31-	B220-	CD8-	CD4-	TREM2-	27.21562051469637	508	14.860013458944687	699	3.3541019662496847	546	37.909497490737905	999	30.881224069003004	760	#N/A	#N/A	3.3541019662496847	546	0	0	0	0
1.3_Scan2	603	12585.6	53003.6	1.3_Scan2_[12983,53297]	Breast_metastasis	31.2	EpCAM+	CD31-	B220-	CD8-	CD4-	TREM2-	29.134172375408728	7449	4.101219330882747	650	27.758422145361084	823	33.028018408614464	326	15.299999999999272	604	#N/A	#N/A	4.101219330882747	650	0	0	0	0
1.3_Scan2	604	12600.9	53003.6	1.3_Scan2_[12983,53297]	Breast_metastasis	28.6	EpCAM-	CD31-	B220+	CD8-	CD4-	TREM2-	21.12841688343117	7449	6.18465843842649	595	18.78403577509646	823	45.00755492136524	326	49.002550954008	866	#N/A	#N/A	6.18465843842649	595	0	0	0	0
1.3_Scan2	605	12767	53004.6	1.3_Scan2_[12983,53297]	Breast_metastasis	15	EpCAM+	CD31-	B220-	CD8-	CD4-	TREM2-	19.899999999999636	606	3.1622776601683795	575	60.15396911260146	313	59.881967235552224	263	41.71198868431066	576	#N/A	#N/A	3.1622776601683795	575	0	0	0	0
1.3_Scan2	606	12786.9	53004.6	1.3_Scan2_[12983,53297]	Breast_metastasis	0.5	EpCAM-	CD31+	B220-	CD8-	CD4-	TREM2-	10.945775440782244	496	8.459314393022279	607	43.14313386855225	313	44.58564791499343	263	21.822923727128032	576	#N/A	#N/A	8.459314393022279	607	0	0	0	0
1.3_Scan2	607	12795.3	53003.6	1.3_Scan2_[12983,53297]	Lung	3.3	EpCAM+	CD31-	B220-	CD8-	CD4-	TREM2-	8.459314393022279	606	5.423098745183949	678	36.13488619049236	313	38.554895927751765	263	13.400000000001455	576	#N/A	#N/A	5.423098745183949	678	0	0	0	0
1.3_Scan2	608	12822.6	53005.1	1.3_Scan2_[12983,53297]	Lung	2	EpCAM+	CD31-	B220-	CD8-	CD4-	TREM2-	35.70350122887182	606	5.011985634457044	658	26.841944787957633	313	33.751148128614965	263	13.98070098385592	576	#N/A	#N/A	5.011985634457044	658	0	0	0	0
1.3_Scan2	609	12861.7	53004.1	1.3_Scan2_[12983,53297]	Breast_metastasis	16.4	EpCAM+	CD31-	B220-	CD8-	CD4-	TREM2-	27.2442654516501	680	6.809552114495275	689	48.10405388322074	313	42.35717176582754	216	42.71170799675133	149	#N/A	#N/A	6.324555320336759	521	0	0	0	0
1.3_Scan2	610	13419.6	53004.6	1.3_Scan2_[12983,53297]	Lung	6.5	EpCAM-	CD31-	B220-	CD8+	CD4-	TREM2-	43.29722854871974	560	7.523961722390338	572	58.92927964942377	1246	15.479664079043193	748	6.293647591024842	648	#N/A	#N/A	4.925444142409539	640	0	0	0	0
1.3_Scan2	611	12526.5	53003.6	1.3_Scan2_[12983,53297]	Breast_metastasis	2.5	EpCAM+	CD31-	B220-	CD8-	CD4-	TREM2-	13.90575420464637	427	6.46219776856127	532	82.346827504161	823	43.32297312050322	326	18.428510520387746	399	#N/A	#N/A	4.808326112069295	641	0	0	0	0
1.3_Scan2	612	12579.6	53004.6	1.3_Scan2_[12983,53297]	Breast_metastasis	32.4	EpCAM-	CD31-	B220-	CD8-	CD4-	TREM2-	34.29577233421087	7449	6.082762530298219	603	32.05510879719577	823	30.010831378017023	326	21.32346125749685	604	#N/A	#N/A	6.082762530298219	603	0	0	0	0
1.3_Scan2	613	12668.4	53004.6	1.3_Scan2_[12983,53297]	Breast_metastasis	15.5	EpCAM+	CD31-	B220-	CD8-	CD4-	TREM2-	18.27046797430182	7455	4.879549159502087	543	63.75335285300765	823	38.01184026063566	751	67.5074070010099	604	#N/A	#N/A	4.879549159502087	543	0	0	0	0
1.3_Scan2	614	12706.5	53004.1	1.3_Scan2_[12983,53297]	Breast_metastasis	13.7	EpCAM+	CD31-	B220-	CD8-	CD4-	TREM2-	41.74326292948474	467	7.291776189654366	670	101.09129537205551	823	10.493807697877317	751	87.55729552698885	1510	#N/A	#N/A	6.325345840348515	677	0	0	0	0
1.3_Scan2	615	12728.9	53006.1	1.3_Scan2_[12983,53297]	Breast_metastasis	13	EpCAM+	CD31-	B220-	CD8-	CD4-	TREM2-	22.831995094605315	467	6.129437168289892	671	96.29994807890547	313	25.238858928247723	751	79.83915079708811	576	#N/A	#N/A	6.129437168289892	671	0	0	0	0
1.3_Scan2	616	12876.1	53003.6	1.3_Scan2_[12983,53297]	Breast_metastasis	9.1	EpCAM+	CD31-	B220-	CD8-	CD4-	TREM2-	13.524792050157618	680	5.1478150704935	534	60.53998678559304	313	49.90571109602415	216	33.824547299261916	410	#N/A	#N/A	5.1478150704935	534	0	0	0	0
1.3_Scan2	617	13079.9	53003.6	1.3_Scan2_[12983,53297]	Lung	31.2	EpCAM-	CD31-	B220-	CD8-	CD4-	TREM2-	38.70723446592362	380	7.280109889280518	568	19.23148460207894	718	40.27319207612146	942	21.749712641779475	652	#N/A	#N/A	7.280109889280518	568	0	0	0	0
1.3_Scan2	618	12640.1	53004.1	1.3_Scan2_[12983,53297]	Breast_metastasis	21.4	EpCAM+	CD31-	B220-	CD8-	CD4-	TREM2-	15.03362896974616	7455	5.1478150704935	563	37.437013769799385	823	65.82674228609547	751	39.203188645823914	604	#N/A	#N/A	5.1478150704935	563	0	0	0	0
1.3_Scan2	619	13209.3	53006.1	1.3_Scan2_[12983,53297]	Lung	24.3	EpCAM-	CD31-	B220-	CD8-	CD4+	TREM2-	12.278843593761195	739	7.416872656316915	746	4.0199502484485015	647	27.36512378923525	879	14.87178536692929	760	#N/A	#N/A	4.0199502484485015	647	0	0	0	0
1.3_Scan2	620	13229.7	53005.1	1.3_Scan2_[12983,53297]	Lung	5.5	EpCAM+	CD31-	B220-	CD8-	CD4-	TREM2-	14.149558296993794	739	4.6097722286464435	634	8.18352002502638	700	20.324615617524433	879	13.43502884254389	592	#N/A	#N/A	4.6097722286464435	634	0	0	0	0
1.3_Scan2	621	13403.7	53005.6	1.3_Scan2_[12983,53297]	Breast_metastasis	6	EpCAM+	CD31-	B220-	CD8-	CD4-	TREM2-	27.36603734558705	560	7.7781745930520225	561	58.33318095218223	1254	6.477653896282097	721	11.322985472039868	540	#N/A	#N/A	6.477653896282097	721	0	0	0	0
1.3_Scan2	622	12543.4	53005.1	1.3_Scan2_[12983,53297]	Breast_metastasis	19.1	EpCAM+	CD31-	B220-	CD8-	CD4-	TREM2-	23.161390286423213	427	4.242640687119285	7412	65.55867600859627	823	31.821062207283735	326	16.791962362989096	399	#N/A	#N/A	4.242640687119285	7412	0	0	0	0
1.3_Scan2	623	12550.8	53004.6	1.3_Scan2_[12983,53297]	Breast_metastasis	26.4	EpCAM+	CD31-	B220-	CD8-	CD4-	TREM2-	28.846143589741583	427	5.586591089385115	555	58.56150612817381	823	27.507271765840724	326	19.73955419962926	847	#N/A	#N/A	5.586591089385115	555	0	0	0	0
1.3_Scan2	624	12562.7	53005.6	1.3_Scan2_[12983,53297]	Breast_metastasis	35.2	EpCAM+	CD31-	B220-	CD8-	CD4-	TREM2-	39.90451102319226	427	7.433034373659253	541	46.939109493044235	823	25.799999999995634	326	19.38685121416382	866	#N/A	#N/A	6.661080993354387	696	0	0	0	0
1.3_Scan2	625	12946	53006.1	1.3_Scan2_[12983,53297]	Lung	47	EpCAM+	CD31-	B220-	CD8-	CD4-	TREM2-	16.843396332094223	756	7.158910531638177	537	22.13707297725036	876	41.801076541162764	826	12.159769734661563	600	#N/A	#N/A	7.158910531638177	537	0	0	0	0
1.3_Scan2	626	13192.5	53005.6	1.3_Scan2_[12983,53297]	Lung	27.9	EpCAM+	CD31-	B220-	CD8-	CD4-	TREM2-	8.072174428243983	557	4.38292140016352	693	7.8492037812769775	705	27.70451226786427	974	8.810221336607848	760	#N/A	#N/A	4.38292140016352	693	0	0	0	0
1.3_Scan2	627	12680.8	53006.5	1.3_Scan2_[12983,53297]	Breast_metastasis	9.5	EpCAM+	CD31-	B220-	CD8-	CD4-	TREM2-	30.32655601943601	7455	5.000999900021421	651	75.38713418084009	823	25.583002169410317	751	79.95261096424525	604	#N/A	#N/A	5.000999900021421	651	0	0	0	0
1.3_Scan2	628	12757.1	53006.1	1.3_Scan2_[12983,53297]	Breast_metastasis	9.1	EpCAM+	CD31-	B220-	CD8-	CD4-	TREM2-	18.461310896034316	467	6.4350602172796885	719	69.77707359870975	313	52.674092303522656	751	51.66052651686815	576	#N/A	#N/A	6.4350602172796885	719	0	0	0	0
1.3_Scan2	629	12802.7	53006.5	1.3_Scan2_[12983,53297]	Breast_metastasis	2.5	EpCAM+	CD31-	B220-	CD8-	CD4-	TREM2-	15.913830462840806	606	5.5	720	33.67194678066331	313	37.56926935674671	263	6.664082832619087	576	#N/A	#N/A	5.5	720	0	0	0	0
1.3_Scan2	630	12903.9	53006.5	1.3_Scan2_[12983,53297]	Lung	7.8	EpCAM+	CD31-	B220-	CD8-	CD4-	TREM2-	15.601602481796183	680	5.70087712549569	710	51.12386918064739	257	72.86020861897036	216	19.856736892050396	410	#N/A	#N/A	5.70087712549569	710	0	0	0	0
1.3_Scan2	631	12957.9	53005.6	1.3_Scan2_[12983,53297]	Lung	43.8	EpCAM+	CD31-	B220-	CD8-	CD4-	TREM2-	23.657979626334782	730	9.5524865872714	545	19.123022773612686	862	31.367658503626842	826	17.89972066821357	804	#N/A	#N/A	9.5524865872714	545	0	0	0	0
1.3_Scan2	632	13152.3	53005.1	1.3_Scan2_[12983,53297]	Lung	45.7	EpCAM+	CD31-	B220-	CD8-	CD4-	TREM2-	42.88228072292868	508	6.020797289396148	554	17.933488227337403	546	45.25185079088271	999	44.89287248550772	760	#N/A	#N/A	6.020797289396148	554	0	0	0	0
1.3_Scan2	633	13217.8	53005.6	1.3_Scan2_[12983,53297]	Lung	17.4	EpCAM+	CD31-	B220-	CD8-	CD4-	TREM2-	8.448076704198836	739	6.293647591024842	570	4.589117562233792	647	22.601991062739295	879	15.282997088269475	445	#N/A	#N/A	4.589117562233792	647	0	0	0	0
1.3_Scan2	634	13225.2	53006.1	1.3_Scan2_[12983,53297]	Lung	9.9	EpCAM+	CD31-	B220-	CD8-	CD4-	TREM2-	10.230347012688425	739	4.6097722286464435	620	11.896217886370508	700	19.614790337908595	879	15.91100248256045	445	#N/A	#N/A	4.6097722286464435	620	0	0	0	0
1.3_Scan2	635	12618.3	53006.1	1.3_Scan2_[12983,53297]	Breast_metastasis	25.8	EpCAM+	CD31-	B220-	CD8-	CD4-	TREM2-	25.807363290349095	7449	7.46726188103923	723	19.080094339391533	823	61.50650372114813	326	17.57868026900732	604	#N/A	#N/A	7.46726188103923	723	0	0	0	0
1.3_Scan2	636	12840.4	53006.5	1.3_Scan2_[12983,53297]	Breast_metastasis	7.6	EpCAM+	CD31-	B220-	CD8-	CD4-	TREM2-	48.16492499734672	680	4.534313619502944	587	34.172064614240206	313	40.710686557707206	216	31.832373458476816	576	#N/A	#N/A	4.534313619502944	587	0	0	0	0
1.3_Scan2	637	12985.2	53006.5	1.3_Scan2_[12983,53297]	Lung	25.8	EpCAM+	CD31-	B220-	CD8-	CD4-	TREM2-	8.602325267042627	730	6.477653896282097	4	29.78002686365652	862	15.408114745160903	826	20.47486263690391	804	#N/A	#N/A	6.477653896282097	4	0	0	0	0
1.3_Scan2	638	13039.7	53006.1	1.3_Scan2_[12983,53297]	Lung	36.2	EpCAM+	CD31-	B220-	CD8-	CD4-	TREM2-	23.468276459937684	380	4.418144406876485	646	23.530830839561933	791	23.940342520526634	930	18.995262567282182	652	#N/A	#N/A	4.418144406876485	646	0	0	0	0
1.3_Scan2	639	13266.8	53006.5	1.3_Scan2_[12983,53297]	Lung	4	EpCAM-	CD31-	B220-	CD8-	CD4-	TREM2-	14.135416513142856	504	9.995999199681085	524	30.348640826236913	700	18.03357978882861	747	4.6097722286464435	694	#N/A	#N/A	4.6097722286464435	694	0	0	0	0
1.3_Scan2	640	13424.5	53005.1	1.3_Scan2_[12983,53297]	Lung	11.4	EpCAM-	CD31-	B220-	CD8-	CD4-	TREM2-	48.159838039595215	560	4.031128874149275	572	57.55866572463264	1246	4.925444142409539	610	10.176934705499711	648	#N/A	#N/A	4.031128874149275	572	0	0	0	0
1.3_Scan2	641	12523.1	53007	1.3_Scan2_[12983,53297]	Breast_metastasis	#N/A							17.55818897267314	427	4.808326112069295	611	85.0282306060753	823	47.18612084076969	1138	23.213142829011602	399	#N/A	#N/A	4	706	0	0	0	0
1.3_Scan2	642	12593.5	53006.1	1.3_Scan2_[12983,53297]	Breast_metastasis	33.7	EpCAM+	CD31-	B220-	CD8-	CD4-	TREM2-	26.283454871840142	7449	4.6097722286464435	574	20.338387350035383	823	40.50098764227516	326	7.810889834071059	604	#N/A	#N/A	4.6097722286464435	574	0	0	0	0
1.3_Scan2	643	12716.5	53005.1	1.3_Scan2_[12983,53297]	Breast_metastasis	22.2	EpCAM+	CD31-	B220-	CD8-	CD4-	TREM2-	32.79176725948273	467	8.94427190999916	509	107.97870160360256	313	14.775655653811748	751	89.63079827827286	1510	#N/A	#N/A	7.15611626512673	677	0	0	0	0
1.3_Scan2	644	12995.6	53007	1.3_Scan2_[12983,53297]	Lung	23.3	EpCAM+	CD31-	B220-	CD8-	CD4-	TREM2-	16.715561611863027	730	4.6097722286464435	662	26.21907702418156	791	18.461310896034316	826	27.13116289435684	8	#N/A	#N/A	4.6097722286464435	662	0	0	0	0
1.3_Scan2	645	13028.3	53007.5	1.3_Scan2_[12983,53297]	Lung	35	EpCAM+	CD31-	B220-	CD8-	CD4-	TREM2-	30.08321791298584	380	4.833218389437498	691	13.764446955834932	791	13.565028566132508	737	20.91936901534222	929	#N/A	#N/A	4.833218389437498	691	0	0	0	0
1.3_Scan2	646	13035.3	53006.5	1.3_Scan2_[12983,53297]	Lung	35.7	EpCAM+	CD31-	B220-	CD8-	CD4-	TREM2-	25.49117494350086	380	4.418144406876485	638	19.622945752358092	791	20.45996089927803	737	23.28132298646402	929	#N/A	#N/A	4.418144406876485	638	0	0	0	0
1.3_Scan2	647	13213.3	53006.5	1.3_Scan2_[12983,53297]	Lung	21.8	EpCAM-	CD31-	B220-	CD8-	CD4+	TREM2-	9.241753080450469	739	4.589117562233792	633	4.0199502484485015	619	24.379704674177244	879	17.664937022251593	445	#N/A	#N/A	4.0199502484485015	619	0	0	0	0
1.3_Scan2	648	13415.1	53009	1.3_Scan2_[12983,53297]	Lung	5	EpCAM-	CD31-	B220+	CD8-	CD4-	TREM2-	38.72905885765953	560	10.678014796769183	561	55.87817105095542	1246	6.293647591024842	610	13.935924798880068	505	#N/A	#N/A	6.293647591024842	610	0	0	0	0
1.3_Scan2	649	13438.9	53007.5	1.3_Scan2_[12983,53297]	Lung	#N/A	EpCAM+	CD31-	B220-	CD8-	CD4-	TREM2-	62.456144613640085	237	2.9154759474226504	695	54.63661775768922	1236	19.516659550240156	610	23.84722206044061	648	#N/A	#N/A	2.9154759474226504	695	0	0	0	0
1.3_Scan2	650	12588.5	53006.5	1.3_Scan2_[12983,53297]	Breast_metastasis	34.2	EpCAM+	CD31-	B220-	CD8-	CD4-	TREM2-	29.381967258849816	7449	4.101219330882747	603	23.676359517460238	823	37.12856043532804	326	12.734598540982727	604	#N/A	#N/A	4.101219330882747	603	0	0	0	0
1.3_Scan2	651	12685.7	53007.5	1.3_Scan2_[12983,53297]	Breast_metastasis	7.7	EpCAM+	CD31-	B220-	CD8-	CD4-	TREM2-	35.26825768307931	7455	5.000999900021421	627	80.01656078587865	823	20.62425756239448	751	81.40614227440234	1510	#N/A	#N/A	5.000999900021421	627	0	0	0	0
1.3_Scan2	652	13058.6	53008	1.3_Scan2_[12983,53297]	Lung	37.6	EpCAM-	CD31-	B220+	CD8-	CD4-	TREM2-	27.057346507004947	380	9.099999999999664	674	5.656854249492381	718	24.29814807758251	942	20.29802946101069	902	#N/A	#N/A	5.656854249492381	718	0	0	0	0
1.3_Scan2	653	12777.9	53008	1.3_Scan2_[12983,53297]	Breast_metastasis	9.1	EpCAM+	CD31-	B220-	CD8-	CD4-	TREM2-	9.620810776645069	606	4.534313619501581	703	52.42451716515747	313	53.35803594586148	263	31.112698372209376	576	#N/A	#N/A	4.534313619501581	703	0	0	0	0
1.3_Scan2	654	12897.4	53007.5	1.3_Scan2_[12983,53297]	Lung	4	EpCAM+	CD31-	B220-	CD8-	CD4-	TREM2-	9.025519375636703	680	4.6097722286464435	710	56.565890782342976	257	68.16568051446329	216	22.285421243497307	410	#N/A	#N/A	4.6097722286464435	710	0	0	0	0
1.3_Scan2	655	13007.5	53007.5	1.3_Scan2_[12983,53297]	Lung	24.5	EpCAM+	CD31-	B220-	CD8-	CD4-	TREM2-	27.95156525134076	730	5.5901699437494745	731	15.870097668256214	791	10.040418317978284	737	28.858620895670782	929	#N/A	#N/A	5.5901699437494745	731	0	0	0	0
1.3_Scan2	656	13102.7	53007.5	1.3_Scan2_[12983,53297]	Lung	40.8	EpCAM-	CD31-	B220+	CD8-	CD4-	TREM2-	57.145428513572185	10	6.222539674443676	580	7.629547824085257	7457	57.438140638430625	942	6.324555320336759	738	#N/A	#N/A	6.222539674443676	580	0	0	0	0
1.3_Scan2	657	12569.7	53008.5	1.3_Scan2_[12983,53297]	Breast_metastasis	38.2	EpCAM+	CD31-	B220-	CD8-	CD4-	TREM2-	44.575553838399664	7449	5.5	707	39.37321424521951	823	29.54132698441004	326	20.41372087592274	866	#N/A	#N/A	5.5	707	0	0	0	0
1.3_Scan2	658	12827	53007.5	1.3_Scan2_[12983,53297]	Breast_metastasis	1	EpCAM+	CD31-	B220-	CD8-	CD4-	TREM2-	40.204726090349595	606	5.011985634457044	608	29.790099026351452	313	37.0472671056825	263	18.710959355414804	576	#N/A	#N/A	5.011985634457044	608	0	0	0	0
1.3_Scan2	659	12882.6	53009	1.3_Scan2_[12983,53297]	Breast_metastasis	1.5	EpCAM+	CD31-	B220-	CD8-	CD4-	TREM2-	5.899999999999636	680	8.450443775330129	616	68.7367441766034	313	58.260192241357494	216	31.89247560162266	410	#N/A	#N/A	5.899999999999636	680	0	0	0	0
1.3_Scan2	660	12912.8	53008.5	1.3_Scan2_[12983,53297]	Lung	15.8	EpCAM+	CD31-	B220-	CD8-	CD4-	TREM2-	19.906280415990775	927	5.852349955359813	736	46.47978055025735	876	65.77537533150065	1150	16.843990026121165	502	#N/A	#N/A	5.852349955359813	736	0	0	0	0
1.3_Scan2	661	12971.8	53010	1.3_Scan2_[12983,53297]	Lung	30.9	EpCAM+	CD31-	B220-	CD8-	CD4-	TREM2-	9.100000000001343	730	5.622277118747954	7452	17.76288264894058	862	17.550498568418853	826	9.72676719162268	804	#N/A	#N/A	5.622277118747954	7452	0	0	0	0
1.3_Scan2	662	13000.1	53008	1.3_Scan2_[12983,53297]	Lung	22.4	EpCAM+	CD31-	B220-	CD8-	CD4-	TREM2-	20.646065000381682	730	4.6097722286464435	644	21.736835096213337	791	16.572265988692585	737	28.911070543999514	8	#N/A	#N/A	4.6097722286464435	644	0	0	0	0
1.3_Scan2	663	13017.4	53008.5	1.3_Scan2_[12983,53297]	Lung	28.8	EpCAM+	CD31-	B220-	CD8-	CD4-	TREM2-	37.5345174472767	730	6.576473218982953	691	9.7082439194738	791	4.743416490252569	737	22.271281956817347	929	#N/A	#N/A	4.743416490252569	737	0	0	0	0
1.3_Scan2	664	13085.4	53009.5	1.3_Scan2_[12983,53297]	Lung	37.4	EpCAM+	CD31-	B220-	CD8-	CD4-	TREM2-	45.09911307331597	10	7.029224708315709	744	22.936651891676927	718	41.142800099167374	942	17.4152232256735	656	#N/A	#N/A	7.029224708315709	744	0	0	0	0
1.3_Scan2	665	13250.5	53007.5	1.3_Scan2_[12983,53297]	Breast_metastasis	3.9	EpCAM+	CD31-	B220-	CD8-	CD4-	TREM2-	27.958898404622413	504	8.70459648691508	593	14.04314779527688	700	28.207268566807745	879	6.08769250209118	548	#N/A	#N/A	6.08769250209118	548	0	0	0	0
1.3_Scan2	666	13387.3	53008.5	1.3_Scan2_[12983,53297]	Lung	0.5	EpCAM-	CD31-	B220-	CD8+	CD4-	TREM2-	10.945775440780432	560	5.385164807134504	740	54.24767276114103	1254	11.135977729863429	597	12.42014492669183	540	#N/A	#N/A	5.385164807134504	740	0	0	0	0
1.3_Scan2	667	12627.2	53011	1.3_Scan2_[12983,53297]	Breast_metastasis	27.3	EpCAM+	CD31-	B220-	CD8-	CD4-	TREM2-	26.658019431308613	895	6.324555320336759	668	22.80898945591572	823	71.64977320271026	326	27.321237160862225	604	#N/A	#N/A	6.324555320336759	668	0	0	0	0
1.3_Scan2	668	12633.2	53009	1.3_Scan2_[12983,53297]	Breast_metastasis	23.1	EpCAM+	CD31-	B220-	CD8-	CD4-	TREM2-	23.49574429551043	7455	5.24022900262929	727	29.076622912575207	823	72.11005477740221	751	32.748282397708834	604	#N/A	#N/A	5.24022900262929	727	0	0	0	0
1.3_Scan2	669	12665.4	53009	1.3_Scan2_[12983,53297]	Breast_metastasis	10.2	EpCAM+	CD31-	B220-	CD8-	CD4-	TREM2-	18.60026881526258	7455	5.325410782278942	613	59.79974916335382	823	40.07917164812738	751	64.72565179277854	604	#N/A	#N/A	5.325410782278942	613	0	0	0	0
1.3_Scan2	670	12701.1	53009	1.3_Scan2_[12983,53297]	Breast_metastasis	13.3	EpCAM+	CD31-	B220-	CD8-	CD4-	TREM2-	48.48556486213331	467	7.291776189654366	614	95.01263073928736	823	6.800735254367722	751	81.56574035709001	1510	#N/A	#N/A	6.800735254367722	751	0	0	0	0
1.3_Scan2	671	12731.8	53011.5	1.3_Scan2_[12983,53297]	Breast_metastasis	15.3	EpCAM+	CD31-	B220-	CD8-	CD4-	TREM2-	24.88875247978814	467	6.129437168289892	615	95.271874128727	313	26.86801071906779	751	77.30472171866506	576	#N/A	#N/A	6.129437168289892	615	0	0	0	0
1.3_Scan2	672	12747.2	53008.5	1.3_Scan2_[12983,53297]	Breast_metastasis	8.4	EpCAM+	CD31-	B220-	CD8-	CD4-	TREM2-	17.328877632440616	467	4.716990566028302	709	79.83263743607479	313	42.52540417209495	751	61.694894440302065	576	#N/A	#N/A	4.716990566028302	709	0	0	0	0
1.3_Scan2	673	12817.1	53009.5	1.3_Scan2_[12983,53297]	Lung	5.8	EpCAM+	CD31-	B220-	CD8-	CD4-	TREM2-	30.594934221208227	606	4.949747468305833	728	31.455365202137113	313	37.69999999999709	263	10.264989040423329	576	#N/A	#N/A	4.949747468305833	728	0	0	0	0
1.3_Scan2	674	13050.2	53011.5	1.3_Scan2_[12983,53297]	Lung	32.3	EpCAM+	CD31-	B220-	CD8-	CD4-	TREM2-	28.01945752508713	380	3.905124837953327	743	12.410076550931947	718	18.585209172889396	930	9.099999999999664	652	#N/A	#N/A	3.905124837953327	743	0	0	0	0
1.3_Scan2	675	13142.4	53007.5	1.3_Scan2_[12983,53297]	Lung	42.6	EpCAM+	CD31-	B220-	CD8-	CD4-	TREM2-	53.06901167348111	508	6.177378084593472	590	10.404326023342406	770	51.70880002475588	999	38.174467907227175	738	#N/A	#N/A	6.177378084593472	590	0	0	0	0
1.3_Scan2	676	12673.8	53009	1.3_Scan2_[12983,53297]	Breast_metastasis	14.2	EpCAM+	CD31-	B220-	CD8-	CD4-	TREM2-	25.164459064323395	7455	5.408326913195984	741	68.03947383688374	823	31.77955317495934	751	73.09972640167652	604	#N/A	#N/A	5.408326913195984	741	0	0	0	0
1.3_Scan2	677	12710.5	53009	1.3_Scan2_[12983,53297]	Breast_metastasis	20	EpCAM-	CD31-	B220-	CD8-	CD4-	TREM2-	39.891477786616974	467	6.325345840348515	614	104.33944604031647	823	7.707788269017	751	83.96219387319626	1510	#N/A	#N/A	6.325345840348515	614	0	0	0	0
1.3_Scan2	678	12795.8	53009	1.3_Scan2_[12983,53297]	Breast_metastasis	1	EpCAM+	CD31-	B220-	CD8-	CD4-	TREM2-	9.928242543371224	606	5.423098745183949	607	39.7816540631467	313	42.86642042438148	263	13.984634424969903	576	#N/A	#N/A	5.423098745183949	607	0	0	0	0
1.3_Scan2	679	12835	53009	1.3_Scan2_[12983,53297]	Breast_metastasis	9	EpCAM+	CD31-	B220-	CD8-	CD4-	TREM2-	48.30082815025067	606	5.353503525729472	725	33.700148367623115	313	41.28256290493324	263	26.848649872944776	576	#N/A	#N/A	5.353503525729472	725	0	0	0	0
1.3_Scan2	680	12888.5	53009	1.3_Scan2_[12983,53297]	Lung	3	EpCAM-	CD31+	B220-	CD8-	CD4-	TREM2-	30.705048444840823	927	5.899999999999636	659	64.44004965857744	257	62.38285020740802	216	27.980350247988632	410	#N/A	#N/A	5.899999999999636	659	0	0	0	0
1.3_Scan2	681	12936.1	53010.5	1.3_Scan2_[12983,53297]	Lung	38.1	EpCAM+	CD31-	B220-	CD8-	CD4-	TREM2-	6.293647591023571	756	4.743416490252569	711	25.083859352181353	876	48.87872747934138	1150	7.184010022266121	600	#N/A	#N/A	4.743416490252569	711	0	0	0	0
1.3_Scan2	682	13074	53010.5	1.3_Scan2_[12983,53297]	Lung	38.2	EpCAM+	CD31-	B220-	CD8-	CD4-	TREM2-	38.2561106230118	380	7.0178344238090995	774	11.49826073804172	718	31.281464160107397	942	15.601602481796183	652	#N/A	#N/A	7.0178344238090995	774	0	0	0	0
1.3_Scan2	683	13113.6	53009	1.3_Scan2_[12983,53297]	Lung	47.6	EpCAM-	CD31-	B220-	CD8-	CD4+	TREM2-	64.23659393211761	10	10.01299156096862	800	4.468780594301534	7457	62.84998011137222	1201	9.972963451251264	738	#N/A	#N/A	4.468780594301534	7457	0	0	0	0
1.3_Scan2	684	13392.8	53009	1.3_Scan2_[12983,53297]	Breast_metastasis	3.6	EpCAM+	CD31-	B220-	CD8-	CD4-	TREM2-	16.46845469374671	560	5.408326913195984	753	53.62098469815567	1254	5.522680508593631	666	10.59056183590041	540	#N/A	#N/A	5.408326913195984	753	0	0	0	0
1.3_Scan2	685	12534.5	53010.5	1.3_Scan2_[12983,53297]	Breast_metastasis	13	EpCAM+	CD31-	B220-	CD8-	CD4-	TREM2-	22.432119828498486	427	7.433034373659253	726	73.21591357075303	823	40.706264874092305	1138	15.263354808168144	847	#N/A	#N/A	7.433034373659253	726	0	0	0	0
1.3_Scan2	686	12585.1	53010.5	1.3_Scan2_[12983,53297]	Breast_metastasis	38.2	EpCAM+	CD31-	B220-	CD8-	CD4-	TREM2-	34.62629058966796	7449	5.249761899362439	650	24.373140954747708	823	38.00328933131716	326	17.240939649566585	604	#N/A	#N/A	5.249761899362439	650	0	0	0	0
1.3_Scan2	687	12650	53010.5	1.3_Scan2_[12983,53297]	Breast_metastasis	9.9	EpCAM+	CD31-	B220-	CD8-	CD4-	TREM2-	15.108275877810922	7455	6.407807737439983	724	44.456945464123635	823	55.24499977373554	751	49.58245657488197	604	#N/A	#N/A	6.407807737439983	724	0	0	0	0
1.3_Scan2	688	12847.9	53009.5	1.3_Scan2_[12983,53297]	Breast_metastasis	9.6	EpCAM+	CD31-	B220-	CD8-	CD4-	TREM2-	40.60307870100529	680	5.5901699437494745	755	41.130037685367846	313	43.83160959855197	216	39.641518638921134	576	#N/A	#N/A	5.5901699437494745	755	0	0	0	0
1.3_Scan2	689	12858.3	53010	1.3_Scan2_[12983,53297]	Breast_metastasis	15.9	EpCAM+	CD31-	B220-	CD8-	CD4-	TREM2-	30.2165517556197	680	6.809552114495275	609	48.87463554851058	313	46.5491138476326	216	48.79877047631294	149	#N/A	#N/A	6.809552114495275	609	0	0	0	0
1.3_Scan2	690	12920.2	53010	1.3_Scan2_[12983,53297]	Lung	23.1	EpCAM+	CD31-	B220-	CD8-	CD4-	TREM2-	12.539936203984453	756	4.100000000000319	7456	39.08068576675655	876	59.32731242859114	1150	14.464093473150692	502	#N/A	#N/A	4.100000000000319	7456	0	0	0	0
1.3_Scan2	691	13023.9	53009.5	1.3_Scan2_[12983,53297]	Lung	32.6	EpCAM+	CD31-	B220-	CD8-	CD4-	TREM2-	34.43080016497148	380	4.833218389437498	645	9.617692030835672	791	8.73212459828649	737	19.221342304845805	929	#N/A	#N/A	4.833218389437498	645	0	0	0	0
1.3_Scan2	692	13096.3	53009.5	1.3_Scan2_[12983,53297]	Lung	39.9	EpCAM+	CD31-	B220-	CD8-	CD4-	TREM2-	51.370030173241084	10	6.705221845697473	580	14.309786860748497	7457	50.78287112796981	942	6.705221845697473	656	#N/A	#N/A	6.705221845697473	656	0	0	0	0
1.3_Scan2	693	13190.5	53009.5	1.3_Scan2_[12983,53297]	Lung	25.6	EpCAM+	CD31-	B220-	CD8-	CD4-	TREM2-	12.360016181220129	557	4.38292140016352	626	4.527692569068709	705	23.93094231325082	974	7.128113354878394	760	#N/A	#N/A	4.38292140016352	626	0	0	0	0
1.3_Scan2	694	13270.3	53009.5	1.3_Scan2_[12983,53297]	Lung	0.5	EpCAM-	CD31-	B220+	CD8-	CD4-	TREM2-	12.480785231709195	549	11.002726934720853	819	33.69999999999891	700	13.662357044084214	747	15.179262169156662	784	#N/A	#N/A	4.6097722286464435	639	0	0	0	0
1.3_Scan2	695	13441.4	53009	1.3_Scan2_[12983,53297]	Lung	#N/A	EpCAM+	CD31-	B220-	CD8-	CD4-	TREM2-	65.0173053886425	560	2.9154759474226504	649	53.290336835113415	1236	22.23960431302637	610	26.299999999999272	648	#N/A	#N/A	2.9154759474226504	649	0	0	0	0
1.3_Scan2	696	12557.3	53009.5	1.3_Scan2_[12983,53297]	Breast_metastasis	33.6	EpCAM-	CD31-	B220-	CD8-	CD4-	TREM2-	36.95240181639141	427	6.661080993354387	624	51.00754846098831	823	30.18691769624456	326	14.434680460614358	866	#N/A	#N/A	6.661080993354387	624	0	0	0	0
1.3_Scan2	697	12612.3	53012.5	1.3_Scan2_[12983,53297]	Breast_metastasis	32.8	EpCAM+	CD31-	B220-	CD8-	CD4-	TREM2-	29.888124732076555	7449	3.5355339059327378	766	10.410091258006434	823	59.40917437567757	326	14.462710672623498	604	#N/A	#N/A	3.5355339059327378	766	0	0	0	0
1.3_Scan2	698	12763.1	53011	1.3_Scan2_[12983,53297]	Breast_metastasis	16.6	EpCAM+	CD31-	B220-	CD8-	CD4-	TREM2-	24.64548640217888	606	7.494664769021747	605	66.58295577698402	313	54.39650724081341	1073	46.19653666672487	576	#N/A	#N/A	7.494664769021747	605	0	0	0	0
1.3_Scan2	699	13179.6	53011	1.3_Scan2_[12983,53297]	Lung	31.9	EpCAM+	CD31-	B220-	CD8-	CD4-	TREM2-	21.45157336887054	508	9.349331526905774	771	6.4776538962803	705	25.12866888635641	999	16.984993376506672	760	#N/A	#N/A	6.4776538962803	705	0	0	0	0
1.3_Scan2	700	13236.6	53009.5	1.3_Scan2_[12983,53297]	Breast_metastasis	2	EpCAM-	CD31-	B220-	CD8-	CD4+	TREM2-	18.456977000581297	739	7.061161377563537	713	23.492339176847647	647	17.754436065390546	879	6.870953354520415	592	#N/A	#N/A	6.870953354520415	592	0	0	0	0
1.3_Scan2	701	13292.1	53010	1.3_Scan2_[12983,53297]	Lung	4.7	EpCAM-	CD31+	B220-	CD8-	CD4-	TREM2-	11.754573577975023	820	16.26099627944178	811	55.502252206554644	700	9.75756117070211	747	21.805733191068068	694	#N/A	#N/A	9.75756117070211	747	0	0	0	0
1.3_Scan2	702	13435.4	53010	1.3_Scan2_[12983,53297]	Lung	#N/A	EpCAM+	CD31-	B220-	CD8-	CD4-	TREM2-	59.052942348370756	560	4.301162633521313	649	52.12158861738433	1236	16.697305171793225	610	20.324615617520802	648	#N/A	#N/A	4.301162633521313	649	0	0	0	0
1.3_Scan2	703	12774.5	53011	1.3_Scan2_[12983,53297]	Breast_metastasis	13.4	EpCAM+	CD31-	B220-	CD8-	CD4-	TREM2-	13.95421083401027	606	4.534313619501581	653	56.928463882313245	313	57.89127740860278	263	34.99142752160979	576	#N/A	#N/A	4.534313619501581	653	0	0	0	0
1.3_Scan2	704	13134.9	53010.5	1.3_Scan2_[12983,53297]	Lung	40	EpCAM+	CD31-	B220-	CD8-	CD4-	TREM2-	61.073480333120756	508	6.293647591023571	759	5.70087712549569	770	56.8000880281024	999	30.348640826236913	738	#N/A	#N/A	5.70087712549569	770	0	0	0	0
1.3_Scan2	705	13186	53010	1.3_Scan2_[12983,53297]	Lung	28.1	EpCAM-	CD31-	B220-	CD8-	CD4+	TREM2-	15.804113388609359	557	4.527692569068709	693	15.263354808167728	569	24.32878953010477	974	10.973149046649846	760	#N/A	#N/A	4.527692569068709	693	0	0	0	0
1.3_Scan2	706	12523.1	53011	1.3_Scan2_[12983,53297]	Breast_metastasis	#N/A							21.510230124294903	427	4.833218389437498	726	84.44288010246872	823	43.50781538987844	1138	23.530830839560362	847	#N/A	#N/A	4	641	0	0	0	0
1.3_Scan2	707	12569.7	53014	1.3_Scan2_[12983,53297]	Breast_metastasis	43.6	EpCAM+	CD31-	B220-	CD8-	CD4-	TREM2-	43.890431759096074	1168	5.5	657	37.92888081660122	823	34.90902462114634	326	16.660432167265885	866	#N/A	#N/A	5.5	657	0	0	0	0
1.3_Scan2	708	12681.3	53011.5	1.3_Scan2_[12983,53297]	Breast_metastasis	13.1	EpCAM+	CD31-	B220-	CD8-	CD4-	TREM2-	32.89756829919203	7455	5.024937810560445	627	75.05577925782913	823	23.98833049630699	751	77.47464101239989	1510	#N/A	#N/A	5.024937810560445	627	0	0	0	0
1.3_Scan2	709	12743.2	53011	1.3_Scan2_[12983,53297]	Breast_metastasis	11.1	EpCAM+	CD31-	B220-	CD8-	CD4-	TREM2-	20.02598312193724	467	4.716990566028302	672	84.48490989519817	313	38.26042341637149	751	65.91668984407531	576	#N/A	#N/A	4.716990566028302	672	0	0	0	0
1.3_Scan2	710	12900.4	53011	1.3_Scan2_[12983,53297]	Lung	8.5	EpCAM+	CD31-	B220-	CD8-	CD4-	TREM2-	12.066896867048767	680	4.6097722286464435	654	56.78424077153748	257	72.68431742817614	216	24.809070921744357	410	#N/A	#N/A	4.6097722286464435	654	0	0	0	0
1.3_Scan2	711	12940.6	53012	1.3_Scan2_[12983,53297]	Lung	42.8	EpCAM+	CD31-	B220-	CD8-	CD4-	TREM2-	9.392017887546507	756	4.743416490252569	681	20.671236053995855	876	45.197566306163665	826	10.621205204684845	600	#N/A	#N/A	4.743416490252569	681	0	0	0	0
1.3_Scan2	712	13149.3	53013	1.3_Scan2_[12983,53297]	Lung	37.4	EpCAM+	CD31-	B220-	CD8-	CD4-	TREM2-	48.150804770015185	508	6.705221845695737	745	13.244244032786115	770	42.94391691497392	999	44.602802602525664	738	#N/A	#N/A	6.705221845695737	745	0	0	0	0
1.3_Scan2	713	13229.7	53011	1.3_Scan2_[12983,53297]	Lung	5.5	EpCAM+	CD31-	B220-	CD8-	CD4-	TREM2-	11.40175425099138	739	5.900000000001455	620	7.061161377563537	700	14.434680460614358	879	13.888484438554865	592	#N/A	#N/A	5.900000000001455	620	0	0	0	0
1.3_Scan2	714	12593.5	53012.5	1.3_Scan2_[12983,53297]	Breast_metastasis	40.1	EpCAM+	CD31-	B220-	CD8-	CD4-	TREM2-	32.01405941145485	7449	6.400000000001455	642	16.086329600005595	823	44.92137575809277	326	11.574541027618354	604	#N/A	#N/A	6.400000000001455	642	0	0	0	0
1.3_Scan2	715	12655.5	53015	1.3_Scan2_[12983,53297]	Breast_metastasis	3.5	EpCAM+	CD31-	B220-	CD8-	CD4-	TREM2-	17.67088000072558	895	5.921148537234623	750	49.01958792156513	823	49.60252009726962	751	55.77741478412273	604	#N/A	#N/A	5.921148537234623	750	0	0	0	0
1.3_Scan2	716	12693.2	53012	1.3_Scan2_[12983,53297]	Breast_metastasis	12.1	EpCAM+	CD31-	B220-	CD8-	CD4-	TREM2-	43.87994986323602	7455	6.293647591023571	768	86.81042564116487	823	12.159769734661563	751	77.36833977797522	1510	#N/A	#N/A	6.293647591023571	768	0	0	0	0
1.3_Scan2	717	13037.8	53012	1.3_Scan2_[12983,53297]	Lung	30.2	EpCAM+	CD31-	B220-	CD8-	CD4-	TREM2-	29.66647940016123	380	4.47213595499958	7458	19.353552645444367	791	18.908199279679494	930	19.419577750302402	929	#N/A	#N/A	4.47213595499958	7458	0	0	0	0
1.3_Scan2	718	13062.6	53012	1.3_Scan2_[12983,53297]	Lung	37.6	EpCAM-	CD31-	B220-	CD8-	CD4+	TREM2-	32.460745524404594	380	6.652818951391691	773	43.614676428927716	791	22.521101216417026	942	5.656854249492381	652	#N/A	#N/A	5.656854249492381	652	0	0	0	0
1.3_Scan2	719	12753.6	53011.5	1.3_Scan2_[12983,53297]	Breast_metastasis	12.4	EpCAM+	CD31-	B220-	CD8-	CD4-	TREM2-	21.606711920144463	467	6.020797289396148	782	75.2229353322496	313	46.95189027078521	1073	55.66345300104965	576	#N/A	#N/A	6.020797289396148	782	0	0	0	0
1.3_Scan2	720	12802.7	53012	1.3_Scan2_[12983,53297]	Breast_metastasis	6.3	EpCAM+	CD31-	B220-	CD8-	CD4-	TREM2-	17.447062790053117	606	5.5	629	38.39596332949325	313	42.70128803677654	263	10.322790320452336	576	#N/A	#N/A	5.5	629	0	0	0	0
1.3_Scan2	721	13402.7	53012	1.3_Scan2_[12983,53297]	Breast_metastasis	5	EpCAM-	CD31-	B220-	CD8+	CD4-	TREM2-	26.682203807033208	560	6.477653896282097	621	51.86829474736842	1254	5.5901699437494745	748	12.757742747053296	648	#N/A	#N/A	5.5901699437494745	748	0	0	0	0
1.3_Scan2	722	12550.8	53013	1.3_Scan2_[12983,53297]	Breast_metastasis	28.5	EpCAM+	CD31-	B220-	CD8-	CD4-	TREM2-	33.95555919139135	427	7.128113354879899	796	56.72539114012406	823	35.26825768307589	326	12.209013064127326	866	#N/A	#N/A	7.128113354879899	796	0	0	0	0
1.3_Scan2	723	12619.3	53013.5	1.3_Scan2_[12983,53297]	Breast_metastasis	33.2	EpCAM+	CD31-	B220-	CD8-	CD4-	TREM2-	29.189895511977905	1057	4.920365840058171	767	14.70272083663476	823	65.87298384011187	326	20.894257584322432	604	#N/A	#N/A	4.920365840058171	767	0	0	0	0
1.3_Scan2	724	12644.1	53013	1.3_Scan2_[12983,53297]	Breast_metastasis	12.3	EpCAM+	CD31-	B220-	CD8-	CD4-	TREM2-	17.00646935727836	895	6.046486583132185	777	38.13659659697072	823	61.018439835839786	751	44.21085839474382	604	#N/A	#N/A	6.046486583132185	777	0	0	0	0
1.3_Scan2	725	12837.9	53013.5	1.3_Scan2_[12983,53297]	Breast_metastasis	13.1	EpCAM+	CD31-	B220-	CD8-	CD4-	TREM2-	50.79970472355166	680	5.353503525729472	679	39.00358957839356	313	46.59967811047333	263	30.832612604188526	576	#N/A	#N/A	5.353503525729472	679	0	0	0	0
1.3_Scan2	726	12527.5	53013	1.3_Scan2_[12983,53297]	Breast_metastasis	#N/A	EpCAM+	CD31-	B220-	CD8-	CD4-	TREM2-	23.34202219174968	427	7.433034373659253	685	79.84309613235177	823	40.01062358923903	1138	18.730189534546017	847	#N/A	#N/A	4.833218389437498	706	0	0	0	0
1.3_Scan2	727	12637.1	53012.5	1.3_Scan2_[12983,53297]	Breast_metastasis	17.9	EpCAM+	CD31-	B220-	CD8-	CD4-	TREM2-	19.54405280385939	895	5.24022900262929	668	31.48412298286344	823	68.0294054067798	751	37.278009603519315	604	#N/A	#N/A	5.24022900262929	668	0	0	0	0
1.3_Scan2	728	12820.6	53013	1.3_Scan2_[12983,53297]	Lung	1.5	EpCAM+	CD31-	B220-	CD8-	CD4-	TREM2-	34.73110997362557	606	4.949747468305833	673	34.703602118509224	313	41.348397792414644	263	15.164761785139214	576	#N/A	#N/A	4.949747468305833	673	0	0	0	0
1.3_Scan2	729	12908.8	53013.5	1.3_Scan2_[12983,53297]	Lung	16.1	EpCAM+	CD31-	B220-	CD8-	CD4-	TREM2-	15.305554547289143	927	6.020797289396148	736	48.70492788209496	876	65.81945001289374	1150	23.236178687557373	502	#N/A	#N/A	6.020797289396148	788	0	0	0	0
1.3_Scan2	730	12980.2	53013.5	1.3_Scan2_[12983,53297]	Lung	22.5	EpCAM-	CD31+	B220-	CD8-	CD4-	TREM2-	21.80000000000291	443	7.184010022266121	758	21.731313812102403	862	9.529428104562438	826	12.394353553132527	804	#N/A	#N/A	7.184010022266121	758	0	0	0	0
1.3_Scan2	731	13006.5	53013	1.3_Scan2_[12983,53297]	Lung	19.1	EpCAM+	CD31-	B220-	CD8-	CD4-	TREM2-	26.304752422327827	730	5.5901699437494745	655	13.83510028875796	791	9.399999999999636	737	25.960932186653654	929	#N/A	#N/A	5.5901699437494745	655	0	0	0	0
1.3_Scan2	732	12579.6	53014.5	1.3_Scan2_[12983,53297]	Breast_metastasis	42.3	EpCAM+	CD31-	B220-	CD8-	CD4-	TREM2-	40.97084329129536	1168	5.2402290026306435	785	28.158480072617206	823	38.59663197741204	326	23.92697222801081	604	#N/A	#N/A	5.2402290026306435	785	0	0	0	0
1.3_Scan2	733	12605.4	53014.5	1.3_Scan2_[12983,53297]	Breast_metastasis	36.6	EpCAM+	CD31-	B220-	CD8-	CD4-	TREM2-	31.31597036657466	7449	7.184010022264375	697	7.0611613775653135	823	55.02163210955946	326	11.79237041480769	604	#N/A	#N/A	7.0611613775653135	823	0	0	0	0
1.3_Scan2	734	12709.5	53017	1.3_Scan2_[12983,53297]	Breast_metastasis	24.9	EpCAM+	CD31-	B220-	CD8-	CD4-	TREM2-	44.861230477999634	467	7.963039620648826	868	102.69430363949155	823	5.060632371551682	751	76.05688660469986	1510	#N/A	#N/A	5.060632371551682	751	0	0	0	0
1.3_Scan2	735	12789.8	53015	1.3_Scan2_[12983,53297]	Breast_metastasis	6.9	EpCAM+	CD31-	B220-	CD8-	CD4-	TREM2-	10.79675877289236	606	6.262587324741382	814	48.23463485919484	313	51.10313101953547	263	22.07192787230169	576	#N/A	#N/A	6.262587324741382	814	0	0	0	0
1.3_Scan2	736	12914.8	53014	1.3_Scan2_[12983,53297]	Lung	20.7	EpCAM+	CD31-	B220-	CD8-	CD4-	TREM2-	14.615402833998175	927	3.8078865529319543	788	42.788082452945524	876	60.72108365304275	1150	20.21806123247428	502	#N/A	#N/A	3.8078865529319543	788	0	0	0	0
1.3_Scan2	737	13015.9	53013	1.3_Scan2_[12983,53297]	Lung	24.5	EpCAM-	CD31-	B220-	CD8+	CD4-	TREM2-	35.70350122887	730	4.743416490252569	663	6.103277807866851	791	32.44456811239684	826	19.22004162326515	929	#N/A	#N/A	4.743416490252569	663	0	0	0	0
1.3_Scan2	738	13104.7	53013.5	1.3_Scan2_[12983,53297]	Lung	47.1	EpCAM-	CD31-	B220+	CD8-	CD4-	TREM2-	54.49403637096288	10	7.915806970866773	827	9.220086767488771	7457	54.000925917986926	1201	6.324555320336759	656	#N/A	#N/A	6.324555320336759	656	0	0	0	0
1.3_Scan2	739	13218.7	53014	1.3_Scan2_[12983,53297]	Lung	16.4	EpCAM-	CD31+	B220-	CD8-	CD4-	TREM2-	25.29822128134876	557	7.2945184899360305	775	9.241753080450469	647	15.164432069814984	879	21.572436116489406	864	#N/A	#N/A	7.2945184899360305	775	0	0	0	0
1.3_Scan2	740	13389.3	53013.5	1.3_Scan2_[12983,53297]	Breast_metastasis	2	EpCAM+	CD31-	B220-	CD8-	CD4-	TREM2-	14.227086841654922	560	5.70087712549569	684	49.14071631549399	1254	5.385164807134504	666	11.900000000001455	853	#N/A	#N/A	5.385164807134504	666	0	0	0	0
1.3_Scan2	741	12670.8	53013.5	1.3_Scan2_[12983,53297]	Breast_metastasis	8.8	EpCAM+	CD31-	B220-	CD8-	CD4-	TREM2-	25.59882809817718	7455	4.178516483154897	7413	64.38648926599411	823	34.31457416317555	751	70.59759202692382	604	#N/A	#N/A	4.178516483154897	7413	0	0	0	0
1.3_Scan2	742	12878.1	53018	1.3_Scan2_[12983,53297]	Breast_metastasis	0.5	EpCAM+	CD31-	B220-	CD8-	CD4-	TREM2-	13.75354499756308	680	8.886506625215688	832	69.46286777840207	313	62.59792328823616	216	41.53287854218802	410	#N/A	#N/A	8.886506625215688	832	0	0	0	0
1.3_Scan2	743	13047.7	53014.5	1.3_Scan2_[12983,53297]	Lung	28.7	EpCAM+	CD31-	B220-	CD8-	CD4-	TREM2-	30.816229490321806	380	3.905124837953327	674	15.108275877809128	718	15.108275877810922	930	12.690941651429656	652	#N/A	#N/A	3.905124837953327	674	0	0	0	0
1.3_Scan2	744	13090.8	53014	1.3_Scan2_[12983,53297]	Lung	42.6	EpCAM+	CD31-	B220-	CD8-	CD4-	TREM2-	44.40022522465103	10	6.6189122973504615	809	20.94683747013089	7457	43.938593514130375	942	13.559498515801925	656	#N/A	#N/A	6.6189122973504615	809	0	0	0	0
1.3_Scan2	745	13142.9	53015	1.3_Scan2_[12983,53297]	Lung	35.2	EpCAM+	CD31-	B220-	CD8-	CD4-	TREM2-	54.83812542383351	508	6.705221845695737	712	6.576473218982953	770	47.641368578160616	999	38.22943891819388	738	#N/A	#N/A	6.576473218982953	770	0	0	0	0
1.3_Scan2	746	13208.8	53013.5	1.3_Scan2_[12983,53297]	Lung	16.9	EpCAM+	CD31-	B220-	CD8-	CD4-	TREM2-	9.912618221238464	739	5.315072906367325	775	7.416872656316915	619	23.186634080868497	879	12.399999999999636	760	#N/A	#N/A	5.315072906367325	775	0	0	0	0
1.3_Scan2	747	13283.2	53014	1.3_Scan2_[12983,53297]	Breast_metastasis	4	EpCAM-	CD31-	B220-	CD8+	CD4-	TREM2-	8.237718130648807	820	7.128113354879899	811	46.81677049946989	700	53.52102390649865	1295	13.662357044084214	694	#N/A	#N/A	7.128113354879899	811	0	0	0	0
1.3_Scan2	748	13407.7	53014.5	1.3_Scan2_[12983,53297]	Breast_metastasis	0.5	EpCAM-	CD31-	B220-	CD8+	CD4-	TREM2-	32.073197533143905	560	6.4350602172796885	822	50.81899251264145	1254	5.5901699437494745	721	9.220086767487311	648	#N/A	#N/A	5.124451190127235	765	0	0	0	0
1.3_Scan2	749	12564.2	53014.5	1.3_Scan2_[12983,53297]	Breast_metastasis	41.6	EpCAM+	CD31-	B220-	CD8-	CD4-	TREM2-	45.46042234735806	427	5.522680508593631	707	43.25390155812452	823	34.732405617805945	326	12.278843593761195	866	#N/A	#N/A	5.522680508593631	707	0	0	0	0
1.3_Scan2	750	12661.4	53014.5	1.3_Scan2_[12983,53297]	Breast_metastasis	4	EpCAM+	CD31-	B220-	CD8-	CD4-	TREM2-	20.890667772956625	7455	4.400000000001455	802	54.93505256209391	823	43.70000000000073	751	61.47405956987087	604	#N/A	#N/A	4.400000000001455	802	0	0	0	0
1.3_Scan2	751	12705.1	53014.5	1.3_Scan2_[12983,53297]	Breast_metastasis	20	EpCAM-	CD31-	B220-	CD8+	CD4-	TREM2-	47.24510556661045	467	5.060632371551682	734	98.4421149711858	823	33.85454179279055	1073	77.14609517013938	1510	#N/A	#N/A	5.060632371551682	734	0	0	0	0
1.3_Scan2	752	13001.1	53014.5	1.3_Scan2_[12983,53297]	Lung	16.1	EpCAM+	CD31-	B220-	CD8-	CD4-	TREM2-	20.923909768491757	730	5.604462507680471	731	18.631693428134046	791	14.875819305166976	737	25.01999200639516	8	#N/A	#N/A	5.604462507680471	731	0	0	0	0
1.3_Scan2	753	13395.8	53013.5	1.3_Scan2_[12983,53297]	Breast_metastasis	8.4	EpCAM+	CD31-	B220-	CD8-	CD4-	TREM2-	20.306649157356954	560	5.408326913195984	684	49.30578059416418	1254	7.0611613775653135	721	13.559498515801925	853	#N/A	#N/A	5.408326913195984	684	0	0	0	0
1.3_Scan2	754	12812.2	53015.5	1.3_Scan2_[12983,53297]	Breast_metastasis	1.5	EpCAM+	CD31-	B220-	CD8-	CD4-	TREM2-	27.54813968310904	606	7.366138744282126	815	38.24983660095526	313	43.97385586913822	263	12.40403160266994	576	#N/A	#N/A	7.366138744282126	815	0	0	0	0
1.3_Scan2	755	12846.9	53015	1.3_Scan2_[12983,53297]	Breast_metastasis	14.9	EpCAM+	CD31-	B220-	CD8-	CD4-	TREM2-	42.03046514137132	680	5.5901699437494745	688	44.86123047799457	313	49.22458735225575	216	39.86477141537312	576	#N/A	#N/A	5.5901699437494745	688	0	0	0	0
1.3_Scan2	756	12931.7	53015	1.3_Scan2_[12983,53297]	Lung	35.5	EpCAM-	CD31+	B220-	CD8-	CD4-	TREM2-	23.57795580622068	927	6.293647591023571	681	26.54147697472729	876	47.847465972606315	1150	11.649892703369908	600	#N/A	#N/A	6.293647591023571	681	0	0	0	0
1.3_Scan2	757	12957.9	53015.5	1.3_Scan2_[12983,53297]	Lung	37.5	EpCAM+	CD31-	B220-	CD8-	CD4-	TREM2-	22.389506470667207	730	4.47213595499958	790	9.56347217280554	862	27.55358415887264	826	12.048651376814048	804	#N/A	#N/A	4.47213595499958	790	0	0	0	0
1.3_Scan2	758	12973.3	53015.5	1.3_Scan2_[12983,53297]	Lung	26	EpCAM+	CD31-	B220-	CD8-	CD4-	TREM2-	7.184010022266121	730	5.70087712549569	661	14.860013458944687	862	13.073637596325355	826	5.586591089386384	804	#N/A	#N/A	5.586591089386384	804	0	0	0	0
1.3_Scan2	759	13130.5	53015	1.3_Scan2_[12983,53297]	Lung	36.4	EpCAM+	CD31-	B220-	CD8-	CD4-	TREM2-	66.54517262732179	508	6.293647591023571	704	5.984145720150514	770	59.09602355489004	999	25.8435678651374	738	#N/A	#N/A	5.984145720150514	770	0	0	0	0
1.3_Scan2	760	13196.4	53013.5	1.3_Scan2_[12983,53297]	Lung	19.1	EpCAM-	CD31-	B220+	CD8-	CD4-	TREM2-	13.980700983857728	557	7.128113354878394	693	10.973149046649846	705	20.0897984061591	974	30.43846251045171	358	#N/A	#N/A	7.128113354878394	693	0	0	0	0
1.3_Scan2	761	12780.9	53016	1.3_Scan2_[12983,53297]	Breast_metastasis	11.2	EpCAM+	CD31-	B220-	CD8-	CD4-	TREM2-	12.882546332151621	606	6.3411355449959705	814	55.11197691972081	313	57.132127564093004	263	30.44010512465581	576	#N/A	#N/A	6.3411355449959705	814	0	0	0	0
1.3_Scan2	762	12991.2	53014	1.3_Scan2_[12983,53297]	Lung	16.8	EpCAM+	CD31-	B220-	CD8-	CD4-	TREM2-	11.01135777277262	730	8.268010643437561	644	28.482275190018413	791	10.230347012688425	826	18.866372200295817	8	#N/A	#N/A	8.268010643437561	644	0	0	0	0
1.3_Scan2	763	13080.9	53015.5	1.3_Scan2_[12983,53297]	Lung	43.1	EpCAM+	CD31-	B220-	CD8-	CD4-	TREM2-	37.67067825245228	10	6.705221845695737	774	18.631693428134046	718	34.30131192826335	942	23.221541723151105	656	#N/A	#N/A	6.705221845695737	774	0	0	0	0
1.3_Scan2	764	13244.5	53017.5	1.3_Scan2_[12983,53297]	Breast_metastasis	8.4	EpCAM+	CD31-	B220-	CD8-	CD4-	TREM2-	26.03632078462628	739	5.269724850503174	841	11.243220179290018	700	17.66493702224834	879	9.610411021388593	892	#N/A	#N/A	5.269724850503174	841	0	0	0	0
1.3_Scan2	765	13412.6	53016	1.3_Scan2_[12983,53297]	Lung	5.5	EpCAM-	CD31-	B220-	CD8-	CD4-	TREM2-	37.184539798148	560	6.742403132415871	805	50.21175161254436	1246	5.124451190127235	748	7.433034373659253	648	#N/A	#N/A	5.124451190127235	748	0	0	0	0
1.3_Scan2	766	12612.8	53016	1.3_Scan2_[12983,53297]	Breast_metastasis	36.1	EpCAM+	CD31-	B220-	CD8-	CD4-	TREM2-	29.618406439243017	1057	3.5355339059327378	697	7.998124780222638	823	61.809788868751554	326	17.186331778481044	604	#N/A	#N/A	3.5355339059327378	697	0	0	0	0
1.3_Scan2	767	12623.2	53016.5	1.3_Scan2_[12983,53297]	Breast_metastasis	29.4	EpCAM+	CD31-	B220-	CD8-	CD4-	TREM2-	25.299011838412667	1057	4.920365840058171	723	17.020575783446628	823	70.7611475316772	326	25.76237566685352	604	#N/A	#N/A	4.920365840058171	723	0	0	0	0
1.3_Scan2	768	12697.6	53016.5	1.3_Scan2_[12983,53297]	Breast_metastasis	17.6	EpCAM+	CD31-	B220-	CD8-	CD4-	TREM2-	46.97658991455368	994	4.2201895692030105	807	90.83226299063647	823	7.762087348130012	751	73.54026108194205	1510	#N/A	#N/A	4.2201895692030105	807	0	0	0	0
1.3_Scan2	769	12864.7	53018.4	1.3_Scan2_[12983,53297]	Breast_metastasis	10.5	EpCAM+	CD31-	B220-	CD8-	CD4-	TREM2-	25.58906016249899	680	5.5901699437494745	832	59.2365596570219	313	56.65633239100504	216	51.588564624344684	410	#N/A	#N/A	5.5901699437494745	832	0	0	0	0
1.3_Scan2	770	13136.4	53016	1.3_Scan2_[12983,53297]	Lung	34.4	EpCAM-	CD31-	B220-	CD8-	CD4+	TREM2-	61.274546101950875	508	5.70087712549569	704	23.850366873487854	683	53.22264555619299	999	31.7984276340817	738	#N/A	#N/A	5.70087712549569	704	0	0	0	0
1.3_Scan2	771	13187.5	53016	1.3_Scan2_[12983,53297]	Lung	22.8	EpCAM+	CD31-	B220-	CD8-	CD4-	TREM2-	19.419577750302402	557	6.2297672508703865	838	6.18465843842649	705	18.153236626015225	974	9.244457799135303	760	#N/A	#N/A	6.18465843842649	705	0	0	0	0
1.3_Scan2	772	12589.5	53017.5	1.3_Scan2_[12983,53297]	Breast_metastasis	45.1	EpCAM+	CD31-	B220-	CD8-	CD4-	TREM2-	37.856571424257204	1168	5.124451190128974	842	17.83171332205626	823	46.25505377793589	326	17.97692965998455	604	#N/A	#N/A	5.124451190128974	842	0	0	0	0
1.3_Scan2	773	13067.5	53016.5	1.3_Scan2_[12983,53297]	Lung	37.5	EpCAM+	CD31-	B220-	CD8-	CD4-	TREM2-	32.4992307601243	10	7.0710678118654755	774	6.652818951391691	718	22.445043996393906	942	12.306908628895947	652	#N/A	#N/A	6.652818951391691	718	0	0	0	0
1.3_Scan2	774	13074.5	53017.5	1.3_Scan2_[12983,53297]	Lung	41.7	EpCAM+	CD31-	B220-	CD8-	CD4-	TREM2-	33.217465285596525	10	6.419501538283064	871	13.10953851209078	718	27.701624501101772	942	18.521878954360663	652	#N/A	#N/A	6.419501538283064	871	0	0	0	0
1.3_Scan2	775	13212.3	53017.5	1.3_Scan2_[12983,53297]	Lung	12.9	EpCAM+	CD31-	B220-	CD8-	CD4-	TREM2-	7.2945184899360305	739	5.315072906367325	746	11.045361017187261	647	18.203571078227224	879	16.395426191471465	760	#N/A	#N/A	5.315072906367325	746	0	0	0	0
1.3_Scan2	776	12523.1	53016	1.3_Scan2_[12983,53297]	Breast_metastasis	#N/A							26.470549673177416	427	5.325410782277438	726	83.97380543955295	823	38.999102553773874	1138	21.440615662802003	847	#N/A	#N/A	5	706	0	0	0	0
1.3_Scan2	777	12647.5	53018	1.3_Scan2_[12983,53297]	Breast_metastasis	6.3	EpCAM+	CD31-	B220-	CD8-	CD4-	TREM2-	11.994165248154397	895	3.310589071449985	825	40.74211580171112	823	57.7062388308235	751	48.774173493766924	604	#N/A	#N/A	3.310589071449985	825	0	0	0	0
1.3_Scan2	778	12683.7	53018	1.3_Scan2_[12983,53297]	Breast_metastasis	15.8	EpCAM+	CD31-	B220-	CD8-	CD4-	TREM2-	34.037920030462324	994	5.096076922498162	806	76.87522357691181	823	21.684326136635754	751	70.90705183548535	1510	#N/A	#N/A	5.096076922498162	806	0	0	0	0
1.3_Scan2	779	12759.1	53017.5	1.3_Scan2_[12983,53297]	Breast_metastasis	20.2	EpCAM+	CD31-	B220-	CD8-	CD4-	TREM2-	29.293343953877027	467	5	782	73.35284588889358	313	47.30253692985079	1073	51.51087263869713	576	#N/A	#N/A	5	782	0	0	0	0
1.3_Scan2	780	12922.7	53017.5	1.3_Scan2_[12983,53297]	Lung	29.1	EpCAM+	CD31-	B220-	CD8-	CD4-	TREM2-	9.340770846134703	756	4.400000000001455	789	34.24616766880569	876	52.399713739673366	1150	17.97692965998455	600	#N/A	#N/A	4.400000000001455	789	0	0	0	0
1.3_Scan2	781	12548.4	53019.9	1.3_Scan2_[12983,53297]	Breast_metastasis	#N/A	EpCAM+	CD31-	B220-	CD8-	CD4-	TREM2-	37.541044204979585	427	5.353503525729472	865	58.51922760939348	823	31.699999999995757	1138	5.830951894845301	847	#N/A	#N/A	5.353503525729472	865	0	0	0	0
1.3_Scan2	782	12754.1	53017.5	1.3_Scan2_[12983,53297]	Breast_metastasis	18.2	EpCAM+	CD31-	B220-	CD8-	CD4-	TREM2-	27.460881267726048	467	5	779	77.62499597423353	313	43.30738966966135	1073	56.341547724570724	576	#N/A	#N/A	5	779	0	0	0	0
1.3_Scan2	783	12833.5	53021.4	1.3_Scan2_[12983,53297]	Breast_metastasis	13.3	EpCAM+	CD31-	B220-	CD8-	CD4-	TREM2-	49.53584560699587	606	6.4776538962803	816	44.848299856291824	313	52.24098008268838	263	30.526709616335456	576	#N/A	#N/A	6.4776538962803	816	0	0	0	0
1.3_Scan2	784	13257.4	53017.5	1.3_Scan2_[12983,53297]	Lung	5	EpCAM-	CD31-	B220+	CD8-	CD4-	TREM2-	27.656825558984426	549	5.5785302723925545	794	22.28542124349391	700	26.03632078462808	747	13.869751259486502	912	#N/A	#N/A	5.5785302723925545	794	0	0	0	0
1.3_Scan2	785	12583.1	53018.4	1.3_Scan2_[12983,53297]	Breast_metastasis	46.1	EpCAM+	CD31-	B220-	CD8-	CD4-	TREM2-	36.75445551222037	1168	5.2402290026306435	732	23.988330496305185	823	43.65913421037885	326	23.149082055236235	604	#N/A	#N/A	5.2402290026306435	732	0	0	0	0
1.3_Scan2	786	12768.5	53018.4	1.3_Scan2_[12983,53297]	Breast_metastasis	22.1	EpCAM+	CD31-	B220-	CD8-	CD4-	TREM2-	23.000000000001453	606	5.024937810560445	854	66.14204411718708	313	54.82061655982907	1073	42.837833745418834	576	#N/A	#N/A	5.024937810560445	854	0	0	0	0
1.3_Scan2	787	12898.4	53017	1.3_Scan2_[12983,53297]	Lung	13.2	EpCAM-	CD31-	B220-	CD8-	CD4-	TREM2-	12.728314892396117	680	6.324555320336759	710	58.18470589424704	876	72.80171701271749	1150	31.098070679708997	410	#N/A	#N/A	6.324555320336759	710	0	0	0	0
1.3_Scan2	788	12913.3	53017.5	1.3_Scan2_[12983,53297]	Lung	22.1	EpCAM+	CD31-	B220-	CD8-	CD4-	TREM2-	10.945775440782244	927	3.8078865529319543	736	43.42027176331414	876	59.8368615487129	1150	24.016036309101757	502	#N/A	#N/A	3.8078865529319543	736	0	0	0	0
1.3_Scan2	789	12918.3	53017.5	1.3_Scan2_[12983,53297]	Lung	25.6	EpCAM+	CD31-	B220-	CD8-	CD4-	TREM2-	12.44226667452646	927	3.640054944640259	7456	38.52687373769187	876	55.80725759253749	1150	21.04400152062518	600	#N/A	#N/A	3.640054944640259	7456	0	0	0	0
1.3_Scan2	790	12961.9	53017.5	1.3_Scan2_[12983,53297]	Lung	33.1	EpCAM+	CD31-	B220-	CD8-	CD4-	TREM2-	18.732058082336813	730	4.47213595499958	757	6.918092222572642	862	23.220680437921335	826	7.640026177965632	804	#N/A	#N/A	4.47213595499958	757	0	0	0	0
1.3_Scan2	791	13019.4	53018	1.3_Scan2_[12983,53297]	Lung	23.5	EpCAM-	CD31-	B220-	CD8-	CD4+	TREM2-	39.457445431754884	730	8.18352002502638	817	19.734234213673187	1009	6.103277807866851	737	13.120975573486534	929	#N/A	#N/A	6.103277807866851	737	0	0	0	0
1.3_Scan2	792	13028.8	53018	1.3_Scan2_[12983,53297]	Lung	24.6	EpCAM+	CD31-	B220-	CD8-	CD4-	TREM2-	38.689791935344545	380	7.280109889280518	7458	9.399999999999636	791	13.83510028875796	737	10.493807697877317	929	#N/A	#N/A	7.280109889280518	7458	0	0	0	0
1.3_Scan2	793	13043.2	53018	1.3_Scan2_[12983,53297]	Lung	24.5	EpCAM+	CD31-	B220-	CD8-	CD4-	TREM2-	34.4781089968722	380	5.70087712549569	743	20.306649157356954	718	11.574109036985663	930	15.098675438594622	902	#N/A	#N/A	5.70087712549569	743	0	0	0	0
1.3_Scan2	794	13252	53018.9	1.3_Scan2_[12983,53297]	Breast_metastasis	1	EpCAM+	CD31-	B220-	CD8-	CD4-	TREM2-	29.308189981642528	1031	5.024937810560445	855	18.042172818150704	700	24.189667215568843	879	5.5785302723925545	784	#N/A	#N/A	5.024937810560445	855	0	0	0	0
1.3_Scan2	795	13385.8	53018.4	1.3_Scan2_[12983,53297]	Lung	2	EpCAM+	CD31-	B220-	CD8-	CD4-	TREM2-	14.393401265858772	560	6.021627686931023	740	44.540880099070144	1254	10.01299156096862	666	7.826237921249264	853	#N/A	#N/A	6.021627686931023	740	0	0	0	0
1.3_Scan2	796	12554.8	53018.9	1.3_Scan2_[12983,53297]	Breast_metastasis	#N/A	EpCAM+	CD31-	B220-	CD8-	CD4-	TREM2-	40.94300917128823	427	5.024937810560445	801	52.159946318991146	823	34.70518693221104	1138	5.220153254455275	866	#N/A	#N/A	5.024937810560445	801	0	0	0	0
1.3_Scan2	797	12576.6	53019.4	1.3_Scan2_[12983,53297]	Breast_metastasis	47.5	EpCAM+	CD31-	B220-	CD8-	CD4-	TREM2-	36.697956346366105	1168	5.745432968890531	732	30.365934861287506	823	41.96867879740646	326	20.79278721095477	866	#N/A	#N/A	5.745432968890531	732	0	0	0	0
1.3_Scan2	798	12597.9	53018.4	1.3_Scan2_[12983,53297]	Breast_metastasis	43.3	EpCAM+	CD31-	B220-	CD8-	CD4-	TREM2-	36.2117384283095	7449	7.360027173863828	714	9.486832980505138	823	52.2398315464341	326	15.100993344812988	604	#N/A	#N/A	7.360027173863828	714	0	0	0	0
1.3_Scan2	799	12825	53019.4	1.3_Scan2_[12983,53297]	Breast_metastasis	6.1	EpCAM+	CD31-	B220-	CD8-	CD4-	TREM2-	40.87358560244151	606	5.385164807134504	851	41.284621834284465	313	48.25111397677629	263	22.70088104017261	576	#N/A	#N/A	5.385164807134504	851	0	0	0	0
1.3_Scan2	800	13112.1	53018.9	1.3_Scan2_[12983,53297]	Lung	41.4	EpCAM+	CD31-	B220-	CD8-	CD4-	TREM2-	57.35015257172155	10	7.338937252763167	827	10.01299156096862	683	54.33691194758675	1201	9.160785992479594	738	#N/A	#N/A	7.338937252763167	827	0	0	0	0
1.3_Scan2	801	12559.8	53019.4	1.3_Scan2_[12983,53297]	Breast_metastasis	#N/A	EpCAM+	CD31-	B220-	CD8-	CD4-	TREM2-	43.301039248496416	1191	5.024937810560445	796	47.14244372113133	823	36.56364314451875	1138	5.70087712549569	866	#N/A	#N/A	5.024937810560445	796	0	0	0	0
1.3_Scan2	802	12661.4	53018.9	1.3_Scan2_[12983,53297]	Breast_metastasis	0.5	EpCAM+	CD31-	B220-	CD8-	CD4-	TREM2-	18.539687160252893	994	4.400000000001455	750	54.55730931781735	823	43.920951720108214	751	62.40464726284485	604	#N/A	#N/A	4.400000000001455	750	0	0	0	0
1.3_Scan2	803	12907.9	53019.9	1.3_Scan2_[12983,53297]	Lung	20.1	EpCAM+	CD31-	B220-	CD8-	CD4-	TREM2-	9.571311299921073	927	5.909314681077921	788	48.373546489791295	876	63.099049121200885	1150	28.84666358524282	502	#N/A	#N/A	5.315072906367325	1006	0	0	0	0
1.3_Scan2	804	12969.3	53019.4	1.3_Scan2_[12983,53297]	Lung	26	EpCAM-	CD31-	B220+	CD8-	CD4-	TREM2-	12.394353553132527	730	5.586591089386384	758	9.349331526905774	862	15.601602481797977	826	16.509694121941443	8	#N/A	#N/A	5.586591089386384	758	0	0	0	0
1.3_Scan2	805	13418.1	53019.9	1.3_Scan2_[12983,53297]	Lung	11.6	EpCAM+	CD31-	B220-	CD8-	CD4-	TREM2-	43.50459745820086	560	5.70087712549569	883	44.58923636932734	1246	11.71836166023255	748	11.305308487610223	648	#N/A	#N/A	5.70087712549569	883	0	0	0	0
1.3_Scan2	806	12678.8	53019.4	1.3_Scan2_[12983,53297]	Breast_metastasis	10.6	EpCAM+	CD31-	B220-	CD8-	CD4-	TREM2-	29.189895511974935	994	5.096076922498162	778	71.92781103300689	823	26.75256997000609	751	69.74998207885086	1510	#N/A	#N/A	5.096076922498162	778	0	0	0	0
1.3_Scan2	807	12700.1	53019.9	1.3_Scan2_[12983,53297]	Breast_metastasis	21.7	EpCAM+	CD31-	B220-	CD8-	CD4-	TREM2-	47.9892696339513	994	4.2201895692030105	768	93.21207003387563	823	7.359347797190707	751	70.69766615667018	1510	#N/A	#N/A	4.2201895692030105	768	0	0	0	0
1.3_Scan2	808	12734.8	53019.4	1.3_Scan2_[12983,53297]	Breast_metastasis	21.8	EpCAM+	CD31-	B220-	CD8-	CD4-	TREM2-	30.417100453532377	467	6.726812023536855	858	95.5871330253192	313	29.110994486615684	1073	75.57016607101183	576	#N/A	#N/A	6.726812023536855	858	0	0	0	0
1.3_Scan2	809	13087.8	53019.9	1.3_Scan2_[12983,53297]	Lung	48	EpCAM+	CD31-	B220-	CD8-	CD4-	TREM2-	37.94113862286812	10	5.74543296888898	863	26.30969403091084	7457	39.14805231425853	942	18.07124788165078	738	#N/A	#N/A	5.74543296888898	863	0	0	0	0
1.3_Scan2	810	13236.1	53019.9	1.3_Scan2_[12983,53297]	Lung	0.5	EpCAM+	CD31-	B220-	CD8-	CD4-	TREM2-	18.373078130787025	739	5.024937810560445	818	10.412012293501688	700	9.220086767487311	879	4.743416490252569	864	#N/A	#N/A	4.743416490252569	864	0	0	0	0
1.3_Scan2	811	13279.2	53019.9	1.3_Scan2_[12983,53297]	Breast_metastasis	1.1	EpCAM+	CD31-	B220-	CD8-	CD4-	TREM2-	8.558621384311845	820	10.412012293501688	819	43.85111173049164	700	7.128113354879899	747	11.576268828946088	880	#N/A	#N/A	7.128113354879899	747	0	0	0	0
1.3_Scan2	812	12666.4	53019.9	1.3_Scan2_[12983,53297]	Breast_metastasis	1.1	EpCAM+	CD31-	B220-	CD8-	CD4-	TREM2-	19.97298175035564	994	4.925444142411348	7413	59.51890455981192	823	39.074928022967256	751	67.49770366464399	604	#N/A	#N/A	4.925444142411348	7413	0	0	0	0
1.3_Scan2	813	12745.7	53021.4	1.3_Scan2_[12983,53297]	Breast_metastasis	21.3	EpCAM+	CD31-	B220-	CD8-	CD4-	TREM2-	30.20413878924979	467	8.276472678623424	914	86.84912204507205	313	34.394476300706366	1073	65.46632722247449	576	#N/A	#N/A	8.276472678623424	914	0	0	0	0
1.3_Scan2	814	12785.9	53019.9	1.3_Scan2_[12983,53297]	Breast_metastasis	12.3	EpCAM+	CD31-	B220-	CD8-	CD4-	TREM2-	15.332644912085097	606	6.262587324741382	735	54.49403637096385	313	57.332800385119036	263	28.02730811191372	576	#N/A	#N/A	6.262587324741382	735	0	0	0	0
1.3_Scan2	815	12806.7	53020.4	1.3_Scan2_[12983,53297]	Breast_metastasis	7.6	EpCAM+	CD31-	B220-	CD8-	CD4-	TREM2-	25.331403435264598	606	7.366138744282126	754	44.49460641470904	313	49.700301809947305	263	16.91862878604817	576	#N/A	#N/A	7.366138744282126	754	0	0	0	0
1.3_Scan2	816	12839.9	53020.4	1.3_Scan2_[12983,53297]	Breast_metastasis	18	EpCAM+	CD31-	B220-	CD8-	CD4-	TREM2-	49.91913460788427	680	5	874	46.106940909150005	313	53.68239935025097	263	35.43557534456058	576	#N/A	#N/A	5	874	0	0	0	0
1.3_Scan2	817	13012.5	53022.4	1.3_Scan2_[12983,53297]	Lung	15.5	EpCAM+	CD31-	B220-	CD8-	CD4-	TREM2-	33.503731135501596	730	8.072174428243983	911	8.18352002502638	791	9.995999199681085	737	16.062689687595572	929	#N/A	#N/A	8.072174428243983	911	0	0	0	0
1.3_Scan2	818	13231.1	53020.4	1.3_Scan2_[12983,53297]	Lung	4	EpCAM+	CD31-	B220-	CD8-	CD4-	TREM2-	13.95421083401027	739	5.024937810560445	810	12.209013064127326	700	5.546169849544661	879	7.632168761236874	864	#N/A	#N/A	5.024937810560445	810	0	0	0	0
1.3_Scan2	819	13268.8	53020.4	1.3_Scan2_[12983,53297]	Lung	7.4	EpCAM+	CD31-	B220-	CD8-	CD4-	TREM2-	18.248561587151208	7	10.412012293501688	811	33.994852551525526	700	15.758172482875688	747	5.522680508593631	880	#N/A	#N/A	5.522680508593631	880	0	0	0	0
1.3_Scan2	820	13287.7	53020.9	1.3_Scan2_[12983,53297]	Breast_metastasis	5.1	EpCAM-	CD31+	B220-	CD8-	CD4-	TREM2-	5.220153254455275	7	8.558621384311845	811	47.729760108341246	1253	8.237718130648807	747	19.067249408345546	880	#N/A	#N/A	5.220153254455275	7	0	0	0	0
1.3_Scan2	821	13359.6	53020.9	1.3_Scan2_[12983,53297]	Lung	5.7	EpCAM-	CD31+	B220-	CD8-	CD4-	TREM2-	21.253235047872263	571	9.867117106834861	852	52.3811034629826	1254	30.348805577814353	666	30.038974682900466	853	#N/A	#N/A	9.867117106834861	852	0	0	0	0
1.3_Scan2	822	13404.2	53019.9	1.3_Scan2_[12983,53297]	Breast_metastasis	1.5	EpCAM+	CD31-	B220-	CD8-	CD4-	TREM2-	30.44010512465581	560	8.139410298049853	881	44.60605340085344	1254	6.4350602172796885	748	15.414927829867509	648	#N/A	#N/A	6.4350602172796885	748	0	0	0	0
1.3_Scan2	823	12606.9	53021.4	1.3_Scan2_[12983,53297]	Breast_metastasis	42.7	EpCAM-	CD31-	B220-	CD8-	CD4+	TREM2-	29.149614062627045	1057	4.399999999999636	824	99.70125375339781	1788	60.69761115562772	326	18.78403577509646	604	#N/A	#N/A	4.399999999999636	824	0	0	0	0
1.3_Scan2	824	12611.3	53021.4	1.3_Scan2_[12983,53297]	Breast_metastasis	40.7	EpCAM+	CD31-	B220-	CD8-	CD4-	TREM2-	26.10785322465459	1057	4.5	885	4.399999999999636	823	63.97280672285481	326	20.615528128090634	604	#N/A	#N/A	4.399999999999636	823	0	0	0	0
1.3_Scan2	825	12650.5	53019.4	1.3_Scan2_[12983,53297]	Breast_metastasis	3.3	EpCAM+	CD31-	B220-	CD8-	CD4-	TREM2-	11.423659658795863	895	3.310589071449985	777	43.645847454254245	823	54.81943086169405	751	52.05573935696359	604	#N/A	#N/A	3.310589071449985	777	0	0	0	0
1.3_Scan2	826	12984.7	53021.9	1.3_Scan2_[12983,53297]	Lung	13.4	EpCAM-	CD31-	B220-	CD8+	CD4-	TREM2-	9.529428104562438	730	10.230347012688425	762	23.4337363644821	862	32.44456811239684	737	8.919641248392473	8	#N/A	#N/A	8.919641248392473	8	0	0	0	0
1.3_Scan2	827	13105.2	53021.4	1.3_Scan2_[12983,53297]	Lung	43.6	EpCAM+	CD31-	B220-	CD8-	CD4-	TREM2-	50.17668781416119	10	7.338937252763167	800	14.977316181480244	683	47.915342010673655	1201	7.915806970866773	738	#N/A	#N/A	7.338937252763167	800	0	0	0	0
1.3_Scan2	828	13301.6	53020.9	1.3_Scan2_[12983,53297]	Lung	4.9	EpCAM-	CD31+	B220-	CD8-	CD4-	TREM2-	4.301162633521313	856	22.422310318073464	811	55.59928057088335	1253	19.65120861423049	747	32.684705903527274	880	#N/A	#N/A	4.301162633521313	856	0	0	0	0
1.3_Scan2	829	12638.1	53020.9	1.3_Scan2_[12983,53297]	Breast_metastasis	14	EpCAM+	CD31-	B220-	CD8-	CD4-	TREM2-	11.975391434103281	895	5.984145720150514	836	31.20400615305742	823	67.30497752766892	751	41.02596738652429	604	#N/A	#N/A	5.984145720150514	836	0	0	0	0
1.3_Scan2	830	12644.1	53021.4	1.3_Scan2_[12983,53297]	Breast_metastasis	8	EpCAM+	CD31-	B220-	CD8-	CD4-	TREM2-	8.709764635166591	895	4.808326112069295	777	37.20000000000073	823	61.38900553030665	751	46.72344165405804	604	#N/A	#N/A	4.808326112069295	777	0	0	0	0
1.3_Scan2	831	12779.9	53022.4	1.3_Scan2_[12983,53297]	Breast_metastasis	16.9	EpCAM+	CD31-	B220-	CD8-	CD4-	TREM2-	19.12694434561108	606	4.949747468305833	891	60.351056328782946	313	62.802866176631674	263	34.39302254818806	576	#N/A	#N/A	4.949747468305833	891	0	0	0	0
1.3_Scan2	832	12869.7	53020.9	1.3_Scan2_[12983,53297]	Breast_metastasis	5.7	EpCAM+	CD31-	B220-	CD8-	CD4-	TREM2-	22.24971909935061	680	5.5901699437494745	769	64.62754830565609	313	60.96466189523286	216	49.43814316901698	410	#N/A	#N/A	5.5901699437494745	769	0	0	0	0
1.3_Scan2	833	13048.7	53020.4	1.3_Scan2_[12983,53297]	Lung	23.4	EpCAM+	CD31-	B220-	CD8-	CD4-	TREM2-	31.752952618610802	10	5.423098745182137	5	16.240997506311437	718	9.656603957913983	930	9.54253635046761	902	#N/A	#N/A	5.423098745182137	5	0	0	0	0
1.3_Scan2	834	12565.7	53021.4	1.3_Scan2_[12983,53297]	Breast_metastasis	#N/A	EpCAM+	CD31-	B220-	CD8-	CD4-	TREM2-	38.879943415593864	1191	6.2297672508703865	801	41.19999999999891	823	38.386586198824695	1138	9.72676719162268	866	#N/A	#N/A	6.2297672508703865	801	0	0	0	0
1.3_Scan2	835	12619.3	53021.4	1.3_Scan2_[12983,53297]	Breast_metastasis	32.7	EpCAM+	CD31-	B220-	CD8-	CD4-	TREM2-	21.799541279579344	1057	6.2625873247425154	767	12.399999999999636	823	70.24329149463111	326	25.600781238081193	604	#N/A	#N/A	6.2625873247425154	767	0	0	0	0
1.3_Scan2	836	12632.2	53021.9	1.3_Scan2_[12983,53297]	Breast_metastasis	19.8	EpCAM+	CD31-	B220-	CD8-	CD4-	TREM2-	15.951175505271701	895	5.522680508593631	843	25.304940229134214	823	73.27462043572773	751	36.2571372284158	604	#N/A	#N/A	5.522680508593631	843	0	0	0	0
1.3_Scan2	837	12951.5	53022.4	1.3_Scan2_[12983,53297]	Lung	39.9	EpCAM+	CD31-	B220-	CD8-	CD4-	TREM2-	21.137644144984385	756	9.411163583745394	757	5.622277118747954	876	31.26179777299662	1150	18.051038751273406	804	#N/A	#N/A	5.622277118747954	876	0	0	0	0
1.3_Scan2	838	13185.5	53021.9	1.3_Scan2_[12983,53297]	Lung	20	EpCAM+	CD31-	B220-	CD8-	CD4-	TREM2-	25.515681452787437	557	5.852349955359813	897	11.910499569708847	705	13.40932511351854	999	13.761177275219461	760	#N/A	#N/A	5.852349955359813	897	0	0	0	0
1.3_Scan2	839	12762.6	53021.4	1.3_Scan2_[12983,53297]	Breast_metastasis	25.3	EpCAM+	CD31-	B220-	CD8-	CD4-	TREM2-	29.54200399431397	606	5.0990195135927845	849	72.66264514865857	313	48.20508271956244	1073	49.41710230274674	576	#N/A	#N/A	5.0990195135927845	849	0	0	0	0
1.3_Scan2	840	13062.6	53021.9	1.3_Scan2_[12983,53297]	Lung	30.2	EpCAM+	CD31-	B220-	CD8-	CD4-	TREM2-	26.804663773301954	10	7.29177618965449	773	9.900000000001455	718	15.263354808167728	942	10	902	#N/A	#N/A	7.29177618965449	773	0	0	0	0
1.3_Scan2	841	13241.6	53021.9	1.3_Scan2_[12983,53297]	Breast_metastasis	5	EpCAM+	CD31-	B220-	CD8-	CD4-	TREM2-	21.18041548223397	1031	5.269724850503174	764	13.370115930687964	700	13.366375724181578	879	4.716990566028302	864	#N/A	#N/A	4.716990566028302	864	0	0	0	0
1.3_Scan2	842	12591	53022.4	1.3_Scan2_[12983,53297]	Breast_metastasis	49.9	EpCAM+	CD31-	B220-	CD8-	CD4-	TREM2-	33.22800024075787	1168	5.124451190128974	772	15.931415505220759	823	51.1434257749697	326	21.24735277628962	604	#N/A	#N/A	5.124451190128974	772	0	0	0	0
1.3_Scan2	843	12626.7	53022.4	1.3_Scan2_[12983,53297]	Breast_metastasis	25.3	EpCAM+	CD31-	B220-	CD8-	CD4-	TREM2-	18.959430371191402	1057	5.385164807134504	899	19.825236442475113	823	76.88146720764294	326	31.923032437413674	604	#N/A	#N/A	5.385164807134504	899	0	0	0	0
1.3_Scan2	844	12718.9	53021.4	1.3_Scan2_[12983,53297]	Breast_metastasis	30.9	EpCAM-	CD31-	B220-	CD8-	CD4-	TREM2-	40.7103181024212	467	6.5	896	110.9164099671461	313	15.428869044748549	751	75.66961080909512	1510	#N/A	#N/A	6.5	896	0	0	0	0
1.3_Scan2	845	12934.6	53023.4	1.3_Scan2_[12983,53297]	Lung	42.2	EpCAM+	CD31-	B220-	CD8-	CD4-	TREM2-	8.886506625216814	756	8.764131445843589	956	21.44621178669951	876	39.67026594314327	1150	19.806312125181588	600	#N/A	#N/A	8.764131445843589	956	0	0	0	0
1.3_Scan2	846	12532.5	53022.9	1.3_Scan2_[12983,53297]	Breast_metastasis	#N/A	EpCAM+	CD31-	B220-	CD8-	CD4-	TREM2-	33.81124073441087	427	6.082762530298219	917	74.41511943147002	823	29.041349830883398	1138	10.899999999999636	847	#N/A	#N/A	6.082762530298219	917	0	0	0	0
1.3_Scan2	847	12543.4	53022.9	1.3_Scan2_[12983,53297]	Breast_metastasis	#N/A	EpCAM-	CD31-	B220+	CD8-	CD4-	TREM2-	37.437013769800934	427	5.830951894845301	781	63.51771406466074	823	27.912183719654706	1138	4.924428900898052	908	#N/A	#N/A	4.924428900898052	908	0	0	0	0
1.3_Scan2	848	12688.2	53022.9	1.3_Scan2_[12983,53297]	Breast_metastasis	18.9	EpCAM+	CD31-	B220-	CD8-	CD4-	TREM2-	35.802234567134036	994	6.65281895139303	778	81.31383646096265	823	18.872466717416994	751	66.0927378764112	1510	#N/A	#N/A	6.65281895139303	778	0	0	0	0
1.3_Scan2	849	12757.6	53022.4	1.3_Scan2_[12983,53297]	Breast_metastasis	24	EpCAM+	CD31-	B220-	CD8-	CD4-	TREM2-	31.813519138878007	1104	5.0990195135927845	839	77.3114480526647	313	43.37199557317901	1073	54.44859961468382	576	#N/A	#N/A	5.0990195135927845	839	0	0	0	0
1.3_Scan2	850	12796.3	53024.4	1.3_Scan2_[12983,53297]	Breast_metastasis	16.4	EpCAM+	CD31-	B220-	CD8-	CD4-	TREM2-	21.918029108478446	606	6.576473218982953	869	52.34739726099016	313	56.56323894544842	263	24.215697388267742	576	#N/A	#N/A	6.576473218982953	869	0	0	0	0
1.3_Scan2	851	12827	53024.4	1.3_Scan2_[12983,53297]	Breast_metastasis	10.9	EpCAM+	CD31-	B220-	CD8-	CD4-	TREM2-	44.72191856349797	606	5.385164807134504	799	46.476015319730905	313	53.52354622033035	263	27.704331791257744	576	#N/A	#N/A	5.385164807134504	799	0	0	0	0
1.3_Scan2	852	13369	53023.9	1.3_Scan2_[12983,53297]	Breast_metastasis	2.5	EpCAM+	CD31-	B220-	CD8-	CD4-	TREM2-	9.867117106834861	821	9.950376877286047	975	44.66519898085916	1254	23.917566765873534	666	20.355343278853603	853	#N/A	#N/A	9.867117106834861	821	0	0	0	0
1.3_Scan2	853	13389.3	53025.4	1.3_Scan2_[12983,53297]	Breast_metastasis	0.5	EpCAM-	CD31-	B220+	CD8-	CD4-	TREM2-	22.063997824511375	560	6.8709533545221095	961	37.25372464599726	1254	17.017931719220442	666	27.358545282967	540	#N/A	#N/A	6.8709533545221095	961	0	0	0	0
1.3_Scan2	854	12768	53023.4	1.3_Scan2_[12983,53297]	Breast_metastasis	25.6	EpCAM+	CD31-	B220-	CD8-	CD4-	TREM2-	25.939352343491315	1105	5.024937810560445	786	69.6679266233746	313	52.14834609074241	1073	45.26068934517209	576	#N/A	#N/A	5.024937810560445	786	0	0	0	0
1.3_Scan2	855	13251.5	53023.9	1.3_Scan2_[12983,53297]	Breast_metastasis	1.5	EpCAM+	CD31-	B220-	CD8-	CD4-	TREM2-	25.32429663386601	1031	5.024937810560445	794	20.721245136333653	700	22.849288829194812	879	5.385164807134504	912	#N/A	#N/A	5.024937810560445	794	0	0	0	0
1.3_Scan2	856	13298.1	53023.4	1.3_Scan2_[12983,53297]	Lung	1	EpCAM-	CD31+	B220-	CD8-	CD4-	TREM2-	4.301162633521313	828	19.221342304844015	811	51.43325772299298	1253	17.617321022221752	747	28.908303305452964	880	#N/A	#N/A	4.301162633521313	828	0	0	0	0
1.3_Scan2	857	12603.9	53024.9	1.3_Scan2_[12983,53297]	Breast_metastasis	46.9	EpCAM+	CD31-	B220-	CD8-	CD4-	TREM2-	29.316377675287594	1057	6.573431371819335	947	4.6097722286464435	823	61.08559568343243	326	21.510230124294903	604	#N/A	#N/A	4.6097722286464435	823	0	0	0	0
1.3_Scan2	858	12730.3	53024.4	1.3_Scan2_[12983,53297]	Breast_metastasis	27.8	EpCAM+	CD31-	B220-	CD8-	CD4-	TREM2-	36.81100378963247	467	6.293647591023571	900	101.83246044361329	313	22.585393509961598	1073	78.99120204174555	1510	#N/A	#N/A	6.293647591023571	900	0	0	0	0
1.3_Scan2	859	12815.1	53025.4	1.3_Scan2_[12983,53297]	Breast_metastasis	9.4	EpCAM+	CD31-	B220-	CD8-	CD4-	TREM2-	35.04111870360537	606	5.5901699437494745	887	47.480627628537754	313	53.63730045406689	263	22.72003521124301	576	#N/A	#N/A	5.5901699437494745	887	0	0	0	0
1.3_Scan2	860	12918.8	53025.4	1.3_Scan2_[12983,53297]	Lung	31.6	EpCAM+	CD31-	B220-	CD8-	CD4-	TREM2-	7.158910531638177	927	4.026164427840889	861	37.1033691192596	876	50.91807144815878	1150	26.633249895575272	600	#N/A	#N/A	4.026164427840889	861	0	0	0	0
1.3_Scan2	861	12922.7	53024.4	1.3_Scan2_[12983,53297]	Lung	33.7	EpCAM+	CD31-	B220-	CD8-	CD4-	TREM2-	11.142710621748654	927	4.026164427840889	860	33.23386826717479	876	48.18070153079628	1150	23.719190542683215	600	#N/A	#N/A	4.026164427840889	860	0	0	0	0
1.3_Scan2	862	12961.4	53024.4	1.3_Scan2_[12983,53297]	Lung	30.2	EpCAM-	CD31-	B220-	CD8-	CD4+	TREM2-	21.731313812102403	730	6.918092222572642	790	5.70087712549569	876	23.4337363644821	826	9.349331526905774	804	#N/A	#N/A	5.70087712549569	876	0	0	0	0
1.3_Scan2	863	13082.9	53022.9	1.3_Scan2_[12983,53297]	Lung	45.2	EpCAM+	CD31-	B220-	CD8-	CD4-	TREM2-	32.52199255887846	10	5.74543296888898	809	23.041267326256214	718	33.64074909986327	942	23.740261161159854	738	#N/A	#N/A	5.74543296888898	809	0	0	0	0
1.3_Scan2	864	13237.6	53024.4	1.3_Scan2_[12983,53297]	Breast_metastasis	1	EpCAM-	CD31-	B220+	CD8-	CD4-	TREM2-	17.488853593076055	1031	4.716990566028302	841	14.933519344081065	700	8.956003573022597	879	5.500909015789703	892	#N/A	#N/A	4.716990566028302	841	0	0	0	0
1.3_Scan2	865	12551.3	53024.4	1.3_Scan2_[12983,53297]	Breast_metastasis	#N/A	EpCAM+	CD31-	B220-	CD8-	CD4-	TREM2-	42.8850789902531	427	5.024937810560445	918	55.68087642988426	823	28.28161947272049	1138	5.024937810560445	866	#N/A	#N/A	5.024937810560445	866	0	0	0	0
1.3_Scan2	866	12556.3	53023.9	1.3_Scan2_[12983,53297]	Breast_metastasis	#N/A	EpCAM-	CD31-	B220+	CD8-	CD4-	TREM2-	41.440077220003595	1191	5.024937810560445	865	50.66172124987501	823	30.909545451199293	1138	9.09175450614583	946	#N/A	#N/A	5.024937810560445	865	0	0	0	0
1.3_Scan2	867	12703.6	53024.9	1.3_Scan2_[12983,53297]	Breast_metastasis	27.7	EpCAM+	CD31-	B220-	CD8-	CD4-	TREM2-	49.91913460788427	994	5.220153254455275	7415	96.7633194965951	823	10.507616285344183	751	66.73237595050836	1510	#N/A	#N/A	5.220153254455275	7415	0	0	0	0
1.3_Scan2	868	12710.5	53024.9	1.3_Scan2_[12983,53297]	Breast_metastasis	31.4	EpCAM+	CD31-	B220-	CD8-	CD4-	TREM2-	49.09358410220572	467	6.899999999999636	867	103.65910476171437	823	11.718361660233326	751	69.00463752531392	1510	#N/A	#N/A	6.899999999999636	867	0	0	0	0
1.3_Scan2	869	12789.8	53025.4	1.3_Scan2_[12983,53297]	Breast_metastasis	17.4	EpCAM+	CD31-	B220-	CD8-	CD4-	TREM2-	21.001190442451563	606	6.419501538281251	891	56.55174621530206	313	60.151891075841526	263	28.852209620758373	576	#N/A	#N/A	6.419501538281251	891	0	0	0	0
1.3_Scan2	870	12854.3	53025.4	1.3_Scan2_[12983,53297]	Breast_metastasis	10.5	EpCAM+	CD31-	B220-	CD8-	CD4-	TREM2-	37.9288808166033	680	7.823681997627163	919	57.62508134484315	313	60.490164489774635	216	50.543050956585454	576	#N/A	#N/A	7.823681997627163	919	0	0	0	0
1.3_Scan2	871	13074	53023.9	1.3_Scan2_[12983,53297]	Lung	37.2	EpCAM+	CD31-	B220-	CD8-	CD4-	TREM2-	27.08966592632282	10	6.419501538283064	774	16.479381056339047	718	24.780032284078757	942	19.80807915977685	902	#N/A	#N/A	6.419501538283064	774	0	0	0	0
1.3_Scan2	872	13134.9	53024.9	1.3_Scan2_[12983,53297]	Lung	25.8	EpCAM+	CD31-	B220-	CD8-	CD4-	TREM2-	64.1346240341362	1500	4.517742799230574	922	9.025519375638495	770	52.14757904256024	999	32.28002478313744	738	#N/A	#N/A	4.517742799230574	922	0	0	0	0
1.3_Scan2	873	12577.1	53025.4	1.3_Scan2_[12983,53297]	Breast_metastasis	53.3	EpCAM+	CD31-	B220-	CD8-	CD4-	TREM2-	30.758576039859634	1168	5.5901699437494745	888	30.067257939492197	823	44.16480499220881	1138	20.854016399726106	866	#N/A	#N/A	5.5901699437494745	888	0	0	0	0
1.3_Scan2	874	12839.9	53025.4	1.3_Scan2_[12983,53297]	Breast_metastasis	18.2	EpCAM+	CD31-	B220-	CD8-	CD4-	TREM2-	51.292494577667824	680	4.900000000001455	950	50.71341045522215	313	58.24774673753321	263	38.06152913375997	576	#N/A	#N/A	4.900000000001455	950	0	0	0	0
1.3_Scan2	875	12863.2	53024.9	1.3_Scan2_[12983,53297]	Breast_metastasis	6.1	EpCAM+	CD31-	B220-	CD8-	CD4-	TREM2-	29.881432361920158	680	6.670832032063167	769	62.80103502331705	313	62.233752899853656	216	56.921700607064096	410	#N/A	#N/A	6.670832032063167	769	0	0	0	0
1.3_Scan2	876	12955.9	53025.9	1.3_Scan2_[12983,53297]	Lung	34.4	EpCAM-	CD31-	B220-	CD8-	CD4+	TREM2-	25.344427395381793	7467	5.622277118747954	837	5.70087712549569	862	26.606202284425613	1150	14.893287078411879	804	#N/A	#N/A	5.622277118747954	837	0	0	0	0
1.3_Scan2	877	12972.3	53024.9	1.3_Scan2_[12983,53297]	Lung	20.4	EpCAM+	CD31-	B220-	CD8-	CD4-	TREM2-	13.869751259487538	730	5.758472019556552	935	10.911461863563106	862	12.757742747055064	826	6.264982043070834	804	#N/A	#N/A	5.758472019556552	935	0	0	0	0
1.3_Scan2	878	13050.2	53025.9	1.3_Scan2_[12983,53297]	Lung	19.1	EpCAM+	CD31-	B220-	CD8-	CD4-	TREM2-	26.196373794855493	10	5.70087712549569	833	18.627130750602234	718	4.900000000001455	942	4.833218389437498	902	#N/A	#N/A	4.833218389437498	902	0	0	0	0
1.3_Scan2	879	13228.7	53025.4	1.3_Scan2_[12983,53297]	Lung	8.4	EpCAM-	CD31-	B220-	CD8+	CD4-	TREM2-	15.164432069814984	739	5.249761899362439	937	17.754436065390546	700	36.5636431445237	974	8.956003573022597	864	#N/A	#N/A	5.249761899362439	937	0	0	0	0
1.3_Scan2	880	13269.3	53025.9	1.3_Scan2_[12983,53297]	Lung	9.4	EpCAM-	CD31-	B220+	CD8-	CD4-	TREM2-	16.900000000001455	7	5.522680508593631	819	36.58209944768037	700	18.298087331742494	747	14.56605643267991	784	#N/A	#N/A	5.522680508593631	819	0	0	0	0
1.3_Scan2	881	13398.7	53025.9	1.3_Scan2_[12983,53297]	Breast_metastasis	6.9	EpCAM+	CD31-	B220-	CD8-	CD4-	TREM2-	28.91107054399927	560	8.139410298049853	822	37.43861642742434	1254	14.464093473150692	721	9.413288479592419	853	#N/A	#N/A	8.139410298049853	822	0	0	0	0
1.3_Scan2	882	13409.6	53026.9	1.3_Scan2_[12983,53297]	Lung	1.6	EpCAM+	CD31-	B220-	CD8-	CD4-	TREM2-	38.45256818471433	560	5.249761899363617	924	40.11707865734782	1254	12.544720004848044	748	18.72591786802591	648	#N/A	#N/A	5.249761899363617	924	0	0	0	0
1.3_Scan2	883	13416.6	53025.4	1.3_Scan2_[12983,53297]	Lung	8	EpCAM+	CD31-	B220-	CD8-	CD4-	TREM2-	44.005113339248545	560	5.70087712549569	805	39.99624982419945	1246	14.071957930580423	748	16.468454693748523	648	#N/A	#N/A	5.70087712549569	805	0	0	0	0
1.3_Scan2	884	12524.1	53026.4	1.3_Scan2_[12983,53297]	Breast_metastasis	#N/A	EpCAM+	CD31-	B220-	CD8-	CD4-	TREM2-	36.754455512227636	427	3.7161808352120764	894	82.95082880839635	823	29.542003994308907	1138	19.614790337905013	847	#N/A	#N/A	3.7161808352120764	894	0	0	0	0
1.3_Scan2	885	12611.3	53025.9	1.3_Scan2_[12983,53297]	Breast_metastasis	40.7	EpCAM+	CD31-	B220-	CD8-	CD4-	TREM2-	22.864164100182933	1057	4.5	824	6.293647591023571	823	66.98634189146117	326	24.605893602958666	604	#N/A	#N/A	4.5	824	0	0	0	0
1.3_Scan2	886	12676.3	53025.9	1.3_Scan2_[12983,53297]	Breast_metastasis	6.9	EpCAM+	CD31-	B220-	CD8-	CD4-	TREM2-	23.703375287076717	994	5.423098745183949	890	69.54574034403508	823	30.974182797938287	751	63.55753299177073	1510	#N/A	#N/A	5.423098745183949	890	0	0	0	0
1.3_Scan2	887	12820.6	53026.4	1.3_Scan2_[12983,53297]	Breast_metastasis	10.4	EpCAM+	CD31-	B220-	CD8-	CD4-	TREM2-	40.13639246370027	606	5.5901699437494745	859	48.10259868239823	313	54.71206448307211	263	25.71867026111817	576	#N/A	#N/A	5.5901699437494745	859	0	0	0	0
1.3_Scan2	888	12582.6	53026.4	1.3_Scan2_[12983,53297]	Breast_metastasis	54	EpCAM+	CD31-	B220-	CD8-	CD4-	TREM2-	28.808679247751588	1168	5.5901699437494745	873	24.809070921740794	823	48.26365091867635	1138	26.41855408609747	866	#N/A	#N/A	5.5901699437494745	873	0	0	0	0
1.3_Scan2	889	12616.3	53026.9	1.3_Scan2_[12983,53297]	Breast_metastasis	35.7	EpCAM+	CD31-	B220-	CD8-	CD4-	TREM2-	18.680738743424374	1057	3.9319206502689434	948	10.8908218239026	823	71.3538366172395	326	27.929375216787868	604	#N/A	#N/A	3.9319206502689434	948	0	0	0	0
1.3_Scan2	890	12681.7	53026.4	1.3_Scan2_[12983,53297]	Breast_metastasis	12.4	EpCAM+	CD31-	B220-	CD8-	CD4-	TREM2-	28.476305940203474	994	5.423098745183949	886	74.9669260407559	823	26.252047539192397	751	62.57195857570706	1510	#N/A	#N/A	5.423098745183949	886	0	0	0	0
1.3_Scan2	891	12783.4	53025.9	1.3_Scan2_[12983,53297]	Breast_metastasis	18.7	EpCAM+	CD31-	B220-	CD8-	CD4-	TREM2-	21.181123671793674	1105	4.949747468305833	831	60.72108365304358	313	63.73774391990896	263	33.725064862801744	576	#N/A	#N/A	4.949747468305833	831	0	0	0	0
1.3_Scan2	892	13242.5	53026.9	1.3_Scan2_[12983,53297]	Breast_metastasis	4	EpCAM-	CD31-	B220+	CD8-	CD4-	TREM2-	17.196511274093798	1031	5.080354318352151	841	18.373078130788166	700	13.881282361510406	879	4.920365840056729	943	#N/A	#N/A	4.920365840056729	943	0	0	0	0
1.3_Scan2	893	13437.9	53026.9	1.3_Scan2_[12983,53297]	Lung	#N/A	EpCAM+	CD31-	B220-	CD8-	CD4-	TREM2-	59.60411059649983	1366	3.944616584664458	951	35.21420168056909	1236	28.84753022357552	610	28.987066081271813	648	#N/A	#N/A	3.944616584664458	951	0	0	0	0
1.3_Scan2	894	12527.5	53027.9	1.3_Scan2_[12983,53297]	Breast_metastasis	#N/A	EpCAM+	CD31-	B220-	CD8-	CD4-	TREM2-	38.225645841507145	427	3.7161808352120764	884	79.66561366110187	823	26.446171745638182	1138	16.66763330530128	847	#N/A	#N/A	3.7161808352120764	884	0	0	0	0
1.3_Scan2	895	12646	53029.9	1.3_Scan2_[12983,53297]	Breast_metastasis	6.3	EpCAM-	CD31+	B220-	CD8-	CD4-	TREM2-	8.373768566184207	993	8.709764635166591	830	40.01324780619574	823	61.073480333120756	751	52.20823689802391	604	#N/A	#N/A	8.373768566184207	993	0	0	0	0
1.3_Scan2	896	12721.4	53027.4	1.3_Scan2_[12983,53297]	Breast_metastasis	34.3	EpCAM+	CD31-	B220-	CD8-	CD4-	TREM2-	43.880291703683675	467	4.743416490252569	900	111.13460307213052	313	17.32887763243335	1073	71.61801449356103	1510	#N/A	#N/A	4.743416490252569	900	0	0	0	0
1.3_Scan2	897	13187.5	53027.4	1.3_Scan2_[12983,53297]	Lung	14.9	EpCAM+	CD31-	B220-	CD8-	CD4-	TREM2-	29.68164415931426	557	5.024937810560445	905	17.464535493394912	705	8.04114419719128	999	16.50515071121842	760	#N/A	#N/A	5.024937810560445	905	0	0	0	0
1.3_Scan2	898	13422	53027.4	1.3_Scan2_[12983,53297]	Lung	12	EpCAM+	CD31-	B220-	CD8-	CD4-	TREM2-	49.75309035627929	560	5.758472019554847	883	36.25382738415074	1246	19.258764238652923	748	19.651208614231557	648	#N/A	#N/A	5.758472019554847	883	0	0	0	0
1.3_Scan2	899	12624.7	53027.4	1.3_Scan2_[12983,53297]	Breast_metastasis	27.3	EpCAM+	CD31-	B220-	CD8-	CD4-	TREM2-	14.333875958722416	1057	5.385164807134504	843	18.784035775094736	823	78.16495378364822	326	33.65828278448249	604	#N/A	#N/A	5.385164807134504	843	0	0	0	0
1.3_Scan2	900	12725.9	53028.9	1.3_Scan2_[12983,53297]	Breast_metastasis	33.5	EpCAM+	CD31-	B220-	CD8-	CD4-	TREM2-	42.817986874681225	467	4.743416490252569	896	107.81187318658364	313	16.729913329119853	1073	72.78351461697841	1510	#N/A	#N/A	4.743416490252569	896	0	0	0	0
1.3_Scan2	901	12873.6	53028.4	1.3_Scan2_[12983,53297]	Lung	2	EpCAM+	CD31-	B220-	CD8-	CD4-	TREM2-	24.461602564019504	680	8.453401682163054	832	72.56900164670763	313	69.4139035064305	216	52.44168189522832	410	#N/A	#N/A	8.453401682163054	832	0	0	0	0
1.3_Scan2	902	13054.6	53027.9	1.3_Scan2_[12983,53297]	Lung	20.3	EpCAM-	CD31-	B220+	CD8-	CD4-	TREM2-	22.469757453070525	10	4.833218389437498	878	17.799157283423455	718	5.269724850502656	942	20.29802946101069	652	#N/A	#N/A	4.833218389437498	878	0	0	0	0
1.3_Scan2	903	13061.1	53029.9	1.3_Scan2_[12983,53297]	Lung	23.5	EpCAM+	CD31-	B220-	CD8-	CD4-	TREM2-	18.906083676950015	10	6.419501538283064	1011	17.96273921204815	718	10.93709284956449	942	6.800735254367722	902	#N/A	#N/A	6.419501538283064	1011	0	0	0	0
1.3_Scan2	904	13158.3	53027.9	1.3_Scan2_[12983,53297]	Lung	25.8	EpCAM+	CD31-	B220-	CD8-	CD4-	TREM2-	48.48020214479559	508	5.456189146283443	936	24.924285345823233	770	28.67141433553744	999	30.902750686627776	1112	#N/A	#N/A	5.456189146283443	936	0	0	0	0
1.3_Scan2	905	13192.5	53027.9	1.3_Scan2_[12983,53297]	Lung	10.9	EpCAM+	CD31-	B220-	CD8-	CD4-	TREM2-	28.81058833137846	557	5.024937810560445	897	19.043634106967403	705	5.423098745183949	974	14.918780110988937	760	#N/A	#N/A	5.024937810560445	897	0	0	0	0
1.3_Scan2	906	13433	53027.9	1.3_Scan2_[12983,53297]	Lung	#N/A	EpCAM+	CD31-	B220-	CD8-	CD4-	TREM2-	56.00446410778179	1366	3.76430604494439	951	34.203654775473936	1246	26.878430013676876	610	26.031135203829315	648	#N/A	#N/A	3.76430604494439	951	0	0	0	0
1.3_Scan2	907	12537	53029.4	1.3_Scan2_[12983,53297]	Breast_metastasis	#N/A	EpCAM+	CD31-	B220-	CD8-	CD4-	TREM2-	41.16916321715003	427	5.522680508593631	917	70.35630746422065	823	21.654098919137944	1138	8.634813257968807	908	#N/A	#N/A	5.522680508593631	917	0	0	0	0
1.3_Scan2	908	12545.4	53027.4	1.3_Scan2_[12983,53297]	Breast_metastasis	#N/A	EpCAM-	CD31-	B220+	CD8-	CD4-	TREM2-	42.353040032567925	427	5.758472019554847	918	61.79198977213794	823	23.730571000289828	1138	4.924428900898052	847	#N/A	#N/A	4.924428900898052	847	0	0	0	0
1.3_Scan2	909	12698.6	53028.9	1.3_Scan2_[12983,53297]	Breast_metastasis	29.3	EpCAM+	CD31-	B220-	CD8-	CD4-	TREM2-	44.22352315227783	994	3.640054944640259	7415	92.00619544356854	823	15.79905060438892	751	61.589041232998504	1510	#N/A	#N/A	3.640054944640259	7415	0	0	0	0
1.3_Scan2	910	12943.6	53028.9	1.3_Scan2_[12983,53297]	Lung	44.3	EpCAM+	CD31-	B220-	CD8-	CD4-	TREM2-	18.298087331741307	756	7.11758385971029	956	12.66056870760481	876	29.551311307618374	1150	27.024803422044485	600	#N/A	#N/A	7.11758385971029	956	0	0	0	0
1.3_Scan2	911	13017.9	53028.4	1.3_Scan2_[12983,53297]	Lung	15.6	EpCAM+	CD31-	B220-	CD8-	CD4-	TREM2-	40.53763683294774	730	8.072174428243983	817	10.507616285344183	791	15.529327094244774	737	9.5	929	#N/A	#N/A	8.072174428243983	817	0	0	0	0
1.3_Scan2	912	13249.5	53028.9	1.3_Scan2_[12983,53297]	Breast_metastasis	5.5	EpCAM-	CD31-	B220+	CD8-	CD4-	TREM2-	20.56015564143482	1031	5.385164807134504	855	23.297424750389194	700	21.09241569853889	879	7.280109889280518	892	#N/A	#N/A	5.385164807134504	855	0	0	0	0
1.3_Scan2	913	12741.7	53028.9	1.3_Scan2_[12983,53297]	Breast_metastasis	29	EpCAM+	CD31-	B220-	CD8-	CD4-	TREM2-	37.96761778147701	467	5.640035460882307	964	94.15264202347056	313	26.520369529852115	1073	71.61766541852748	576	#N/A	#N/A	5.640035460882307	964	0	0	0	0
1.3_Scan2	914	12749.2	53028.9	1.3_Scan2_[12983,53297]	Breast_metastasis	28.8	EpCAM+	CD31-	B220-	CD8-	CD4-	TREM2-	32.920054677958674	1104	4.534313619502944	964	87.92024795233348	313	32.84935311387311	1073	64.65554887246839	576	#N/A	#N/A	4.534313619502944	964	0	0	0	0
1.3_Scan2	915	13109.2	53028.4	1.3_Scan2_[12983,53297]	Lung	35.8	EpCAM+	CD31-	B220-	CD8-	CD4-	TREM2-	50.37161899323722	10	5.921148537234623	921	19.892712233379672	683	45.62543150480742	1201	15.564703659242708	738	#N/A	#N/A	5.921148537234623	921	0	0	0	0
1.3_Scan2	916	13127.5	53028.9	1.3_Scan2_[12983,53297]	Lung	24.7	EpCAM+	CD31-	B220-	CD8-	CD4-	TREM2-	61.71879778479153	1500	4.648655719669161	972	15.672268502039872	770	58.84904417235694	999	27.513632984395418	738	#N/A	#N/A	4.648655719669161	972	0	0	0	0
1.3_Scan2	917	12531.5	53028.9	1.3_Scan2_[12983,53297]	Breast_metastasis	#N/A	EpCAM+	CD31-	B220-	CD8-	CD4-	TREM2-	39.57019080065622	427	4.123105625617661	894	75.77209248793348	823	23.74026116115412	1138	13.327040181525355	847	#N/A	#N/A	4.123105625617661	894	0	0	0	0
1.3_Scan2	918	12550.8	53029.4	1.3_Scan2_[12983,53297]	Breast_metastasis	#N/A	EpCAM+	CD31-	B220-	CD8-	CD4-	TREM2-	41.05337988521657	1191	5.024937810560445	865	56.66753920896902	823	23.488294957271947	1138	2.6000000000013435	946	#N/A	#N/A	2.6000000000013435	946	0	0	0	0
1.3_Scan2	919	12847.9	53029.9	1.3_Scan2_[12983,53297]	Breast_metastasis	10.6	EpCAM+	CD31-	B220-	CD8-	CD4-	TREM2-	45.66366170162102	680	7.823681997627163	870	58.14464721708965	313	64.15800807381726	216	47.2051903925836	576	#N/A	#N/A	7.823681997627163	870	0	0	0	0
1.3_Scan2	920	12967.8	53029.4	1.3_Scan2_[12983,53297]	Lung	22.2	EpCAM+	CD31-	B220-	CD8-	CD4-	TREM2-	20.16358103115819	730	5.879625838436333	971	8.121576201698495	862	18.48945645496506	826	10.111874208078342	804	#N/A	#N/A	5.879625838436333	971	0	0	0	0
1.3_Scan2	921	13115.1	53028.9	1.3_Scan2_[12983,53297]	Lung	31.5	EpCAM+	CD31-	B220-	CD8-	CD4-	TREM2-	55.64207041438903	10	5.921148537234623	915	19.95645259057977	683	49.90090179545712	1201	18.58278773489159	738	#N/A	#N/A	5.921148537234623	915	0	0	0	0
1.3_Scan2	922	13134.5	53029.4	1.3_Scan2_[12983,53297]	Lung	21.5	EpCAM+	CD31-	B220-	CD8-	CD4-	TREM2-	59.744121049689845	1500	3.544009029335266	7459	13.534031180695484	770	51.836859472773014	999	33.77647110045694	738	#N/A	#N/A	3.544009029335266	7459	0	0	0	0
1.3_Scan2	923	13305.5	53030.3	1.3_Scan2_[12983,53297]	Lung	4	EpCAM-	CD31+	B220-	CD8-	CD4-	TREM2-	6.412487816752287	944	17.266151858471684	1100	51.805887696281616	1253	27.622092607187863	747	30.663496212920464	1083	#N/A	#N/A	6.412487816752287	944	0	0	0	0
1.3_Scan2	924	13413.6	53030.3	1.3_Scan2_[12983,53297]	Lung	3.2	EpCAM+	CD31-	B220-	CD8-	CD4-	TREM2-	43.631181510476964	560	4.527692569068709	982	36.992566820912934	1246	16.86564555539122	748	21.352751579131997	648	#N/A	#N/A	4.527692569068709	982	0	0	0	0
1.3_Scan2	925	12588.5	53029.4	1.3_Scan2_[12983,53297]	Breast_metastasis	57	EpCAM+	CD31-	B220-	CD8-	CD4-	TREM2-	25.923927171627525	1168	6.618912297348841	888	20.06389792637479	823	52.14834609074241	1138	28.625163754992585	604	#N/A	#N/A	6.618912297348841	888	0	0	0	0
1.3_Scan2	926	12766	53029.4	1.3_Scan2_[12983,53297]	Breast_metastasis	31.2	EpCAM+	CD31-	B220-	CD8-	CD4-	TREM2-	21.51139233057292	1104	6.020797289396148	934	75.14798733166373	313	48.098336769579674	1073	49.88917718303452	576	#N/A	#N/A	6.020797289396148	934	0	0	0	0
1.3_Scan2	927	12912.3	53028.4	1.3_Scan2_[12983,53297]	Lung	29.6	EpCAM-	CD31+	B220-	CD8-	CD4-	TREM2-	15.926079241290433	1075	5.249761899363617	955	43.47700541665763	966	55.2530542142227	1150	32.83900120283647	1165	#N/A	#N/A	5.249761899363617	955	0	0	0	0
1.3_Scan2	928	12928.2	53030.8	1.3_Scan2_[12983,53297]	Lung	39.2	EpCAM+	CD31-	B220-	CD8-	CD4-	TREM2-	16.08011193991053	927	5.70087712549569	980	27.4142298815772	966	40.080543908481104	1150	24.925689559163324	1165	#N/A	#N/A	5.70087712549569	980	0	0	0	0
1.3_Scan2	929	13027.4	53028.4	1.3_Scan2_[12983,53297]	Lung	14.9	EpCAM-	CD31-	B220+	CD8-	CD4-	TREM2-	41.06799240284183	10	9.5	911	8.634813257970576	1009	17.82806775845433	930	27.204595200076763	902	#N/A	#N/A	8.634813257970576	1009	0	0	0	0
1.3_Scan2	930	13045.2	53029.4	1.3_Scan2_[12983,53297]	Lung	13.8	EpCAM-	CD31-	B220-	CD8+	CD4-	TREM2-	26.322993750708115	10	6.103277807866851	878	21.13764414498609	1009	5.19230199429926	942	9.518928511129452	902	#N/A	#N/A	5.19230199429926	942	0	0	0	0
1.3_Scan2	931	13080.9	53030.8	1.3_Scan2_[12983,53297]	Lung	39.8	EpCAM+	CD31-	B220-	CD8-	CD4-	TREM2-	25.243811122724036	10	8.149233092753144	863	26.236043909097326	718	28.41918366174076	1201	26.459402865521554	902	#N/A	#N/A	8.149233092753144	863	0	0	0	0
1.3_Scan2	932	12688.7	53030.3	1.3_Scan2_[12983,53297]	Breast_metastasis	19.3	EpCAM+	CD31-	B220-	CD8-	CD4-	TREM2-	34.22995763947202	994	5.5901699437494745	987	82.28274424203536	823	22.772790781985417	751	58.73636011875293	1510	#N/A	#N/A	5.5901699437494745	987	0	0	0	0
1.3_Scan2	933	12754.6	53029.9	1.3_Scan2_[12983,53297]	Breast_metastasis	30.3	EpCAM+	CD31-	B220-	CD8-	CD4-	TREM2-	28.111385593738003	1104	5.491812087098035	914	84.171313403082	313	37.26499698108025	1073	60.153969112604635	576	#N/A	#N/A	5.491812087098035	914	0	0	0	0
1.3_Scan2	934	12772	53029.9	1.3_Scan2_[12983,53297]	Breast_metastasis	27.6	EpCAM+	CD31-	B220-	CD8-	CD4-	TREM2-	18.357559750681677	1105	6.020797289396148	926	71.22759296789332	313	53.68053650998571	1073	45.15063676184652	576	#N/A	#N/A	6.020797289396148	926	0	0	0	0
1.3_Scan2	935	12974.3	53030.3	1.3_Scan2_[12983,53297]	Lung	16	EpCAM+	CD31-	B220-	CD8-	CD4-	TREM2-	17.805897899294912	730	5.758472019556552	877	14.18520355863841	862	13.368619973656768	826	7.400000000001455	8	#N/A	#N/A	5.758472019556552	877	0	0	0	0
1.3_Scan2	936	13163.2	53030.3	1.3_Scan2_[12983,53297]	Lung	26.7	EpCAM+	CD31-	B220-	CD8-	CD4-	TREM2-	46.33119899161031	557	5.456189146283443	904	30.376471157791546	770	23.34180798481486	999	25.670410982292008	1112	#N/A	#N/A	5.456189146283443	904	0	0	0	0
1.3_Scan2	937	13232.1	53029.4	1.3_Scan2_[12983,53297]	Lung	6.1	EpCAM+	CD31-	B220-	CD8-	CD4-	TREM2-	11.941942890502979	1031	9.055385138137417	818	20.4024508331734	700	5.249761899362439	879	6.519202405202649	943	#N/A	#N/A	5.249761899362439	879	0	0	0	0
1.3_Scan2	938	13275.3	53031.8	1.3_Scan2_[12983,53297]	Lung	3.5	EpCAM+	CD31-	B220-	CD8-	CD4-	TREM2-	12.394353553132527	7	6.264982043070834	1014	32.82834141408487	1253	19.474342094153698	747	8.414867794565591	880	#N/A	#N/A	6.264982043070834	1014	0	0	0	0
1.3_Scan2	939	12566.7	53030.3	1.3_Scan2_[12983,53297]	Breast_metastasis	#N/A	EpCAM+	CD31-	B220-	CD8-	CD4-	TREM2-	30.423674991686255	1191	8.956003573024404	834	41.17341375207961	823	32.89072817679504	1138	12.211470017981	866	#N/A	#N/A	8.956003573024404	834	0	0	0	0
1.3_Scan2	940	12696.6	53033.3	1.3_Scan2_[12983,53297]	Breast_metastasis	27.5	EpCAM+	CD31-	B220-	CD8-	CD4-	TREM2-	41.7080327994504	994	4.833218389439153	909	90.48591050544921	823	20.632256299302544	751	56.859212094434	1510	#N/A	#N/A	4.833218389439153	909	0	0	0	0
1.3_Scan2	941	12921.7	53030.8	1.3_Scan2_[12983,53297]	Lung	37.5	EpCAM+	CD31-	B220-	CD8-	CD4-	TREM2-	9.701546268509693	927	5.491812087099824	955	33.89232951568763	966	45.7525955547843	1150	26.382570003693413	1165	#N/A	#N/A	5.491812087099824	955	0	0	0	0
1.3_Scan2	942	13050.2	53030.8	1.3_Scan2_[12983,53297]	Lung	15.1	EpCAM-	CD31-	B220-	CD8+	CD4-	TREM2-	22.063997824505474	10	4.900000000001455	878	22.521101216417026	718	5.19230199429926	930	5.269724850502656	902	#N/A	#N/A	4.900000000001455	878	0	0	0	0
1.3_Scan2	943	13238.6	53029.9	1.3_Scan2_[12983,53297]	Lung	0.5	EpCAM-	CD31-	B220+	CD8-	CD4-	TREM2-	12.657408897560083	1031	6.519202405202649	937	20.49780476051178	700	10.874741376234784	879	4.920365840056729	892	#N/A	#N/A	4.920365840056729	892	0	0	0	0
1.3_Scan2	944	13299.1	53029.9	1.3_Scan2_[12983,53297]	Breast_metastasis	1.5	EpCAM-	CD31+	B220-	CD8-	CD4-	TREM2-	6.412487816752287	923	16.829735589124784	1100	47.306764843940194	1253	22.485995641732984	747	28.800694436071232	1063	#N/A	#N/A	6.412487816752287	923	0	0	0	0
1.3_Scan2	945	13406.2	53034.3	1.3_Scan2_[12983,53297]	Breast_metastasis	4.3	EpCAM+	CD31-	B220-	CD8-	CD4-	TREM2-	40.07842312267564	560	5.0990195135927845	7444	31.982807881732278	1254	19.856736892050396	748	19.100261778312753	853	#N/A	#N/A	5.0990195135927845	7444	0	0	0	0
1.3_Scan2	946	12551.8	53031.8	1.3_Scan2_[12983,53297]	Breast_metastasis	#N/A	EpCAM-	CD31-	B220+	CD8-	CD4-	TREM2-	38.71149700024326	1191	2.6000000000013435	918	56.07289897981083	823	21.817882573700228	1138	6.020797289396148	991	#N/A	#N/A	2.6000000000013435	918	0	0	0	0
1.3_Scan2	947	12602.4	53031.3	1.3_Scan2_[12983,53297]	Breast_metastasis	49.7	EpCAM+	CD31-	B220-	CD8-	CD4-	TREM2-	27.670200577517615	1057	6.573431371819335	857	10.87474137623644	823	64.48728556855045	1138	27.740583988089398	604	#N/A	#N/A	6.573431371819335	857	0	0	0	0
1.3_Scan2	948	12616.8	53030.8	1.3_Scan2_[12983,53297]	Breast_metastasis	35.3	EpCAM+	CD31-	B220-	CD8-	CD4-	TREM2-	15.498709623708459	1057	3.9319206502689434	889	13.651739815863037	823	74.34924343932387	326	31.506348566602032	604	#N/A	#N/A	3.9319206502689434	889	0	0	0	0
1.3_Scan2	949	12734.8	53030.8	1.3_Scan2_[12983,53297]	Breast_metastasis	32.5	EpCAM-	CD31-	B220-	CD8-	CD4-	TREM2-	41.20825160086866	467	7.156814934034944	913	101.01455340692344	313	20.014244927047027	1073	76.71779454598317	1510	#N/A	#N/A	7.156814934034944	913	0	0	0	0
1.3_Scan2	950	12839.9	53030.3	1.3_Scan2_[12983,53297]	Breast_metastasis	14.4	EpCAM+	CD31-	B220-	CD8-	CD4-	TREM2-	53.062698762880125	680	4.47213595499958	973	55.29412265331617	313	62.78606533300177	263	41.06494855713526	576	#N/A	#N/A	4.47213595499958	973	0	0	0	0
1.3_Scan2	951	13435.9	53030.3	1.3_Scan2_[12983,53297]	Lung	#N/A	EpCAM+	CD31-	B220-	CD8-	CD4-	TREM2-	55.68060703691786	1366	3.76430604494439	906	31.815719385230352	1236	30.433205549205635	610	29.771294899619225	648	#N/A	#N/A	3.76430604494439	906	0	0	0	0
1.3_Scan2	952	12678.8	53031.8	1.3_Scan2_[12983,53297]	Breast_metastasis	9.6	EpCAM+	CD31-	B220-	CD8-	CD4-	TREM2-	24.22168449963721	994	6.129437168290752	890	72.64826219532011	823	31.47983481532516	751	57.40400682879071	1510	#N/A	#N/A	6.129437168290752	890	0	0	0	0
1.3_Scan2	953	12713.5	53031.3	1.3_Scan2_[12983,53297]	Breast_metastasis	38.4	EpCAM+	CD31-	B220-	CD8-	CD4-	TREM2-	51.74263232577672	467	6.720119046564285	996	107.05872220421887	823	15.07215976560224	1073	64.39875775199232	1510	#N/A	#N/A	6.720119046564285	996	0	0	0	0
1.3_Scan2	954	12722.9	53032.8	1.3_Scan2_[12983,53297]	Breast_metastasis	38.4	EpCAM+	CD31-	B220-	CD8-	CD4-	TREM2-	47.68070888735333	467	4.716990566028302	996	112.30979476430426	313	12.159769734656223	1073	67.87083320543334	1510	#N/A	#N/A	4.716990566028302	996	0	0	0	0
1.3_Scan2	955	12916.3	53031.8	1.3_Scan2_[12983,53297]	Lung	34.7	EpCAM+	CD31-	B220-	CD8-	CD4-	TREM2-	5.249761899363617	927	5.491812087099824	941	39.22868848177386	966	50.21175161254387	1150	27.81726082848263	1165	#N/A	#N/A	5.249761899363617	927	0	0	0	0
1.3_Scan2	956	12937.1	53031.8	1.3_Scan2_[12983,53297]	Lung	39.4	EpCAM+	CD31-	B220-	CD8-	CD4-	TREM2-	17.646529403825948	756	7.11758385971029	910	18.461040057374518	966	32.188507265788694	1150	24.645486402174893	1165	#N/A	#N/A	7.11758385971029	910	0	0	0	0
1.3_Scan2	957	13139.4	53031.3	1.3_Scan2_[12983,53297]	Lung	18.8	EpCAM+	CD31-	B220-	CD8-	CD4-	TREM2-	57.277046013214	1500	5.255473337388552	922	15.591343752226395	770	46.77135875725693	999	38.999102553777156	738	#N/A	#N/A	5.255473337388552	922	0	0	0	0
1.3_Scan2	958	12659.9	53032.8	1.3_Scan2_[12983,53297]	Lung	0.5	EpCAM+	CD31-	B220-	CD8-	CD4-	TREM2-	6.021627686929543	994	5.522680508593631	1029	54.212175754160924	823	48.76402362398095	751	61.33718285020833	1510	#N/A	#N/A	5.522680508593631	1029	0	0	0	0
1.3_Scan2	959	13068.5	53032.3	1.3_Scan2_[12983,53297]	Lung	28	EpCAM+	CD31-	B220-	CD8-	CD4-	TREM2-	17.266151858471684	10	5	1012	21.140009460738515	718	18.361372497718502	942	14.579780519610118	902	#N/A	#N/A	5	1012	0	0	0	0
1.3_Scan2	960	12823.1	53031.8	1.3_Scan2_[12983,53297]	Breast_metastasis	16.1	EpCAM+	CD31-	B220-	CD8-	CD4-	TREM2-	43.63118151047316	1204	4.42831796509675	1001	53.53737012592232	313	60.29925372672534	263	31.66385952470475	576	#N/A	#N/A	4.42831796509675	1001	0	0	0	0
1.3_Scan2	961	13391.8	53031.8	1.3_Scan2_[12983,53297]	Lung	0.7	EpCAM+	CD31-	B220-	CD8-	CD4-	TREM2-	28.768906826644113	560	7.106335201775948	1004	30.804058174203785	1254	22.601991062739295	721	6.8709533545221095	853	#N/A	#N/A	6.8709533545221095	853	0	0	0	0
1.3_Scan2	962	12523.1	53032.3	1.3_Scan2_[12983,53297]	Breast_metastasis	#N/A							42.705503158263994	427	5.9841457201523065	884	84.50591695260107	823	25.60078123807475	1138	22.370739817896006	847	#N/A	#N/A	5.9841457201523065	884	0	0	0	0
1.3_Scan2	963	12609.4	53032.8	1.3_Scan2_[12983,53297]	Breast_metastasis	42.9	EpCAM+	CD31-	B220-	CD8-	CD4-	TREM2-	20.632256299300884	1057	6.020797289396148	1023	11.670903992409208	823	70.63915344906037	326	30.412004208868822	604	#N/A	#N/A	6.020797289396148	1023	0	0	0	0
1.3_Scan2	964	12746.2	53032.3	1.3_Scan2_[12983,53297]	Breast_metastasis	32.2	EpCAM+	CD31-	B220-	CD8-	CD4-	TREM2-	33.57752224330685	1104	3.905124837953327	997	92.33639585775452	313	28.62516375498858	1073	68.77455924977092	576	#N/A	#N/A	3.905124837953327	997	0	0	0	0
1.3_Scan2	965	12815.1	53032.3	1.3_Scan2_[12983,53297]	Breast_metastasis	16.4	EpCAM+	CD31-	B220-	CD8-	CD4-	TREM2-	36.741393550052614	1204	6.900000000001455	859	54.3323108288245	313	60.53304882458838	263	29.404931559183165	576	#N/A	#N/A	6.900000000001455	859	0	0	0	0
1.3_Scan2	966	12955.5	53033.3	1.3_Scan2_[12983,53297]	Lung	32.5	EpCAM-	CD31-	B220-	CD8-	CD4+	TREM2-	18.000555546976607	7467	5.946427498927133	1020	7.410802925460995	876	19.651208614224743	1150	19.586985475055123	804	#N/A	#N/A	5.946427498927133	1020	0	0	0	0
1.3_Scan2	967	12532.5	53033.8	1.3_Scan2_[12983,53297]	Breast_metastasis	#N/A	EpCAM+	CD31-	B220-	CD8-	CD4-	TREM2-	44.56197930972668	427	4.272001872658765	984	75.4262553756978	823	18.872466717411296	1138	14.40034721803642	908	#N/A	#N/A	4.272001872658765	984	0	0	0	0
1.3_Scan2	968	12544.9	53033.3	1.3_Scan2_[12983,53297]	Breast_metastasis	#N/A	EpCAM+	CD31-	B220-	CD8-	CD4-	TREM2-	43.32297312050322	1191	7.072481884035268	918	63.13168776454527	823	17.853851125171776	1138	5.9211485372364345	908	#N/A	#N/A	5.9211485372364345	908	0	0	0	0
1.3_Scan2	969	12706.5	53033.8	1.3_Scan2_[12983,53297]	Breast_metastasis	37.1	EpCAM+	CD31-	B220-	CD8-	CD4-	TREM2-	51.56064390598706	994	5.879625838436333	7415	100.36891949204251	823	17.664087862096444	1073	59.25580140374281	1510	#N/A	#N/A	5.879625838436333	7415	0	0	0	0
1.3_Scan2	970	12803.7	53032.8	1.3_Scan2_[12983,53297]	Breast_metastasis	20.1	EpCAM+	CD31-	B220-	CD8-	CD4-	TREM2-	27.994642344561058	1105	9.518928511124063	1058	57.21022635858022	313	62.45446341135268	263	29.62498945147922	576	#N/A	#N/A	9.518928511124063	1058	0	0	0	0
1.3_Scan2	971	12963.4	53033.3	1.3_Scan2_[12983,53297]	Lung	24.8	EpCAM+	CD31-	B220-	CD8-	CD4-	TREM2-	18.87882411591865	7467	5.315072906367325	1020	7.899999999999636	966	18.427153876814124	1150	15.100331122198485	804	#N/A	#N/A	5.315072906367325	1020	0	0	0	0
1.3_Scan2	972	13129	53033.3	1.3_Scan2_[12983,53297]	Lung	20.1	EpCAM+	CD31-	B220-	CD8-	CD4-	TREM2-	57.079067967161386	1500	4.527692569068709	7459	18.81621641032265	770	57.0350769263968	999	31.345334581083673	738	#N/A	#N/A	4.527692569068709	7459	0	0	0	0
1.3_Scan2	973	12837.9	53034.3	1.3_Scan2_[12983,53297]	Breast_metastasis	11.8	EpCAM+	CD31-	B220-	CD8-	CD4-	TREM2-	55.821949088148315	1204	4.47213595499958	950	58.46571644989887	313	65.87025125198757	263	42.36897449785874	576	#N/A	#N/A	4.47213595499958	950	0	0	0	0
1.3_Scan2	974	13193	53033.3	1.3_Scan2_[12983,53297]	Lung	7.1	EpCAM-	CD31-	B220-	CD8+	CD4-	TREM2-	32.14000622277708	739	5.423098745183949	905	24.32878953010477	705	7.280109889280518	999	18.760863519566957	1112	#N/A	#N/A	5.423098745183949	905	0	0	0	0
1.3_Scan2	975	13370	53033.8	1.3_Scan2_[12983,53297]	Breast_metastasis	7.9	EpCAM+	CD31-	B220-	CD8-	CD4-	TREM2-	16.570153891863225	821	5.408326913195984	990	35.8208040110732	1254	30.649306680577983	666	21.048752932180957	853	#N/A	#N/A	5.408326913195984	990	0	0	0	0
1.3_Scan2	976	13420.6	53034.3	1.3_Scan2_[12983,53297]	Lung	9.4	EpCAM+	CD31-	B220-	CD8-	CD4-	TREM2-	44.46234361793978	1366	7.040596565634127	898	30.23987433835909	1246	23.631546711971815	748	25.890925051070447	648	#N/A	#N/A	7.040596565634127	898	0	0	0	0
1.3_Scan2	977	12593.5	53035.3	1.3_Scan2_[12983,53297]	Breast_metastasis	59	EpCAM+	CD31-	B220-	CD8-	CD4-	TREM2-	21.508137994717742	1168	5.622277118747954	1039	19.307252523340306	823	54.80802860895344	1138	32.55226566616019	604	#N/A	#N/A	5.622277118747954	1039	0	0	0	0
1.3_Scan2	978	12787.4	53035.3	1.3_Scan2_[12983,53297]	Breast_metastasis	27.3	EpCAM+	CD31-	B220-	CD8-	CD4-	TREM2-	13.926952286838182	1105	6.4776538962803	1000	66.21699177703597	313	67.6561896650993	1073	38.19136027952295	576	#N/A	#N/A	6.4776538962803	1000	0	0	0	0
1.3_Scan2	979	12830.5	53034.8	1.3_Scan2_[12983,53297]	Breast_metastasis	15.6	EpCAM+	CD31-	B220-	CD8-	CD4-	TREM2-	48.79754092164747	1204	5.5901699437494745	1001	57.2766095365289	313	64.40931609635356	263	38.061529133762356	576	#N/A	#N/A	5.5901699437494745	1001	0	0	0	0
1.3_Scan2	980	12926.7	53036.3	1.3_Scan2_[12983,53297]	Lung	33.7	EpCAM+	CD31-	B220-	CD8-	CD4-	TREM2-	14.702720836632386	1075	5.70087712549569	928	28.955828428832046	966	38.879943415593374	1150	19.710149669645624	1165	#N/A	#N/A	5.70087712549569	928	0	0	0	0
1.3_Scan2	981	13257.4	53033.8	1.3_Scan2_[12983,53297]	Lung	3	EpCAM+	CD31-	B220-	CD8-	CD4-	TREM2-	25.431083343026593	1031	8.121576201698495	1003	30.372520474925096	1253	29.90401310861072	879	9.296235797354138	912	#N/A	#N/A	8.121576201698495	1003	0	0	0	0
1.3_Scan2	982	13413.1	53034.8	1.3_Scan2_[12983,53297]	Lung	2	EpCAM+	CD31-	B220-	CD8-	CD4-	TREM2-	41.52348732945919	1366	4.527692569068709	924	33.491043578839815	1246	21.005951537602723	748	25.58906016250068	853	#N/A	#N/A	4.527692569068709	924	0	0	0	0
1.3_Scan2	983	13430	53033.8	1.3_Scan2_[12983,53297]	Lung	#N/A	EpCAM+	CD31-	B220-	CD8-	CD4-	TREM2-	49.4239820330143	1366	6.6189122973504615	906	28.41020943252184	1246	29.492032822443417	748	28.93181639648872	648	#N/A	#N/A	6.6189122973504615	906	0	0	0	0
1.3_Scan2	984	12528.5	53035.3	1.3_Scan2_[12983,53297]	Breast_metastasis	#N/A	EpCAM+	CD31-	B220-	CD8-	CD4-	TREM2-	45.66311421706287	427	4.272001872658765	967	79.62267265044538	823	19.771696942847665	1138	18.655294154743597	908	#N/A	#N/A	4.272001872658765	967	0	0	0	0
1.3_Scan2	985	12538	53036.8	1.3_Scan2_[12983,53297]	Breast_metastasis	#N/A	EpCAM+	CD31-	B220-	CD8-	CD4-	TREM2-	47.64136857815751	1191	6.264982043070834	967	70.60007082149419	823	14.199295757178806	1138	11.963277142991462	908	#N/A	#N/A	6.264982043070834	967	0	0	0	0
1.3_Scan2	986	12685.2	53035.3	1.3_Scan2_[12983,53297]	Breast_metastasis	16.8	EpCAM+	CD31-	B220-	CD8-	CD4-	TREM2-	30.2165517556197	994	5.500909015791323	1016	79.5242101501185	823	28.786281454889348	751	53.60233203881939	1510	#N/A	#N/A	5.500909015791323	1016	0	0	0	0
1.3_Scan2	987	12691.2	53035.3	1.3_Scan2_[12983,53297]	Breast_metastasis	22.5	EpCAM+	CD31-	B220-	CD8-	CD4-	TREM2-	36.21380952067943	994	5.5901699437494745	932	85.43828181793116	823	25.01699422392928	751	53.992684689685916	1510	#N/A	#N/A	5.5901699437494745	932	0	0	0	0
1.3_Scan2	988	12780.9	53035.3	1.3_Scan2_[12983,53297]	Breast_metastasis	28.4	EpCAM+	CD31-	B220-	CD8-	CD4-	TREM2-	11.49826073803631	1105	6.5	978	69.74983870949136	313	61.225893215206675	1073	42.16313555702822	576	#N/A	#N/A	6.5	978	0	0	0	0
1.3_Scan2	989	12865.2	53034.3	1.3_Scan2_[12983,53297]	Lung	2.5	EpCAM+	CD31-	B220-	CD8-	CD4-	TREM2-	34.39447630071017	680	9.610411021388593	875	71.27980078535596	313	71.78997144448691	216	58.269889308284014	1371	#N/A	#N/A	9.610411021388593	875	0	0	0	0
1.3_Scan2	990	13365.5	53036.8	1.3_Scan2_[12983,53297]	Breast_metastasis	6	EpCAM+	CD31-	B220-	CD8-	CD4-	TREM2-	16.959363195593223	821	5.408326913195984	975	36.486709909222256	1254	35.72296180330143	666	26.389391808073153	853	#N/A	#N/A	5.408326913195984	975	0	0	0	0
1.3_Scan2	991	12552.3	53037.8	1.3_Scan2_[12983,53297]	Breast_metastasis	#N/A	EpCAM-	CD31-	B220+	CD8-	CD4-	TREM2-	34.66886210996684	1191	6.369458375712142	1065	57.00982371486591	823	17.215400082479686	1138	6.020797289396148	946	#N/A	#N/A	6.020797289396148	946	0	0	0	0
1.3_Scan2	992	12622.7	53036.8	1.3_Scan2_[12983,53297]	Breast_metastasis	30.6	EpCAM+	CD31-	B220-	CD8-	CD4-	TREM2-	7.106335201775948	1057	8.414867794565591	948	22.063544592836376	823	82.75868534480233	326	39.717502439105324	604	#N/A	#N/A	7.106335201775948	1057	0	0	0	0
1.3_Scan2	993	12640.6	53036.3	1.3_Scan2_[12983,53297]	Breast_metastasis	14.2	EpCAM-	CD31+	B220-	CD8-	CD4-	TREM2-	6.800735254367722	1049	7.211102550927978	1043	36.84698088039361	823	68.08443287565908	751	51.43325772299809	604	#N/A	#N/A	6.800735254367722	1049	0	0	0	0
1.3_Scan2	994	12655	53036.3	1.3_Scan2_[12983,53297]	Breast_metastasis	4.6	EpCAM-	CD31+	B220-	CD8-	CD4-	TREM2-	5.385164807134504	1024	5.758472019554847	1029	50.354940174724454	823	54.637441374941446	751	60.40571165047135	1510	#N/A	#N/A	4.031128874149275	1040	0	0	0	0
1.3_Scan2	995	12665.9	53035.8	1.3_Scan2_[12983,53297]	Breast_metastasis	2	EpCAM+	CD31-	B220-	CD8-	CD4-	TREM2-	10.911461863563106	994	6.041522986797286	1029	60.73186972257681	823	44.61311466374188	751	56.32983223834318	1510	#N/A	#N/A	6.041522986797286	1029	0	0	0	0
1.3_Scan2	996	12718.9	53035.3	1.3_Scan2_[12983,53297]	Breast_metastasis	42.4	EpCAM+	CD31-	B220-	CD8-	CD4-	TREM2-	51.866173947965095	467	4.716990566028302	954	110.76903899555683	1732	9.518928511124063	1073	63.5814438338716	1510	#N/A	#N/A	4.716990566028302	954	0	0	0	0
1.3_Scan2	997	12743.2	53034.8	1.3_Scan2_[12983,53297]	Breast_metastasis	34.8	EpCAM+	CD31-	B220-	CD8-	CD4-	TREM2-	35.16390194503151	1104	3.905124837953327	964	96.23232305208029	313	24.85658866377151	1073	72.55129220076147	576	#N/A	#N/A	3.905124837953327	964	0	0	0	0
1.3_Scan2	998	12911.8	53036.3	1.3_Scan2_[12983,53297]	Lung	35.1	EpCAM-	CD31-	B220-	CD8-	CD4-	TREM2-	7.915806970866773	927	6.363961030678928	955	43.802853788309996	966	52.89158723275241	1150	27.012959852631596	1165	#N/A	#N/A	6.363961030678928	955	0	0	0	0
1.3_Scan2	999	13186	53035.3	1.3_Scan2_[12983,53297]	Lung	12.4	EpCAM-	CD31-	B220-	CD8+	CD4-	TREM2-	37.63110415600774	557	6.708203932499369	1052	25.30000000000291	705	7.280109889280518	974	13.629746879522253	1112	#N/A	#N/A	6.708203932499369	1052	0	0	0	0
1.3_Scan2	1000	12793.8	53036.3	1.3_Scan2_[12983,53297]	Breast_metastasis	28	EpCAM+	CD31-	B220-	CD8-	CD4-	TREM2-	17.76288264893591	1105	6.4776538962803	978	64.10374404042294	313	68.57944298403167	263	35.93466293149734	576	#N/A	#N/A	6.4776538962803	978	0	0	0	0
1.3_Scan2	1001	12825	53035.8	1.3_Scan2_[12983,53297]	Breast_metastasis	16.7	EpCAM+	CD31-	B220-	CD8-	CD4-	TREM2-	43.38490520906856	1204	4.42831796509675	960	57.63210910594889	313	64.48573485663317	263	36.09058048854656	576	#N/A	#N/A	4.42831796509675	960	0	0	0	0
1.3_Scan2	1002	13134.5	53035.3	1.3_Scan2_[12983,53297]	Lung	15.8	EpCAM+	CD31-	B220-	CD8-	CD4-	TREM2-	53.92559689052907	1500	2.692582403567252	7459	19.393297811360267	770	51.5	999	36.922621792067844	738	#N/A	#N/A	2.692582403567252	7459	0	0	0	0
1.3_Scan2	1003	13251	53038.8	1.3_Scan2_[12983,53297]	Breast_metastasis	4	EpCAM+	CD31-	B220-	CD8-	CD4-	TREM2-	18.07373785358156	1031	7.810889834065889	1094	28.24623868765145	1253	26.01634101867529	879	10.01299156096862	912	#N/A	#N/A	7.810889834065889	1094	0	0	0	0
1.3_Scan2	1004	13386.3	53036.3	1.3_Scan2_[12983,53297]	Lung	5.5	EpCAM+	CD31-	B220-	CD8-	CD4-	TREM2-	30.454063768242168	560	7.106335201775948	961	26.77106647109469	1254	27.817979797249148	666	11.305308487610223	853	#N/A	#N/A	7.106335201775948	961	0	0	0	0
1.3_Scan2	1005	12852.3	53040.8	1.3_Scan2_[12983,53297]	Breast_metastasis	1	EpCAM+	CD31-	B220-	CD8-	CD4-	TREM2-	48.183814709923475	680	10.41201229349987	1048	69.85477793250746	313	75.4269182719287	216	57.31317475066442	576	#N/A	#N/A	10.41201229349987	1048	0	0	0	0
1.3_Scan2	1006	12904.4	53023.9	1.3_Scan2_[12983,53297]	Lung	21.7	EpCAM-	CD31-	B220-	CD8-	CD4-	TREM2-	9.091754506144248	927	5.315072906367325	803	51.53882032022076	876	64.31827112104116	1150	34.13033841027957	502	#N/A	#N/A	5.315072906367325	803	0	0	0	0
1.3_Scan2	1007	12905.4	53038.3	1.3_Scan2_[12983,53297]	Lung	31	EpCAM-	CD31-	B220-	CD8-	CD4-	TREM2-	10.678014796764652	1075	8.415461959982109	1054	50.348882807864136	966	58.55390678682204	1150	30.649306680574426	1165	#N/A	#N/A	6.705221845695737	998	0	0	0	0
1.3_Scan2	1008	13017.9	53038.8	1.3_Scan2_[12983,53297]	Lung	10.5	EpCAM+	CD31-	B220-	CD8-	CD4-	TREM2-	45.40242284284028	730	10.400000000001455	911	7.762087348130012	1009	25.87740327003755	737	14.085808461001813	929	#N/A	#N/A	7.762087348130012	1009	0	0	0	0
1.3_Scan2	1009	13025.4	53036.8	1.3_Scan2_[12983,53297]	Lung	8.2	EpCAM-	CD31-	B220-	CD8-	CD4+	TREM2-	39.53353007258416	10	7.762087348130012	1008	19.734234213673187	791	21.13764414498609	930	8.634813257970576	929	#N/A	#N/A	7.762087348130012	1008	0	0	0	0
1.3_Scan2	1010	13052.1	53036.8	1.3_Scan2_[12983,53297]	Lung	12.3	EpCAM+	CD31-	B220-	CD8-	CD4-	TREM2-	16.20524606415655	10	7.128113354873877	1068	26.700000000000728	1009	6.293647591023716	942	9.244457799137054	902	#N/A	#N/A	6.293647591023716	942	0	0	0	0
1.3_Scan2	1011	13061.6	53036.3	1.3_Scan2_[12983,53297]	Lung	20	EpCAM+	CD31-	B220-	CD8-	CD4-	TREM2-	12.490396310760344	10	3.7161808352120764	1025	24.3205674275939	718	12.657408897558446	942	10.934349546270434	902	#N/A	#N/A	3.7161808352120764	1025	0	0	0	0
1.3_Scan2	1012	13071.5	53036.3	1.3_Scan2_[12983,53297]	Lung	29	EpCAM+	CD31-	B220-	CD8-	CD4-	TREM2-	14.97731618147422	10	5	959	25.878562556682606	718	21.99863632137158	942	18.872466717416994	902	#N/A	#N/A	5	959	0	0	0	0
1.3_Scan2	1013	13148.3	53036.8	1.3_Scan2_[12983,53297]	Lung	13.7	EpCAM+	CD31-	B220-	CD8-	CD4-	TREM2-	51.7872571198731	1500	10.462313319720144	957	23.963513932645863	770	37.72982904811596	999	35.197301032890856	1112	#N/A	#N/A	10.462313319720144	957	0	0	0	0
1.3_Scan2	1014	13272.3	53037.3	1.3_Scan2_[12983,53297]	Lung	6.4	EpCAM+	CD31-	B220-	CD8-	CD4-	TREM2-	17.9769296599857	7	5.5901699437494745	1027	26.706740722142975	1253	25.723530084344322	747	5.4918120870926685	1063	#N/A	#N/A	5.4918120870926685	1063	0	0	0	0
1.3_Scan2	1015	13400.7	53035.8	1.3_Scan2_[12983,53297]	Breast_metastasis	7	EpCAM+	CD31-	B220-	CD8-	CD4-	TREM2-	37.3012064148094	560	5.70087712549569	945	28.400704216617473	1254	22.420749318435455	748	15.431137352770321	853	#N/A	#N/A	5.70087712549569	945	0	0	0	0
1.3_Scan2	1016	12680.3	53037.8	1.3_Scan2_[12983,53297]	Breast_metastasis	13.5	EpCAM+	CD31-	B220-	CD8-	CD4-	TREM2-	25.344427395385424	994	5.500909015791323	986	75.2098397817732	823	34.0283705163822	751	51.28908265898177	1510	#N/A	#N/A	5.500909015791323	986	0	0	0	0
1.3_Scan2	1017	12773	53038.3	1.3_Scan2_[12983,53297]	Breast_metastasis	34.2	EpCAM+	CD31-	B220-	CD8-	CD4-	TREM2-	10.560303025950418	1105	8.450443775328859	988	76.90000000000023	313	52.9879231523558	1073	49.78533920744494	576	#N/A	#N/A	8.450443775328859	988	0	0	0	0
1.3_Scan2	1018	12577.6	53038.3	1.3_Scan2_[12983,53297]	Breast_metastasis	#N/A	EpCAM+	CD31-	B220-	CD8-	CD4-	TREM2-	18.39809772775037	1168	5.515432893250697	1035	33.824547299261916	823	38.738224017111435	1138	25.304940229134214	991	#N/A	#N/A	5.515432893250697	1035	0	0	0	0
1.3_Scan2	1019	12725.9	53038.3	1.3_Scan2_[12983,53297]	Breast_metastasis	42.3	EpCAM+	CD31-	B220-	CD8-	CD4-	TREM2-	50.6785950870771	1104	6.264982043070834	954	112.5301737313159	313	8.438601779911497	1073	65.2518198979903	1510	#N/A	#N/A	6.264982043070834	954	0	0	0	0
1.3_Scan2	1020	12959.9	53037.3	1.3_Scan2_[12983,53297]	Lung	27.4	EpCAM+	CD31-	B220-	CD8-	CD4-	TREM2-	14.123030836185205	7467	5.315072906367325	971	5.946427498927133	966	14.615402833991007	1150	20.218061232473435	804	#N/A	#N/A	5.315072906367325	971	0	0	0	0
1.3_Scan2	1021	13107.7	53036.8	1.3_Scan2_[12983,53297]	Lung	31.5	EpCAM+	CD31-	B220-	CD8-	CD4-	TREM2-	45.3401587998963	7468	8.532877591998167	915	24.90983741416008	1177	39.30050890255566	1201	23.492339176849452	738	#N/A	#N/A	8.532877591998167	915	0	0	0	0
1.3_Scan2	1022	13239.6	53037.3	1.3_Scan2_[12983,53297]	Lung	2.1	EpCAM-	CD31-	B220+	CD8-	CD4-	TREM2-	7.632168761236874	1031	10.893117092918033	937	27.961401967715457	700	16.137533888423803	879	7.46726188103923	943	#N/A	#N/A	7.46726188103923	943	0	0	0	0
1.3_Scan2	1023	12605.4	53037.3	1.3_Scan2_[12983,53297]	Breast_metastasis	47.6	EpCAM+	CD31-	B220-	CD8-	CD4-	TREM2-	23.14821807396953	1057	6.020797289396148	963	15.970597985048846	823	65.87723430745893	1138	33.999117635613636	604	#N/A	#N/A	6.020797289396148	963	0	0	0	0
1.3_Scan2	1024	12650	53038.3	1.3_Scan2_[12983,53297]	Breast_metastasis	8.8	EpCAM-	CD31+	B220-	CD8-	CD4-	TREM2-	5.385164807134504	994	10.399999999999636	1029	46.29492412781428	823	60.020413194180684	751	60.12403845385254	604	#N/A	#N/A	5.385164807134504	994	0	0	0	0
1.3_Scan2	1025	13065	53037.8	1.3_Scan2_[12983,53297]	Lung	22.5	EpCAM+	CD31-	B220-	CD8-	CD4-	TREM2-	11.064357188733187	10	3.7161808352120764	1011	25.911387458029886	718	16.371927192605593	942	14.358621103714007	902	#N/A	#N/A	3.7161808352120764	1011	0	0	0	0
1.3_Scan2	1026	13161.2	53036.3	1.3_Scan2_[12983,53297]	Lung	21.1	EpCAM+	CD31-	B220-	CD8-	CD4-	TREM2-	51.9016377390949	557	5.408326913195984	7465	32.04886893480287	770	24.820153101863895	999	23.61715478206142	1112	#N/A	#N/A	5.408326913195984	7465	0	0	0	0
1.3_Scan2	1027	13277.8	53038.3	1.3_Scan2_[12983,53297]	Lung	1	EpCAM+	CD31-	B220-	CD8-	CD4-	TREM2-	13.384319183284186	1034	5.5901699437494745	1014	27.727242920993326	1253	24.892770034693953	747	6.293647591019756	1063	#N/A	#N/A	5.5901699437494745	1014	0	0	0	0
1.3_Scan2	1028	12524.1	53038.3	1.3_Scan2_[12983,53297]	Breast_metastasis	#N/A	EpCAM+	CD31-	B220-	CD8-	CD4-	TREM2-	48.6411348551878	427	5.325410782277438	984	84.50710029340688	823	20.88061301781706	1138	23.92697222801081	908	#N/A	#N/A	5.325410782277438	984	0	0	0	0
1.3_Scan2	1029	12660.4	53038.3	1.3_Scan2_[12983,53297]	Breast_metastasis	4.5	EpCAM+	CD31-	B220-	CD8-	CD4-	TREM2-	5.758472019554847	994	5.522680508593631	958	56.105792927290935	823	50.64118876961918	751	56.13243269269474	1510	#N/A	#N/A	3.7161808352120764	1040	0	0	0	0
1.3_Scan2	1030	13127	53039.8	1.3_Scan2_[12983,53297]	Lung	16	EpCAM+	CD31-	B220-	CD8-	CD4-	TREM2-	51.45454304529238	1500	6.800735254367722	972	25.589060162501703	770	55.294122653314936	1201	34.48158929052025	738	#N/A	#N/A	6.800735254367722	972	0	0	0	0
1.3_Scan2	1031	13233.1	53041.3	1.3_Scan2_[12983,53297]	Lung	9.6	EpCAM-	CD31+	B220-	CD8-	CD4-	TREM2-	30.8650287542414	739	9.89999999999418	1147	31.992030257552976	700	16.497575579461458	879	7.632168761236874	1022	#N/A	#N/A	7.632168761236874	1022	0	0	0	0
1.3_Scan2	1032	12819.6	53038.8	1.3_Scan2_[12983,53297]	Breast_metastasis	15.4	EpCAM+	CD31-	B220-	CD8-	CD4-	TREM2-	37.22002149381313	1204	4.920365840052404	1081	60.518592184551025	313	67.04662556758542	263	36.849016269098684	576	#N/A	#N/A	4.920365840052404	1081	0	0	0	0
1.3_Scan2	1033	12921.2	53038.3	1.3_Scan2_[12983,53297]	Lung	31.7	EpCAM+	CD31-	B220-	CD8-	CD4-	TREM2-	9.078546139110127	1075	5.852349955359813	980	34.66251577713236	966	43.3243580448661	1150	19.73676771915424	1165	#N/A	#N/A	5.852349955359813	980	0	0	0	0
1.3_Scan2	1034	13291.1	53039.8	1.3_Scan2_[12983,53297]	Breast_metastasis	11.6	EpCAM-	CD31+	B220-	CD8-	CD4-	TREM2-	12.728314892397533	944	7.305477397125935	1108	34.68976794387409	1253	26.982401672203764	747	18.034688796871574	1063	#N/A	#N/A	7.305477397125935	1108	0	0	0	0
1.3_Scan2	1035	12573.7	53042.2	1.3_Scan2_[12983,53297]	Breast_metastasis	#N/A	EpCAM+	CD31-	B220-	CD8-	CD4-	TREM2-	16.63640586184522	1191	5.515432893250697	1018	39.17754458870216	823	33.883476799172655	1138	21.84765433633577	991	#N/A	#N/A	5.515432893250697	1018	0	0	0	0
1.3_Scan2	1036	12703.1	53040.3	1.3_Scan2_[12983,53297]	Breast_metastasis	35.3	EpCAM+	CD31-	B220-	CD8-	CD4-	TREM2-	48.26603360542521	994	4.272001872658765	1050	96.59368509379556	1732	17.85077029150069	1073	51.966527688502005	1510	#N/A	#N/A	4.272001872658765	1050	0	0	0	0
1.3_Scan2	1037	13414.1	53039.3	1.3_Scan2_[12983,53297]	Lung	3	EpCAM+	CD31-	B220-	CD8-	CD4-	TREM2-	37.47599231507798	1366	4.6097722286464435	982	29.298464123564354	1246	25.612496949734123	748	28.429737951660663	853	#N/A	#N/A	4.6097722286464435	982	0	0	0	0
1.3_Scan2	1038	12558.8	53041.8	1.3_Scan2_[12983,53297]	Breast_metastasis	#N/A	EpCAM+	CD31-	B220-	CD8-	CD4-	TREM2-	27.044038160007005	1191	6.705221845690528	1122	52.24720088196204	823	19.990497742674727	1138	7.632168761236874	991	#N/A	#N/A	6.705221845690528	1122	0	0	0	0
1.3_Scan2	1039	12597.9	53038.8	1.3_Scan2_[12983,53297]	Breast_metastasis	55.1	EpCAM+	CD31-	B220-	CD8-	CD4-	TREM2-	20.72510554858139	1168	5.622277118747954	977	19.589793260778702	823	58.228944692479715	1138	35.327609599296515	604	#N/A	#N/A	5.622277118747954	977	0	0	0	0
1.3_Scan2	1040	12657	53039.8	1.3_Scan2_[12983,53297]	Breast_metastasis	6.7	EpCAM-	CD31-	B220-	CD8-	CD4-	TREM2-	4.031128874149275	994	3.7161808352120764	1029	53.371996402608836	823	54.34795304333166	751	56.37463968842637	1510	#N/A	#N/A	3.7161808352120764	1029	0	0	0	0
1.3_Scan2	1041	12712	53040.3	1.3_Scan2_[12983,53297]	Breast_metastasis	43.9	EpCAM+	CD31-	B220-	CD8-	CD4-	TREM2-	57.14017850864661	994	8.450443775325478	1084	102.40336908519802	1732	9.482615672900735	1073	55.74271252818452	1510	#N/A	#N/A	8.450443775325478	1084	0	0	0	0
1.3_Scan2	1042	12757.1	53042.2	1.3_Scan2_[12983,53297]	Breast_metastasis	42.7	EpCAM+	CD31-	B220-	CD8-	CD4-	TREM2-	19.514353691577558	1104	9.099999999999664	1090	90.4389849567058	313	36.78505131164089	1073	59.68400120635572	1411	#N/A	#N/A	7.823681997627163	1098	0	0	0	0
1.3_Scan2	1043	12634.6	53040.3	1.3_Scan2_[12983,53297]	Breast_metastasis	21.3	EpCAM+	CD31-	B220-	CD8-	CD4-	TREM2-	6.4776538962803	1057	4.879549159498285	1070	33.53356527421585	823	75.07256489557388	751	49.82549548173474	604	#N/A	#N/A	4.879549159498285	1070	0	0	0	0
1.3_Scan2	1044	12674.8	53041.3	1.3_Scan2_[12983,53297]	Breast_metastasis	10.5	EpCAM+	CD31-	B220-	CD8-	CD4-	TREM2-	20.421557237389397	994	5.78013840664445	1080	70.75605981115687	823	40.45157598907887	751	48.61861783308829	1510	#N/A	#N/A	5.78013840664445	1080	0	0	0	0
1.3_Scan2	1045	12688.2	53040.3	1.3_Scan2_[12983,53297]	Breast_metastasis	21.5	EpCAM+	CD31-	B220-	CD8-	CD4-	TREM2-	33.440095693643705	994	5.830951894845301	986	83.46795792398561	823	30.842341026584506	751	48.725865820935994	1510	#N/A	#N/A	5.830951894845301	987	0	0	0	0
1.3_Scan2	1046	12967.4	53042.2	1.3_Scan2_[12983,53297]	Lung	19.8	EpCAM+	CD31-	B220-	CD8-	CD4-	TREM2-	13.45362404707371	7467	8.66083136886954	1099	14.86001345894033	966	10.735455276791944	1150	18.603763060195448	8	#N/A	#N/A	8.66083136886954	1099	0	0	0	0
1.3_Scan2	1047	12585.6	53040.8	1.3_Scan2_[12983,53297]	Breast_metastasis	#N/A	EpCAM+	CD31-	B220-	CD8-	CD4-	TREM2-	14.308738588704287	1168	5.758472019549729	1102	28.810588331376113	823	45.78318468608262	1138	33.43486204547691	991	#N/A	#N/A	5.758472019549729	1102	0	0	0	0
1.3_Scan2	1048	12841.9	53040.3	1.3_Scan2_[12983,53297]	Breast_metastasis	4.7	EpCAM+	CD31-	B220-	CD8-	CD4-	TREM2-	56.135995582159374	680	7.211102550927978	973	65.39602434399181	313	72.851149613441	263	49.48868557559645	576	#N/A	#N/A	7.211102550927978	973	0	0	0	0
1.3_Scan2	1049	12644.6	53041.8	1.3_Scan2_[12983,53297]	Breast_metastasis	15.1	EpCAM-	CD31+	B220-	CD8-	CD4-	TREM2-	4.143669871014531	1079	6.772001181333172	1070	42.86548728289595	823	66.37424199190646	751	58.04248444028216	604	#N/A	#N/A	4.143669871014531	1079	0	0	0	0
1.3_Scan2	1050	12699.1	53041.8	1.3_Scan2_[12983,53297]	Breast_metastasis	32	EpCAM+	CD31-	B220-	CD8-	CD4-	TREM2-	44.44164713419195	994	4.272001872658765	1036	92.94455336381661	1732	21.496511344865596	1073	49.25210655393181	1510	#N/A	#N/A	4.272001872658765	1036	0	0	0	0
1.3_Scan2	1051	12743.2	53041.3	1.3_Scan2_[12983,53297]	Breast_metastasis	41.2	EpCAM+	CD31-	B220-	CD8-	CD4-	TREM2-	33.13683750752124	1104	6.5	997	100.18687538794661	313	23.052114870441066	1073	70.84010163741799	1411	#N/A	#N/A	6.5	997	0	0	0	0
1.3_Scan2	1052	13183	53041.3	1.3_Scan2_[12983,53297]	Lung	12.5	EpCAM+	CD31-	B220-	CD8-	CD4-	TREM2-	44.282050539697835	557	11.963277142985746	1136	31.443441287495588	705	6.708203932499369	999	7.040596565626997	1112	#N/A	#N/A	6.708203932499369	999	0	0	0	0
1.3_Scan2	1053	12612.8	53041.8	1.3_Scan2_[12983,53297]	Breast_metastasis	41.6	EpCAM-	CD31-	B220-	CD8-	CD4-	TREM2-	15.408114745160903	1057	8.140024569983984	1103	21.236054247436247	823	72.44874049974813	1138	40.01062358924595	604	#N/A	#N/A	8.140024569983984	1103	0	0	0	0
1.3_Scan2	1054	12908.3	53046.2	1.3_Scan2_[12983,53297]	Lung	27.3	EpCAM+	CD31-	B220-	CD8-	CD4-	TREM2-	6.324555320336759	1075	5.74543296888898	1131	48.93107397145416	966	54.37885618510231	1150	24.29238563830429	1165	#N/A	#N/A	5.74543296888898	1131	0	0	0	0
1.3_Scan2	1055	13067.5	53042.2	1.3_Scan2_[12983,53297]	Lung	23.6	EpCAM+	CD31-	B220-	CD8-	CD4-	TREM2-	7.849203781275959	10	5	1092	26.632686683847794	1177	18.03357978882861	1201	19.258764238649004	902	#N/A	#N/A	5	1092	0	0	0	0
1.3_Scan2	1056	12530.5	53041.3	1.3_Scan2_[12983,53297]	Breast_metastasis	#N/A	EpCAM+	CD31-	B220-	CD8-	CD4-	TREM2-	51.787257119880344	427	6.324555320336759	984	78.9491608568451	823	14.018559127095873	1138	20.37694775966287	908	#N/A	#N/A	6.324555320336759	984	0	0	0	0
1.3_Scan2	1057	12628.2	53041.3	1.3_Scan2_[12983,53297]	Breast_metastasis	27.3	EpCAM-	CD31+	B220-	CD8-	CD4-	TREM2-	13.370115930686277	993	6.4776538962803	1043	29.149614062627045	823	81.43617132454166	751	46.546535853921384	604	#N/A	#N/A	6.4776538962803	1043	0	0	0	0
1.3_Scan2	1058	12802.2	53042.2	1.3_Scan2_[12983,53297]	Breast_metastasis	20	EpCAM+	CD31-	B220-	CD8-	CD4-	TREM2-	20.480478510036615	1204	4.301162633521313	7460	66.63647649748029	313	71.95950249966414	263	39.14345411432016	576	#N/A	#N/A	4.301162633521313	7460	0	0	0	0
1.3_Scan2	1059	12812.6	53041.3	1.3_Scan2_[12983,53297]	Breast_metastasis	15.1	EpCAM+	CD31-	B220-	CD8-	CD4-	TREM2-	29.829180344084595	1204	6.918092222565385	1120	63.57082664241515	313	69.64553108419807	263	37.901187316498756	576	#N/A	#N/A	6.918092222565385	1120	0	0	0	0
1.3_Scan2	1060	12830	53042.7	1.3_Scan2_[12983,53297]	Breast_metastasis	9.4	EpCAM+	CD31-	B220-	CD8-	CD4-	TREM2-	45.67734668301199	1204	7.399999999999636	1081	65.0120758013405	313	72.06399933391961	263	44.52527372178475	576	#N/A	#N/A	7.399999999999636	1081	0	0	0	0
1.3_Scan2	1061	13078.4	53041.8	1.3_Scan2_[12983,53297]	Lung	34.5	EpCAM+	CD31-	B220-	CD8-	CD4-	TREM2-	16.78392087683618	10	4.5891175622323646	1069	18.18378398463518	1177	17.14059508884831	1201	27.56174885597802	902	#N/A	#N/A	4.5891175622323646	1069	0	0	0	0
1.3_Scan2	1062	13170.2	53042.2	1.3_Scan2_[12983,53297]	Lung	23.2	EpCAM+	CD31-	B220-	CD8-	CD4-	TREM2-	50.81387605762638	557	6.161168720298423	7465	35.867534066336226	705	17.24093964956367	999	12.882546332150012	1112	#N/A	#N/A	6.161168720298423	7465	0	0	0	0
1.3_Scan2	1063	13273.3	53042.7	1.3_Scan2_[12983,53297]	Lung	2.1	EpCAM-	CD31-	B220+	CD8-	CD4-	TREM2-	18.034688796871574	1034	5.4918120870926685	1014	21.8762428218388	1253	27.294688127915613	1295	8.854942122904827	1107	#N/A	#N/A	5.4918120870926685	1014	0	0	0	0
1.3_Scan2	1064	13313.9	53043.7	1.3_Scan2_[12983,53297]	Lung	0.5	EpCAM-	CD31+	B220-	CD8-	CD4-	TREM2-	4.031128874149275	1109	9.303762679690077	1117	52.23609862920523	1253	37.67067825245618	1295	18.461040057374518	1083	#N/A	#N/A	4.031128874149275	1109	0	0	0	0
1.3_Scan2	1065	12549.9	53043.7	1.3_Scan2_[12983,53297]	Breast_metastasis	#N/A	EpCAM+	CD31-	B220-	CD8-	CD4-	TREM2-	33.95585369270053	1191	5.522680508593631	1119	61.20694405048994	823	11.40175425099138	1138	6.369458375712142	991	#N/A	#N/A	5.522680508593631	1119	0	0	0	0
1.3_Scan2	1066	12664.4	53042.7	1.3_Scan2_[12983,53297]	Breast_metastasis	8.9	EpCAM+	CD31-	B220-	CD8-	CD4-	TREM2-	11.371895180660022	994	5.946427498923095	1029	61.318349619015464	823	49.51494723818147	751	50.463154875616404	1510	#N/A	#N/A	5.946427498923095	1029	0	0	0	0
1.3_Scan2	1067	12693.6	53043.2	1.3_Scan2_[12983,53297]	Breast_metastasis	27.7	EpCAM+	CD31-	B220-	CD8-	CD4-	TREM2-	39.211860450633395	994	4.6097722286464435	1097	88.55935862459829	1732	26.841944787961268	1073	46.558565269995086	1510	#N/A	#N/A	4.6097722286464435	1097	0	0	0	0
1.3_Scan2	1068	13056.1	53042.7	1.3_Scan2_[12983,53297]	Lung	12.4	EpCAM+	CD31-	B220-	CD8-	CD4-	TREM2-	9.219544457292887	10	7.128113354873877	1010	31.261797773000453	1009	13.282319074614085	942	14.875819305163356	902	#N/A	#N/A	7.128113354873877	1010	0	0	0	0
1.3_Scan2	1069	13082.9	53042.7	1.3_Scan2_[12983,53297]	Lung	38.8	EpCAM+	CD31-	B220-	CD8-	CD4-	TREM2-	20.689127579479305	10	4.5891175622323646	1061	14.702720836635319	1177	17.754436065390546	1201	31.936342934027834	902	#N/A	#N/A	4.5891175622323646	1061	0	0	0	0
1.3_Scan2	1070	12638.1	53043.7	1.3_Scan2_[12983,53297]	Breast_metastasis	21.1	EpCAM+	CD31-	B220-	CD8-	CD4-	TREM2-	6.772001181333172	1049	4.879549159498285	1043	38.35009778344575	823	73.0865240656568	751	54.69780617172811	604	#N/A	#N/A	4.879549159498285	1043	0	0	0	0
1.3_Scan2	1071	12736.3	53045.7	1.3_Scan2_[12983,53297]	Breast_metastasis	46.5	EpCAM+	CD31-	B220-	CD8-	CD4-	TREM2-	39.31462832076703	1104	8.183520025024002	1051	108.32266614148398	313	15.931415505220759	1073	67.29635948548946	1510	#N/A	#N/A	8.183520025024002	1051	0	0	0	0
1.3_Scan2	1072	13425	53043.2	1.3_Scan2_[12983,53297]	Lung	14	EpCAM+	CD31-	B220-	CD8-	CD4-	TREM2-	38.83979917558988	1366	5.1478150704935	9	20.333715843398004	1246	33.51089375113424	748	32.80000000000291	1374	#N/A	#N/A	5.1478150704935	9	0	0	0	0
1.3_Scan2	1073	12720.4	53044.7	1.3_Scan2_[12983,53297]	Breast_metastasis	50.3	EpCAM-	CD31-	B220-	CD8+	CD4-	TREM2-	55.24499977373554	1104	5.70087712549569	1126	105.21986504458253	1773	33.85454179279055	751	56.81663488803528	1510	#N/A	#N/A	5.70087712549569	1126	0	0	0	0
1.3_Scan2	1074	12726.9	53044.7	1.3_Scan2_[12983,53297]	Breast_metastasis	48.2	EpCAM+	CD31-	B220-	CD8-	CD4-	TREM2-	48.76433122683049	1104	5.408326913195984	1126	109.94166635084332	1773	6.5	1073	61.110391914962335	1510	#N/A	#N/A	5.408326913195984	1126	0	0	0	0
1.3_Scan2	1075	12914.3	53044.2	1.3_Scan2_[12983,53297]	Lung	26.8	EpCAM-	CD31+	B220-	CD8-	CD4-	TREM2-	13.060245020673406	1174	5.5901699437494745	1129	42.617484674719286	966	48.68120787326497	1150	19.972981750356677	1165	#N/A	#N/A	5.5901699437494745	1129	0	0	0	0
1.3_Scan2	1076	12927.7	53043.7	1.3_Scan2_[12983,53297]	Lung	26.3	EpCAM+	CD31-	B220-	CD8-	CD4-	TREM2-	13.40932511351854	1075	4.123105625617661	1091	29.681644159308938	966	35.610251333006964	1150	12.272326592787312	1165	#N/A	#N/A	4.123105625617661	1091	0	0	0	0
1.3_Scan2	1077	12934.1	53042.7	1.3_Scan2_[12983,53297]	Lung	28.1	EpCAM+	CD31-	B220-	CD8-	CD4-	TREM2-	18.959430371191402	1228	6.4776538962803	1076	23.373489255989895	966	29.69663280575693	1150	13.340539719218075	1165	#N/A	#N/A	6.4776538962803	1076	0	0	0	0
1.3_Scan2	1078	13386.8	53043.7	1.3_Scan2_[12983,53297]	Lung	7.7	EpCAM+	CD31-	B220-	CD8-	CD4-	TREM2-	29.887288267757167	1243	7.335529974037154	1096	19.428329830432027	1254	35.20355095725139	666	18.469975636146362	853	#N/A	#N/A	7.335529974037154	1096	0	0	0	0
1.3_Scan2	1079	12646	53045.7	1.3_Scan2_[12983,53297]	Breast_metastasis	17.1	EpCAM-	CD31+	B220-	CD8-	CD4-	TREM2-	4.143669871014531	1049	8.149233092751382	1070	46.035855591047905	823	66.83000822983536	751	57.99939654858862	1510	#N/A	#N/A	4.143669871014531	1049	0	0	0	0
1.3_Scan2	1080	12679.8	53044.2	1.3_Scan2_[12983,53297]	Breast_metastasis	16.2	EpCAM+	CD31-	B220-	CD8-	CD4-	TREM2-	26.02786967847872	994	5.78013840664445	1044	76.38226233884244	823	39.01512527212853	751	44.96776623316311	1510	#N/A	#N/A	5.78013840664445	1044	0	0	0	0
1.3_Scan2	1081	12822.6	53042.7	1.3_Scan2_[12983,53297]	Breast_metastasis	11.1	EpCAM+	CD31-	B220-	CD8-	CD4-	TREM2-	38.581083447721994	1204	4.920365840052404	1032	64.41746657545025	313	71.11300865523252	263	41.49722882313801	576	#N/A	#N/A	4.920365840052404	1032	0	0	0	0
1.3_Scan2	1082	13326.8	53045.2	1.3_Scan2_[12983,53297]	Breast_metastasis	1	EpCAM+	CD31-	B220-	CD8-	CD4-	TREM2-	11.08196733436767	1109	21.44621178669951	1117	59.25040084252589	1629	47.64136857815912	1295	5.5	1083	#N/A	#N/A	5.5	1083	0	0	0	0
1.3_Scan2	1083	13332.3	53045.2	1.3_Scan2_[12983,53297]	Lung	2.7	EpCAM-	CD31-	B220+	CD8-	CD4-	TREM2-	15.344705927453951	1152	5.5	1082	60.36770659880984	1629	52.56472201010856	1295	59.052942348370756	1063	#N/A	#N/A	5.5	1082	0	0	0	0
1.3_Scan2	1084	12705.5	53045.7	1.3_Scan2_[12983,53297]	Breast_metastasis	39.5	EpCAM+	CD31-	B220-	CD8-	CD4-	TREM2-	51.36740211456961	994	5.852349955359813	1149	94.03414273549878	1732	14.93351934407925	1073	47.94663700407305	1510	#N/A	#N/A	5.852349955359813	1149	0	0	0	0
1.3_Scan2	1085	13396.3	53044.7	1.3_Scan2_[12983,53297]	Lung	1.8	EpCAM+	CD31-	B220-	CD8-	CD4-	TREM2-	30.968532415989543	1366	9	1171	18.585209172889396	1254	32.28002478313574	748	20.53022162568713	853	#N/A	#N/A	9	1171	0	0	0	0
1.3_Scan2	1086	13409.2	53044.2	1.3_Scan2_[12983,53297]	Lung	2	EpCAM+	CD31-	B220-	CD8-	CD4-	TREM2-	31.478405296332586	1366	6.325345840342878	7444	25.67041098229839	1254	29.737854663708127	748	27.376084453403735	853	#N/A	#N/A	6.325345840342878	7444	0	0	0	0
1.3_Scan2	1087	12538.4	53045.2	1.3_Scan2_[12983,53297]	Breast_metastasis	#N/A	EpCAM+	CD31-	B220-	CD8-	CD4-	TREM2-	44.32719255716627	1191	8.409518416645625	985	72.51682563377821	823	6.041522986797286	1138	15.74706321826085	991	#N/A	#N/A	6.041522986797286	1138	0	0	0	0
1.3_Scan2	1088	13283.7	53046.2	1.3_Scan2_[12983,53297]	Breast_metastasis	7	EpCAM+	CD31-	B220-	CD8-	CD4-	TREM2-	9.783659846903923	1034	4.6097722286464435	1132	24.90983741416409	1253	21.32346125750048	1295	10.97314904665157	1063	#N/A	#N/A	4.6097722286464435	1132	0	0	0	0
1.3_Scan2	1089	12602.9	53046.2	1.3_Scan2_[12983,53297]	Breast_metastasis	52.4	EpCAM-	CD31-	B220-	CD8-	CD4-	TREM2-	19.46201428424191	1216	8.93084542470162	1039	25.12050954896782	823	62.16309194369276	1138	42.6469225149937	604	#N/A	#N/A	8.93084542470162	1039	0	0	0	0
1.3_Scan2	1090	12765.5	53045.7	1.3_Scan2_[12983,53297]	Breast_metastasis	37	EpCAM+	CD31-	B220-	CD8-	CD4-	TREM2-	10.44030650891055	1104	9.099999999999664	1042	87.37345134535579	313	45.11108511219867	1073	51.33936111795981	1411	#N/A	#N/A	9.099999999999664	1042	0	0	0	0
1.3_Scan2	1091	12923.7	53044.7	1.3_Scan2_[12983,53297]	Lung	25.3	EpCAM+	CD31-	B220-	CD8-	CD4-	TREM2-	9.413288479592419	1075	4.123105625617661	1076	33.781651824619544	966	39.32797986166993	1150	12.954149914217904	1165	#N/A	#N/A	4.123105625617661	1076	0	0	0	0
1.3_Scan2	1092	13070.5	53046.2	1.3_Scan2_[12983,53297]	Lung	26.3	EpCAM+	CD31-	B220-	CD8-	CD4-	TREM2-	7.810889834071059	10	4.6097722286464435	1111	22.165288177688925	1177	13.191285001850126	1201	24.242524621000772	902	#N/A	#N/A	4.6097722286464435	1111	0	0	0	0
1.3_Scan2	1093	13247.5	53048.7	1.3_Scan2_[12983,53297]	Breast_metastasis	5.1	EpCAM-	CD31-	B220+	CD8-	CD4-	TREM2-	16.19012044426796	1031	2.692582403567252	1094	22.973245308402312	1253	29.938770849849018	879	9.518928511131248	1189	#N/A	#N/A	2.692582403567252	1094	0	0	0	0
1.3_Scan2	1094	13248.5	53046.2	1.3_Scan2_[12983,53297]	Breast_metastasis	4.7	EpCAM+	CD31-	B220-	CD8-	CD4-	TREM2-	16.160754932859163	1031	5.5	1095	23.900209204106076	1253	28.71724220742287	879	2.692582403567252	1093	#N/A	#N/A	2.692582403567252	1093	0	0	0	0
1.3_Scan2	1095	13254	53046.2	1.3_Scan2_[12983,53297]	Breast_metastasis	5.4	EpCAM+	CD31-	B220-	CD8-	CD4-	TREM2-	21.46671842643695	1031	5.5	1094	20.385534086700815	1253	32.75255715207259	879	6.177378084591883	1130	#N/A	#N/A	5.5	1094	0	0	0	0
1.3_Scan2	1096	13383.4	53050.2	1.3_Scan2_[12983,53297]	Lung	8.3	EpCAM+	CD31-	B220-	CD8-	CD4-	TREM2-	23.571593073019407	1243	7.335529974037154	1078	14.702720836635319	1254	41.881977030696085	666	25.49215565619705	853	#N/A	#N/A	7.335529974037154	1078	0	0	0	0
1.3_Scan2	1097	12697.1	53046.2	1.3_Scan2_[12983,53297]	Breast_metastasis	32.2	EpCAM+	CD31-	B220-	CD8-	CD4-	TREM2-	43.248352569779065	994	4.6097722286464435	1067	88.24177015450337	1732	23.348233337877325	1073	44.46403040661478	1510	#N/A	#N/A	4.6097722286464435	1067	0	0	0	0
1.3_Scan2	1098	12750.7	53046.7	1.3_Scan2_[12983,53297]	Breast_metastasis	41.7	EpCAM-	CD31-	B220-	CD8-	CD4-	TREM2-	24.880514464133654	1104	6.96419413859206	1127	98.15660955839476	313	30.365934861289322	1073	61.6007305151504	1411	#N/A	#N/A	6.96419413859206	1127	0	0	0	0
1.3_Scan2	1099	12974.8	53046.7	1.3_Scan2_[12983,53297]	Lung	12.4	EpCAM+	CD31-	B220-	CD8-	CD4-	TREM2-	17.97247896089984	7467	6.720119046565746	1135	12.900000000001455	1221	13.370115930686277	1150	17.792414113880927	8	#N/A	#N/A	6.720119046565746	1135	0	0	0	0
1.3_Scan2	1100	13300.1	53046.7	1.3_Scan2_[12983,53297]	Breast_metastasis	8.1	EpCAM+	CD31-	B220-	CD8-	CD4-	TREM2-	11.340634902857937	1034	4.527692569068709	1151	38.38033350558718	1253	25.880494585693487	1295	27.096863287104995	1063	#N/A	#N/A	4.527692569068709	1151	0	0	0	0
1.3_Scan2	1101	12568.7	53046.7	1.3_Scan2_[12983,53297]	Breast_metastasis	#N/A	EpCAM+	CD31-	B220-	CD8-	CD4-	TREM2-	16.183942659315782	1191	3.905124837953327	1114	45.81844606705574	823	28.086295590555558	1138	18.659314028118615	991	#N/A	#N/A	3.905124837953327	1114	0	0	0	0
1.3_Scan2	1102	12583.6	53046.2	1.3_Scan2_[12983,53297]	Breast_metastasis	#N/A	EpCAM+	CD31-	B220-	CD8-	CD4-	TREM2-	9.025519375638495	1168	5.758472019549729	1047	34.02837051637574	823	42.93646468912016	1138	32.40756084619715	991	#N/A	#N/A	5.758472019549729	1047	0	0	0	0
1.3_Scan2	1103	12619.3	53046.7	1.3_Scan2_[12983,53297]	Breast_metastasis	37.8	EpCAM+	CD31-	B220-	CD8-	CD4-	TREM2-	10.410091258003602	1057	10.124228365658293	1159	28.175343831083413	823	78.50197449746052	1138	46.86331187613463	604	#N/A	#N/A	8.140024569983984	1053	0	0	0	0
1.3_Scan2	1104	12775.5	53048.7	1.3_Scan2_[12983,53297]	Breast_metastasis	33.2	EpCAM-	CD31+	B220-	CD8-	CD4-	TREM2-	4.3829214001619015	1105	10.44030650891055	1090	83.87800665251419	313	55.24499977373554	1073	42.77300550581257	1411	#N/A	#N/A	4.3829214001619015	1105	0	0	0	0
1.3_Scan2	1105	12779.4	53046.7	1.3_Scan2_[12983,53297]	Breast_metastasis	34	EpCAM-	CD31+	B220-	CD8-	CD4-	TREM2-	4.3829214001619015	1104	10.560303025950418	1017	80.10898825974064	313	59.033888572581766	1073	42.426406871196505	1411	#N/A	#N/A	4.3829214001619015	1104	0	0	0	0
1.3_Scan2	1106	12895.5	53049.7	1.3_Scan2_[12983,53297]	Lung	18	EpCAM+	CD31-	B220-	CD8-	CD4-	TREM2-	11.950732195142118	1174	7.915806970864957	1131	59.331779005858174	1665	66.92988868958285	1150	27.749774773863283	1371	#N/A	#N/A	7.915806970864957	1131	0	0	0	0
1.3_Scan2	1107	13265.4	53046.7	1.3_Scan2_[12983,53297]	Lung	3.3	EpCAM-	CD31-	B220+	CD8-	CD4-	TREM2-	26.610148440021092	1034	11.151681487560213	1157	16.400000000001455	1253	28.374812774715593	1295	6.5	1130	#N/A	#N/A	6.5	1130	0	0	0	0
1.3_Scan2	1108	13288.7	53046.7	1.3_Scan2_[12983,53297]	Breast_metastasis	11.5	EpCAM+	CD31-	B220-	CD8-	CD4-	TREM2-	7.305477397125935	1034	5.024937810560445	1088	28.49298159196574	1253	21.18112367180082	1295	15.91100248256045	1063	#N/A	#N/A	5.024937810560445	1088	0	0	0	0
1.3_Scan2	1109	13315.9	53047.2	1.3_Scan2_[12983,53297]	Breast_metastasis	3.5	EpCAM-	CD31+	B220-	CD8-	CD4-	TREM2-	4.031128874149275	1064	10.41201229349987	1117	52.94393260799623	1253	37.22270812286567	1295	16.521501142450344	1083	#N/A	#N/A	4.031128874149275	1064	0	0	0	0
1.3_Scan2	1110	12692.7	53048.2	1.3_Scan2_[12983,53297]	Breast_metastasis	29.1	EpCAM+	CD31-	B220-	CD8-	CD4-	TREM2-	39.53353007258416	994	4.833218389437498	1097	83.98077160874526	1732	27.920243551945234	1073	41.4787897605554	1510	#N/A	#N/A	4.833218389437498	1097	0	0	0	0
1.3_Scan2	1111	13075	53047.2	1.3_Scan2_[12983,53297]	Lung	30.7	EpCAM+	CD31-	B220-	CD8-	CD4-	TREM2-	11.994165248152592	10	4.6097722286464435	1092	17.66493702224834	1177	11.400000000001455	1201	28.082912954318264	902	#N/A	#N/A	4.6097722286464435	1092	0	0	0	0
1.3_Scan2	1112	13181.6	53048.2	1.3_Scan2_[12983,53297]	Lung	11.6	EpCAM-	CD31-	B220+	CD8-	CD4-	TREM2-	42.15068208226555	1427	6.5	1136	38.45256818471003	705	13.629746879522253	999	37.724395290047745	760	#N/A	#N/A	6.5	1136	0	0	0	0
1.3_Scan2	1113	12527	53048.2	1.3_Scan2_[12983,53297]	Breast_metastasis	#N/A	EpCAM+	CD31-	B220-	CD8-	CD4-	TREM2-	54.82718303907347	1191	7.7369244535486885	1056	84.27484796782316	823	14.123030836190576	1138	27.354158733176973	991	#N/A	#N/A	4.026164427839126	7416	0	0	0	0
1.3_Scan2	1114	12565.7	53049.2	1.3_Scan2_[12983,53297]	Breast_metastasis	#N/A	EpCAM+	CD31-	B220-	CD8-	CD4-	TREM2-	17.308090593708243	1191	3.905124837953327	1101	49.701911432053265	823	24.845321491179263	1138	17.593180496996734	991	#N/A	#N/A	3.905124837953327	1101	0	0	0	0
1.3_Scan2	1115	12686.7	53047.7	1.3_Scan2_[12983,53297]	Breast_metastasis	23.8	EpCAM+	CD31-	B220-	CD8-	CD4-	TREM2-	33.687534786622685	994	5.220153254455275	1164	80.9643131262177	1732	33.8332676518235	1073	41.248515124794004	1510	#N/A	#N/A	5.220153254455275	1164	0	0	0	0
1.3_Scan2	1116	13102.2	53049.2	1.3_Scan2_[12983,53297]	Lung	29.8	EpCAM+	CD31-	B220-	CD8-	CD4-	TREM2-	34.1247710615044	7468	5.400000000001455	1178	11.52475596271114	1223	28.7784641702796	1201	35.787427960106214	738	#N/A	#N/A	5.400000000001455	1178	0	0	0	0
1.3_Scan2	1117	13305.5	53047.7	1.3_Scan2_[12983,53297]	Breast_metastasis	6	EpCAM+	CD31-	B220-	CD8-	CD4-	TREM2-	9.121951545586388	7471	5.491812087098035	1100	42.95544203008594	1253	28.717242207428015	1295	26.91635190734363	1083	#N/A	#N/A	5.491812087098035	1100	0	0	0	0
1.3_Scan2	1118	13351.1	53049.2	1.3_Scan2_[12983,53297]	Breast_metastasis	1.5	EpCAM+	CD31-	B220-	CD8-	CD4-	TREM2-	5.500909015789703	1152	19.00315763234745	990	42.37452064625571	1254	54.469532768325486	666	19.22082204277541	1083	#N/A	#N/A	5.500909015789703	1152	0	0	0	0
1.3_Scan2	1119	12549.4	53049.2	1.3_Scan2_[12983,53297]	Breast_metastasis	#N/A	EpCAM+	CD31-	B220-	CD8-	CD4-	TREM2-	32.669557695201036	1191	4.399999999999636	1121	63.86775399213407	823	8.631338250816034	1138	11.763077828521972	991	#N/A	#N/A	4.399999999999636	1121	0	0	0	0
1.3_Scan2	1120	12813.1	53048.2	1.3_Scan2_[12983,53297]	Breast_metastasis	8.7	EpCAM+	CD31-	B220-	CD8-	CD4-	TREM2-	27.94279871451781	1204	6.918092222565385	1059	70.35630746421522	313	76.50464038213049	263	38.09698150773025	1411	#N/A	#N/A	6.918092222565385	1059	0	0	0	0
1.3_Scan2	1121	12553.8	53049.2	1.3_Scan2_[12983,53297]	Breast_metastasis	#N/A	EpCAM+	CD31-	B220-	CD8-	CD4-	TREM2-	28.420063335609978	1191	4.399999999999636	1119	59.937050311137234	823	12.986916493147657	1138	11.49826073803631	991	#N/A	#N/A	4.399999999999636	1119	0	0	0	0
1.3_Scan2	1122	12560.8	53048.2	1.3_Scan2_[12983,53297]	Breast_metastasis	#N/A	EpCAM+	CD31-	B220-	CD8-	CD4-	TREM2-	22.165288177690588	1191	5.000999900021421	1114	53.32400960167755	823	20.0564204184093	1138	13.431678971739867	991	#N/A	#N/A	5.000999900021421	1114	0	0	0	0
1.3_Scan2	1123	12594	53049.7	1.3_Scan2_[12983,53297]	Breast_metastasis	62	EpCAM-	CD31-	B220-	CD8-	CD4-	TREM2-	10.410091258005822	1168	8.183520025026937	1172	31.101446911675083	823	53.109415361120654	1138	43.36473221409216	991	#N/A	#N/A	6.5	1143	0	0	0	0
1.3_Scan2	1124	12666.9	53052.7	1.3_Scan2_[12983,53297]	Breast_metastasis	18.8	EpCAM+	CD31-	B220-	CD8-	CD4-	TREM2-	20.262526989489746	994	6.419501538281251	1160	67.43070517205162	1732	54.02295808265069	751	40.339558748210855	1510	#N/A	#N/A	6.419501538281251	1160	0	0	0	0
1.3_Scan2	1125	12676.8	53049.2	1.3_Scan2_[12983,53297]	Breast_metastasis	18	EpCAM+	CD31-	B220-	CD8-	CD4-	TREM2-	25.3308112779638	994	5.315072906367325	1160	74.69002610790893	1732	43.831609598553776	1073	40.478389296022755	1510	#N/A	#N/A	5.315072906367325	1160	0	0	0	0
1.3_Scan2	1126	12723.9	53049.2	1.3_Scan2_[12983,53297]	Breast_metastasis	53.3	EpCAM+	CD31-	B220-	CD8-	CD4-	TREM2-	51.60242242375873	1104	4.6097722286464435	1155	104.70396363080121	1773	5.70087712549569	1073	55.79184528226559	1510	#N/A	#N/A	4.6097722286464435	1155	0	0	0	0
1.3_Scan2	1127	12744.2	53049.2	1.3_Scan2_[12983,53297]	Breast_metastasis	43.6	EpCAM+	CD31-	B220-	CD8-	CD4-	TREM2-	31.303993355480294	1104	7.963039620641607	1051	104.59646265528829	313	24.221684499638993	1073	65.53968263579051	1411	#N/A	#N/A	6.96419413859206	1098	0	0	0	0
1.3_Scan2	1128	12806.2	53050.2	1.3_Scan2_[12983,53297]	Breast_metastasis	11.6	EpCAM+	CD31-	B220-	CD8-	CD4-	TREM2-	20.771374533238216	1204	5.522680508593631	7460	73.42765146727187	313	79.15409022911626	263	34.302332282227006	1411	#N/A	#N/A	5.522680508593631	7460	0	0	0	0
1.3_Scan2	1129	12913.3	53049.7	1.3_Scan2_[12983,53297]	Lung	22	EpCAM+	CD31-	B220-	CD8-	CD4-	TREM2-	5.5901699437494745	1075	6.103277807866851	1054	45.27471700629249	966	49.14071631549581	1150	18.37307813078875	1165	#N/A	#N/A	5.5901699437494745	1075	0	0	0	0
1.3_Scan2	1130	13259.4	53049.2	1.3_Scan2_[12983,53297]	Breast_metastasis	2.1	EpCAM-	CD31-	B220+	CD8-	CD4-	TREM2-	27.460881267720993	1031	6.177378084591883	1095	15.139682955730628	1253	31.224669734044614	1295	6.5	1107	#N/A	#N/A	6.177378084591883	1095	0	0	0	0
1.3_Scan2	1131	12903.4	53049.2	1.3_Scan2_[12983,53297]	Lung	26	EpCAM+	CD31-	B220-	CD8-	CD4-	TREM2-	6.177378084593472	1174	5.74543296888898	1054	54.472194741903444	966	59.052942348370756	1150	26.036320784629886	1371	#N/A	#N/A	5.74543296888898	1054	0	0	0	0
1.3_Scan2	1132	13280.7	53049.7	1.3_Scan2_[12983,53297]	Breast_metastasis	7.4	EpCAM+	CD31-	B220-	CD8-	CD4-	TREM2-	14.35862110370899	1034	4.6097722286464435	1088	20.338387350035212	1253	18.243903091172776	1295	10.186265262598532	1063	#N/A	#N/A	4.6097722286464435	1088	0	0	0	0
1.3_Scan2	1133	13441.9	53051.7	1.3_Scan2_[12983,53297]	Lung	#N/A	EpCAM+	CD31-	B220-	CD8-	CD4-	TREM2-	45.60186399699084	1366	10.962207806824871	1205	11.539497389402637	1236	50.53197007835444	748	25.319755133100067	1380	#N/A	#N/A	10.962207806824871	1205	0	0	0	0
1.3_Scan2	1134	12715	53050.2	1.3_Scan2_[12983,53297]	Breast_metastasis	49.9	EpCAM+	CD31-	B220-	CD8-	CD4-	TREM2-	59.86894019439438	1658	6.918092222572642	1198	97.51312732140323	1773	7.707788269017	1073	49.15058494057109	1510	#N/A	#N/A	6.918092222572642	1198	0	0	0	0
1.3_Scan2	1135	12980.2	53050.7	1.3_Scan2_[12983,53297]	Lung	8.5	EpCAM+	CD31-	B220-	CD8-	CD4-	TREM2-	22.80548179714802	7467	5.909314681079584	1183	10.410091258007377	1221	17.82806775845433	1150	20.45507272047114	8	#N/A	#N/A	5.909314681079584	1183	0	0	0	0
1.3_Scan2	1136	13175.6	53050.7	1.3_Scan2_[12983,53297]	Lung	16.2	EpCAM+	CD31-	B220-	CD8-	CD4-	TREM2-	44.545819107972264	1427	6.477653896282097	1184	42.00773738253175	705	18.58278773488556	999	6.5	1112	#N/A	#N/A	6.477653896282097	1184	0	0	0	0
1.3_Scan2	1137	13271.3	53050.7	1.3_Scan2_[12983,53297]	Breast_metastasis	1.4	EpCAM-	CD31-	B220-	CD8-	CD4-	TREM2-	22.601991062734193	1034	4.031128874149275	1157	13.732079230765885	1253	21.48953233553808	1295	7.128113354878394	1107	#N/A	#N/A	4.031128874149275	1157	0	0	0	0
1.3_Scan2	1138	12540.9	53050.7	1.3_Scan2_[12983,53297]	Breast_metastasis	#N/A	EpCAM-	CD31-	B220-	CD8+	CD4-	TREM2-	40.706264874096185	1191	4.924428900898052	1163	72.21142568873533	823	52.009614495783374	1637	17.215400082479686	991	#N/A	#N/A	4.924428900898052	1163	0	0	0	0
1.3_Scan2	1139	12636.1	53051.7	1.3_Scan2_[12983,53297]	Breast_metastasis	28	EpCAM+	CD31-	B220-	CD8-	CD4-	TREM2-	9.940321926377292	1197	8.246211251235321	1070	42.08004277564102	823	78.38902984474156	751	59.6041105965009	604	#N/A	#N/A	8.246211251235321	1070	0	0	0	0
1.3_Scan2	1140	12834.5	53053.2	1.3_Scan2_[12983,53297]	Lung	1.5	EpCAM+	CD31-	B220-	CD8-	CD4-	TREM2-	48.62016042754322	1204	11.423659658795863	1060	76.08922394136451	313	83.238933198348	263	46.33119899161167	1411	#N/A	#N/A	11.423659658795863	1060	0	0	0	0
1.3_Scan2	1141	13116.6	53052.2	1.3_Scan2_[12983,53297]	Lung	15.6	EpCAM+	CD31-	B220-	CD8-	CD4-	TREM2-	45.3401587999014	1500	3.8288379438164317	1179	21.440615662803726	1223	42.08942860149148	1201	40.48826990623045	738	#N/A	#N/A	3.8288379438164317	1179	0	0	0	0
1.3_Scan2	1142	13408.2	53052.2	1.3_Scan2_[12983,53297]	Lung	7.1	EpCAM+	CD31-	B220-	CD8-	CD4-	TREM2-	23.45399752707697	1366	5.17397332811147	1196	19.843638779217873	1254	37.703315504074446	748	29.132112865360696	1374	#N/A	#N/A	5.17397332811147	1196	0	0	0	0
1.3_Scan2	1143	12588	53052.2	1.3_Scan2_[12983,53297]	Breast_metastasis	#N/A	EpCAM-	CD31-	B220-	CD8-	CD4-	TREM2-	4.101219330882747	1168	7.440430095095095	1102	36.136546597588946	823	47.123879297019194	1138	38.49480484428885	991	#N/A	#N/A	4.101219330882747	1168	0	0	0	0
1.3_Scan2	1144	13084.9	53051.7	1.3_Scan2_[12983,53297]	Lung	36.6	EpCAM+	CD31-	B220-	CD8-	CD4-	TREM2-	18.25705343148303	7468	6.972087205422784	1193	6.809552114493699	1177	12.067311216671794	1201	38.529599011665674	902	#N/A	#N/A	6.809552114493699	1177	0	0	0	0
1.3_Scan2	1145	13108.7	53051.7	1.3_Scan2_[12983,53297]	Lung	22.9	EpCAM+	CD31-	B220-	CD8-	CD4-	TREM2-	39.21224298608905	7468	5.000999900021421	1194	14.440221604949754	1223	34.399127895923016	1201	38.408853146114346	738	#N/A	#N/A	5.000999900021421	1194	0	0	0	0
1.3_Scan2	1146	13167.7	53050.7	1.3_Scan2_[12983,53297]	Lung	16.2	EpCAM+	CD31-	B220-	CD8-	CD4-	TREM2-	44.58396572760639	1500	7.899999999999636	1136	44.62488095221921	705	23.917566765868848	999	14.123030836190576	1112	#N/A	#N/A	7.899999999999636	1136	0	0	0	0
1.3_Scan2	1147	13233.1	53051.2	1.3_Scan2_[12983,53297]	Lung	6.3	EpCAM+	CD31-	B220-	CD8-	CD4-	TREM2-	9.89999999999418	1031	11.081967334369459	1224	34.422376443238015	1253	26.172504656600438	879	11.090987332065113	1235	#N/A	#N/A	9.89999999999418	1031	0	0	0	0
1.3_Scan2	1148	13402.7	53055.1	1.3_Scan2_[12983,53297]	Lung	9.4	EpCAM+	CD31-	B220-	CD8-	CD4-	TREM2-	19.900000000001455	1366	6.217716622684604	1142	13.645878498654206	1254	40.90672316380135	748	30.56304958606108	1374	#N/A	#N/A	6.217716622684604	1142	0	0	0	0
1.3_Scan2	1149	12707.5	53051.2	1.3_Scan2_[12983,53297]	Breast_metastasis	43.7	EpCAM+	CD31-	B220-	CD8-	CD4-	TREM2-	54.5734367618517	994	5.852349955359813	1084	91.42959039610831	1732	14.445068362593187	1073	44.05825688790123	1510	#N/A	#N/A	5.852349955359813	1084	0	0	0	0
1.3_Scan2	1150	12962.4	53051.7	1.3_Scan2_[12983,53297]	Lung	25.5	EpCAM-	CD31-	B220-	CD8+	CD4-	TREM2-	5.024937810560445	7467	10.735455276791944	1046	14.70272083663476	1221	37.22002149381148	826	28.817529387506365	8	#N/A	#N/A	5.024937810560445	7467	0	0	0	0
1.3_Scan2	1151	13300.6	53051.2	1.3_Scan2_[12983,53297]	Breast_metastasis	11.1	EpCAM+	CD31-	B220-	CD8-	CD4-	TREM2-	8.761849119906751	7471	4.527692569068709	1100	37.15709891797375	1253	22.77059507347323	1295	28.592656399853084	1063	#N/A	#N/A	4.527692569068709	1100	0	0	0	0
1.3_Scan2	1152	13346.2	53051.7	1.3_Scan2_[12983,53297]	Breast_metastasis	2	EpCAM-	CD31+	B220-	CD8-	CD4-	TREM2-	9.143850392478	1210	5.500909015789703	1118	46.398491354783296	1254	59.62759428318091	666	15.344705927453951	1083	#N/A	#N/A	5.500909015789703	1118	0	0	0	0
1.3_Scan2	1153	12573.2	53051.7	1.3_Scan2_[12983,53297]	Breast_metastasis	#N/A	EpCAM+	CD31-	B220-	CD8-	CD4-	TREM2-	9.569221493936169	1191	6.726812023536855	1101	45.31864958270118	823	32.31547616854919	1138	25.10019920239477	991	#N/A	#N/A	6.726812023536855	1101	0	0	0	0
1.3_Scan2	1154	12699.1	53052.7	1.3_Scan2_[12983,53297]	Breast_metastasis	36.9	EpCAM+	CD31-	B220-	CD8-	CD4-	TREM2-	47.05071731652814	994	6.800735254367722	1097	84.54974866905391	1732	22.752802025244474	1073	38.95895275800295	1510	#N/A	#N/A	6.800735254367722	1097	0	0	0	0
1.3_Scan2	1155	12726.9	53052.7	1.3_Scan2_[12983,53297]	Breast_metastasis	54.1	EpCAM+	CD31-	B220-	CD8-	CD4-	TREM2-	48.76433122683049	1104	4.6097722286464435	1126	104.73189581020736	1773	10.307764064044152	1073	55.5992805708871	1510	#N/A	#N/A	4.6097722286464435	1126	0	0	0	0
1.3_Scan2	1156	12919.3	53052.7	1.3_Scan2_[12983,53297]	Lung	17.5	EpCAM+	CD31-	B220-	CD8-	CD4-	TREM2-	9.86154146165801	1075	5.586591089386384	1192	41.07067080046084	966	43.11159936722403	1150	11.763077828529472	1165	#N/A	#N/A	5.586591089386384	1192	0	0	0	0
1.3_Scan2	1157	13274.8	53052.7	1.3_Scan2_[12983,53297]	Breast_metastasis	5.4	EpCAM+	CD31-	B220-	CD8-	CD4-	TREM2-	20.78701517774703	1034	4.2201895692030105	1195	14.01855912710088	1253	17.805897899294912	1295	10.111874208078342	1063	#N/A	#N/A	4.031128874149275	1137	0	0	0	0
1.3_Scan2	1158	12554.3	53053.7	1.3_Scan2_[12983,53297]	Breast_metastasis	#N/A	EpCAM+	CD31-	B220-	CD8-	CD4-	TREM2-	27.014810752623614	1191	4.527692569068709	1121	61.72560246769371	823	13.731715115017142	1138	16.025292509025064	991	#N/A	#N/A	4.527692569068709	1121	0	0	0	0
1.3_Scan2	1159	12610.8	53052.2	1.3_Scan2_[12983,53297]	Breast_metastasis	47.8	EpCAM+	CD31-	B220-	CD8-	CD4-	TREM2-	17.065169205139256	1272	7.915806970866773	1227	31.045933711192006	823	69.91609256816308	1138	49.59808464043598	604	#N/A	#N/A	7.915806970866773	1227	0	0	0	0
1.3_Scan2	1160	12673.3	53053.2	1.3_Scan2_[12983,53297]	Breast_metastasis	20.2	EpCAM+	CD31-	B220-	CD8-	CD4-	TREM2-	24.90983741415782	994	5.315072906367325	1125	69.54315207121485	1732	47.86083994248361	1073	37.47599231508547	1510	#N/A	#N/A	5.315072906367325	1125	0	0	0	0
1.3_Scan2	1161	12757.1	53057.1	1.3_Scan2_[12983,53297]	Breast_metastasis	29.4	EpCAM+	CD31-	B220-	CD8-	CD4-	TREM2-	20.226715007633125	1104	9.099999999999664	1232	101.51571306945202	313	38.73822401711376	1073	50.41358943777028	1411	#N/A	#N/A	9.099999999999664	1232	0	0	0	0
1.3_Scan2	1162	13188.5	53052.7	1.3_Scan2_[12983,53297]	Lung	3.3	EpCAM-	CD31-	B220-	CD8-	CD4-	TREM2-	34.34210244001105	1427	9.724710792615282	1209	42.66708333130179	1471	17.57868026900192	999	8.237718130647284	1112	#N/A	#N/A	8.237718130647284	1112	0	0	0	0
1.3_Scan2	1163	12545.4	53052.7	1.3_Scan2_[12983,53297]	Breast_metastasis	#N/A	EpCAM+	CD31-	B220-	CD8-	CD4-	TREM2-	35.97012649407929	1191	5.315072906367325	1119	69.00681125801805	823	4.924428900898052	1138	16.420109622040332	991	#N/A	#N/A	4.924428900898052	1138	0	0	0	0
1.3_Scan2	1164	12685.2	53052.7	1.3_Scan2_[12983,53297]	Breast_metastasis	26	EpCAM+	CD31-	B220-	CD8-	CD4-	TREM2-	34.36568055487703	994	5.220153254455275	1115	75.96821703844454	1732	36.09764535257006	1073	36.20345287400521	1510	#N/A	#N/A	5.220153254455275	1115	0	0	0	0
1.3_Scan2	1165	12930.7	53055.6	1.3_Scan2_[12983,53297]	Lung	14.8	EpCAM-	CD31-	B220+	CD8-	CD4-	TREM2-	6.293647591023716	1228	9.912618221236647	1187	33.35161165520745	966	31.939004367699727	1150	30.705048444842234	1371	#N/A	#N/A	6.293647591023716	1228	0	0	0	0
1.3_Scan2	1166	13124.5	53053.7	1.3_Scan2_[12983,53297]	Lung	8.4	EpCAM+	CD31-	B220-	CD8-	CD4-	TREM2-	39.75487391503448	1500	6.381222453417994	1188	28.712366673613946	1223	49.741934019497215	1201	44.81160563960788	738	#N/A	#N/A	6.381222453417994	1188	0	0	0	0
1.3_Scan2	1167	13416.1	53052.7	1.3_Scan2_[12983,53297]	Lung	12	EpCAM+	CD31-	B220-	CD8-	CD4-	TREM2-	26.016341018677473	1366	5.640035460882307	1196	18.902909828912993	1246	39.1126577976973	748	24.941932563458852	1374	#N/A	#N/A	5.640035460882307	1196	0	0	0	0
1.3_Scan2	1168	12585.1	53055.1	1.3_Scan2_[12983,53297]	Breast_metastasis	#N/A	EpCAM-	CD31+	B220-	CD8-	CD4-	TREM2-	4.47213595499958	1191	9.025519375638495	1102	40.13639246369524	823	44.41846462902649	1138	37.08274531368896	991	#N/A	#N/A	4.101219330882747	1143	0	0	0	0
1.3_Scan2	1169	12691.7	53054.1	1.3_Scan2_[12983,53297]	Breast_metastasis	31.7	EpCAM+	CD31-	B220-	CD8-	CD4-	TREM2-	40.78884651470176	994	5.830951894845301	1206	78.69599735691794	1732	30.2001655624595	1073	35.49704213029872	1510	#N/A	#N/A	5.830951894845301	1206	0	0	0	0
1.3_Scan2	1170	12737.8	53055.1	1.3_Scan2_[12983,53297]	Breast_metastasis	43.9	EpCAM+	CD31-	B220-	CD8-	CD4-	TREM2-	38.23937760999875	1104	5.830951894845301	1208	112.03365565757402	1773	20.27116178219733	1073	62.94481710196672	1510	#N/A	#N/A	5.830951894845301	1208	0	0	0	0
1.3_Scan2	1171	13396.3	53053.7	1.3_Scan2_[12983,53297]	Lung	8.7	EpCAM+	CD31-	B220-	CD8-	CD4-	TREM2-	22.240728405341013	1366	6.5513357416654125	1148	10.208329931973491	1254	40.824012541637856	748	29.15287292874843	853	#N/A	#N/A	6.5513357416654125	1148	0	0	0	0
1.3_Scan2	1172	12598.4	53056.6	1.3_Scan2_[12983,53297]	Breast_metastasis	60.8	EpCAM+	CD31-	B220-	CD8-	CD4-	TREM2-	8.930845424706142	1216	7.433034373659253	1217	36.21173842830243	823	57.8019030828572	1138	49.7860422206854	991	#N/A	#N/A	7.433034373659253	1217	0	0	0	0
1.3_Scan2	1173	12651.5	53051.7	1.3_Scan2_[12983,53297]	Breast_metastasis	19.7	EpCAM-	CD31-	B220-	CD8-	CD4-	TREM2-	8.139410298049853	1079	14.22005625868057	1269	53.91892061233949	823	65.24415682649155	751	49.86060569227346	1510	#N/A	#N/A	4.6097722286464435	12	0	0	0	0
1.3_Scan2	1174	12906.4	53054.6	1.3_Scan2_[12983,53297]	Lung	20.8	EpCAM-	CD31+	B220-	CD8-	CD4-	TREM2-	13.060245020673406	1075	4.527692569068709	1213	53.52102390649725	966	56.07503901024063	1150	20.406126531021496	1371	#N/A	#N/A	4.527692569068709	1213	0	0	0	0
1.3_Scan2	1175	12560.8	53055.1	1.3_Scan2_[12983,53297]	Breast_metastasis	#N/A	EpCAM+	CD31-	B220-	CD8-	CD4-	TREM2-	20.398284241573954	1191	6	1226	57.10429055683853	823	20.38062805705453	1138	19.275372888736783	991	#N/A	#N/A	6	1226	0	0	0	0
1.3_Scan2	1176	12812.2	53055.1	1.3_Scan2_[12983,53297]	Breast_metastasis	3.9	EpCAM+	CD31-	B220-	CD8-	CD4-	TREM2-	26.304752422329646	1204	4.925444142409539	1199	77.31397027704193	313	83.44399319303498	263	31.35602015562887	1411	#N/A	#N/A	4.925444142409539	1199	0	0	0	0
1.3_Scan2	1177	13090.8	53055.1	1.3_Scan2_[12983,53297]	Lung	30.3	EpCAM-	CD31-	B220-	CD8-	CD4+	TREM2-	21.295304646798833	7468	6.021627686929543	1193	6.800735254367722	1223	16.18301578816436	1201	43.860802546236194	738	#N/A	#N/A	6.021627686929543	1193	0	0	0	0
1.3_Scan2	1178	13102.2	53054.6	1.3_Scan2_[12983,53297]	Lung	25.3	EpCAM+	CD31-	B220-	CD8-	CD4-	TREM2-	32.136272341390885	7468	5.400000000001455	1116	7.420242583636816	1223	27.492544443904052	1201	41.17596386242683	738	#N/A	#N/A	5.400000000001455	1116	0	0	0	0
1.3_Scan2	1179	13114.1	53055.1	1.3_Scan2_[12983,53297]	Lung	16.5	EpCAM+	CD31-	B220-	CD8-	CD4-	TREM2-	43.54032613566452	7468	3.8288379438164317	1141	18.243903091171003	1223	39.25633706804582	1201	42.648798341804095	738	#N/A	#N/A	3.8288379438164317	1141	0	0	0	0
1.3_Scan2	1180	12523.1	53055.6	1.3_Scan2_[12983,53297]	Breast_metastasis	#N/A							58.01939330947886	1191	6.082762530298219	1247	85.53829551727209	1940	18.462123388169314	1138	34.19766073870815	991	#N/A	#N/A	6.082762530298219	1247	0	0	0	0
1.3_Scan2	1181	13057.6	53055.6	1.3_Scan2_[12983,53297]	Lung	14	EpCAM+	CD31-	B220-	CD8-	CD4-	TREM2-	6.419501538281251	7469	7.280109889280518	1229	26.031711430484556	1341	17.656726763474236	1201	27.86198126479592	902	#N/A	#N/A	6.419501538281251	7469	0	0	0	0
1.3_Scan2	1182	13296.1	53058.6	1.3_Scan2_[12983,53297]	Breast_metastasis	10.2	EpCAM-	CD31-	B220-	CD8-	CD4-	TREM2-	11.57410903698387	7471	7.338937252763167	1230	31.028051824116265	1253	14.462710672623498	1295	27.796582523758133	1063	#N/A	#N/A	7.338937252763167	1230	0	0	0	0
1.3_Scan2	1183	12977.8	53056.1	1.3_Scan2_[12983,53297]	Lung	11.4	EpCAM+	CD31-	B220-	CD8-	CD4-	TREM2-	20.980228788075678	7467	5.909314681079584	1135	4.6097722286464435	1221	16.01624175641719	1150	26.093102536873346	8	#N/A	#N/A	4.6097722286464435	1221	0	0	0	0
1.3_Scan2	1184	13176.6	53057.1	1.3_Scan2_[12983,53297]	Lung	14.9	EpCAM+	CD31-	B220-	CD8-	CD4-	TREM2-	39.74581739001055	1427	3.5355339059327378	1209	39.20318864582755	1581	23.74026116115412	999	10.208329931973491	1112	#N/A	#N/A	3.5355339059327378	1209	0	0	0	0
1.3_Scan2	1185	13250.5	53056.1	1.3_Scan2_[12983,53297]	Breast_metastasis	10.2	EpCAM+	CD31-	B220-	CD8-	CD4-	TREM2-	22.842942017171477	1031	6.576473218982953	1252	16.462381358721746	1253	36.049965325920674	1295	4.924428900898052	1189	#N/A	#N/A	4.924428900898052	1189	0	0	0	0
1.3_Scan2	1186	12721.9	53056.1	1.3_Scan2_[12983,53297]	Breast_metastasis	56.4	EpCAM+	CD31-	B220-	CD8-	CD4-	TREM2-	52.21848331768976	1658	6.020797289396148	1231	98.70769980097776	1773	11.498260738043523	1073	49.59516105428139	1510	#N/A	#N/A	6.020797289396148	1231	0	0	0	0
1.3_Scan2	1187	12940.6	53056.1	1.3_Scan2_[12983,53297]	Lung	19.3	EpCAM+	CD31-	B220-	CD8-	CD4-	TREM2-	9.7082439194738	1228	5.024937810560445	1239	27.236923467965138	966	22.23960431302637	1150	9.912618221236647	1165	#N/A	#N/A	5.024937810560445	1239	0	0	0	0
1.3_Scan2	1188	13119.1	53057.1	1.3_Scan2_[12983,53297]	Lung	11.3	EpCAM+	CD31-	B220-	CD8-	CD4-	TREM2-	39.93407066653919	1500	5.385164807134504	1179	22.887551201473034	1223	44.125502829996535	1201	45.91644585548693	738	#N/A	#N/A	5.385164807134504	1179	0	0	0	0
1.3_Scan2	1189	13246	53058.1	1.3_Scan2_[12983,53297]	Breast_metastasis	7	EpCAM-	CD31-	B220+	CD8-	CD4-	TREM2-	21.18135972972094	1031	4.924428900898052	1185	20.033971149025493	1253	36.99432388893983	879	8.450443775328859	1235	#N/A	#N/A	4.924428900898052	1185	0	0	0	0
1.3_Scan2	1190	13261.4	53056.6	1.3_Scan2_[12983,53297]	Breast_metastasis	1.5	EpCAM-	CD31-	B220+	CD8-	CD4-	TREM2-	32.171105047850396	1031	10.911461863563106	1185	7.632168761236874	1253	25.723530084342674	1295	7.6655071586961245	1130	#N/A	#N/A	7.632168761236874	1253	0	0	0	0
1.3_Scan2	1191	12581.1	53057.1	1.3_Scan2_[12983,53297]	Breast_metastasis	#N/A	EpCAM-	CD31+	B220-	CD8-	CD4-	TREM2-	4.47213595499958	1168	8.0156097709407	1259	44.04690681534578	823	40.706264874096185	1138	34.66886210996684	991	#N/A	#N/A	4.47213595499958	1168	0	0	0	0
1.3_Scan2	1192	12915.3	53056.6	1.3_Scan2_[12983,53297]	Lung	14.9	EpCAM+	CD31-	B220-	CD8-	CD4-	TREM2-	9.121951545584613	1174	5.586591089386384	1156	46.46428736136878	966	47.35419727965039	1150	15.432433379089794	1165	#N/A	#N/A	5.586591089386384	1156	0	0	0	0
1.3_Scan2	1193	13085.9	53058.6	1.3_Scan2_[12983,53297]	Lung	30.9	EpCAM+	CD31-	B220-	CD8-	CD4-	TREM2-	15.414603465544921	7468	5.385164807134504	1222	6.021627686929543	1177	10.899999999999636	1201	43.84267327615614	902	#N/A	#N/A	5.385164807134504	1222	0	0	0	0
1.3_Scan2	1194	13107.7	53056.6	1.3_Scan2_[12983,53297]	Lung	21.6	EpCAM+	CD31-	B220-	CD8-	CD4-	TREM2-	36.96877060439057	7468	4.743416490252569	1240	11.670903992409208	1223	32.76110498747024	1201	43.204282195169895	738	#N/A	#N/A	4.743416490252569	1240	0	0	0	0
1.3_Scan2	1195	13277.3	53056.1	1.3_Scan2_[12983,53297]	Breast_metastasis	4.1	EpCAM+	CD31-	B220-	CD8-	CD4-	TREM2-	21.35720019103365	1034	4.2201895692030105	1157	13.8061580463209	1253	13.591173606427619	1295	13.984276885132067	1063	#N/A	#N/A	4.2201895692030105	1157	0	0	0	0
1.3_Scan2	1196	13411.6	53056.1	1.3_Scan2_[12983,53297]	Lung	12.2	EpCAM+	CD31-	B220-	CD8-	CD4-	TREM2-	20.890667772956625	1366	5.17397332811147	1142	21.315252754777372	1254	41.78241256796783	748	23.991039994132144	1374	#N/A	#N/A	5.17397332811147	1142	0	0	0	0
1.3_Scan2	1197	12644.1	53057.6	1.3_Scan2_[12983,53297]	Breast_metastasis	28.4	EpCAM-	CD31+	B220-	CD8-	CD4-	TREM2-	12.050726119202663	1079	9.940321926377292	1139	51.90645431928329	823	74.69009305121982	751	51.26451014103433	1510	#N/A	#N/A	7.615773105863909	1268	0	0	0	0
1.3_Scan2	1198	12714.5	53057.1	1.3_Scan2_[12983,53297]	Breast_metastasis	52.6	EpCAM+	CD31-	B220-	CD8-	CD4-	TREM2-	53.59337645642255	1658	6.519202405202649	1258	92.42970301802337	1773	13.732079230765885	1073	43.58072968641234	1510	#N/A	#N/A	6.519202405202649	1258	0	0	0	0
1.3_Scan2	1199	12817.1	53054.6	1.3_Scan2_[12983,53297]	Breast_metastasis	1.5	EpCAM+	CD31-	B220-	CD8-	CD4-	TREM2-	31.200000000000728	1204	4.925444142409539	1176	76.40477733754176	313	82.79999999999563	263	34.02616640175923	1411	#N/A	#N/A	4.925444142409539	1176	0	0	0	0
1.3_Scan2	1200	12893.5	53058.6	1.3_Scan2_[12983,53297]	Lung	15.9	EpCAM-	CD31-	B220-	CD8-	CD4-	TREM2-	9.569221493936645	1285	7.963039620647021	1220	51.007548460986115	1665	69.24463878164121	1150	21.178290771448907	1371	#N/A	#N/A	5.220153254455275	1244	0	0	0	0
1.3_Scan2	1201	13075	53058.6	1.3_Scan2_[12983,53297]	Lung	31.5	EpCAM-	CD31-	B220-	CD8+	CD4-	TREM2-	6.519202405202649	7468	6	7470	14.10567261778178	1341	37.254261501199046	942	36.85986977730396	902	#N/A	#N/A	6	7470	0	0	0	0
1.3_Scan2	1202	12626.2	53060.1	1.3_Scan2_[12983,53297]	Breast_metastasis	41	EpCAM+	CD31-	B220-	CD8-	CD4-	TREM2-	9.091754506144248	1250	8.900000000001455	1218	43.24557780860162	823	85.81637372902804	1138	61.90589632660249	604	#N/A	#N/A	8.900000000001455	1218	0	0	0	0
1.3_Scan2	1203	12696.1	53059.6	1.3_Scan2_[12983,53297]	Breast_metastasis	38.6	EpCAM+	CD31-	B220-	CD8-	CD4-	TREM2-	47.24510556660686	994	6.046486583132185	1266	77.4483698989204	1732	28.504385627478587	1073	31.4396246796962	1510	#N/A	#N/A	6.046486583132185	1266	0	0	0	0
1.3_Scan2	1204	12785.9	53054.6	1.3_Scan2_[12983,53297]	Breast_metastasis	24.3	EpCAM-	CD31+	B220-	CD8-	CD4-	TREM2-	10.230347012688425	1105	6.519202405202649	1233	84.0281500450854	313	66.24394311935265	1073	32.42992445258176	1411	#N/A	#N/A	6.519202405202649	1233	0	0	0	0
1.3_Scan2	1205	13433	53058.1	1.3_Scan2_[12983,53297]	Lung	#N/A	EpCAM+	CD31-	B220-	CD8-	CD4-	TREM2-	34.69437994834329	1366	9.219544457292887	1264	4.031128874149275	1246	50.40882859182344	748	19.606376513778677	1374	#N/A	#N/A	4.031128874149275	1246	0	0	0	0
1.3_Scan2	1206	12688.7	53059.1	1.3_Scan2_[12983,53297]	Breast_metastasis	33.1	EpCAM+	CD31-	B220-	CD8-	CD4-	TREM2-	40.68820467899573	994	5.830951894845301	1169	72.92091606665424	1732	34.81738071710698	1073	30.067257939495803	1510	#N/A	#N/A	5.830951894845301	1169	0	0	0	0
1.3_Scan2	1207	12706.5	53059.1	1.3_Scan2_[12983,53297]	Breast_metastasis	46.6	EpCAM+	CD31-	B220-	CD8-	CD4-	TREM2-	55.377341936931394	1658	6.020797289396148	1267	85.21296849658508	1773	20.014244927052125	1073	36.92262179206863	1510	#N/A	#N/A	6.020797289396148	1267	0	0	0	0
1.3_Scan2	1208	12732.8	53058.1	1.3_Scan2_[12983,53297]	Breast_metastasis	46.1	EpCAM+	CD31-	B220-	CD8-	CD4-	TREM2-	43.72241987813677	1104	5.830951894845301	1170	106.21459410081025	1773	18.25705343148313	1073	57.116109811506234	1510	#N/A	#N/A	5.830951894845301	1170	0	0	0	0
1.3_Scan2	1209	13180.1	53057.6	1.3_Scan2_[12983,53297]	Lung	11.4	EpCAM+	CD31-	B220-	CD8-	CD4-	TREM2-	36.65419484861276	1427	3.5355339059327378	1184	38.81610490505633	1581	23.067292862401537	999	9.518928511131248	1112	#N/A	#N/A	3.5355339059327378	1184	0	0	0	0
1.3_Scan2	1210	13340.2	53058.6	1.3_Scan2_[12983,53297]	Breast_metastasis	8.9	EpCAM-	CD31+	B220-	CD8-	CD4-	TREM2-	9.143850392478	1152	14.393401265858582	1118	50.535630994377804	1629	56.209074000556406	1295	15.555384919701023	1083	#N/A	#N/A	9.143850392478	1152	0	0	0	0
1.3_Scan2	1211	12533	53059.6	1.3_Scan2_[12983,53297]	Breast_metastasis	#N/A	EpCAM+	CD31-	B220-	CD8-	CD4-	TREM2-	48.16492499734672	1191	6.800735254367722	1265	78.80006345175234	1940	11.900420160650638	1138	29.11580326901151	991	#N/A	#N/A	6.800735254367722	1265	0	0	0	0
1.3_Scan2	1212	12792.3	53058.1	1.3_Scan2_[12983,53297]	Breast_metastasis	17.2	EpCAM+	CD31-	B220-	CD8-	CD4-	TREM2-	7.294518489934434	1204	7.523961722390338	1233	84.83796320044091	313	73.13802020837032	1073	26.86801071907167	1411	#N/A	#N/A	7.294518489934434	1204	0	0	0	0
1.3_Scan2	1213	12905.9	53059.1	1.3_Scan2_[12983,53297]	Lung	17.5	EpCAM+	CD31-	B220-	CD8-	CD4-	TREM2-	4.527692569068709	1174	4.527692569068709	1220	49.10254575884897	1665	56.98254118587571	1150	15.931415505222574	1371	#N/A	#N/A	4.527692569068709	1220	0	0	0	0
1.3_Scan2	1214	13169.2	53059.1	1.3_Scan2_[12983,53297]	Lung	14.2	EpCAM+	CD31-	B220-	CD8-	CD4-	TREM2-	38.38814921301029	1546	7.6655071586943695	1184	38.029593739617034	1581	29.132112865354753	999	16.509694121940075	1112	#N/A	#N/A	7.6655071586943695	1184	0	0	0	0
1.3_Scan2	1215	13422.5	53060.6	1.3_Scan2_[12983,53297]	Lung	#N/A	EpCAM+	CD31-	B220-	CD8-	CD4-	TREM2-	24.482646915724064	1366	4.940647730814037	1263	10.111874208078342	1246	48.417455530003274	748	15.601602481797977	1374	#N/A	#N/A	4.940647730814037	1263	0	0	0	0
1.3_Scan2	1216	12591	53061.6	1.3_Scan2_[12983,53297]	Breast_metastasis	63.8	EpCAM-	CD31+	B220-	CD8-	CD4-	TREM2-	7.2945184899360305	1299	8.930845424706142	1172	43.23019777886465	823	51.27201965985023	1138	45.432697476595514	991	#N/A	#N/A	7.2945184899360305	1299	0	0	0	0
1.3_Scan2	1217	12605.4	53059.1	1.3_Scan2_[12983,53297]	Breast_metastasis	54.7	EpCAM+	CD31-	B220-	CD8-	CD4-	TREM2-	8.32165848854662	1272	5.984145720150514	1227	37.72982904811232	823	65.04467695361416	1138	55.682133579811754	604	#N/A	#N/A	5.984145720150514	1227	0	0	0	0
1.3_Scan2	1218	12617.3	53060.1	1.3_Scan2_[12983,53297]	Breast_metastasis	46.2	EpCAM+	CD31-	B220-	CD8-	CD4-	TREM2-	10.412012293501688	1304	6	1227	40.07305828109164	823	76.97610018700591	1138	58.832049088910615	604	#N/A	#N/A	6	1227	0	0	0	0
1.3_Scan2	1219	12676.8	53060.6	1.3_Scan2_[12983,53297]	Breast_metastasis	28.4	EpCAM+	CD31-	B220-	CD8-	CD4-	TREM2-	32.64552036650291	994	6.477653896282097	1300	64.76604048419144	1732	46.40872762746333	1073	29.381967258850924	1510	#N/A	#N/A	6.477653896282097	1300	0	0	0	0
1.3_Scan2	1220	12901.4	53059.6	1.3_Scan2_[12983,53297]	Lung	20.5	EpCAM+	CD31-	B220-	CD8-	CD4-	TREM2-	7.0710678118654755	1174	4.527692569068709	1213	48.76433122682868	1665	61.5094301713162	1150	16.352675622051727	1371	#N/A	#N/A	4.527692569068709	1213	0	0	0	0
1.3_Scan2	1221	12974.8	53059.6	1.3_Scan2_[12983,53297]	Lung	14.4	EpCAM-	CD31-	B220-	CD8-	CD4+	TREM2-	19.321490625725847	7467	4.6097722286464435	1183	32.62177187094138	966	14.70272083663476	1150	30.10149497948174	8	#N/A	#N/A	4.6097722286464435	1183	0	0	0	0
1.3_Scan2	1222	13080.9	53060.6	1.3_Scan2_[12983,53297]	Lung	31.6	EpCAM+	CD31-	B220-	CD8-	CD4-	TREM2-	10.03045362882423	7468	5.385164807134504	1193	11.325193155085383	1177	6.229767250868664	1201	41.9640322180766	902	#N/A	#N/A	5.385164807134504	1193	0	0	0	0
1.3_Scan2	1223	13096.3	53059.1	1.3_Scan2_[12983,53297]	Lung	24	EpCAM-	CD31-	B220-	CD8-	CD4+	TREM2-	25.299011838409104	7468	7.420242583636816	1178	6.800735254367722	1177	21.3058677363765	1201	46.36722980726681	738	#N/A	#N/A	6.800735254367722	1177	0	0	0	0
1.3_Scan2	1224	13231.1	53062.1	1.3_Scan2_[12983,53297]	Lung	6	EpCAM+	CD31-	B220-	CD8-	CD4-	TREM2-	20.895932618570015	1031	4.031128874149275	1261	28.400704216623733	1504	36.77839039435772	879	5.249761899362439	1280	#N/A	#N/A	4.031128874149275	1261	0	0	0	0
1.3_Scan2	1225	12541.4	53059.6	1.3_Scan2_[12983,53297]	Breast_metastasis	#N/A	EpCAM+	CD31-	B220-	CD8-	CD4-	TREM2-	39.7786374829513	1191	6.5	1241	75.82539152552908	823	8.914033879228073	1138	24.37314095474364	991	#N/A	#N/A	6.5	1241	0	0	0	0
1.3_Scan2	1226	12560.8	53061.1	1.3_Scan2_[12983,53297]	Breast_metastasis	#N/A	EpCAM+	CD31-	B220-	CD8-	CD4-	TREM2-	20.690335908342433	1191	6	1175	60.83831029869093	823	22.45373020235203	1138	24.802016047083686	991	#N/A	#N/A	6	1175	0	0	0	0
1.3_Scan2	1227	12611.3	53060.1	1.3_Scan2_[12983,53297]	Breast_metastasis	49.9	EpCAM+	CD31-	B220-	CD8-	CD4-	TREM2-	11.764777940957078	1304	5.984145720150514	1217	38.949326053216524	823	71.0247844065716	1138	57.44919494649157	604	#N/A	#N/A	5.984145720150514	1217	0	0	0	0
1.3_Scan2	1228	12932.6	53061.6	1.3_Scan2_[12983,53297]	Lung	10	EpCAM-	CD31+	B220-	CD8-	CD4-	TREM2-	25.251732613824554	1075	7.516648189186454	1239	36.404670030090045	966	31.401433088315976	1150	6.293647591023716	1165	#N/A	#N/A	6.293647591023716	1165	0	0	0	0
1.3_Scan2	1229	13055.6	53062.6	1.3_Scan2_[12983,53297]	Lung	13.7	EpCAM+	CD31-	B220-	CD8-	CD4-	TREM2-	10.621205204683408	7469	7.158910531638177	1245	23.942639787625698	1341	19.80807915977685	1201	30.131047110914825	1445	#N/A	#N/A	7.158910531638177	1245	0	0	0	0
1.3_Scan2	1230	13303	53061.1	1.3_Scan2_[12983,53297]	Breast_metastasis	11.3	EpCAM+	CD31-	B220-	CD8-	CD4-	TREM2-	6.363961030678928	7471	9.998499887484511	1328	37.653153918364225	1253	19.386851214160384	1295	33.33616654626029	1083	#N/A	#N/A	6.363961030678928	7471	0	0	0	0
1.3_Scan2	1231	12725.9	53060.6	1.3_Scan2_[12983,53297]	Breast_metastasis	50.8	EpCAM+	CD31-	B220-	CD8-	CD4-	TREM2-	46.90682253148161	1594	6.020797289396148	1186	99.13707681790875	1773	16.82438706164496	1073	49.983297210168864	1510	#N/A	#N/A	6.020797289396148	1186	0	0	0	0
1.3_Scan2	1232	12748.7	53060.6	1.3_Scan2_[12983,53297]	Breast_metastasis	32.3	EpCAM+	CD31-	B220-	CD8-	CD4-	TREM2-	29.323199006929574	1104	5.315072906367325	1274	109.61318351365965	313	32.460745524403904	1073	56.16137462705117	1411	#N/A	#N/A	5.315072906367325	1274	0	0	0	0
1.3_Scan2	1233	12785.4	53061.1	1.3_Scan2_[12983,53297]	Breast_metastasis	21.3	EpCAM+	CD31-	B220-	CD8-	CD4-	TREM2-	6.519202405202649	1204	6.918092222572642	1289	90.1683425598992	313	67.03700470635638	1073	26.966646065095347	1411	#N/A	#N/A	6.519202405202649	1204	0	0	0	0
1.3_Scan2	1234	12814.6	53061.1	1.3_Scan2_[12983,53297]	Lung	1.6	EpCAM+	CD31-	B220-	CD8-	CD4-	TREM2-	29.426858479967613	1204	5.385164807134504	1270	83.0547409844813	313	89.33498754686889	263	27.182347212854246	1411	#N/A	#N/A	5.385164807134504	1270	0	0	0	0
1.3_Scan2	1235	13238.1	53061.1	1.3_Scan2_[12983,53297]	Breast_metastasis	1.5	EpCAM-	CD31-	B220+	CD8-	CD4-	TREM2-	20.42155723738587	1031	4.6097722286464435	1261	27.37316203875541	1253	36.916798344382265	879	8.450443775328859	1189	#N/A	#N/A	4.6097722286464435	1261	0	0	0	0
1.3_Scan2	1236	13436.9	53062.1	1.3_Scan2_[12983,53297]	Lung	#N/A	EpCAM-	CD31-	B220-	CD8-	CD4+	TREM2-	36.552017728163285	1366	5.586591089385115	1205	4.399999999999636	1246	55.84263604093021	748	15.427572719000334	1380	#N/A	#N/A	4.399999999999636	1246	0	0	0	0
1.3_Scan2	1237	12669.8	53061.1	1.3_Scan2_[12983,53297]	Breast_metastasis	27.4	EpCAM+	CD31-	B220-	CD8-	CD4-	TREM2-	25.93723192632444	1197	7.0178344238090995	1219	60.91050812462444	1732	53.19135268067625	1073	31.541242841717654	1510	#N/A	#N/A	7.0178344238090995	1219	0	0	0	0
1.3_Scan2	1238	12821.6	53059.6	1.3_Scan2_[12983,53297]	Lung	4.2	EpCAM+	CD31-	B220-	CD8-	CD4-	TREM2-	36.048439633360715	1204	6.726812023536855	1199	81.30153750083261	313	87.91524327441307	263	32.64552036650954	1411	#N/A	#N/A	6.726812023536855	1199	0	0	0	0
1.3_Scan2	1239	12940.1	53061.1	1.3_Scan2_[12983,53297]	Lung	15.4	EpCAM+	CD31-	B220-	CD8-	CD4-	TREM2-	7.516648189186454	1228	5.024937810560445	1187	31.78049716413741	966	24.20020661068816	1150	10.8908218239026	1165	#N/A	#N/A	5.024937810560445	1187	0	0	0	0
1.3_Scan2	1240	13109.2	53061.1	1.3_Scan2_[12983,53297]	Lung	17.1	EpCAM+	CD31-	B220-	CD8-	CD4-	TREM2-	37.81917503066473	7468	4.743416490252569	1194	13.054118124179723	1223	34.291252528889196	1201	47.812236927379395	738	#N/A	#N/A	4.743416490252569	1194	0	0	0	0
1.3_Scan2	1241	12547.4	53062.1	1.3_Scan2_[12983,53297]	Breast_metastasis	#N/A	EpCAM+	CD31-	B220-	CD8-	CD4-	TREM2-	34.068900774754226	1191	5.423098745183949	1282	72.08841793242354	823	13.122880781293153	1138	24.78911051247673	991	#N/A	#N/A	5.423098745183949	1282	0	0	0	0
1.3_Scan2	1242	13284.2	53061.6	1.3_Scan2_[12983,53297]	Breast_metastasis	3.2	EpCAM+	CD31-	B220-	CD8-	CD4-	TREM2-	22.865913495852393	1034	4.743416490252569	1257	18.859745491390942	1253	5.9211485372364345	1295	21.81788257370744	1063	#N/A	#N/A	4.743416490252569	1257	0	0	0	0
1.3_Scan2	1243	13362.5	53061.1	1.3_Scan2_[12983,53297]	Breast_metastasis	11.4	EpCAM-	CD31+	B220-	CD8-	CD4-	TREM2-	8.761849119907062	7466	6.4031242374328485	1287	28.839036044915893	1254	58.153245825145575	666	34.12989891576139	1083	#N/A	#N/A	6.4031242374328485	1287	0	0	0	0
1.3_Scan2	1244	12892	53063.6	1.3_Scan2_[12983,53297]	Lung	14.4	EpCAM-	CD31-	B220-	CD8-	CD4-	TREM2-	7.48465096046592	1285	6.177378084593472	1306	46.56951792750125	1665	71.3986694553896	1150	18.760863519572396	1371	#N/A	#N/A	5.220153254455275	1200	0	0	0	0
1.3_Scan2	1245	13062.6	53064.1	1.3_Scan2_[12983,53297]	Lung	20.8	EpCAM+	CD31-	B220-	CD8-	CD4-	TREM2-	8.12157620169872	7469	5.9640590205003665	1313	17.017637908946202	1341	13.565028566132508	1201	34.66886210997089	1445	#N/A	#N/A	5.9640590205003665	1313	0	0	0	0
1.3_Scan2	1246	13432.5	53062.1	1.3_Scan2_[12983,53297]	Lung	#N/A	EpCAM-	CD31-	B220-	CD8-	CD4+	TREM2-	32.472295884337996	1366	4.031128874149275	1205	4.399999999999636	1236	53.673084502381876	748	15.794302770304249	1374	#N/A	#N/A	4.031128874149275	1205	0	0	0	0
1.3_Scan2	1247	12524.1	53061.6	1.3_Scan2_[12983,53297]	Breast_metastasis	#N/A	EpCAM+	CD31-	B220-	CD8-	CD4-	TREM2-	57.177355657637754	1191	9.121951545584613	1211	79.5650677119058	1940	20.026232796010518	1138	36.900948497291104	991	#N/A	#N/A	6.082762530298219	1180	0	0	0	0
1.3_Scan2	1248	12553.3	53063.1	1.3_Scan2_[12983,53297]	Breast_metastasis	#N/A	EpCAM+	CD31-	B220-	CD8-	CD4-	TREM2-	28.44011251735936	1191	5.984145720150514	1241	67.9106030012972	823	17.53624817342715	1138	25.319755133092798	991	#N/A	#N/A	5.984145720150514	1241	0	0	0	0
1.3_Scan2	1249	12570.2	53063.6	1.3_Scan2_[12983,53297]	Breast_metastasis	#N/A	EpCAM-	CD31-	B220-	CD8-	CD4-	TREM2-	12.690941651429656	1191	9.72676719162268	1226	55.926111969273116	823	32.01405941145392	1138	31.401433088313453	991	#N/A	#N/A	4.860041152089723	1276	0	0	0	0
1.3_Scan2	1250	12634.1	53064.6	1.3_Scan2_[12983,53297]	Breast_metastasis	34.7	EpCAM-	CD31+	B220-	CD8-	CD4-	TREM2-	12.206555615733702	1197	9.091754506144248	1202	51.04977962733814	823	86.89654768746486	751	56.13243269269717	1510	#N/A	#N/A	7	1268	0	0	0	0
1.3_Scan2	1251	12779.4	53065.6	1.3_Scan2_[12983,53297]	Breast_metastasis	16.4	EpCAM+	CD31-	B220-	CD8-	CD4-	TREM2-	12.776932339180638	1204	6.000833275471581	1289	96.74802323561603	313	62.59241168065072	1073	27.405291459863943	1411	#N/A	#N/A	6.000833275471581	1289	0	0	0	0
1.3_Scan2	1252	13249.5	53062.6	1.3_Scan2_[12983,53297]	Breast_metastasis	10.2	EpCAM+	CD31-	B220-	CD8-	CD4-	TREM2-	26.882150211614437	1031	4.833218389439153	1292	15.907859692616993	1253	35.53941473913246	1295	5.70087712549569	1189	#N/A	#N/A	4.833218389439153	1292	0	0	0	0
1.3_Scan2	1253	13265.4	53063.1	1.3_Scan2_[12983,53297]	Lung	5	EpCAM-	CD31-	B220-	CD8-	CD4+	TREM2-	34.68976794387409	1034	7.0611613775653135	1315	50.747709307909204	1504	19.795201438733958	1295	7.632168761236874	1190	#N/A	#N/A	7.0611613775653135	1315	0	0	0	0
1.3_Scan2	1254	13391.3	53062.6	1.3_Scan2_[12983,53297]	Lung	15.9	EpCAM-	CD31-	B220-	CD8-	CD4+	TREM2-	16.843990026121165	1366	10.208329931973491	1171	41.20303386887985	1246	50.81899251264145	748	36.26637561157839	1374	#N/A	#N/A	10.208329931973491	1171	0	0	0	0
1.3_Scan2	1255	13120.6	53063.6	1.3_Scan2_[12983,53297]	Lung	7	EpCAM+	CD31-	B220-	CD8-	CD4-	TREM2-	34.02837051638104	1500	6.670832032063167	1188	24.71315439194384	1223	45.87330378335567	1201	52.56253418548085	738	#N/A	#N/A	6.670832032063167	1188	0	0	0	0
1.3_Scan2	1256	13177.1	53063.1	1.3_Scan2_[12983,53297]	Lung	14.4	EpCAM+	CD31-	B220-	CD8-	CD4-	TREM2-	36.11343240402429	1427	6.020797289396148	1184	33.200000000004366	1581	29.18989551197042	999	15.564703659242708	1112	#N/A	#N/A	6.020797289396148	1184	0	0	0	0
1.3_Scan2	1257	13279.7	53063.1	1.3_Scan2_[12983,53297]	Breast_metastasis	1	EpCAM+	CD31-	B220-	CD8-	CD4-	TREM2-	25.939352343491315	1034	4.743416490252569	1242	14.300000000001091	1253	6.660330322139647	1295	19.420092687730406	1190	#N/A	#N/A	4.743416490252569	1242	0	0	0	0
1.3_Scan2	1258	12715	53063.6	1.3_Scan2_[12983,53297]	Breast_metastasis	56.1	EpCAM+	CD31-	B220-	CD8-	CD4-	TREM2-	47.43047543510233	1658	6.519202405202649	1198	88.62984824538515	1773	19.656296701058697	1073	39.47378877179264	1510	#N/A	#N/A	6.519202405202649	1198	0	0	0	0
1.3_Scan2	1259	12581.6	53065.1	1.3_Scan2_[12983,53297]	Breast_metastasis	#N/A	EpCAM+	CD31-	B220-	CD8-	CD4-	TREM2-	6.574191965557755	1299	11.574541027618118	1331	50.495346320227455	823	43.17232910094267	1138	40.04722212588316	991	#N/A	#N/A	5.758472019556552	1319	0	0	0	0
1.3_Scan2	1260	13086.9	53064.6	1.3_Scan2_[12983,53297]	Lung	26	EpCAM+	CD31-	B220-	CD8-	CD4-	TREM2-	15.408114745159084	7468	5.818934610390937	1290	10.269371937952055	1177	13.327040181525355	1201	48.88946716829443	902	#N/A	#N/A	5.818934610390937	1290	0	0	0	0
1.3_Scan2	1261	13234.6	53064.1	1.3_Scan2_[12983,53297]	Lung	2.5	EpCAM+	CD31-	B220-	CD8-	CD4-	TREM2-	22.84928882919118	1031	4.031128874149275	1224	27.95442719856973	1504	39.14715826212383	879	4.6097722286464435	1235	#N/A	#N/A	4.031128874149275	1224	0	0	0	0
1.3_Scan2	1262	13413.6	53065.1	1.3_Scan2_[12983,53297]	Lung	21.1	EpCAM+	CD31-	B220-	CD8-	CD4-	TREM2-	14.724808997064134	1366	5.7801384066481	1311	19.136614120580113	1246	50.94281107280838	748	15.772444325469133	1374	#N/A	#N/A	5.7801384066481	1311	0	0	0	0
1.3_Scan2	1263	13419.6	53064.6	1.3_Scan2_[12983,53297]	Lung	23.7	EpCAM+	CD31-	B220-	CD8-	CD4-	TREM2-	19.843638779216324	1366	3.544009029335266	1311	13.14001522069098	1246	51.49388313188126	748	12.614277624978342	1374	#N/A	#N/A	3.544009029335266	1311	0	0	0	0
1.3_Scan2	1264	13426	53064.1	1.3_Scan2_[12983,53297]	Lung	#N/A	EpCAM+	CD31-	B220-	CD8-	CD4-	TREM2-	25.723530084341025	1366	4.949747468305833	1215	6.800735254367722	1246	52.86823242742119	748	11.941942890502979	1374	#N/A	#N/A	4.949747468305833	1215	0	0	0	0
1.3_Scan2	1265	12537	53065.1	1.3_Scan2_[12983,53297]	Breast_metastasis	#N/A	EpCAM+	CD31-	B220-	CD8-	CD4-	TREM2-	44.81975011086108	1191	6.063827174319544	1330	72.5320618761123	1940	14.918780110988937	1138	31.295047531514303	991	#N/A	#N/A	6.063827174319544	1330	0	0	0	0
1.3_Scan2	1266	12692.7	53064.6	1.3_Scan2_[12983,53297]	Breast_metastasis	39.8	EpCAM+	CD31-	B220-	CD8-	CD4-	TREM2-	47.14000424267914	994	6.046486583132185	1203	71.49132814544738	1732	34.10718399399161	1073	25.583002169412044	1510	#N/A	#N/A	6.046486583132185	1203	0	0	0	0
1.3_Scan2	1267	12707	53065.1	1.3_Scan2_[12983,53297]	Breast_metastasis	50.5	EpCAM+	CD31-	B220-	CD8-	CD4-	TREM2-	50.033988447852515	1658	6.020797289396148	1207	81.51380251221262	1773	24.40737593433693	1073	32.61487390746906	1510	#N/A	#N/A	6.020797289396148	1207	0	0	0	0
1.3_Scan2	1268	12641.1	53064.6	1.3_Scan2_[12983,53297]	Breast_metastasis	33.4	EpCAM-	CD31-	B220-	CD8-	CD4-	TREM2-	7	1250	12.909686285887723	1385	51.022054055084844	1732	81.27736462262943	751	49.914426772228616	1510	#N/A	#N/A	7	1250	0	0	0	0
1.3_Scan2	1269	12654.5	53065.6	1.3_Scan2_[12983,53297]	Breast_metastasis	32.2	EpCAM+	CD31-	B220-	CD8-	CD4-	TREM2-	13.120975573485092	1197	8.414867794564207	1273	51.39659521797131	1732	69.13479587009722	1073	38.14354467010348	1510	#N/A	#N/A	8.414867794564207	1273	0	0	0	0
1.3_Scan2	1270	12812.6	53066.1	1.3_Scan2_[12983,53297]	Lung	3.5	EpCAM+	CD31-	B220-	CD8-	CD4-	TREM2-	29.071291680970056	1204	4.400000000001455	1321	88.21048690489829	313	94.40730903907375	263	21.924415613651632	1411	#N/A	#N/A	4.400000000001455	1321	0	0	0	0
1.3_Scan2	1271	13401.7	53066.1	1.3_Scan2_[12983,53297]	Lung	20.3	EpCAM+	CD31-	B220-	CD8-	CD4-	TREM2-	8.956003573024404	1366	6.742403132415871	1317	10.97314904665157	1254	51.94766597259063	748	25.31600284405093	1374	#N/A	#N/A	6.742403132415871	1317	0	0	0	0
1.3_Scan2	1272	12600.9	53066.1	1.3_Scan2_[12983,53297]	Breast_metastasis	53.2	EpCAM-	CD31+	B220-	CD8-	CD4-	TREM2-	10.874741376234784	1216	8.32165848854662	1217	45.10088690923649	823	61.944814149370444	1138	52.48275907381369	1736	#N/A	#N/A	8.32165848854662	1217	0	0	0	0
1.3_Scan2	1273	12662.9	53066.1	1.3_Scan2_[12983,53297]	Breast_metastasis	32.2	EpCAM+	CD31-	B220-	CD8-	CD4-	TREM2-	20.63225629929923	1197	6.896375859827384	1288	53.500841114883144	1732	61.353158027929275	1073	31.544888650939637	1510	#N/A	#N/A	6.896375859827384	1288	0	0	0	0
1.3_Scan2	1274	12745.2	53064.6	1.3_Scan2_[12983,53297]	Breast_metastasis	32.2	EpCAM+	CD31-	B220-	CD8-	CD4-	TREM2-	34.21841609426132	1104	2.5	7417	113.38469914410915	1773	31.79701243827967	1073	57.91070712743847	1411	#N/A	#N/A	2.5	7417	0	0	0	0
1.3_Scan2	1275	12807.2	53069.5	1.3_Scan2_[12983,53297]	Lung	1	EpCAM+	CD31-	B220-	CD8-	CD4-	TREM2-	25.99423012901305	1204	4.6097722286464435	1346	92.25318422688433	313	90.27336262708027	1073	16.190120444272903	1411	#N/A	#N/A	4.6097722286464435	1346	0	0	0	0
1.3_Scan2	1276	12574.1	53066.5	1.3_Scan2_[12983,53297]	Breast_metastasis	#N/A	EpCAM-	CD31-	B220-	CD8-	CD4-	TREM2-	11.720068259188055	1191	7.629547824085257	1259	55.76602908581371	823	36.76792080061286	1138	36.040671469880806	991	#N/A	#N/A	4.860041152089723	1249	0	0	0	0
1.3_Scan2	1277	12686.7	53067.5	1.3_Scan2_[12983,53297]	Breast_metastasis	38.9	EpCAM+	CD31-	B220-	CD8-	CD4-	TREM2-	43.73522607692865	1197	4.949747468305833	1325	65.25657055040429	1732	40.6882046789983	1073	21.493254755854505	1510	#N/A	#N/A	4.949747468305833	1325	0	0	0	0
1.3_Scan2	1278	12967.4	53069.5	1.3_Scan2_[12983,53297]	Lung	18.6	EpCAM+	CD31-	B220-	CD8-	CD4-	TREM2-	11.764777940957078	1419	5.604462507680471	1323	12.360016181220129	1221	18.488915598274108	1150	39.244107837992196	1165	#N/A	#N/A	5.604462507680471	1323	0	0	0	0
1.3_Scan2	1279	12976.3	53066.5	1.3_Scan2_[12983,53297]	Lung	11	EpCAM+	CD31-	B220-	CD8-	CD4-	TREM2-	16.19135571840866	1426	4.632493928761413	1310	7.0611613775653135	1221	20.303940504248825	1150	36.600546444005516	8	#N/A	#N/A	4.632493928761413	1310	0	0	0	0
[truncated: 93,477 more rows]

## Sheet: Count_within
Slide ID	Tissue Category	Count of cells within the specified radius
[truncated: 1,765 more rows]

## Sheet: Count_within_all
Slide ID	Cell ID	Cell X Position	Cell Y Position	Annotation ID	Tissue Category	Distance from Tissue Category Edge (microns)	Phenotype EpCAM	Phenotype CD31	Phenotype B220	Phenotype CD8	Phenotype CD4	Phenotype TREM2	CD31+ within 25	CD31+ within 75	EpCAM+ within 25	EpCAM+ within 75	CD4+ within 25	CD4+ within 75	CD8+ within 25	CD8+ within 75	B220+ within 25	B220+ within 75	TREM2+ within 25	TREM2+ within 75	Total Cells within 25	Total Cells within 75	TMA Sector	TMA Row	TMA Column	TMA Field
[truncated: 94,754 more rows]
